# Supplementary material for: Downregulation of stromal syntenin sustains AML development
Source: EMBO Mol Med. 2023 Oct 11;15(11):e17570. doi: 10.15252/emmm.202317570 (PMC10630886; doi:10.15252/emmm.202317570)
Supplement: Supplementary file 3 — Dataset EV1 [file EMMM-15-e17570-s011.xlsx]

## Sheet: Legend
Dataset EV1. Gene differentially expressed in AML-BMSC from GSE97194 microarray dataset, related to figure 1A.

## Sheet: AML-BMSC vs normal BMSC
Probe ID	Adj p-value	p-value	-log10 (p-value)	t	B	log2 (Fold change)	Gene symbol	Gene title	Gene ID
ILMN_1216860	1.79431e-05	2.57322e-09	8.58952	-31.448	9.67659	1.54855	Gm19590	predicted gene, 19590	100503198
ILMN_1225861	1.79431e-05	1.7458e-09	8.75801	33.1083	9.17783	-0.895221	Trmt1l	tRNA methyltransferase 1 like	98685
ILMN_2759335	1.79431e-05	2.01695e-09	8.6953	32.4805	8.69277	-1.0831	Rnmt	RNA (guanine-7-) methyltransferase	67897
ILMN_1255833	4.1749e-05	7.98299e-09	8.09783	27.0575	8.41532	-1.00531	App	amyloid beta (A4) precursor protein	11820
ILMN_1254179	9.24714e-05	3.09432e-08	7.50944	22.5889	8.28422	-0.778981	Rap2b	RAP2B, member of RAS oncogene family	74012
ILMN_2707198	9.24714e-05	2.76292e-08	7.55863	22.933	8.26912	-0.813352	As3mt	arsenic (+3 oxidation state) methyltransferase	57344
ILMN_2604556	0.000239571	9.16185e-08	7.03802	19.5354	7.86599	-0.667802	Pde7a	phosphodiesterase 7A	18583
ILMN_2519030	9.24714e-05	2.89274e-08	7.53869	22.7929	7.61244	-1.1756	2610001J05Rik	RIKEN cDNA 2610001J05 gene	66520
ILMN_1221149	0.000714941	3.41766e-07	6.46627	-16.3637	7.46825	7.11225	-	-	-
ILMN_1226222	0.000298543	1.28443e-07	6.89129	18.6693	7.35954	-0.842452	Abhd10	abhydrolase domain containing 10	213012
ILMN_1245887	0.00221372	1.16406e-06	5.93403	-13.8563	6.28084	6.79487	-	-	-
ILMN_2909150	0.00247732	1.42109e-06	5.84738	-13.4839	5.7079	5.00643	Ctgf	connective tissue growth factor	14219
ILMN_3123826	0.00405357	2.67373e-06	5.57288	12.3645	5.1672	-0.864654	Wdr37	WD repeat domain 37	207615
ILMN_2702575	0.00405357	2.77165e-06	5.55726	12.3035	5.04987	-0.997317	Obfc1	oligonucleotide/oligosaccharide-binding fold containing 1	108689
ILMN_1238215	0.00405357	2.90662e-06	5.53661	-12.2232	5.02176	3.61159	Ctgf	connective tissue growth factor	14219
ILMN_2473811	0.00607194	5.22467e-06	5.28194	-11.2714	4.78776	7.14632	-	-	-
ILMN_2646052	0.00607194	4.97213e-06	5.30346	-11.3492	4.76806	3.18686	C4a	complement component 4A (Rodgers blood group)	625018
ILMN_2542258	0.0071198	6.46666e-06	5.18932	10.9422	4.56274	-0.545519	-	-	-
ILMN_1237186	0.0058153	4.44786e-06	5.35185	11.5258	4.40308	-1.58934	Spint1	serine protease inhibitor, Kunitz type 1	20732
ILMN_2591027	0.0105332	1.1581e-05	4.93625	10.086	4.01774	-0.472584	Col14a1	collagen, type XIV, alpha 1	12818
ILMN_1228572	0.00908647	8.68728e-06	5.06112	10.5007	4.00867	-1.26414	Gpr108	G protein-coupled receptor 108	78308
ILMN_1236679	0.0105332	1.15162e-05	4.93869	-10.0939	3.68853	1.94988	-	-	-
ILMN_1252270	0.0127596	1.58588e-05	4.79973	9.64897	3.62225	-0.92389	Rsbn1l	round spermatid basic protein 1-like	242860
ILMN_2737685	0.01109	1.27234e-05	4.8954	-9.95343	3.55413	4.33694	Mmp13	matrix metallopeptidase 13	17386
ILMN_1248401	0.012565	1.50163e-05	4.82344	-9.72365	3.52787	3.36464	Meis1	Meis homeobox 1	17268
ILMN_2812215	0.0105332	1.09739e-05	4.95964	-10.1625	3.49448	1.73818	-	-	-
ILMN_2694758	0.0158683	2.12396e-05	4.67285	9.25763	3.42262	-0.571541	Efr3a	EFR3 homolog A	76740
ILMN_2691528	0.017992	2.58023e-05	4.58834	-9.00458	3.21834	0.787382	Atp5g2	ATP synthase, H+ transporting, mitochondrial F0 complex, subunit C2 (subunit 9)	67942
ILMN_2760593	0.0158683	2.08071e-05	4.68179	9.28474	2.98092	-1.60164	Ambra1	autophagy/beclin 1 regulator 1	228361
ILMN_2693124	0.0170766	2.36732e-05	4.62574	9.11584	2.92264	-1.93591	Rab1b	RAB1B, member RAS oncogene family	76308
ILMN_1222346	0.0228349	3.38392e-05	4.47058	-8.66175	2.87804	0.995432	Ankrd10	ankyrin repeat domain 10	102334
ILMN_2657911	0.0234623	3.68735e-05	4.43329	-8.55549	2.74284	0.656156	Cnot4	CCR4-NOT transcription complex, subunit 4	53621
ILMN_2911102	0.0234623	4.03591e-05	4.39406	8.44489	2.72013	-1.21131	Kif3b	kinesin family member 3B	16569
ILMN_1250555	0.0234623	4.03768e-05	4.39387	-8.44436	2.69244	1.36696	Ebpl	emopamil binding protein-like	68177
ILMN_2801891	0.0246858	4.48424e-05	4.34831	-8.31742	2.69045	2.09649	Cygb	cytoglobin	114886
ILMN_3160212	0.0234623	3.9049e-05	4.40839	8.48516	2.66004	-1.19423	Prps1l3	phosphoribosyl pyrophosphate synthetase 1-like 3	328099
ILMN_1258782	0.0245957	4.35031e-05	4.36148	8.35395	2.65269	-1.5761	Ube2k	ubiquitin-conjugating enzyme E2K	53323
ILMN_2770819	0.0234623	3.77111e-05	4.42353	8.52787	2.53207	-1.7739	Rnf10	ring finger protein 10	50849
ILMN_1218217	0.0316781	6.08316e-05	4.21587	-7.95724	2.38803	1.30089	Meis1	Meis homeobox 1	17268
ILMN_2947526	0.0260098	4.84909e-05	4.31434	-8.22378	2.28163	1.45106	Ecm1	extracellular matrix protein 1	13601
ILMN_2692942	0.0333882	7.04876e-05	4.15189	7.78783	2.20425	-0.454343	Sntb2	syntrophin, basic 2	20650
ILMN_3145636	0.0333882	7.21327e-05	4.14187	7.76157	2.18177	-0.457558	Chd5	chromodomain helicase DNA binding protein 5	269610
ILMN_1231006	0.0333882	6.94964e-05	4.15804	-7.80399	2.16955	2.29003	Trp53	transformation related protein 53	22059
ILMN_2891104	0.0316781	6.20872e-05	4.207	-7.93357	2.10911	1.44904	Tmco4	transmembrane and coiled-coil domains 4	77056
ILMN_2804523	0.034278	7.70145e-05	4.11343	-7.6874	2.09616	0.820764	Dusp7	dual specificity phosphatase 7	235584
ILMN_2471359	0.0333882	7.34193e-05	4.13419	7.74149	2.09382	-2.72753	-	-	-
ILMN_2655024	0.0333882	7.12822e-05	4.14702	7.77506	2.04337	-1.6482	Il17ra	interleukin 17 receptor A	16172
ILMN_1232900	0.0355187	8.15e-05	4.08884	-7.62375	2.0408	0.965602	-	-	-
ILMN_1240789	0.0417457	0.000100319	3.99862	-7.39371	1.85439	1.0224	-	-	-
ILMN_2685985	0.0417457	9.81978e-05	4.0079	-7.41712	1.78396	1.06638	Megf8	multiple EGF-like-domains 8	269878
ILMN_2796557	0.0467379	0.000118261	3.92716	-7.21542	1.7518	0.746941	Rwdd1	RWD domain containing 1	66521
ILMN_1251713	0.0467379	0.000118414	3.9266	-7.21403	1.74179	2.57452	Car12	carbonic anhydrase 12	76459
ILMN_3085126	0.0417457	0.000101775	3.99236	7.37797	1.73384	-1.09266	Nr1h2	nuclear receptor subfamily 1, group H, member 2	22260
ILMN_3058391	0.0481321	0.000126548	3.89774	7.14301	1.63604	-1.74185	Rap2c	RAP2C, member of RAS oncogene family	72065
ILMN_1218078	0.0472236	0.000121902	3.91399	-7.18293	1.60291	0.733512	Txlna	taxilin alpha	109658
ILMN_2760619	0.052116	0.000143752	3.84239	7.00825	1.52554	-1.72233	Tinagl1	tubulointerstitial nephritis antigen-like 1	94242
ILMN_2727153	0.052116	0.000148836	3.82729	-6.97184	1.5153	2.52058	-	-	-
ILMN_1254280	0.052116	0.00014948	3.82542	6.96733	1.50834	-1.40627	Mip	major intrinsic protein of lens fiber	17339
ILMN_2747959	0.052116	0.000148092	3.82947	-6.97708	1.4929	3.38317	Dcn	decorin	13179
ILMN_2676127	0.0522518	0.000152367	3.81711	-6.94736	1.48461	2.87357	Scarf2	scavenger receptor class F, member 2	224024
ILMN_1246339	0.054714	0.000165394	3.78148	-6.86222	1.42794	1.03948	Ankrd10	ankyrin repeat domain 10	102334
ILMN_2880246	0.054714	0.000167393	3.77626	6.84982	1.4148	-1.18811	Smarce1	SWI/SNF related, matrix associated, actin dependent regulator of chromatin, subfamily e, member 1	57376
ILMN_1215009	0.052116	0.000147742	3.8305	-6.97956	1.39838	1.04694	Ift27	intraflagellar transport 27	67042
ILMN_3127375	0.0535708	0.000158774	3.79922	6.90452	1.3277	-0.932995	Otub1	OTU domain, ubiquitin aldehyde binding 1	107260
ILMN_2728379	0.0607373	0.000190884	3.71923	6.71536	1.28968	-0.919725	Ivd	isovaleryl coenzyme A dehydrogenase	56357
ILMN_2773491	0.0607373	0.000191628	3.71754	6.71141	1.26937	-1.3285	-	-	-
ILMN_2789888	0.0617754	0.000200809	3.69722	6.66399	1.2316	-0.910864	Rnf10	ring finger protein 10	50849
ILMN_3003290	0.0608621	0.000194931	3.71012	-6.69406	1.1631	0.857523	Hdgf	hepatoma-derived growth factor	15191
ILMN_1254547	0.063813	0.000224395	3.64899	-6.55246	1.12464	0.927268	Nr4a2	nuclear receptor subfamily 4, group A, member 2	18227
ILMN_3022428	0.063813	0.000214927	3.66771	6.59559	1.1145	-1.3552	Tmpo	thymopoietin	21917
ILMN_1229684	0.063813	0.00022797	3.64212	-6.5367	1.10154	1.14907	2310009B15Rik	RIKEN cDNA 2310009B15 gene	69549
ILMN_2861331	0.063813	0.000233462	3.63178	6.51301	1.09611	-1.58796	Pnrc2	proline-rich nuclear receptor coactivator 2	52830
ILMN_1257704	0.063813	0.000234887	3.62914	-6.50697	1.0898	1.39182	-	-	-
ILMN_2479666	0.063813	0.000232972	3.6327	6.5151	1.08706	-1.64478	Uck1	uridine-cytidine kinase 1	22245
ILMN_2444316	0.063813	0.000232732	3.63314	6.51613	1.08657	-1.76829	Tpm3	tropomyosin 3, gamma	59069
ILMN_1259379	0.063813	0.000221056	3.6555	6.56743	1.04447	-1.10546	Pdzd11	PDZ domain containing 11	72621
ILMN_2741132	0.063813	0.000221668	3.6543	6.56467	1.0379	-0.589775	Hmgn1	high mobility group nucleosomal binding domain 1	15312
ILMN_2973928	0.0659982	0.000250809	3.60066	-6.44208	0.985465	0.839691	Pop5	processing of precursor 5, ribonuclease P/MRP family (S, cerevisiae)	117109
ILMN_2865726	0.0659982	0.000252395	3.59792	-6.43587	0.98421	1.79205	Gdpd2	glycerophosphodiester phosphodiesterase domain containing 2	71584
ILMN_2695228	0.0659982	0.00024909	3.60364	6.44886	0.973781	-1.84199	Fam220a	family with sequence similarity 220, member A	67238
ILMN_1241320	0.068688	0.000265965	3.57517	-6.38443	0.971357	1.41221	Clspn	claspin	269582
ILMN_2674979	0.0701407	0.000274943	3.56076	6.35198	0.884098	-1.76235	Fus	fused in sarcoma	233908
ILMN_2469320	0.076883	0.00031071	3.50764	-6.23345	0.823361	1.14769	2610319H10Rik	RIKEN cDNA 2610319H10 gene	72505
ILMN_2700168	0.0746244	0.000296086	3.52858	-6.27998	0.821806	2.73667	Ccnd2	cyclin D2	12444
ILMN_1214811	0.076883	0.000312398	3.50529	6.22823	0.798625	-2.16034	Psen1	presenilin 1	19164
ILMN_1235000	0.0777949	0.000322834	3.49102	-6.19667	0.779887	1.25337	Yif1a	Yip1 interacting factor homolog A (S, cerevisiae)	68090
ILMN_2719473	0.0806282	0.000343315	3.46431	6.13791	0.724573	-1.51774	Asf1b	anti-silencing function 1B histone chaperone	66929
ILMN_2614351	0.0777949	0.000323541	3.49007	-6.19458	0.717479	1.34228	Serhl	serine hydrolase-like	68607
ILMN_1215969	0.0806282	0.000349397	3.45668	-6.1212	0.711226	1.5123	Rcor1	REST corepressor 1	217864
ILMN_2427971	0.0788093	0.000331527	3.47948	6.17124	0.707256	-1.42663	Tfdp2	transcription factor Dp 2	211586
ILMN_2630730	0.0806282	0.000354596	3.45027	-6.10717	0.681018	0.474819	Sf3a1	splicing factor 3a, subunit 1	67465
ILMN_2835683	0.0809556	0.000365102	3.43759	6.07951	0.669346	-1.03295	Gm8909	predicted gene 8909	667977
ILMN_1239607	0.0809556	0.000368593	3.43345	-6.07051	0.657428	0.798526	Dgkz	diacylglycerol kinase zeta	104418
ILMN_2592925	0.0806282	0.000351546	3.45402	6.11537	0.643433	-1.12855	Mgll	monoglyceride lipase	23945
ILMN_2700166	0.0809556	0.000371516	3.43002	-6.06306	0.639481	2.72079	Ccnd2	cyclin D2	12444
ILMN_1230848	0.0809556	0.000362292	3.44094	-6.08682	0.580957	1.32236	Mycbp2	MYC binding protein 2	105689
ILMN_2873793	0.0845814	0.000392198	3.40649	-6.01206	0.564194	1.35695	Mapkbp1	mitogen-activated protein kinase binding protein 1	26390
ILMN_1245637	0.0851071	0.00040778	3.38957	-5.97557	0.561541	1.85282	-	-	-
ILMN_2640742	0.0851071	0.000404551	3.39303	5.983	0.561106	-1.48854	Ube2k	ubiquitin-conjugating enzyme E2K	53323
ILMN_2635516	0.0851071	0.000409386	3.38787	-5.9719	0.545011	1.442	Phf12	PHD finger protein 12	268448
ILMN_2578773	0.0851071	0.000414978	3.38197	5.95923	0.535577	-1.08713	Gpbp1	GC-rich promoter binding protein 1	73274
ILMN_1229455	0.0851071	0.000412654	3.38441	-5.96447	0.520039	0.852379	-	-	-
ILMN_2446727	0.0852434	0.000425093	3.37152	-5.93679	0.493323	2.07791	Ddhd1	DDHD domain containing 1	114874
ILMN_1218913	0.0852434	0.000431942	3.36457	-5.92193	0.492465	3.41391	Igf2bp3	insulin-like growth factor 2 mRNA binding protein 3	140488
ILMN_2607953	0.0852434	0.000425842	3.37075	5.93516	0.4863	-0.553059	Sugp1	SURP and G patch domain containing 1	70616
ILMN_1238167	0.0852434	0.000430132	3.3664	-5.92584	0.474051	0.48479	Pop4	processing of precursor 4, ribonuclease P/MRP family, (S, cerevisiae)	66161
ILMN_1225233	0.0876125	0.00045479	3.34219	5.87419	0.460398	-3.72507	Cd177	CD177 antigen	68891
ILMN_1212958	0.0876125	0.0004607	3.33658	-5.86227	0.448015	1.23667	A930004J17Rik	RIKEN cDNA A930004J17 gene	319635
ILMN_1259198	0.0876125	0.000458874	3.33831	-5.86594	0.431553	1.44111	Glt8d1	glycosyltransferase 8 domain containing 1	76485
ILMN_2690603	0.0876125	0.000458277	3.33887	-5.86714	0.417086	2.56767	Spp1	secreted phosphoprotein 1	20750
ILMN_2610600	0.089189	0.000477517	3.32101	5.82927	0.379956	-1.23042	Smarce1	SWI/SNF related, matrix associated, actin dependent regulator of chromatin, subfamily e, member 1	57376
ILMN_2711570	0.0954208	0.000517954	3.28571	-5.75489	0.295911	1.11103	Ints3	integrator complex subunit 3	229543
ILMN_2666018	0.089189	0.000473288	3.32487	-5.83744	0.287442	3.56139	Mgp	matrix Gla protein	17313
ILMN_1215092	0.0966748	0.000549945	3.25968	-5.70047	0.260047	3.44024	C4a	complement component 4A (Rodgers blood group)	625018
ILMN_2888902	0.0968961	0.000555836	3.25505	5.69083	0.254258	-1.25909	Pcmt1	protein-L-isoaspartate (D-aspartate) O-methyltransferase 1	18537
ILMN_2662831	0.099526	0.00057568	3.23982	-5.65917	0.234044	0.709621	-	-	-
ILMN_1214290	0.0954208	0.000526562	3.27855	-5.73989	0.230038	1.65407	-	-	-
ILMN_2751539	0.100203	0.000589176	3.22975	5.63832	0.204535	-1.8025	Sdcbp	syndecan binding protein	53378	Syntenin-1
ILMN_2435079	0.100457	0.000596395	3.22447	5.62738	0.203376	-2.43763	Zmpste24	zinc metallopeptidase, STE24	230709
ILMN_2628603	0.0954208	0.000520368	3.28369	-5.75066	0.198829	1.26716	Limch1	LIM and calponin homology domains 1	77569
ILMN_2615170	0.100457	0.000610324	3.21444	5.60669	0.181662	-2.24102	Acad8	acyl-Coenzyme A dehydrogenase family, member 8	66948
ILMN_2464474	0.100457	0.000611963	3.21327	5.60429	0.179081	-1.07529	Klf13	Kruppel-like factor 13	50794
ILMN_2445658	0.0962052	0.000541972	3.26602	-5.7137	0.177875	1.4111	-	-	-
ILMN_1234565	0.100457	0.000618382	3.20874	-5.59495	0.169011	1.65771	P4ha1	procollagen-proline, 2-oxoglutarate 4-dioxygenase (proline 4-hydroxylase), alpha 1 polypeptide	18451
ILMN_2623064	0.0954208	0.000529128	3.27644	-5.73547	0.160155	1.1527	Snx24	sorting nexing 24	69226
ILMN_2982097	0.100457	0.000621494	3.20656	5.59047	0.15872	-1.78739	Gatad1	GATA zinc finger domain containing 1	67210
ILMN_2654403	0.100457	0.000606903	3.21688	5.61172	0.149291	-0.993241	Rnf11	ring finger protein 11	29864
ILMN_2652403	0.101239	0.000638822	3.19462	-5.56593	0.125877	1.75229	Usp42	ubiquitin specific peptidase 42	76800
ILMN_2512043	0.101679	0.000664706	3.17737	5.53061	0.0973569	-2.18196	-	-	-
ILMN_2570875	0.101679	0.000665906	3.17659	-5.52901	0.0937018	0.895275	Atp5a1	ATP synthase, H+ transporting, mitochondrial F1 complex, alpha subunit 1	11946
ILMN_1240671	0.0962052	0.000542675	3.26546	-5.71252	0.0842969	0.955847	-	-	-
ILMN_2604494	0.101318	0.000644163	3.191	-5.55851	0.0828742	2.98537	Podxl	podocalyxin-like	27205
ILMN_2639291	0.101679	0.000655846	3.1832	5.54252	0.0747167	-0.907042	-	-	-
ILMN_1234249	0.104129	0.000691905	3.15995	-5.49509	0.0632047	2.02733	Ralgapa1	Ral GTPase activating protein, alpha subunit 1	56784
ILMN_1251509	0.0998583	0.000582376	3.2348	-5.64876	0.0595934	1.14886	Depdc5	DEP domain containing 5	277854
ILMN_1248079	0.102644	0.000677128	3.16933	5.51419	0.0579911	-1.38698	Zmpste24	zinc metallopeptidase, STE24	230709
ILMN_2729103	0.100457	0.000624287	3.20462	-5.58646	0.0449101	3.00127	Adamts2	a disintegrin-like and metallopeptidase (reprolysin type) with thrombospondin type 1 motif, 2	216725
ILMN_1226259	0.101239	0.000638466	3.19486	-5.56642	0.0315037	1.63722	Adamts2	a disintegrin-like and metallopeptidase (reprolysin type) with thrombospondin type 1 motif, 2	216725
ILMN_2608000	0.111502	0.000770877	3.11302	5.40012	-0.0393227	-2.05259	Ly6g5b	lymphocyte antigen 6 complex, locus G5B	266614
ILMN_2734340	0.111502	0.000752663	3.1234	5.42104	-0.0454697	-1.52651	Stx11	syntaxin 11	74732
ILMN_1250688	0.104711	0.000700774	3.15442	-5.48385	-0.0483203	2.43793	Fat1	FAT atypical cadherin 1	14107
ILMN_2492500	0.111502	0.000772877	3.11189	5.39785	-0.0494704	-0.880889	Zeb1	zinc finger E-box binding homeobox 1	21417
ILMN_2467245	0.112303	0.000783799	3.1058	5.3856	-0.0542665	-2.15236	Tnf	tumor necrosis factor	21926
ILMN_2915060	0.111502	0.000757155	3.12082	-5.41583	-0.0566142	0.987595	Dgkz	diacylglycerol kinase zeta	104418
ILMN_2658553	0.101679	0.000658302	3.18157	5.5392	-0.0830536	-0.513389	Gys1	glycogen synthase 1, muscle	14936
ILMN_2648100	0.116832	0.000846661	3.07229	5.31857	-0.12725	-2.6642	-	-	-
ILMN_1252111	0.116832	0.000848916	3.07114	5.31626	-0.134332	-1.23982	Arl6ip5	ADP-ribosylation factor-like 6 interacting protein 5	65106
ILMN_3161936	0.117468	0.000859154	3.06593	5.3059	-0.173754	-1.52958	Mpp1	membrane protein, palmitoylated	17524
ILMN_1240620	0.116441	0.000818703	3.08687	-5.34768	-0.183703	0.774525	Rfc1	replication factor C (activator 1) 1	19687
ILMN_2889641	0.111502	0.00076492	3.11638	-5.4069	-0.185527	1.35704	Wnt4	wingless-type MMTV integration site family, member 4	22417
ILMN_2907793	0.116832	0.000835619	3.07799	5.32994	-0.187526	-0.88888	Nptn	neuroplastin	20320
ILMN_1258613	0.122099	0.000922203	3.03517	5.24492	-0.210197	-0.786082	Ndfip1	Nedd4 family interacting protein 1	65113
ILMN_2566272	0.12122	0.000903125	3.04425	-5.26287	-0.224202	2.19255	-	-	-
ILMN_2581989	0.116832	0.000839549	3.07595	-5.32587	-0.231717	2.3663	C2cd4a	C2 calcium-dependent domain containing 4A	244911
ILMN_2685769	0.124064	0.000964532	3.01568	-5.2065	-0.249051	2.42895	-	-	-
ILMN_1258366	0.124064	0.000959753	3.01784	-5.21074	-0.24935	1.23964	H13	histocompatibility 13	14950
ILMN_2507182	0.12122	0.000903979	3.04384	-5.26206	-0.25991	0.551792	Tomm22	translocase of outer mitochondrial membrane 22 homolog (yeast)	223696
ILMN_2674367	0.124064	0.00094925	3.02262	-5.22015	-0.261991	1.0797	Agrn	agrin	11603
ILMN_2737523	0.124064	0.000966705	3.01471	-5.20458	-0.26251	1.9286	F2rl3	coagulation factor II (thrombin) receptor-like 3	14065
ILMN_2766455	0.121572	0.000912413	3.03981	5.25408	-0.275885	-0.793693	Lrrc8d	leucine rich repeat containing 8D	231549
ILMN_2630946	0.116441	0.000823808	3.08417	-5.34228	-0.276325	0.636288	Aprt	adenine phosphoribosyl transferase	11821
ILMN_2667219	0.12524	0.000993822	3.00269	-5.18099	-0.279696	0.824694	Timm8b	translocase of inner mitochondrial membrane 8B	30057
ILMN_2710538	0.124064	0.000950516	3.02204	5.21901	-0.280788	-0.967563	Fbxo18	F-box protein 18	50755
ILMN_2512042	0.125747	0.00100386	2.99833	5.17243	-0.286527	-2.07121	Ube2e3	ubiquitin-conjugating enzyme E2E 3	22193
ILMN_2721337	0.12512	0.000982872	3.0075	5.19043	-0.298213	-1.70473	G6pdx	glucose-6-phosphate dehydrogenase X-linked	14381
ILMN_2718204	0.127992	0.0010279	2.98805	-5.15232	-0.311368	1.75238	Clec11a	C-type lectin domain family 11, member a	20256
ILMN_2621038	0.128341	0.00108592	2.9642	-5.10585	-0.359962	1.70448	Hoxa7	homeobox A7	15404
ILMN_1219701	0.128341	0.00108253	2.96556	-5.10849	-0.368224	1.97493	Traf4	TNF receptor associated factor 4	22032
ILMN_2675029	0.128341	0.00106961	2.97078	-5.11864	-0.37318	0.563224	Slc4a3	solute carrier family 4 (anion exchanger), member 3	20536
ILMN_1224664	0.128823	0.00110232	2.95769	-5.09321	-0.376909	1.57426	Kdm2a	lysine (K)-specific demethylase 2A	225876
ILMN_1219333	0.131365	0.00113398	2.94539	-5.06938	-0.416427	1.43289	Mgat5	mannoside acetylglucosaminyltransferase 5	107895
ILMN_1233167	0.131365	0.00114051	2.9429	-5.06456	-0.433234	1.49207	Arl8b	ADP-ribosylation factor-like 8B	67166
ILMN_2724942	0.12512	0.000986894	3.00573	-5.18695	-0.43928	1.424	Ptgis	prostaglandin I2 (prostacyclin) synthase	19223
ILMN_2921526	0.135894	0.0011953	2.92252	5.02524	-0.451611	-1.20716	Capza1	capping protein (actin filament) muscle Z-line, alpha 1	12340
ILMN_3002095	0.136132	0.00121692	2.91474	-5.01026	-0.4685	1.29594	Il27ra	interleukin 27 receptor, alpha	50931
ILMN_1247767	0.118122	0.000869582	3.06069	-5.29548	-0.479222	0.776567	Zzef1	zinc finger, ZZ-type with EF hand domain 1	195018
ILMN_2420939	0.13791	0.00125077	2.90282	4.98739	-0.49373	-2.25362	Cdkn2c	cyclin-dependent kinase inhibitor 2C (p18, inhibits CDK4)	12580
ILMN_3134598	0.136132	0.00120809	2.9179	-5.01634	-0.497658	1.3374	Pdp2	pyruvate dehyrogenase phosphatase catalytic subunit 2	382051
ILMN_2951407	0.13791	0.00125816	2.90026	-4.98249	-0.498542	0.702315	Sbsn	suprabasin	282619
ILMN_2725286	0.13791	0.00125918	2.89991	4.98182	-0.498841	-1.62794	Atp6ap2	ATPase, H+ transporting, lysosomal accessory protein 2	70495
ILMN_2661576	0.128341	0.00107739	2.96763	-5.11251	-0.500991	2.74051	Bicc1	BicC family RNA binding protein 1	83675
ILMN_1225545	0.128816	0.00109609	2.96015	-5.09798	-0.510259	1.83094	9430087C24Rik	RIKEN cDNA 9430087C24 gene	319872
ILMN_1260538	0.128341	0.00106455	2.97283	-5.12264	-0.510824	1.47839	-	-	-
ILMN_2593554	0.13791	0.00124221	2.90581	-4.99311	-0.516241	1.19895	Igtp	interferon gamma induced GTPase	16145
ILMN_2915059	0.136132	0.00121043	2.91706	-5.01472	-0.516878	1.10782	Dgkz	diacylglycerol kinase zeta	104418
ILMN_1236344	0.128341	0.00106382	2.97313	-5.12323	-0.524373	1.3757	Ift43	intraflagellar transport 43	76411
ILMN_2765890	0.128341	0.00107977	2.96667	-5.11064	-0.531214	0.684237	Psmb2	proteasome (prosome, macropain) subunit, beta type 2	26445
ILMN_2647282	0.140865	0.00130671	2.88382	4.95106	-0.534561	-2.06886	Ptp4a2	protein tyrosine phosphatase 4a2	19244
ILMN_2713686	0.128341	0.00107069	2.97034	5.11778	-0.554781	-0.579561	Pnpo	pyridoxine 5'-phosphate oxidase	103711
ILMN_1216412	0.143501	0.00135892	2.8668	4.91865	-0.576287	-2.26628	Xrcc6	X-ray repair complementing defective repair in Chinese hamster cells 6	14375
ILMN_2761662	0.143781	0.00138815	2.85756	-4.9011	-0.590208	0.965448	Samd4b	sterile alpha motif domain containing 4B	233033
ILMN_3105343	0.131365	0.00114512	2.94115	-5.06117	-0.608508	1.32783	Adarb1	adenosine deaminase, RNA-specific, B1	110532
ILMN_3078499	0.143501	0.00135507	2.86804	4.921	-0.619951	-1.22224	Recql4	RecQ protein-like 4	79456
ILMN_3052390	0.146868	0.00144091	2.84136	-4.87042	-0.623414	1.89998	2510009E07Rik	RIKEN cDNA 2510009E07 gene	72190
ILMN_1253182	0.140129	0.00128659	2.89056	-4.96393	-0.636867	1.81567	Hs3st1	heparan sulfate (glucosamine) 3-O-sulfotransferase 1	15476
ILMN_1249334	0.140865	0.0013131	2.8817	4.94702	-0.643828	-1.38537	Arpc4	actin related protein 2/3 complex, subunit 4	68089
ILMN_2964324	0.143501	0.00136758	2.86405	-4.91341	-0.646876	3.79619	Igfbp5	insulin-like growth factor binding protein 5	16011
ILMN_1250017	0.143781	0.00138839	2.85749	-4.90096	-0.647375	0.740507	Rptor	regulatory associated protein of MTOR, complex 1	74370
ILMN_2696696	0.14392	0.00139661	2.85492	4.89609	-0.649254	-1.29691	Gypa	glycophorin A	14934
ILMN_2846368	0.140129	0.00129284	2.88846	-4.95991	-0.663294	1.01347	Bola2	bolA-like 2 (E, coli)	66162
ILMN_2626401	0.131365	0.00114918	2.93961	-5.05819	-0.676009	1.04811	Amotl1	angiomotin-like 1	75723
ILMN_2698606	0.152015	0.0015333	2.81437	4.81956	-0.687915	-1.79929	Tmed4	transmembrane emp24 protein transport domain containing 4	103694
ILMN_2766521	0.153433	0.00155494	2.80829	4.80813	-0.719296	-0.819079	Esrra	estrogen related receptor, alpha	26379
ILMN_1236010	0.143501	0.00136433	2.86508	-4.91537	-0.730298	2.39577	Bicc1	BicC family RNA binding protein 1	83675
ILMN_1240153	0.157669	0.0016054	2.79442	4.78214	-0.736113	-1.26562	Uchl5	ubiquitin carboxyl-terminal esterase L5	56207
ILMN_1242125	0.14761	0.00147476	2.83128	-4.85138	-0.762821	1.56024	-	-	-
ILMN_2827617	0.128341	0.00107763	2.96753	-5.11232	-0.764381	0.663429	Sorcs1	sortilin-related VPS10 domain containing receptor 1	58178
ILMN_2541675	0.159199	0.00164369	2.78418	-4.76302	-0.765227	1.31605	Cep295	centrosomal protein 295	319675
ILMN_1259185	0.162073	0.00168899	2.77237	4.74101	-0.77392	-1.70306	Rbm48	RNA binding motif protein 48	269623
ILMN_2486906	0.146868	0.00144709	2.83951	-4.86691	-0.791506	1.92725	Wisp2	WNT1 inducible signaling pathway protein 2	22403
ILMN_1242619	0.163191	0.00171622	2.76543	4.72809	-0.797626	-1.07752	Smchd1	SMC hinge domain containing 1	74355
ILMN_1254639	0.167747	0.00177217	2.75149	-4.70223	-0.817808	1.63562	Usf1	upstream transcription factor 1	22278
ILMN_2913166	0.159199	0.00164381	2.78415	-4.76296	-0.832231	3.1147	Serping1	serine (or cysteine) peptidase inhibitor, clade G, member 1	12258
ILMN_3130403	0.149548	0.00150127	2.82354	-4.8368	-0.83661	1.78632	Smagp	small cell adhesion glycoprotein	207818
ILMN_2717916	0.160873	0.00166879	2.7776	-4.75075	-0.838525	0.76479	Mrps18a	mitochondrial ribosomal protein S18A	68565
ILMN_2856628	0.163191	0.00171624	2.76542	4.72808	-0.867691	-0.787916	Fam50a	family with sequence similarity 50, member A	108160
ILMN_1240466	0.168996	0.00180946	2.74245	4.68549	-0.868204	-1.00706	Eif5	eukaryotic translation initiation factor 5	217869
ILMN_1252127	0.147174	0.00146336	2.83465	-4.85774	-0.8781	1.25369	-	-	-
ILMN_3049559	0.172454	0.00189531	2.72232	-4.64834	-0.895091	2.72295	C4b	complement component 4B (Chido blood group)	12268
ILMN_1236118	0.143501	0.00137197	2.86266	-4.91077	-0.901436	0.925387	Ppp1r12c	protein phosphatase 1, regulatory (inhibitor) subunit 12C	232807
ILMN_1222607	0.168996	0.00181195	2.74185	4.68438	-0.911755	-0.951318	Chmp1b	charged multivesicular body protein 1B	67064
ILMN_1217705	0.174493	0.0019769	2.70402	-4.6147	-0.920511	1.80205	-	-	-
ILMN_1243291	0.174493	0.00197094	2.70533	4.6171	-0.923725	-1.94055	Ptp4a2	protein tyrosine phosphatase 4a2	19244
ILMN_2775421	0.168996	0.00181768	2.74048	-4.68185	-0.926639	3.03019	Serping1	serine (or cysteine) peptidase inhibitor, clade G, member 1	12258
ILMN_2668509	0.174493	0.00197044	2.70544	4.61731	-0.938724	-2.76116	Hp	haptoglobin	15439
ILMN_1254358	0.172454	0.00189275	2.72291	-4.64942	-0.940643	3.86587	Igfbp5	insulin-like growth factor binding protein 5	16011
ILMN_2760417	0.177499	0.00203552	2.69132	4.59145	-0.94338	-0.91467	Mxd4	Max dimerization protein 4	17122
ILMN_2579463	0.177499	0.00205733	2.6867	-4.58299	-0.953772	1.22479	Gpatch8	G patch domain containing 8	237943
ILMN_2947369	0.177499	0.00207833	2.68228	4.57493	-0.964298	-0.791699	Ppp2r3c	protein phosphatase 2, regulatory subunit B'', gamma	59032
ILMN_2668510	0.177499	0.00204518	2.68927	4.58769	-0.970305	-2.67542	Hp	haptoglobin	15439
ILMN_2793503	0.177499	0.00211013	2.67569	4.5629	-0.996943	-1.16066	Uchl5	ubiquitin carboxyl-terminal esterase L5	56207
ILMN_1255250	0.174493	0.00196672	2.70626	-4.61881	-1.00742	1.76473	Gm2629	aldehyde dehydrogenase 9, subfamily A1 pseudogene	100040151
ILMN_3156633	0.178888	0.00216042	2.66546	4.54427	-1.00747	-1.11948	Kbtbd7	kelch repeat and BTB (POZ) domain containing 7	211255
ILMN_1241924	0.178888	0.00217207	2.66313	4.54003	-1.0098	-1.72565	Arl6ip5	ADP-ribosylation factor-like 6 interacting protein 5	65106
ILMN_2718330	0.178888	0.00216435	2.66467	-4.54284	-1.01903	2.59105	Cish	cytokine inducible SH2-containing protein	12700
ILMN_1250063	0.174493	0.00195148	2.70964	-4.62501	-1.02535	0.56987	Ppp2r5d	protein phosphatase 2, regulatory subunit B', delta	21770
ILMN_1247760	0.182115	0.00224608	2.64857	-4.51361	-1.03512	0.641713	2210016L21Rik	RIKEN cDNA 2210016L21 gene	72357
ILMN_2868220	0.178888	0.00216276	2.66499	4.54342	-1.03787	-3.26227	Inhba	inhibin beta-A	16323
ILMN_2747820	0.181053	0.00221567	2.65449	4.52434	-1.04254	-2.43302	Dhrs7	dehydrogenase/reductase (SDR family) member 7	66375
ILMN_3162729	0.17631	0.00200592	2.69769	-4.6031	-1.0491	1.94713	Zmiz2	zinc finger, MIZ-type containing 2	52915
ILMN_1248951	0.159199	0.00163399	2.78675	-4.76782	-1.05658	1.01049	Trmt1l	tRNA methyltransferase 1 like	98685
ILMN_1251229	0.144563	0.00140977	2.85085	4.88838	-1.05829	-0.320147	Cyth4	cytohesin 4	72318
ILMN_2719620	0.172454	0.00188209	2.72536	4.65394	-1.05968	-1.42767	Pnkp	polynucleotide kinase 3'- phosphatase	59047
ILMN_2615855	0.182115	0.00224556	2.64868	4.51379	-1.0602	-1.43529	Hnrnpa2b1	heterogeneous nuclear ribonucleoprotein A2/B1	53379
ILMN_2459720	0.177499	0.00212127	2.6734	-4.55873	-1.06182	2.01263	2510010K19Rik	RIKEN cDNA 2510010K19 gene	78332
ILMN_2476373	0.177499	0.00212086	2.67349	-4.55889	-1.06504	0.906712	C530036F05Rik	RIKEN cDNA C530036F05 gene	319355
ILMN_2976129	0.183218	0.00229151	2.63988	4.49786	-1.06907	-2.2037	Tinagl1	tubulointerstitial nephritis antigen-like 1	94242
ILMN_2621304	0.183278	0.00236617	2.62595	4.4727	-1.08511	-1.12393	Mterf3	mitochondrial transcription termination factor 3	66410
ILMN_2639734	0.183218	0.00229804	2.63864	4.49562	-1.08935	-2.09814	Apobr	apolipoprotein B receptor	171504
ILMN_2605417	0.180849	0.00220453	2.65668	4.52832	-1.09043	-0.480786	Cfap97	cilia and flagella associated protein 97	66756
ILMN_1218247	0.174493	0.00195596	2.70864	-4.62319	-1.09973	2.34585	-	-	-
ILMN_1214179	0.183218	0.00233673	2.63139	4.48252	-1.10435	-1.14977	-	-	-
ILMN_1240069	0.174493	0.00195853	2.70807	-4.62214	-1.10947	3.24238	Klhl32	kelch-like 32	212390
ILMN_1223547	0.177499	0.00208109	2.68171	-4.57388	-1.11219	1.03729	Yif1a	Yip1 interacting factor homolog A (S, cerevisiae)	68090
ILMN_2608394	0.177499	0.00211689	2.6743	4.56037	-1.12429	-0.928031	Ppp2r5d	protein phosphatase 2, regulatory subunit B', delta	21770
ILMN_1221140	0.184019	0.00244962	2.6109	-4.44559	-1.1246	1.44589	B3gat3	beta-1,3-glucuronyltransferase 3 (glucuronosyltransferase I)	72727
ILMN_2903972	0.16937	0.0018298	2.7376	-4.67652	-1.12757	1.18173	Pdgfrb	platelet derived growth factor receptor, beta polypeptide	18596
ILMN_1217734	0.146868	0.0014533	2.83764	-4.8634	-1.12871	0.589516	Pak6	p21 protein (Cdc42/Rac)-activated kinase 6	214230
ILMN_2899863	0.183278	0.00240672	2.61858	4.4594	-1.13803	-2.47874	Tnf	tumor necrosis factor	21926
ILMN_2764588	0.177499	0.00207075	2.68387	-4.57783	-1.15658	2.08586	Igfbp7	insulin-like growth factor binding protein 7	29817
ILMN_2641150	0.183278	0.00237338	2.62463	4.47032	-1.1639	-1.24529	-	-	-
ILMN_2751587	0.183218	0.00230366	2.63758	-4.4937	-1.16557	1.25705	Ndst2	N-deacetylase/N-sulfotransferase (heparan glucosaminyl) 2	17423
ILMN_2543630	0.183278	0.00240698	2.61853	-4.45931	-1.1729	1.54925	Pisd-ps3	phosphatidylserine decarboxylase, pseudogene 3	66776
ILMN_1220190	0.184124	0.00246449	2.60827	4.44086	-1.17673	-1.2272	-	-	-
ILMN_1252310	0.183218	0.00227268	2.64346	-4.50434	-1.17679	1.25357	Dnmt3b	DNA methyltransferase 3B	13436
ILMN_1225620	0.186776	0.00251785	2.59897	-4.42415	-1.19995	0.997586	Actr5	ARP5 actin-related protein 5	109275
ILMN_1236941	0.192919	0.00266591	2.57415	-4.37975	-1.20781	1.45898	Csnk2a1	casein kinase 2, alpha 1 polypeptide	12995
ILMN_1231072	0.188723	0.00255312	2.59293	4.41332	-1.20975	-3.73717	Kdm7a	lysine (K)-specific demethylase 7A	338523
ILMN_2601840	0.192948	0.00271173	2.56675	-4.36655	-1.21353	1.26457	Phf19	PHD finger protein 19	74016
ILMN_2747381	0.183278	0.00239581	2.62055	-4.46295	-1.22145	1.26879	Ddx24	DEAD (Asp-Glu-Ala-Asp) box polypeptide 24	27225
ILMN_2692986	0.192919	0.00267726	2.57231	4.37645	-1.22412	-1.9737	Arl5a	ADP-ribosylation factor-like 5A	75423
ILMN_2622354	0.172454	0.0018961	2.72214	-4.64801	-1.23046	0.959448	Arl4d	ADP-ribosylation factor-like 4D	80981
ILMN_2475271	0.194118	0.0027535	2.56011	4.35472	-1.23669	-0.612767	Trappc5	trafficking protein particle complex 5	66682
ILMN_2696270	0.184019	0.00244936	2.61095	4.44567	-1.23853	-1.30109	Pnkp	polynucleotide kinase 3'- phosphatase	59047
ILMN_1230145	0.194118	0.0027693	2.55763	-4.3503	-1.24158	2.00756	Acvr2b	activin receptor IIB	11481
ILMN_2642411	0.183278	0.00240936	2.6181	4.45854	-1.24621	-0.965065	2310035C23Rik	RIKEN cDNA 2310035C23 gene	227446
ILMN_2698115	0.193231	0.00272495	2.56464	-4.36279	-1.25471	0.591461	Ltv1	LTV1 ribosome biogenesis factor	353258
ILMN_2754253	0.183278	0.00240512	2.61886	-4.45992	-1.25547	0.686984	Gna13	guanine nucleotide binding protein, alpha 13	14674
ILMN_2493231	0.168996	0.00180397	2.74377	-4.68793	-1.26108	0.759933	Zswim5	zinc finger SWIM-type containing 5	74464
ILMN_2579432	0.192919	0.00269289	2.56978	-4.37195	-1.26431	1.2982	Topbp1	topoisomerase (DNA) II binding protein 1	235559
ILMN_2547052	0.189772	0.00257638	2.58899	-4.40627	-1.26452	1.06316	Sft2d3	SFT2 domain containing 3	67158
ILMN_1230398	0.194118	0.00280496	2.55207	-4.34043	-1.26724	2.74041	-	-	-
ILMN_2602161	0.195142	0.00284301	2.54622	4.33003	-1.27246	-2.09244	Safb2	scaffold attachment factor B2	224902
ILMN_2777359	0.192919	0.00268531	2.57101	-4.37413	-1.27337	2.74167	Serpinh1	serine (or cysteine) peptidase inhibitor, clade H, member 1	12406
ILMN_3140788	0.183278	0.00235097	2.62875	-4.47775	-1.2776	0.880317	Ptbp1	polypyrimidine tract binding protein 1	19205
ILMN_1217150	0.191763	0.00262174	2.58141	-4.39271	-1.27894	1.16506	Ccdc137	coiled-coil domain containing 137	67291
ILMN_2682928	0.196293	0.00288073	2.5405	-4.31988	-1.28106	2.02303	Rai14	retinoic acid induced 14	75646
ILMN_2939012	0.183218	0.00233798	2.63116	-4.4821	-1.28586	0.952748	-	-	-
ILMN_2628744	0.195142	0.00285451	2.54447	4.32692	-1.28622	-2.40914	Tmco3	transmembrane and coiled-coil domains 3	234076
ILMN_1242941	0.183218	0.00233851	2.63106	4.48192	-1.29208	-0.734146	Pcm1	pericentriolar material 1	18536
ILMN_2623844	0.201582	0.00300653	2.52193	-4.28704	-1.30861	1.19637	Pkp4	plakophilin 4	227937
ILMN_2422982	0.183786	0.00242482	2.61532	-4.45354	-1.3448	2.84808	Synpo	synaptopodin	104027
ILMN_1258778	0.19204	0.0026347	2.57927	-4.38888	-1.35353	1.60924	Zeb2	zinc finger E-box binding homeobox 2	24136
ILMN_2612283	0.194118	0.00280777	2.55164	-4.33965	-1.371	1.49005	Gata2	GATA binding protein 2	14461
ILMN_1226293	0.206249	0.00317474	2.49829	-4.24539	-1.37244	2.31758	Slc39a4	solute carrier family 39 (zinc transporter), member 4	72027
ILMN_2589477	0.204011	0.00310127	2.50846	4.26328	-1.37263	-2.29393	Dars	aspartyl-tRNA synthetase	226414
ILMN_2527003	0.177499	0.00210545	2.67666	-4.56466	-1.38902	0.836353	-	-	-
ILMN_1228366	0.194118	0.00280454	2.55214	4.34054	-1.3902	-0.89797	Cdkn2c	cyclin-dependent kinase inhibitor 2C (p18, inhibits CDK4)	12580
ILMN_1248070	0.21159	0.00330747	2.4805	-4.21418	-1.39711	1.10351	Supt20	suppressor of Ty 20	56790
ILMN_1232251	0.207383	0.0032021	2.49456	4.23884	-1.40229	-1.39213	Top1	topoisomerase (DNA) I	21969
ILMN_2665889	0.205239	0.00313814	2.50333	-4.25424	-1.42794	0.950282	Poglut1	protein O-glucosyltransferase 1	224143
ILMN_1228404	0.195142	0.00285282	2.54473	-4.32738	-1.43366	2.83366	Sh2d2a	SH2 domain containing 2A	27371
ILMN_2445958	0.201582	0.00300579	2.52204	-4.28723	-1.44417	1.23838	Kcnq1ot1	KCNQ1 overlapping transcript 1	63830
ILMN_2679619	0.21159	0.00329783	2.48177	4.2164	-1.44418	-1.5036	Rb1	retinoblastoma 1	19645
ILMN_2773211	0.21159	0.00330752	2.4805	4.21416	-1.44937	-1.2604	Kras	Kirsten rat sarcoma viral oncogene homolog	16653
ILMN_2661635	0.214517	0.0034148	2.46663	4.18992	-1.45123	-2.17211	Gyg	glycogenin	27357
ILMN_1218353	0.192922	0.00270214	2.56829	-4.36929	-1.45697	1.62677	Cnrip1	cannabinoid receptor interacting protein 1	380686
ILMN_1224990	0.219611	0.00352738	2.45255	-4.16535	-1.46328	1.16619	-	-	-
ILMN_1229667	0.203887	0.00308964	2.51009	4.26615	-1.46556	-1.52869	Slc43a1	solute carrier family 43, member 1	72401
ILMN_2830830	0.213039	0.00335053	2.47489	4.20434	-1.46704	-0.512575	Tmem209	transmembrane protein 209	72649
ILMN_2990229	0.194118	0.00276929	2.55763	-4.35031	-1.46738	0.786264	Snrnp25	small nuclear ribonucleoprotein 25 (U11/U12)	78372
ILMN_2689887	0.194118	0.00280365	2.55228	-4.34079	-1.46829	1.08572	Mark2	MAP/microtubule affinity regulating kinase 2	13728
ILMN_2611022	0.194118	0.0028117	2.55103	-4.33857	-1.47455	1.95395	Bcl11b	B cell leukemia/lymphoma 11B	58208
ILMN_1252957	0.183218	0.00230269	2.63776	-4.49403	-1.47511	0.85645	-	-	-
ILMN_2588601	0.192919	0.00266596	2.57415	-4.37973	-1.47995	0.512764	Ndufa2	NADH dehydrogenase (ubiquinone) 1 alpha subcomplex, 2	17991
ILMN_3114518	0.223134	0.00361597	2.44177	4.1466	-1.48015	-0.775147	Ids	iduronate 2-sulfatase	15931
ILMN_1229687	0.222722	0.00359865	2.44386	4.15023	-1.49071	-1.66506	Rnf141	ring finger protein 141	67150
ILMN_2665496	0.177499	0.00205969	2.6862	-4.58208	-1.49224	0.601937	Ankrd9	ankyrin repeat domain 9	74251
ILMN_2588610	0.202491	0.00305735	2.51465	-4.27419	-1.50091	1.03581	Chmp7	charged multivesicular body protein 7	105513
ILMN_1215530	0.202491	0.00305273	2.51531	-4.27535	-1.50964	1.05115	Ccnt2	cyclin T2	72949
ILMN_2487814	0.213433	0.00337713	2.47145	4.19834	-1.51933	-0.799037	Cul3	cullin 3	26554
ILMN_2953301	0.202491	0.00305881	2.51445	-4.27383	-1.5219	0.494026	Ap3d1	adaptor-related protein complex 3, delta 1 subunit	11776
ILMN_2503166	0.22724	0.00376352	2.42441	-4.11647	-1.52275	1.56263	-	-	-
ILMN_2647170	0.22724	0.0037548	2.42541	-4.11821	-1.52349	1.01605	Serhl	serine hydrolase-like	68607
ILMN_1241756	0.189861	0.00258666	2.58726	-4.40317	-1.53958	1.0091	Nfib	nuclear factor I/B	18028
ILMN_2689880	0.228419	0.0038108	2.41898	-4.10708	-1.55074	1.17394	Gstt2	glutathione S-transferase, theta 2	14872
ILMN_1224154	0.22724	0.00377403	2.42319	-4.11437	-1.55468	1.58368	-	-	-
ILMN_1256644	0.224454	0.00365882	2.43666	4.13772	-1.55535	-2.94334	Slc6a12	solute carrier family 6 (neurotransmitter transporter, betaine/GABA), member 12	14411
ILMN_1228352	0.219611	0.00352145	2.45328	4.16662	-1.56728	-0.920138	Usp39	ubiquitin specific peptidase 39	28035
ILMN_2789900	0.200362	0.00296917	2.52736	4.29663	-1.57011	-3.00047	Cd177	CD177 antigen	68891
ILMN_1213483	0.213039	0.00334802	2.47521	-4.20491	-1.5787	0.471889	Flcn	folliculin	216805
ILMN_2985053	0.205239	0.00313957	2.50313	-4.25389	-1.58912	0.475703	Ndufv2	NADH dehydrogenase (ubiquinone) flavoprotein 2	72900
ILMN_3066293	0.206182	0.00316384	2.49978	-4.24801	-1.58917	1.81676	Fancc	Fanconi anemia, complementation group C	14088
ILMN_1246130	0.230909	0.00388547	2.41056	-4.09251	-1.59366	1.6513	Cit	citron	12704
ILMN_2794460	0.213433	0.00336832	2.47259	-4.20032	-1.594	0.723638	Ncoa5	nuclear receptor coactivator 5	228869
ILMN_2939517	0.186557	0.00250598	2.60102	-4.42784	-1.60157	0.775514	-	-	-
ILMN_1238608	0.22724	0.00376996	2.42366	-4.11518	-1.60669	1.01755	Abcc10	ATP-binding cassette, sub-family C (CFTR/MRP), member 10	224814
ILMN_2741096	0.208222	0.00322501	2.49147	-4.2334	-1.6126	1.54291	Timp3	tissue inhibitor of metalloproteinase 3	21859
ILMN_1257095	0.230404	0.00385494	2.41398	-4.09843	-1.62516	1.34575	-	-	-
ILMN_1255010	0.199453	0.00294617	2.53074	-4.30261	-1.62693	1.17491	Map2k5	mitogen-activated protein kinase kinase 5	23938
ILMN_2760963	0.237411	0.0040743	2.38995	-4.05697	-1.63582	2.12796	Dock6	dedicator of cytokinesis 6	319899
ILMN_2584558	0.238902	0.00411132	2.38602	4.05022	-1.64009	-1.32773	Inpp5k	inositol polyphosphate 5-phosphatase K	19062
ILMN_1253915	0.223143	0.00362679	2.44048	-4.14435	-1.65203	1.04234	Psmd7	proteasome (prosome, macropain) 26S subunit, non-ATPase, 7	17463
ILMN_1232099	0.241617	0.00418115	2.3787	4.03765	-1.65313	-2.03699	Tspan3	tetraspanin 3	56434
ILMN_2788223	0.234986	0.00397653	2.4005	-4.07514	-1.66064	4.25497	Kng1	kininogen 1	16644
ILMN_1241907	0.184019	0.00245428	2.61008	-4.4441	-1.66993	0.615756	-	-	-
ILMN_2642571	0.243042	0.00432382	2.36413	4.01266	-1.67245	-1.25282	Mxd3	Max dimerization protein 3	17121
ILMN_2621966	0.202491	0.00305147	2.51549	-4.27567	-1.6792	0.589743	Ndufb8	NADH dehydrogenase (ubiquinone) 1 beta subcomplex 8	67264
ILMN_2610835	0.243042	0.00432571	2.36394	4.01233	-1.6793	-2.18305	Smc1a	structural maintenance of chromosomes 1A	24061
ILMN_1252294	0.243042	0.0044003	2.35652	3.99963	-1.69162	-1.62259	Eef2	eukaryotic translation elongation factor 2	13629
ILMN_2935898	0.236261	0.00404328	2.39327	4.06269	-1.69307	-1.42884	Serinc1	serine incorporator 1	56442
ILMN_2939138	0.218109	0.00348241	2.45812	-4.17506	-1.69891	1.86969	Bicc1	BicC family RNA binding protein 1	83675
ILMN_2869110	0.183218	0.00232544	2.63349	-4.48631	-1.70686	0.488383	Comp	cartilage oligomeric matrix protein	12845
ILMN_2973925	0.220586	0.00355358	2.44933	-4.15975	-1.71326	0.913403	Pop5	processing of precursor 5, ribonuclease P/MRP family (S, cerevisiae)	117109
ILMN_1248565	0.243042	0.00459213	2.33799	3.968	-1.71456	-1.37362	Srsf10	serine/arginine-rich splicing factor 10	14105
ILMN_2492377	0.243042	0.00443389	2.35322	3.99399	-1.71549	-2.49039	Ube2v1	ubiquitin-conjugating enzyme E2 variant 1	66589
ILMN_2811282	0.243042	0.004303	2.36623	4.01625	-1.72405	-1.53428	Tmx4	thioredoxin-related transmembrane protein 4	52837
ILMN_2666406	0.23567	0.00401054	2.3968	-4.06877	-1.72715	0.462891	Prrc1	proline-rich coiled-coil 1	73137
ILMN_2606243	0.23567	0.00401063	2.39679	4.06875	-1.7302	-1.34193	Ppp2r1a	protein phosphatase 2, regulatory subunit A, alpha	51792
ILMN_2878021	0.243042	0.00445941	2.35072	3.98973	-1.73133	-0.975509	Atp2b1	ATPase, Ca++ transporting, plasma membrane 1	67972
ILMN_1219503	0.243042	0.00453715	2.34322	3.97691	-1.73317	-1.8513	-	-	-
ILMN_1236693	0.243042	0.00456314	2.34074	3.97269	-1.73906	-1.70074	Bfar	bifunctional apoptosis regulator	67118
ILMN_1258735	0.243042	0.00431757	2.36476	4.01374	-1.74764	-2.92383	Itgb2l	integrin beta 2-like	16415
ILMN_1241952	0.243042	0.00469101	2.32873	-3.95224	-1.74799	2.64433	Foxk2	forkhead box K2	68837
ILMN_2751072	0.243042	0.00437673	2.35885	4.00362	-1.75979	-0.961124	Gna11	guanine nucleotide binding protein, alpha 11	14672
ILMN_2734921	0.199453	0.00294344	2.53114	-4.30332	-1.75984	0.479687	-	-	-
ILMN_1222249	0.243042	0.00480602	2.31821	3.93437	-1.76781	-1.37562	Cnot1	CCR4-NOT transcription complex, subunit 1	234594
ILMN_2595918	0.243042	0.00447525	2.34918	-3.9871	-1.77449	1.65879	Gimap7	GTPase, IMAP family member 7	231932
ILMN_1230440	0.236164	0.00403033	2.39466	4.06509	-1.77702	-0.765335	Itpripl1	inositol 1,4,5-triphosphate receptor interacting protein-like 1	73338
ILMN_2448651	0.243042	0.00444321	2.3523	3.99243	-1.78308	-0.954971	Ampd3	adenosine monophosphate deaminase 3	11717
ILMN_2656021	0.243042	0.00493685	2.30655	-3.91458	-1.78917	0.747745	Osbpl3	oxysterol binding protein-like 3	71720
ILMN_1252076	0.243042	0.00435866	2.36065	4.00669	-1.79385	-4.19057	Lyz2	lysozyme 2	17105
ILMN_2692762	0.243042	0.00490177	2.30965	3.91983	-1.79434	-1.64438	Ap4m1	adaptor-related protein complex AP-4, mu 1	11781
ILMN_2627140	0.243042	0.00501472	2.29975	-3.90308	-1.80226	1.87366	Soga1	suppressor of glucose, autophagy associated 1	320706
ILMN_3161543	0.243042	0.00503701	2.29783	3.89982	-1.80284	-1.46485	Ikbke	inhibitor of kappaB kinase epsilon	56489
ILMN_3086889	0.243042	0.00488839	2.31083	3.92185	-1.80645	-2.22269	Grk6	G protein-coupled receptor kinase 6	26385
ILMN_2883063	0.230909	0.00387866	2.41132	-4.09382	-1.80853	1.89617	Adcy2	adenylate cyclase 2	210044
ILMN_2628745	0.243042	0.00495575	2.30489	3.91178	-1.81584	-2.31189	Tmco3	transmembrane and coiled-coil domains 3	234076
ILMN_1251986	0.226609	0.00370478	2.43124	-4.12831	-1.82151	1.3694	Rc3h2	ring finger and CCCH-type zinc finger domains 2	319817
ILMN_1226099	0.243042	0.00473743	2.32446	3.94497	-1.83211	-4.46601	Tnfsf13b	tumor necrosis factor (ligand) superfamily, member 13b	24099
ILMN_2778122	0.243042	0.00430058	2.36647	4.01667	-1.83237	-1.31515	Pdcd4	programmed cell death 4	18569
ILMN_2485340	0.243042	0.00476742	2.32172	-3.94032	-1.8447	1.15723	Mgat4a	mannoside acetylglucosaminyltransferase 4, isoenzyme A	269181
ILMN_2649408	0.243042	0.00532961	2.2733	3.85843	-1.84949	-0.976515	-	-	-
ILMN_1254644	0.243042	0.00528785	2.27672	3.86419	-1.86728	-1.12119	Spsb2	splA/ryanodine receptor domain and SOCS box containing 2	14794
ILMN_2828731	0.243042	0.00473643	2.32455	-3.94513	-1.86899	1.05148	Scrib	scribbled planar cell polarity	105782
ILMN_2471268	0.243042	0.00498186	2.30261	3.90791	-1.87412	-0.732111	Usp39	ubiquitin specific peptidase 39	28035
ILMN_2434144	0.243042	0.00543651	2.26468	-3.84392	-1.87656	1.50187	Tbrg1	transforming growth factor beta regulated gene 1	21376
ILMN_2511121	0.243042	0.0050541	2.29636	3.89733	-1.88284	-0.928644	Dnm1l	dynamin 1-like	74006
ILMN_2670427	0.243042	0.00521045	2.28312	-3.87498	-1.88493	1.33475	Romo1	reactive oxygen species modulator 1	67067
ILMN_1221102	0.243042	0.00540196	2.26745	3.84858	-1.89086	-1.79058	Arl5a	ADP-ribosylation factor-like 5A	75423
ILMN_1257574	0.243042	0.00425202	2.3714	-4.02512	-1.89751	2.07707	Esm1	endothelial cell-specific molecule 1	71690
ILMN_1234319	0.243042	0.00527221	2.27801	3.86636	-1.91341	-1.81608	Ccndbp1	cyclin D-type binding-protein 1	17151
ILMN_2668849	0.243042	0.00508266	2.29391	-3.89319	-1.9146	1.11113	Zmynd8	zinc finger, MYND-type containing 8	228880
ILMN_2774822	0.243042	0.00531858	2.2742	-3.85995	-1.91696	0.753144	Btbd6	BTB (POZ) domain containing 6	399566
ILMN_2681123	0.243042	0.0048334	2.31575	3.93018	-1.91783	-0.857375	Stradb	STE20-related kinase adaptor beta	227154
ILMN_2685890	0.243042	0.00434552	2.36196	-4.00894	-1.9205	2.0316	-	-	-
ILMN_3123120	0.243042	0.00422304	2.37438	4.03022	-1.92133	-0.457858	Rnps1	ribonucleic acid binding protein S1	19826
ILMN_2761008	0.243042	0.00568203	2.2455	3.81172	-1.92196	-1.59504	Caprin1	cell cycle associated protein 1	53872
ILMN_2641124	0.243042	0.00566759	2.2466	3.81358	-1.92627	-1.3976	Tmem131	transmembrane protein 131	56030
ILMN_2819951	0.243042	0.0057801	2.23806	-3.79928	-1.94132	0.894158	Lrp12	low density lipoprotein-related protein 12	239393
ILMN_2591029	0.243042	0.00560807	2.25119	3.82126	-1.94486	-2.02034	Fam129a	family with sequence similarity 129, member A	63913
ILMN_2657575	0.243042	0.00543971	2.26442	3.84349	-1.94581	-1.7886	Stx2	syntaxin 2	13852
ILMN_1247842	0.243042	0.00546999	2.26201	-3.83944	-1.95546	1.0782	-	-	-
ILMN_1226498	0.243042	0.00592826	2.22707	-3.7809	-1.95644	1.48987	Eif3k	eukaryotic translation initiation factor 3, subunit K	73830
ILMN_2684667	0.243042	0.00546584	2.26234	-3.83999	-1.95813	0.751884	Slirp	SRA stem-loop interacting RNA binding protein	380773
ILMN_3019002	0.243042	0.00602726	2.21988	3.7689	-1.96965	-1.16875	Srsf10	serine/arginine-rich splicing factor 10	14105
ILMN_2999748	0.243042	0.00603834	2.21908	3.76757	-1.97048	-1.20588	Rabep1	rabaptin, RAB GTPase binding effector protein 1	54189
ILMN_1221304	0.243042	0.00523387	2.28118	-3.8717	-1.97202	1.00303	Scaf4	SR-related CTD-associated factor 4	224432
ILMN_1246054	0.22724	0.00378026	2.42248	-4.11313	-1.97289	0.914332	Col2a1	collagen, type II, alpha 1	12824
ILMN_2622891	0.243042	0.00612284	2.21305	-3.75751	-1.97543	0.597783	2210016L21Rik	RIKEN cDNA 2210016L21 gene	72357
ILMN_2837189	0.243042	0.00604959	2.21827	3.76622	-1.97577	-0.731746	Fam92a	family with sequence similarity 92, member A	68099
ILMN_2508519	0.243042	0.00541556	2.26636	3.84674	-1.97712	-1.39601	Vars	valyl-tRNA synthetase	22321
ILMN_2730329	0.22724	0.00376532	2.4242	-4.11611	-1.97861	0.833661	Hist1h2ah	histone cluster 1, H2ah	319168
ILMN_1258698	0.243042	0.00467516	2.3302	-3.95475	-1.97989	0.46316	Dlst	dihydrolipoamide S-succinyltransferase (E2 component of 2-oxo-glutarate complex)	78920
ILMN_2972478	0.243042	0.00561043	2.251	-3.82096	-1.98033	1.50232	Nlgn2	neuroligin 2	216856
ILMN_2700550	0.243042	0.00549348	2.26015	3.83631	-1.98306	-0.635132	Ddx11	DEAD/H (Asp-Glu-Ala-Asp/His) box helicase 11	320209
ILMN_3013874	0.243042	0.00539435	2.26806	3.84961	-1.98879	-1.29455	Gm5643	heterogeneous nuclear ribonucleoprotein A1 pseudogene	434858
ILMN_3155789	0.243042	0.00577186	2.23868	-3.80032	-1.99922	0.87707	Smad5	SMAD family member 5	17129
ILMN_2695528	0.243042	0.00596654	2.22428	3.77624	-1.99971	-2.06135	Tmed4	transmembrane emp24 protein transport domain containing 4	103694
ILMN_1220624	0.243042	0.00601913	2.22047	3.76988	-2.00283	-2.1036	Brwd3	bromodomain and WD repeat domain containing 3	382236
ILMN_1241588	0.243042	0.00518048	2.28563	3.87921	-2.00767	-1.02254	Tor2a	torsin family 2, member A	30933
ILMN_1246927	0.243042	0.00585935	2.23215	-3.78939	-2.01799	0.889205	Ndufa11	NADH dehydrogenase (ubiquinone) 1 alpha subcomplex 11	69875
ILMN_2747735	0.243042	0.00531783	2.27427	3.86005	-2.01889	-1.0813	Sec22a	SEC22 homolog A, vesicle trafficking protein	317717
ILMN_1237042	0.243042	0.00614788	2.21127	3.75456	-2.01919	-0.718099	-	-	-
ILMN_3151722	0.244499	0.006305	2.20031	3.73632	-2.02096	-1.57143	Net1	neuroepithelial cell transforming gene 1	56349
ILMN_2594031	0.243042	0.00431864	2.36465	-4.01355	-2.02452	1.18044	Nrbp2	nuclear receptor binding protein 2	223649
ILMN_2609813	0.243042	0.00491286	2.30867	3.91817	-2.0269	-2.70423	Chil1	chitinase-like 1	12654
ILMN_2964042	0.243042	0.00585993	2.23211	-3.78932	-2.0278	3.3188	Bgn	biglycan	12111
ILMN_2969172	0.243042	0.00530414	2.27538	3.86194	-2.02811	-1.03572	Tmem87a	transmembrane protein 87A	211499
ILMN_1224380	0.245495	0.0064428	2.19093	3.72072	-2.03159	-1.13943	Gosr2	golgi SNAP receptor complex member 2	56494
ILMN_2507286	0.243042	0.00583407	2.23403	3.79253	-2.03537	-4.30724	Tnfsf13b	tumor necrosis factor (ligand) superfamily, member 13b	24099
ILMN_2924839	0.243042	0.00456051	2.34099	-3.97311	-2.0426	1.34221	Oas1a	2'-5' oligoadenylate synthetase 1A	246730
ILMN_1225808	0.244982	0.00639805	2.19395	3.72575	-2.04703	-1.62033	Ccdc88c	coiled-coil domain containing 88C	68339
ILMN_2705331	0.243042	0.0057228	2.24239	3.80652	-2.04854	-1.29129	Dus3l	dihydrouridine synthase 3-like (S, cerevisiae)	224907
ILMN_2720634	0.243042	0.00522274	2.2821	3.87326	-2.05037	-0.90902	Prmt5	protein arginine N-methyltransferase 5	27374
ILMN_2598532	0.243042	0.00520159	2.28386	3.87623	-2.05299	-0.890185	-	-	-
ILMN_1221311	0.24699	0.00654746	2.18393	-3.70912	-2.05844	1.94153	Ttyh3	tweety family member 3	78339
ILMN_2524861	0.244982	0.00640485	2.19349	-3.72498	-2.05905	1.30814	Chd3	chromodomain helicase DNA binding protein 3	216848
ILMN_1256528	0.240223	0.00414554	2.38242	-4.04403	-2.06177	0.935452	Flywch2	FLYWCH family member 2	76917
ILMN_1215582	0.243743	0.00622086	2.20615	-3.74602	-2.06192	1.61296	Rasa2	RAS p21 protein activator 2	114713
ILMN_1236133	0.243042	0.00610748	2.21414	3.75933	-2.06946	-0.673456	Tpcn2	two pore segment channel 2	233979
ILMN_2693387	0.24699	0.00658998	2.18112	3.70446	-2.0736	-1.59106	Zfp821	zinc finger protein 821	75871
ILMN_3155228	0.243042	0.00614306	2.21162	-3.75512	-2.07577	1.13634	Mdga1	MAM domain containing glycosylphosphatidylinositol anchor 1	74762
ILMN_2731197	0.243042	0.00605872	2.21762	-3.76513	-2.08074	0.870755	Cc2d1b	coiled-coil and C2 domain containing 1B	319965
ILMN_2928160	0.243042	0.00498553	2.30229	-3.90737	-2.08404	0.931249	Vars	valyl-tRNA synthetase	22321
ILMN_2971964	0.213995	0.00339626	2.469	-4.19405	-2.08453	0.521331	Adam4	a disintegrin and metallopeptidase domain 4	11498
ILMN_1226979	0.24699	0.00656528	2.18275	3.70716	-2.08771	-0.98468	Kifc1	kinesin family member C1	100502766
ILMN_2498357	0.243042	0.00517942	2.28572	-3.87936	-2.09149	0.546269	Zmynd8	zinc finger, MYND-type containing 8	228880
ILMN_1235124	0.243042	0.00528602	2.27687	-3.86444	-2.09398	2.32477	Thsd4	thrombospondin, type I, domain containing 4	207596
ILMN_2672091	0.248617	0.00671137	2.17319	-3.69133	-2.09529	1.45201	Htt	huntingtin	15194
ILMN_2541190	0.249628	0.00676161	2.16995	3.68597	-2.09988	-1.57952	Dda1	DET1 and DDB1 associated 1	66498
ILMN_2710253	0.243042	0.00519816	2.28415	-3.87671	-2.10442	2.25011	Cyr61	cysteine rich protein 61	16007
ILMN_2788221	0.243042	0.0052525	2.27963	-3.8691	-2.10577	1.9796	Kng1	kininogen 1	16644
ILMN_2703913	0.243042	0.00564709	2.24818	-3.81621	-2.1079	0.865001	Mtf2	metal response element binding transcription factor 2	17765
ILMN_2698652	0.243042	0.00540679	2.26706	3.84793	-2.11224	-0.836853	Smyd5	SET and MYND domain containing 5	232187
ILMN_1222199	0.243042	0.00571306	2.24313	3.80776	-2.11305	-1.00102	Gls	glutaminase	14660
ILMN_2463979	0.243042	0.00615767	2.21058	3.75341	-2.12078	-0.82821	Twsg1	twisted gastrulation BMP signaling modulator 1	65960
ILMN_1226997	0.249628	0.00677798	2.1689	3.68424	-2.12089	-1.53877	Rassf2	Ras association (RalGDS/AF-6) domain family member 2	215653
ILMN_2708203	0.249683	0.00680028	2.16747	-3.68188	-2.1211	1.48069	Cdkn1c	cyclin-dependent kinase inhibitor 1C (P57)	12577
ILMN_2493544	0.243042	0.00559534	2.25217	3.82292	-2.12657	-0.89268	A530017D24Rik	RIKEN cDNA A530017D24 gene	100504229
ILMN_2841710	0.252436	0.00701202	2.15416	3.65989	-2.12696	-1.51392	Slc25a24	solute carrier family 25 (mitochondrial carrier, phosphate carrier), member 24	229731
ILMN_1258906	0.24308	0.00617025	2.2097	3.75193	-2.13246	-1.24525	P3h1	prolyl 3-hydroxylase 1	56401
ILMN_2655395	0.243042	0.00522975	2.28152	3.87228	-2.13353	-0.709204	Gtpbp10	GTP-binding protein 10 (putative)	207704
ILMN_2514522	0.243042	0.0052599	2.27902	-3.86807	-2.13357	1.73906	4930533K18Rik	RIKEN cDNA 4930533K18 gene	75189
ILMN_2678218	0.243042	0.00522263	2.28211	-3.87327	-2.13358	1.66722	Mmp2	matrix metallopeptidase 2	17390
ILMN_2598571	0.244982	0.0063784	2.19529	-3.72797	-2.13554	0.631413	Smarcc2	SWI/SNF related, matrix associated, actin dependent regulator of chromatin, subfamily c, member 2	68094
ILMN_2756628	0.249628	0.0067763	2.16901	-3.68442	-2.13642	1.07844	Cmc1	COX assembly mitochondrial protein 1	67899
ILMN_1253155	0.243042	0.00599565	2.22216	-3.77271	-2.15304	1.87713	Dcbld1	discoidin, CUB and LCCL domain containing 1	66686
ILMN_1234728	0.243042	0.00474706	2.32358	-3.94347	-2.1545	1.0744	Ptpn14	protein tyrosine phosphatase, non-receptor type 14	19250
ILMN_2650356	0.243042	0.00441549	2.35502	-3.99707	-2.15646	0.867399	Pth1r	parathyroid hormone 1 receptor	19228
ILMN_2722184	0.252436	0.00705043	2.15178	3.65598	-2.15896	-1.89436	Ankrd54	ankyrin repeat domain 54	223690
ILMN_1247198	0.244463	0.00626378	2.20316	-3.74106	-2.16338	1.82196	Smagp	small cell adhesion glycoprotein	207818
ILMN_2656776	0.255146	0.0073181	2.1356	-3.62934	-2.16737	1.39032	Proser3	proline and serine rich 3	333193
ILMN_1214137	0.255344	0.00733599	2.13454	3.62759	-2.17171	-1.58527	-	-	-
ILMN_2629971	0.24699	0.00659311	2.18091	3.70412	-2.17257	-0.8728	Fzr1	fizzy/cell division cycle 20 related 1 (Drosophila)	56371
ILMN_1219568	0.252814	0.00711247	2.14798	3.64971	-2.175	-1.78696	Pmm2	phosphomannomutase 2	54128
ILMN_1214659	0.254858	0.00726145	2.13898	3.63489	-2.17535	-2.024	-	-	-
ILMN_3008475	0.254866	0.00728572	2.13753	3.6325	-2.17822	-1.90536	Cyb5r4	cytochrome b5 reductase 4	266690
ILMN_2963580	0.249895	0.00684048	2.16491	-3.67765	-2.17828	1.16714	Lsm12	LSM12 homolog	268490
ILMN_1230063	0.243042	0.00535555	2.2712	3.85488	-2.17865	-0.670709	Gar1	GAR1 ribonucleoprotein	68147
ILMN_2715216	0.257562	0.00755034	2.12203	3.60705	-2.18383	-1.21491	Trappc8	trafficking protein particle complex 8	75964
ILMN_1253604	0.243042	0.00531702	2.27433	3.86016	-2.18874	-0.638849	Kdm5c	lysine (K)-specific demethylase 5C	20591
ILMN_2889020	0.250051	0.00688901	2.16184	3.67258	-2.19311	-3.9567	Ltf	lactotransferrin	17002
ILMN_1234747	0.243042	0.00508831	2.29343	-3.89238	-2.19506	1.18163	-	-	-
ILMN_1236100	0.243042	0.00615359	2.21087	3.75388	-2.19576	-0.97726	Rwdd3	RWD domain containing 3	66568
ILMN_1221467	0.243042	0.00532113	2.274	3.8596	-2.19692	-0.625684	Ap1ar	adaptor-related protein complex 1 associated regulatory protein	211556
ILMN_2771036	0.243042	0.00549426	2.26009	-3.83621	-2.20218	1.53591	Tac2	tachykinin 2	21334
ILMN_2649083	0.243042	0.00539441	2.26806	3.8496	-2.20258	-0.640853	Clns1a	chloride channel, nucleotide-sensitive, 1A	12729
ILMN_2591626	0.24699	0.00661192	2.17967	3.70207	-2.20425	-1.23244	Rbm10	RNA binding motif protein 10	236732
ILMN_1216391	0.243042	0.0058906	2.22984	-3.78553	-2.20646	1.16611	4930563E22Rik	RIKEN cDNA 4930563E22 gene	75304
ILMN_1251488	0.243042	0.00544864	2.26371	3.84229	-2.20783	-0.650047	Fam179b	family with sequence similarity 179, member B	328108
ILMN_2757428	0.248617	0.00671487	2.17296	3.69096	-2.20993	-1.6247	Bloc1s2	biogenesis of lysosomal organelles complex-1, subunit 2	73689
ILMN_1221336	0.243743	0.00622203	2.20607	-3.74589	-2.21128	0.92719	Lsm6	LSM6 homolog, U6 small nuclear RNA and mRNA degradation associated	78651
ILMN_2616573	0.243042	0.00531962	2.27412	3.85981	-2.21202	-0.599675	-	-	-
ILMN_2624385	0.255394	0.00736173	2.13302	3.62509	-2.21382	-1.1286	Use1	unconventional SNARE in the ER 1 homolog (S, cerevisiae)	67023
ILMN_2694577	0.24699	0.00660897	2.17987	3.70239	-2.21548	-1.1775	Comt	catechol-O-methyltransferase	12846
ILMN_2711754	0.243042	0.00526977	2.27821	3.86669	-2.21624	-0.578317	Foxred1	FAD-dependent oxidoreductase domain containing 1	235169
ILMN_2616309	0.243042	0.00569117	2.2448	3.81055	-2.2167	-0.80452	Pttg1ip	pituitary tumor-transforming 1 interacting protein	108705
ILMN_2699003	0.243042	0.00547922	2.26128	-3.83821	-2.22234	0.681428	Siva1	SIVA1, apoptosis-inducing factor	30954
ILMN_1228733	0.243042	0.00530829	2.27505	3.86137	-2.22616	-0.574767	Herpud2	HERPUD family member 2	80517
ILMN_2776909	0.243042	0.00556338	2.25466	-3.82709	-2.2336	1.41825	Irx3	Iroquois related homeobox 3	16373
ILMN_2740628	0.258321	0.00766387	2.11555	-3.59643	-2.23524	1.01882	Ndrg3	N-myc downstream regulated gene 3	29812
ILMN_2498787	0.262262	0.00803345	2.0951	3.56296	-2.23928	-1.0096	Zfp236	zinc finger protein 236	329002
ILMN_2675223	0.257562	0.0075672	2.12106	3.60546	-2.23968	-2.4065	Cd33	CD33 antigen	12489
ILMN_2606072	0.243042	0.00528827	2.27669	3.86413	-2.24317	-0.543639	Agfg1	ArfGAP with FG repeats 1	15463
ILMN_2885277	0.243042	0.00588776	2.23005	-3.78588	-2.24356	1.47195	Nnmt	nicotinamide N-methyltransferase	18113
ILMN_2670507	0.243042	0.00528349	2.27708	3.86479	-2.24379	-0.541339	Rad9a	RAD9 checkpoint clamp component A	19367
ILMN_2677332	0.243042	0.00479129	2.31955	-3.93663	-2.24469	0.862048	Hic2	hypermethylated in cancer 2	58180
ILMN_2461800	0.262693	0.00812076	2.0904	3.5553	-2.25222	-1.03663	Grk6	G protein-coupled receptor kinase 6	26385
ILMN_2459291	0.243042	0.00533896	2.27254	3.85715	-2.2535	-0.543063	Rapgef6	Rap guanine nucleotide exchange factor (GEF) 6	192786
ILMN_2631514	0.243042	0.00605911	2.21759	3.76508	-2.25377	-0.77741	Smco4	single-pass membrane protein with coiled-coil domains 4	170748
ILMN_2630593	0.261946	0.0079389	2.10024	3.57137	-2.25471	-1.43327	Emd	emerin	13726
ILMN_2417344	0.243042	0.00445722	2.35094	-3.99009	-2.25743	0.689185	9330164J24Rik	RIKEN cDNA 9330164J24 gene	320316
ILMN_1244148	0.243042	0.00563133	2.24939	3.81825	-2.25953	-0.618836	-	-	-
ILMN_2790312	0.2577	0.00759774	2.11932	3.6026	-2.26097	-0.558104	Slc15a4	solute carrier family 15, member 4	100561
ILMN_2674221	0.262702	0.00817237	2.08765	-3.55081	-2.26165	0.947455	Tbc1d7	TBC1 domain family, member 7	67046
ILMN_2637187	0.243042	0.00544245	2.26421	3.84312	-2.26519	-0.555276	Athl1	ATH1, acid trehalase-like 1 (yeast)	212974
ILMN_1247931	0.243042	0.00530747	2.27511	3.86148	-2.26686	-0.514781	Tial1	Tia1 cytotoxic granule-associated RNA binding protein-like 1	21843
ILMN_2778789	0.234064	0.00394973	2.40343	-4.08021	-2.27074	0.490353	Sgip1	SH3-domain GRB2-like (endophilin) interacting protein 1	73094
ILMN_1241341	0.243042	0.0053131	2.27465	-3.8607	-2.27117	1.0773	-	-	-
ILMN_2454823	0.262014	0.00795995	2.09909	-3.56949	-2.27391	3.18837	-	-	-
ILMN_2689265	0.243042	0.0053541	2.27131	3.85508	-2.27427	-0.517232	Ackr4	atypical chemokine receptor 4	252837
ILMN_2455667	0.257562	0.0075721	2.12078	3.605	-2.27558	-1.46012	Trappc6b	trafficking protein particle complex 6B	78232
ILMN_2819319	0.250051	0.00689199	2.16166	3.67227	-2.27793	-0.552312	Rrm2	ribonucleotide reductase M2	20135
ILMN_2561575	0.262702	0.00828679	2.08161	-3.54096	-2.27897	1.28732	Anxa7	annexin A7	11750
ILMN_3077377	0.244499	0.00629078	2.2013	3.73795	-2.27928	-0.806425	Wars	tryptophanyl-tRNA synthetase	22375
ILMN_1259006	0.262262	0.00804877	2.09427	3.56161	-2.28301	-0.910598	Zfp410	zinc finger protein 410	52708
ILMN_2578541	0.259593	0.00776831	2.10967	-3.5868	-2.28492	1.4812	Slc38a10	solute carrier family 38, member 10	72055
ILMN_1223261	0.262702	0.00832414	2.07966	3.53778	-2.28924	-1.64554	Mkrn1	makorin, ring finger protein, 1	54484
ILMN_2721460	0.243042	0.00535589	2.27117	3.85484	-2.28958	-0.49705	Cdnf	cerebral dopamine neurotrophic factor	227526
ILMN_2828819	0.258496	0.00769842	2.1136	3.59323	-2.29091	-0.580163	Lig3	ligase III, DNA, ATP-dependent	16882
ILMN_2711163	0.243042	0.00528909	2.27662	-3.86402	-2.29098	1.00453	Ctsk	cathepsin K	13038
ILMN_1223552	0.244982	0.00639365	2.19425	-3.72625	-2.29326	1.28282	Fbn1	fibrillin 1	14118
ILMN_2591031	0.262014	0.00797115	2.09848	3.56849	-2.29416	-2.4627	Fam129a	family with sequence similarity 129, member A	63913
ILMN_2681936	0.243042	0.00532436	2.27373	3.85915	-2.29525	-0.482151	Purg	purine-rich element binding protein G	75029
ILMN_2619836	0.257562	0.00750636	2.12457	-3.61122	-2.29829	1.32186	2310039H08Rik	RIKEN cDNA 2310039H08 gene	67101
ILMN_1218582	0.243042	0.00549906	2.25971	3.83557	-2.29982	-0.520551	Mapk9	mitogen-activated protein kinase 9	26420
ILMN_1245653	0.243042	0.00615338	2.21089	3.75391	-2.30069	-0.710275	Zfp212	Zinc finger protein 212	232784
ILMN_2643951	0.243042	0.00574801	2.24048	-3.80333	-2.30135	1.26079	Fbxl18	F-box and leucine-rich repeat protein 18	231863
ILMN_2705802	0.262702	0.00832152	2.0798	-3.538	-2.30289	0.888768	Blcap	bladder cancer associated protein	53619
ILMN_1228007	0.243042	0.00532725	2.2735	3.85876	-2.30694	-0.468342	Ddx10	DEAD (Asp-Glu-Ala-Asp) box polypeptide 10	77591
ILMN_2606144	0.262693	0.00814233	2.08925	3.55342	-2.30751	-2.2229	Cd300lf	CD300 molecule like family member F	246746
ILMN_1253804	0.266275	0.00854108	2.06849	3.51959	-2.30894	-0.824971	Nup50	nucleoporin 50	18141
ILMN_1225931	0.243042	0.00545366	2.26331	3.84162	-2.31351	-0.490702	Ube2z	ubiquitin-conjugating enzyme E2Z	268470
ILMN_1255745	0.266275	0.00850983	2.07008	3.52218	-2.31473	-1.75172	Tprgl	transformation related protein 63 regulated like	67808
ILMN_2524489	0.243042	0.00533747	2.27266	3.85736	-2.32008	-0.45468	Afg3l2	AFG3-like AAA ATPase 2	69597
ILMN_1259158	0.262693	0.00812906	2.08996	-3.55457	-2.32198	0.83475	Hexdc	hexosaminidase (glycosyl hydrolase family 20, catalytic domain) containing	238023
ILMN_2588995	0.244499	0.00631146	2.19987	3.73558	-2.32211	-0.418797	Rab8b	RAB8B, member RAS oncogene family	235442
ILMN_2750098	0.243042	0.0055837	2.25308	3.82444	-2.32326	-0.509833	Chmp7	charged multivesicular body protein 7	105513
ILMN_3075712	0.267313	0.00872753	2.05911	-3.50435	-2.32367	0.860454	Smarca2	SWI/SNF related, matrix associated, actin dependent regulator of chromatin, subfamily a, member 2	67155
ILMN_2544305	0.243042	0.00555568	2.25526	-3.8281	-2.32487	1.05581	Nnmt	nicotinamide N-methyltransferase	18113
ILMN_2899174	0.260447	0.00781875	2.10686	3.5822	-2.32902	-1.04048	Micu2	mitochondrial calcium uptake 2	68514
ILMN_2847144	0.243042	0.00525057	2.27979	-3.86937	-2.32908	0.737884	Hist1h2ak	histone cluster 1, H2ak	319169
ILMN_2430502	0.243042	0.00552749	2.25747	3.83181	-2.33327	-0.483547	Wdr73	WD repeat domain 73	71968
ILMN_1224658	0.267313	0.00890722	2.05026	3.48999	-2.33463	-0.790776	Spast	spastin	50850
ILMN_2772077	0.246055	0.00648101	2.18836	-3.71646	-2.33521	1.92915	Bok	BCL2-related ovarian killer	51800
ILMN_2723860	0.265108	0.00844027	2.07364	3.52798	-2.33644	-2.37239	-	-	-
ILMN_2687799	0.266275	0.00851897	2.06961	3.52142	-2.33891	-1.17418	Fam50a	family with sequence similarity 50, member A	108160
ILMN_2441749	0.262262	0.00803666	2.09492	3.56268	-2.34108	-0.911493	Cep95	centrosomal protein 95	320162
ILMN_1256708	0.243042	0.00562646	2.24977	3.81888	-2.34122	-0.496813	-	-	-
ILMN_2762721	0.243042	0.00536588	2.27036	3.85347	-2.34183	-0.435124	Pigm	phosphatidylinositol glycan anchor biosynthesis, class M	67556
ILMN_1217406	0.252814	0.00709548	2.14902	-3.65142	-2.34266	1.39935	Fam189b	family with sequence similarity 189, member B	68521
ILMN_1252885	0.243042	0.00544299	2.26416	3.84305	-2.34366	-0.450938	-	-	-
ILMN_1239042	0.267313	0.00885773	2.05268	-3.49391	-2.34448	1.11553	Ankhd1	ankyrin repeat and KH domain containing 1	108857
ILMN_2525829	0.257562	0.0075014	2.12486	-3.61169	-2.34461	0.796815	Sde2	SDE2 telomere maintenance homolog (S, pombe)	208768
ILMN_1257510	0.243042	0.00550048	2.2596	3.83538	-2.34493	-0.462798	Kifc1	kinesin family member C1	100502766
ILMN_1225071	0.255394	0.00737406	2.13229	-3.6239	-2.34574	2.45943	Fgfr2	fibroblast growth factor receptor 2	14183
ILMN_1252622	0.253826	0.00715891	2.14515	-3.64505	-2.34691	1.27878	Aatf	apoptosis antagonizing transcription factor	56321
ILMN_2760095	0.26245	0.00807962	2.09261	3.5589	-2.34916	-3.40787	-	-	-
ILMN_1240124	0.244847	0.00634326	2.19769	-3.73195	-2.35007	1.53958	A630038E17Rik	RIKEN cDNA A630038E17 gene	219065
ILMN_1237151	0.243042	0.00544869	2.26371	3.84229	-2.35064	-0.443816	Foxred1	FAD-dependent oxidoreductase domain containing 1	235169
ILMN_1236765	0.243042	0.00585589	2.23241	3.78982	-2.35358	-0.53746	Shc1	src homology 2 domain-containing transforming protein C1	20416
ILMN_1255741	0.243042	0.00576232	2.2394	3.80152	-2.35377	-0.51314	Cdk10	cyclin-dependent kinase 10	234854
ILMN_2668243	0.243042	0.00538008	2.26921	3.85154	-2.35647	-0.421002	Metap2	methionine aminopeptidase 2	56307
ILMN_2721919	0.267313	0.00885399	2.05286	3.49421	-2.35714	-1.18711	Zfp768	zinc finger protein 768	233890
ILMN_2712419	0.252436	0.00704301	2.15224	3.65673	-2.3574	-0.902986	Nle1	notchless homolog 1 (Drosophila)	217011
ILMN_2665948	0.243042	0.00538449	2.26886	3.85094	-2.36472	-0.4123	Pkp2	plakophilin 2	67451
ILMN_2674720	0.243042	0.00553702	2.25672	3.83056	-2.36628	-0.445272	Ptges3	prostaglandin E synthase 3 (cytosolic)	56351
ILMN_2524699	0.243042	0.00566173	2.24705	3.81433	-2.36702	-0.472783	Wdr82	WD repeat domain containing 82	77305
ILMN_1239948	0.243042	0.00540188	2.26745	3.84859	-2.36883	-0.411446	Fuz	fuzzy planar cell polarity protein	70300
ILMN_1218015	0.243042	0.00581544	2.23542	3.79485	-2.36994	-0.504091	Zfp212	Zinc finger protein 212	232784
ILMN_2677567	0.259221	0.0077324	2.11169	-3.59009	-2.37111	0.628482	Galt	galactose-1-phosphate uridyl transferase	14430
ILMN_2449353	0.243042	0.00540482	2.26722	3.84819	-2.37284	-0.407423	Ppp2r5c	protein phosphatase 2, regulatory subunit B', gamma	26931
ILMN_2728477	0.267313	0.00889658	2.05078	3.49083	-2.37464	-2.12441	Git2	G protein-coupled receptor kinase-interactor 2	26431
ILMN_2749138	0.243042	0.00552084	2.25799	-3.83269	-2.37768	0.897504	Pard3b	par-3 family cell polarity regulator beta	72823
ILMN_1212692	0.265142	0.00845404	2.07294	3.52683	-2.37977	-2.70815	Mapk13	mitogen-activated protein kinase 13	26415
ILMN_2637165	0.267313	0.00896588	2.04741	3.48537	-2.3809	-0.93687	-	-	-
ILMN_2701383	0.243042	0.00590399	2.22885	3.78388	-2.38167	-0.509483	Anks3	ankyrin repeat and sterile alpha motif domain containing 3	72615
ILMN_1247096	0.267313	0.00887484	2.05184	3.49255	-2.38476	-2.30554	Agl	amylo-1,6-glucosidase, 4-alpha-glucanotransferase	77559
ILMN_1218551	0.270451	0.00924387	2.03415	3.46389	-2.38915	-1.34633	Mapk3	mitogen-activated protein kinase 3	26417
ILMN_1241523	0.254581	0.00722062	2.14143	-3.63892	-2.39284	2.51578	Ptprs	protein tyrosine phosphatase, receptor type, S	19280
ILMN_1249466	0.263123	0.0083519	2.07821	-3.53543	-2.39586	1.35818	Fut10	fucosyltransferase 10	171167
ILMN_1237183	0.243042	0.00593375	2.22667	3.78023	-2.3966	-0.496962	Ociad1	OCIA domain containing 1	68095
ILMN_1214835	0.271904	0.0094755	2.0234	-3.44652	-2.39889	0.609335	Cdc25a	cell division cycle 25A	12530
ILMN_1238696	0.267313	0.00888896	2.05115	-3.49143	-2.40344	0.742922	Fanca	Fanconi anemia, complementation group A	14087
ILMN_2453620	0.270888	0.00929951	2.03154	3.45968	-2.40678	-1.1747	Ube2g1	ubiquitin-conjugating enzyme E2G 1	67128
ILMN_2838492	0.262702	0.00823553	2.08431	-3.54536	-2.40722	0.706853	Styx	serine/threonine/tyrosine interaction protein	56291
ILMN_3154457	0.262702	0.0082259	2.08482	3.54618	-2.40777	-0.906176	Pja2	praja 2, RING-H2 motif containing	224938
ILMN_1248713	0.267313	0.00895521	2.04792	3.4862	-2.40815	-1.98224	F5	coagulation factor V	14067
ILMN_1237950	0.270888	0.00933094	2.03007	3.45731	-2.40847	-0.924625	Brd7	bromodomain containing 7	26992
ILMN_1245942	0.243042	0.00568058	2.24561	3.81191	-2.40855	-0.426803	Fam117b	family with sequence similarity 117, member B	72750
ILMN_1219565	0.262702	0.00821895	2.08518	-3.54678	-2.40902	1.03974	Taco1	translational activator of mitochondrially encoded cytochrome c oxidase I	70207
ILMN_1236972	0.243042	0.00573847	2.2412	3.80453	-2.41099	-0.436529	-	-	-
ILMN_2957614	0.267313	0.0089187	2.0497	3.48908	-2.41485	-1.25546	Adss	adenylosuccinate synthetase, non muscle	11566
ILMN_1253995	0.262702	0.00827852	2.08205	3.54167	-2.41524	-0.794321	Pex2	peroxisomal biogenesis factor 2	19302
ILMN_1242482	0.270888	0.009343	2.02951	-3.4564	-2.41531	1.70363	Abcb8	ATP-binding cassette, sub-family B (MDR/TAP), member 8	74610
ILMN_1246700	0.262702	0.00831021	2.08039	-3.53897	-2.41794	0.947429	Pde4d	phosphodiesterase 4D, cAMP specific	238871
ILMN_2548618	0.243042	0.00584994	2.23285	3.79056	-2.41807	-0.452212	-	-	-
ILMN_2680937	0.270888	0.00936915	2.0283	3.45444	-2.42878	-1.88077	Sap130	Sin3A associated protein	269003
ILMN_1234294	0.270888	0.00933566	2.02986	-3.45695	-2.43005	1.01805	Tmem107	transmembrane protein 107	66910
ILMN_1252243	0.2577	0.0076131	2.11844	-3.60116	-2.43084	0.620773	Mfsd10	major facilitator superfamily domain containing 10	68294
ILMN_2696199	0.243042	0.00592152	2.22757	3.78173	-2.43549	-0.446554	Prosc	proline synthetase co-transcribed	114863
ILMN_2648669	0.252436	0.00707145	2.15049	-3.65385	-2.43731	1.7505	Gpnmb	glycoprotein (transmembrane) nmb	93695
ILMN_2477324	0.271006	0.0094183	2.02603	3.45077	-2.44092	-2.26216	Trim10	tripartite motif-containing 10	19824
ILMN_2614494	0.267313	0.00879991	2.05552	-3.49853	-2.44183	1.5294	Fah	fumarylacetoacetate hydrolase	14085
ILMN_1228832	0.24699	0.00659621	2.18071	3.70378	-2.44501	-3.43069	Ngp	neutrophilic granule protein	18054
ILMN_2977390	0.244499	0.00629759	2.20083	3.73717	-2.44521	-0.514748	Gm7120	predicted gene 7120	633640
ILMN_2633670	0.270888	0.00938828	2.02741	3.45301	-2.44666	-1.42021	Tmem62	transmembrane protein 62	96957
ILMN_2555438	0.274334	0.00966588	2.01476	-3.43258	-2.44686	1.02395	Camkk2	calcium/calmodulin-dependent protein kinase kinase 2, beta	207565
ILMN_2907989	0.243042	0.00577057	2.23878	-3.80048	-2.44771	0.844866	Zfp119a	zinc finger protein 119a	104349
ILMN_2927638	0.250051	0.00690101	2.16109	-3.67133	-2.44791	1.46983	Mxra8	matrix-remodelling associated 8	74761
ILMN_2491182	0.243042	0.00607934	2.21614	-3.76267	-2.44968	0.75937	A130010C12Rik	RIKEN cDNA A130010C12 gene	320211
ILMN_2741694	0.252814	0.00711828	2.14763	3.64913	-2.45006	-0.71158	Bahcc1	BAH domain and coiled-coil containing 1	268515
ILMN_2671843	0.254581	0.00721985	2.14147	3.63899	-2.45118	-0.739765	Asph	aspartate-beta-hydroxylase	65973
ILMN_2446032	0.270451	0.00922906	2.03484	-3.46502	-2.45151	0.725585	-	-	-
ILMN_2770088	0.250051	0.00688735	2.16195	-3.67275	-2.45325	1.42514	Ibsp	integrin binding sialoprotein	15891
ILMN_2684838	0.243042	0.00486274	2.31312	-3.92572	-2.45497	0.535993	Olfr550	olfactory receptor 550	259108
ILMN_1233268	0.243042	0.00588907	2.22995	-3.78572	-2.45581	0.874085	Gcn1l1	GCN1 general control of amino-acid synthesis 1-like 1 (yeast)	231659
ILMN_1255921	0.24826	0.00668152	2.17512	3.69454	-2.45712	-0.586648	Elac2	elaC ribonuclease Z 2	68626
ILMN_3141249	0.244847	0.00634386	2.19765	-3.73189	-2.46069	1.06346	Thsd4	thrombospondin, type I, domain containing 4	207596
ILMN_1239523	0.267668	0.00900596	2.04547	-3.48223	-2.46094	1.88891	-	-	-
ILMN_2746283	0.270888	0.00938828	2.02741	-3.45301	-2.46279	1.42208	Mrvi1	MRV integration site 1	17540
ILMN_2760765	0.267313	0.00877158	2.05692	-3.5008	-2.46287	0.898847	Fam193b	family with sequence similarity 193, member B	212483
ILMN_2547209	0.249895	0.00684496	2.16463	-3.67718	-2.46355	1.34224	Azi2	5-azacytidine induced gene 2	27215
ILMN_1231490	0.267668	0.00904639	2.04352	-3.47907	-2.46375	1.30005	2410006H16Rik	RIKEN cDNA 2410006H16 gene	69221
ILMN_1254173	0.270451	0.0091965	2.03638	3.4675	-2.47037	-1.16656	Laptm4a	lysosomal-associated protein transmembrane 4A	17775
ILMN_3123970	0.262702	0.00830386	2.08072	3.53951	-2.4711	-0.821776	Stag2	stromal antigen 2	20843
ILMN_2702887	0.257562	0.00749081	2.12547	-3.6127	-2.47195	1.6768	Sv2a	synaptic vesicle glycoprotein 2 a	64051
ILMN_2743551	0.258369	0.00768228	2.11451	3.59472	-2.47199	-0.823066	Brms1	breast cancer metastasis-suppressor 1	107392
ILMN_2716527	0.276689	0.00995113	2.00213	3.41223	-2.47482	-1.681	Mapk9	mitogen-activated protein kinase 9	26420
ILMN_3092653	0.267313	0.00880929	2.05506	-3.49778	-2.47981	0.76902	Palld	palladin, cytoskeletal associated protein	72333
ILMN_2690772	0.274821	0.00970851	2.01285	-3.4295	-2.48875	0.868857	Zmat5	zinc finger, matrin type 5	67178
ILMN_2463180	0.254858	0.0072733	2.13827	-3.63372	-2.48997	1.54853	Tnc	tenascin C	21923
ILMN_2517566	0.243042	0.00581305	2.2356	-3.79515	-2.49069	0.773353	1110028F11Rik	RIKEN cDNA 1110028F11 gene	68690
ILMN_3003130	0.2577	0.0076025	2.11904	-3.60215	-2.49456	2.22601	Rarres2	retinoic acid receptor responder (tazarotene induced) 2	71660
ILMN_2912872	0.262702	0.0082633	2.08285	3.54297	-2.49538	-1.05702	Ndfip1	Nedd4 family interacting protein 1	65113
ILMN_2486231	0.243042	0.00569076	2.24483	3.81061	-2.4966	-0.352358	-	-	-
ILMN_2877909	0.282025	0.0104371	1.98142	-3.37895	-2.50191	1.09867	Smg5	Smg-5 homolog, nonsense mediated mRNA decay factor (C, elegans)	229512
ILMN_2706819	0.274112	0.00963844	2.01599	3.43457	-2.51202	-2.6221	Rasl11b	RAS-like, family 11, member B	68939
ILMN_2841593	0.249895	0.00682286	2.16603	3.6795	-2.51262	-0.537402	Fgfbp3	fibroblast growth factor binding protein 3	72514
ILMN_2499309	0.284216	0.0106305	1.97344	-3.36615	-2.5154	0.689449	Helz	helicase with zinc finger domain	78455
ILMN_2726315	0.282135	0.0104929	1.9791	3.37523	-2.51727	-0.860451	Sdf4	stromal cell derived factor 4	20318
ILMN_2570699	0.281504	0.0102945	1.98739	3.38854	-2.52094	-1.75393	-	-	-
ILMN_2660364	0.284216	0.0106382	1.97313	-3.36565	-2.5236	1.60837	Nudt14	nudix (nucleoside diphosphate linked moiety X)-type motif 14	66174
ILMN_2695526	0.279578	0.0101572	1.99322	3.3979	-2.52441	-1.63749	Tmed4	transmembrane emp24 protein transport domain containing 4	103694
ILMN_2699167	0.280925	0.0102341	1.98995	3.39264	-2.52469	-2.25999	-	-	-
ILMN_2773012	0.264114	0.008396	2.07593	3.5317	-2.53012	-0.924758	Hbp1	high mobility group box transcription factor 1	73389
ILMN_2806188	0.267668	0.00903065	2.04428	3.4803	-2.53127	-1.07712	Zdhhc13	zinc finger, DHHC domain containing 13	243983
ILMN_1254191	0.270451	0.00924008	2.03432	-3.46418	-2.53298	1.29235	Lipa	lysosomal acid lipase A	16889
ILMN_2789208	0.266792	0.00858771	2.06612	-3.51575	-2.53489	0.936266	Tollip	toll interacting protein	54473
ILMN_3161897	0.277062	0.0100128	1.99944	3.4079	-2.5353	-1.59866	Dync1li2	dynein, cytoplasmic 1 light intermediate chain 2	234663
ILMN_3135473	0.287558	0.0109782	1.95947	3.34377	-2.53574	-0.956301	Rap2c	RAP2C, member of RAS oncogene family	72065
ILMN_1257904	0.270953	0.0094035	2.02671	-3.45187	-2.53793	0.721585	2810403A07Rik	RIKEN cDNA 2810403A07 gene	74200
ILMN_2526382	0.244982	0.00641642	2.19271	3.72368	-2.53808	-0.42451	-	-	-
ILMN_1255871	0.261244	0.00788015	2.10347	-3.57664	-2.54071	1.84775	Loxl1	lysyl oxidase-like 1	16949
ILMN_2591823	0.243042	0.0058642	2.23179	3.78879	-2.54366	-0.340738	Trdmt1	tRNA aspartic acid methyltransferase 1	13434
ILMN_1250795	0.254581	0.00722888	2.14093	3.6381	-2.54387	-0.579057	Gskip	GSK3B interacting protein	66787
ILMN_2615741	0.28293	0.0105495	1.97677	3.37148	-2.54472	-2.21025	Eif3c	eukaryotic translation initiation factor 3, subunit C	56347
ILMN_2793616	0.273154	0.00955995	2.01954	3.4403	-2.54863	-0.687605	Lin54	lin-54 homolog (C, elegans)	231506
ILMN_1214952	0.276689	0.00993023	2.00304	3.4137	-2.55491	-0.984823	Cln3	ceroid lipofuscinosis, neuronal 3, juvenile (Batten, Spielmeyer-Vogt disease)	12752
ILMN_1241455	0.243042	0.00614478	2.21149	-3.75492	-2.55712	0.758199	Lurap1	leucine rich adaptor protein 1	68075
ILMN_3145527	0.278424	0.010102	1.99559	3.40171	-2.5624	-1.60071	Dhx15	DEAH (Asp-Glu-Ala-His) box polypeptide 15	13204
ILMN_2455699	0.249683	0.00680335	2.16728	3.68156	-2.56271	-0.468097	Tyk2	tyrosine kinase 2	54721
ILMN_3127739	0.261244	0.00786287	2.10442	3.5782	-2.56354	-0.691157	Sf3b4	splicing factor 3b, subunit 4	107701
ILMN_2852957	0.243042	0.00529903	2.2758	-3.86264	-2.56511	0.511499	Dkk3	dickkopf WNT signaling pathway inhibitor 3	50781
ILMN_1217913	0.273154	0.00958178	2.01855	-3.4387	-2.56681	2.34366	-	-	-
ILMN_2700524	0.276689	0.0099475	2.00229	-3.41248	-2.56704	1.72285	Plscr3	phospholipid scramblase 3	70310
ILMN_2592059	0.29061	0.0113041	1.94676	-3.32347	-2.56712	1.10745	Spen	SPEN homolog, transcriptional regulator (Drosophila)	56381
ILMN_2733567	0.280374	0.0101996	1.99142	3.395	-2.56975	-3.0697	B430306N03Rik	RIKEN cDNA B430306N03 gene	320148
ILMN_2997002	0.273154	0.0095752	2.01885	-3.43918	-2.57731	1.22838	Pigo	phosphatidylinositol glycan anchor biosynthesis, class O	56703
ILMN_2590884	0.287558	0.0109644	1.96001	3.34465	-2.57812	-2.00162	Plaur	plasminogen activator, urokinase receptor	18793
ILMN_2685487	0.273154	0.00956735	2.01921	-3.43976	-2.57952	1.08489	Edc4	enhancer of mRNA decapping 4	234699
ILMN_2935389	0.281522	0.0103504	1.98504	3.38476	-2.58002	-1.18582	Snrnp35	small nuclear ribonucleoprotein 35 (U11/U12)	76167
ILMN_1250075	0.254581	0.00720058	2.14263	-3.6409	-2.5801	1.10074	Dpysl3	dihydropyrimidinase-like 3	22240
ILMN_2675800	0.254858	0.00725766	2.1392	3.63526	-2.58855	-0.520838	Svil	supervillin	225115
ILMN_2682613	0.282135	0.0104911	1.97918	-3.37535	-2.59391	3.38191	Igfbp5	insulin-like growth factor binding protein 5	16011
ILMN_1244117	0.281522	0.0103368	1.98561	-3.38567	-2.59454	0.999388	AI314180	expressed sequence AI314180	230249
ILMN_2776910	0.244446	0.00625168	2.204	3.74245	-2.59655	-0.351605	Mob4	MOB family member 4, phocein	19070
ILMN_2663367	0.286153	0.0107912	1.96693	-3.35571	-2.5987	1.15643	Pou2f1	POU domain, class 2, transcription factor 1	18986
ILMN_2553448	0.270451	0.00919439	2.03648	3.46766	-2.60005	-0.986742	Bpgm	2,3-bisphosphoglycerate mutase	12183
ILMN_2968032	0.278424	0.0100888	1.99616	3.40263	-2.60092	-0.896941	Eif1ad	eukaryotic translation initiation factor 1A domain containing	69860
ILMN_2663832	0.258321	0.00766612	2.11542	-3.59622	-2.60105	0.89154	-	-	-
ILMN_3136056	0.26972	0.00912863	2.03959	3.47271	-2.60665	-0.648959	Atxn2	ataxin 2	20239
ILMN_1224487	0.267313	0.00893983	2.04867	-3.48741	-2.60767	0.615313	Ddx26b	DEAD/H (Asp-Glu-Ala-Asp/His) box polypeptide 26B	236790
ILMN_2597987	0.24699	0.00653291	2.18489	-3.71072	-2.61214	0.775625	Adgrf5	adhesion G protein-coupled receptor F5	224792
ILMN_2941033	0.295932	0.0117134	1.93132	3.29883	-2.61369	-0.917471	Papolg	poly(A) polymerase gamma	216578
ILMN_1229918	0.293856	0.0115309	1.93814	3.3097	-2.61794	-0.991221	-	-	-
ILMN_2795040	0.255146	0.00731588	2.13573	-3.62955	-2.61942	0.817487	Hist1h2ad	histone cluster 1, H2ad	319165
ILMN_1215164	0.2459	0.00646517	2.18942	-3.71823	-2.61986	0.74093	Prc1	protein regulator of cytokinesis 1	233406
ILMN_3137956	0.246724	0.00651042	2.18639	3.7132	-2.61992	-0.366238	E130308A19Rik	RIKEN cDNA E130308A19 gene	230259
ILMN_2876712	0.301152	0.0119775	1.92163	-3.28341	-2.62008	1.08379	Krba1	KRAB-A domain containing 1	77827
ILMN_2491469	0.286153	0.0108038	1.96642	-3.3549	-2.62189	2.03531	Tns3	tensin 3	319939
ILMN_3148398	0.262702	0.00825875	2.08309	3.54336	-2.62481	-0.67217	Eprs	glutamyl-prolyl-tRNA synthetase	107508
ILMN_2727546	0.288014	0.0110695	1.95587	-3.33802	-2.62595	1.5134	D930048N14Rik	RIKEN cDNA D930048N14 gene	97775
ILMN_1239239	0.298273	0.0118345	1.92685	3.29172	-2.62708	-1.60401	Ptgs1	prostaglandin-endoperoxide synthase 1	19224
ILMN_1214578	0.292988	0.0114453	1.94137	3.31486	-2.62914	-1.07612	Crtc3	CREB regulated transcription coactivator 3	70461
ILMN_1220813	0.276689	0.00986582	2.00587	-3.41825	-2.63007	0.80978	Dtx3l	deltex 3-like, E3 ubiquitin ligase	209200
ILMN_2731482	0.267313	0.00889977	2.05062	3.49058	-2.63398	-0.807172	Tab1	TGF-beta activated kinase 1/MAP3K7 binding protein 1	66513
ILMN_2635167	0.271378	0.00944421	2.02483	-3.44884	-2.63403	0.3605	-	-	-
ILMN_3120014	0.270888	0.00934	2.02965	3.45663	-2.64411	-0.776529	Sri	sorcin	109552
ILMN_1248368	0.250904	0.00694456	2.15836	3.66682	-2.64704	-0.397855	Mat2a	methionine adenosyltransferase II, alpha	232087
ILMN_3161767	0.262262	0.00802706	2.09544	-3.56353	-2.64708	0.787237	Dhx38	DEAH (Asp-Glu-Ala-His) box polypeptide 38	64340
ILMN_1219915	0.287558	0.0109566	1.96032	3.34514	-2.6471	-2.58432	Dgat2	diacylglycerol O-acyltransferase 2	67800
ILMN_2497957	0.257562	0.00756329	2.12129	-3.60583	-2.65438	1.03229	Fbln1	fibulin 1	14114
ILMN_1234147	0.30682	0.0123754	1.90744	-3.26085	-2.65536	1.37156	-	-	-
ILMN_1249467	0.287558	0.0110107	1.95818	3.34172	-2.65952	-1.1246	Rap2c	RAP2C, member of RAS oncogene family	72065
ILMN_2421813	0.276706	0.0099848	2.00066	3.40986	-2.65983	-0.631432	Zfp180	zinc finger protein 180	210135
ILMN_2605767	0.276689	0.00993456	2.00285	-3.41339	-2.6603	0.933255	Repin1	replication initiator 1	58887
ILMN_2741169	0.243042	0.00608501	2.21574	-3.76199	-2.66054	0.57786	Cd8b1	CD8 antigen, beta chain 1	12526
ILMN_1220397	0.289152	0.011167	1.95206	-3.33193	-2.66273	1.23349	-	-	-
ILMN_1235077	0.243042	0.00614727	2.21132	-3.75463	-2.66525	0.585893	Capn2	calpain 2	12334
ILMN_2748584	0.292988	0.0114568	1.94094	-3.31417	-2.6671	0.893078	-	-	-
ILMN_2985579	0.286153	0.0108133	1.96604	3.35429	-2.66937	-1.48733	Armt1	acidic residue methyltransferase 1	73419
ILMN_2629052	0.30682	0.012379	1.90731	3.26066	-2.66972	-1.53759	Cbx3	chromobox 3	12417
ILMN_3022895	0.252436	0.00706854	2.15067	3.65414	-2.67023	-0.394176	Carnmt1	carnosine N-methyltransferase 1	67383
ILMN_1252389	0.243042	0.00584333	2.23334	-3.79138	-2.67049	0.509281	-	-	-
ILMN_1241258	0.293856	0.0115329	1.93806	-3.30958	-2.67479	2.044	Tns3	tensin 3	319939
ILMN_2759945	0.252436	0.00700831	2.15439	3.66027	-2.67774	-0.381289	Ptpn12	protein tyrosine phosphatase, non-receptor type 12	19248
ILMN_2663366	0.289591	0.0112132	1.95027	-3.32907	-2.67807	1.05361	Pou2f1	POU domain, class 2, transcription factor 1	18986
ILMN_2648695	0.286153	0.0108076	1.96627	3.35466	-2.68056	-1.17515	Cryzl1	crystallin, zeta (quinone reductase)-like 1	66609
ILMN_1256334	0.262693	0.00814991	2.08885	3.55276	-2.68194	-0.559054	Atp6v0a1	ATPase, H+ transporting, lysosomal V0 subunit A1	11975
ILMN_2734212	0.301152	0.011966	1.92205	3.28408	-2.68303	-1.43404	Cd1d1	CD1d1 antigen	12479
ILMN_1220073	0.28236	0.0105148	1.9782	-3.37378	-2.6858	0.779499	-	-	-
ILMN_2477259	0.261244	0.00787426	2.10379	-3.57717	-2.68831	0.560578	-	-	-
ILMN_3143748	0.286153	0.0108202	1.96577	3.35385	-2.69615	-0.890679	Mier1	MEIR1 treanscription regulator	71148
ILMN_1254010	0.273154	0.00958436	2.01844	-3.43851	-2.69776	0.735772	Pip5k1a	phosphatidylinositol-4-phosphate 5-kinase, type 1 alpha	18720
ILMN_2463181	0.267313	0.0089348	2.04891	-3.48781	-2.70341	1.53709	Tnc	tenascin C	21923
ILMN_3163014	0.307545	0.0124524	1.90475	3.25658	-2.70452	-0.73948	Cdc42se1	CDC42 small effector 1	57912
ILMN_1239720	0.295224	0.0116289	1.93446	3.30384	-2.70727	-0.804507	Akirin1	akirin 1	68050
ILMN_2847038	0.312738	0.0132008	1.8794	-3.21642	-2.70842	1.02205	Mta3	metastasis associated 3	116871
ILMN_1233894	0.310622	0.0128918	1.88968	-3.2327	-2.70974	1.26575	Dtnb	dystrobrevin, beta	13528
ILMN_3046362	0.30826	0.012496	1.90323	3.25417	-2.71016	-1.40039	Traf5	TNF receptor-associated factor 5	22033
ILMN_2754690	0.267313	0.00888968	2.05111	3.49138	-2.71534	-0.64664	Acad8	acyl-Coenzyme A dehydrogenase family, member 8	66948
ILMN_1249444	0.30682	0.0123535	1.90821	-3.26208	-2.71978	0.972701	Sergef	secretion regulating guanine nucleotide exchange factor	27414
ILMN_1225137	0.312334	0.0131326	1.88165	3.21997	-2.72067	-1.20474	D17Wsu92e	DNA segment, Chr 17, Wayne State University 92, expressed	224647
ILMN_2991255	0.309494	0.0126117	1.89923	3.24782	-2.72069	-2.23967	Gpr84	G protein-coupled receptor 84	80910
ILMN_3018758	0.310622	0.0129782	1.88679	3.2281	-2.72219	-1.67473	Becn1	beclin 1, autophagy related	56208
ILMN_2698443	0.262693	0.00810754	2.09111	-3.55645	-2.72345	1.04168	Efnb1	ephrin B1	13641
ILMN_1232740	0.310622	0.0129731	1.88696	-3.22837	-2.72496	1.43299	Troap	trophinin associated protein	78733
ILMN_2621921	0.293856	0.0115283	1.93824	-3.30986	-2.72866	0.9714	Clcn7	chloride channel, voltage-sensitive 7	26373
ILMN_2501071	0.315776	0.0135404	1.86837	3.19898	-2.73231	-0.882386	Ndufb8	NADH dehydrogenase (ubiquinone) 1 beta subcomplex 8	67264
ILMN_2866970	0.289152	0.0111686	1.952	3.33183	-2.73267	-0.907387	Kif11	kinesin family member 11	16551
ILMN_2824593	0.281522	0.0103153	1.98652	3.38713	-2.73272	-0.956966	Kbtbd2	kelch repeat and BTB (POZ) domain containing 2	210973
ILMN_2688763	0.274112	0.00964418	2.01573	-3.43415	-2.73464	0.95036	Ndufs7	NADH dehydrogenase (ubiquinone) Fe-S protein 7	75406
ILMN_2589312	0.282025	0.0104329	1.98159	-3.37922	-2.74074	0.671503	Entpd4	ectonucleoside triphosphate diphosphohydrolase 4	67464
ILMN_2842572	0.262702	0.00824932	2.08358	-3.54417	-2.74117	0.692622	Ndufs6	NADH dehydrogenase (ubiquinone) Fe-S protein 6	407785
ILMN_2653143	0.287774	0.0110328	1.95731	3.34033	-2.74518	-1.10921	Fbxo28	F-box protein 28	67948
ILMN_2577643	0.257562	0.00753488	2.12292	-3.60851	-2.74551	0.806125	Ppp6r1	protein phosphatase 6, regulatory subunit 1	243819
ILMN_3113437	0.312738	0.0131869	1.87986	3.21714	-2.74561	-1.89163	Tmem2	transmembrane protein 2	83921
ILMN_2648230	0.243042	0.00601495	2.22077	3.77038	-2.74754	-0.278802	Kars	lysyl-tRNA synthetase	85305
ILMN_2508416	0.309494	0.0126304	1.89858	-3.2468	-2.74828	1.22384	Capn15	calpain 15	50817
ILMN_2438221	0.257562	0.00755782	2.1216	-3.60635	-2.75355	0.796975	Nphp3	nephronophthisis 3 (adolescent)	74025
ILMN_2638708	0.267313	0.00886922	2.05211	-3.493	-2.75473	1.24504	Ccdc171	coiled-coil domain containing 171	320226
ILMN_2879745	0.315361	0.0135018	1.86961	3.20094	-2.75647	-1.26931	Lasp1	LIM and SH3 protein 1	16796
ILMN_2715744	0.309494	0.0126368	1.89836	3.24645	-2.75831	-1.04213	Mapk3	mitogen-activated protein kinase 3	26417
ILMN_1230339	0.309636	0.012742	1.89476	-3.24074	-2.7603	1.10559	-	-	-
ILMN_1220218	0.248117	0.00665394	2.17692	-3.69751	-2.7605	0.570529	LOC102641261	uncharacterized LOC102641261	102641261
ILMN_2593888	0.313733	0.0132578	1.87753	-3.21345	-2.76266	0.718811	Gsk3b	glycogen synthase kinase 3 beta	56637
ILMN_2493851	0.274334	0.0096782	2.01421	3.43169	-2.76451	-0.713976	Sf1	splicing factor 1	22668
ILMN_2700126	0.262702	0.008326	2.07956	3.53762	-2.76532	-0.477558	Arfgap1	ADP-ribosylation factor GTPase activating protein 1	228998
ILMN_1212849	0.318731	0.0137128	1.86287	-3.1903	-2.76669	1.56682	-	-	-
ILMN_1238426	0.312738	0.0131954	1.87958	3.21669	-2.76705	-1.12057	-	-	-
ILMN_2977129	0.267313	0.00882972	2.05405	3.49615	-2.76916	-0.553023	Atp8b1	ATPase, class I, type 8B, member 1	54670
ILMN_1233684	0.315361	0.0135075	1.86942	-3.20065	-2.77329	2.0656	Nucks1	nuclear casein kinase and cyclin-dependent kinase substrate 1	98415
ILMN_2871945	0.318424	0.0136844	1.86378	3.19173	-2.77387	-1.73277	Trem1	triggering receptor expressed on myeloid cells 1	58217
ILMN_1238868	0.324943	0.014182	1.84826	3.16726	-2.77417	-0.535378	Gm5434	ubiquitin-conjugating enzyme E2F (putative) pseudogene	432649
ILMN_2510383	0.282025	0.0104571	1.98059	-3.37761	-2.77525	1.15021	Tnfrsf25	tumor necrosis factor receptor superfamily, member 25	85030
ILMN_2717984	0.250051	0.006909	2.16058	-3.6705	-2.77858	0.599147	-	-	-
ILMN_1225932	0.320268	0.0138095	1.85982	-3.18549	-2.77954	2.36719	Ccnd2	cyclin D2	12444
ILMN_3107059	0.276045	0.00976495	2.01033	-3.42544	-2.78026	1.64425	Espn	espin	56226
ILMN_2998395	0.293935	0.011557	1.93716	-3.30814	-2.78049	1.16679	Zfp523	zinc finger protein 523	224656
ILMN_2741611	0.262014	0.00797854	2.09808	3.56783	-2.78304	-0.405137	Smo	smoothened, frizzled class receptor	319757
ILMN_1222084	0.287558	0.0109892	1.95903	-3.34308	-2.78391	1.38554	Rem2	rad and gem related GTP binding protein 2	140743
ILMN_2583032	0.252436	0.00706393	2.15095	-3.65461	-2.78654	0.62141	D930027P08Rik	RIKEN cDNA D930027P08 gene	100049155
ILMN_2426190	0.324591	0.0141209	1.85014	-3.17022	-2.7871	1.71355	Tsc22d2	TSC22 domain family, member 2	72033
ILMN_2668236	0.30232	0.0120674	1.91839	-3.27825	-2.78761	1.32052	-	-	-
ILMN_2844784	0.309494	0.0127042	1.89605	3.24279	-2.78855	-1.12004	Vps35	VPS35 retromer complex component	65114
ILMN_2858742	0.307508	0.0124362	1.90531	3.25748	-2.79088	-0.550764	Pmm2	phosphomannomutase 2	54128
ILMN_1231624	0.325341	0.0142616	1.84583	-3.16343	-2.79231	0.778104	Mks1	Meckel syndrome, type 1	380718
ILMN_1229652	0.310622	0.0128513	1.89105	-3.23486	-2.79417	1.0966	Proser1	proline and serine rich 1	212127
ILMN_1220230	0.287558	0.0109796	1.95941	3.34368	-2.79618	-0.848062	Hbp1	high mobility group box transcription factor 1	73389
ILMN_2728385	0.323041	0.0139909	1.85415	3.17655	-2.79979	-1.63691	Smc6	structural maintenance of chromosomes 6	67241
ILMN_1240309	0.325755	0.0147125	1.83231	-3.14216	-2.80186	0.317826	-	-	-
ILMN_2682778	0.267313	0.0089271	2.04929	3.48842	-2.80491	-0.51892	Rassf7	Ras association (RalGDS/AF-6) domain family (N-terminal) member 7	66985
ILMN_1214706	0.278242	0.0100688	1.99702	-3.40401	-2.80661	1.68805	Sash1	SAM and SH3 domain containing 1	70097
ILMN_2888834	0.311705	0.0130678	1.8838	3.22337	-2.8091	-3.46341	Apobr	apolipoprotein B receptor	171504
ILMN_1244853	0.31374	0.0132964	1.87626	-3.21146	-2.81073	1.06343	-	-	-
ILMN_1236150	0.325755	0.0147627	1.83083	3.13984	-2.81382	-0.842279	Ap3b1	adaptor-related protein complex 3, beta 1 subunit	11774
ILMN_2543304	0.321775	0.0138899	1.8573	3.18151	-2.81457	-1.51817	Ankra2	ankyrin repeat, family A (RFXANK-like), 2	68558
ILMN_2583710	0.325755	0.0145751	1.83639	-3.14857	-2.81462	1.07803	Wdr33	WD repeat domain 33	74320
ILMN_1214375	0.289152	0.0111824	1.95147	-3.33098	-2.82157	0.982037	Gpn2	GPN-loop GTPase 2	100210
ILMN_1255925	0.261946	0.00792151	2.10119	-3.57292	-2.82591	0.754031	Col8a1	collagen, type VIII, alpha 1	12837
ILMN_1229589	0.286121	0.0107232	1.96968	3.36011	-2.8266	-0.802161	Coq6	coenzyme Q6 monooxygenase	217707
ILMN_2733793	0.310622	0.0130001	1.88605	3.22695	-2.82932	-3.16456	Coro1a	coronin, actin binding protein 1A	12721
ILMN_2640188	0.31491	0.0134041	1.87276	-3.20592	-2.82963	0.53305	Taf1a	TATA-box binding protein associated factor, RNA polymerase I, A	21339
ILMN_1249435	0.255394	0.00737155	2.13244	3.62414	-2.83023	-0.307496	Grk5	G protein-coupled receptor kinase 5	14773
ILMN_2870487	0.325668	0.014307	1.84445	3.16126	-2.83277	-1.37618	Cpne2	copine II	234577
ILMN_3133522	0.314287	0.0133413	1.8748	3.20914	-2.83598	-0.849194	Ppm1d	protein phosphatase 1D magnesium-dependent, delta isoform	53892
ILMN_3000298	0.325755	0.0146599	1.83387	-3.14461	-2.83969	1.77022	Proser3	proline and serine rich 3	333193
ILMN_1226800	0.325755	0.0144283	1.84079	-3.15549	-2.8405	1.60569	Cd274	CD274 antigen	60533
ILMN_2641467	0.292723	0.0114044	1.94293	-3.31734	-2.84107	0.949838	Slc6a6	solute carrier family 6 (neurotransmitter transporter, taurine), member 6	21366
ILMN_2848583	0.325755	0.0147289	1.83183	3.1414	-2.84201	-1.43497	Mtch2	mitochondrial carrier 2	56428
ILMN_2561993	0.325755	0.0147897	1.83004	-3.13859	-2.8436	1.69795	-	-	-
ILMN_2672708	0.258321	0.0076685	2.11529	3.596	-2.84478	-0.326864	Lrp11	low density lipoprotein receptor-related protein 11	237253
ILMN_2744512	0.326191	0.0150145	1.82349	-3.1283	-2.8497	1.10385	Srprb	signal recognition particle receptor, B subunit	20818
ILMN_2461320	0.301455	0.0120184	1.92015	-3.28106	-2.85184	0.906704	AU020206	expressed sequence AU020206	100504230
ILMN_2853957	0.327826	0.0152474	1.81681	-3.11781	-2.85194	1.17593	Dag1	dystroglycan 1	13138
ILMN_3092415	0.326191	0.0150215	1.82329	3.12798	-2.8529	-1.49572	Hbp1	high mobility group box transcription factor 1	73389
ILMN_2688888	0.325755	0.0147039	1.83257	3.14256	-2.85425	-1.94476	Gca	grancalcin	227960
ILMN_2690621	0.259504	0.00775324	2.11052	-3.58818	-2.85532	0.666309	Bbc3	BCL2 binding component 3	170770
ILMN_1214136	0.276689	0.00995331	2.00203	-3.41207	-2.85637	1.31401	-	-	-
ILMN_2965414	0.324591	0.014151	1.84921	3.16876	-2.85703	-2.02332	Ankrd22	ankyrin repeat domain 22	52024
ILMN_1229220	0.243743	0.00620001	2.20761	3.74845	-2.85716	-0.264387	Syn3	synapsin III	27204
ILMN_2584490	0.287558	0.0110048	1.95842	-3.34209	-2.85766	0.4921	Fam178a	family with sequence similarity 178, member A	226151
ILMN_2542231	0.326191	0.0151096	1.82075	-3.12399	-2.85843	0.910915	-	-	-
ILMN_2575413	0.310622	0.0128669	1.89053	-3.23403	-2.85878	0.674047	Ankrd10	ankyrin repeat domain 10	102334
ILMN_1213986	0.312334	0.013139	1.88144	-3.21964	-2.85901	0.541608	-	-	-
ILMN_1247626	0.325755	0.0145963	1.83576	3.14758	-2.86077	-1.68499	As3mt	arsenic (+3 oxidation state) methyltransferase	57344
ILMN_2731463	0.31491	0.0133946	1.87307	-3.2064	-2.86226	1.43599	-	-	-
ILMN_2618549	0.325755	0.0146595	1.83388	3.14463	-2.86246	-2.04335	Rab7	RAB7, member RAS oncogene family	19349
ILMN_2696592	0.286153	0.0107625	1.96809	-3.35757	-2.86377	2.60146	C77080	expressed sequence C77080	97130
ILMN_2503361	0.306962	0.0123994	1.9066	-3.25952	-2.86526	0.89621	Xpot	exportin, tRNA (nuclear export receptor for tRNAs)	73192
ILMN_2872552	0.309494	0.012692	1.89647	-3.24345	-2.86622	0.915093	Ccdc107	coiled-coil domain containing 107	622404
ILMN_1252204	0.326191	0.0150904	1.8213	3.12486	-2.86781	-1.37759	Sepw1	selenoprotein W, muscle 1	20364
ILMN_2567433	0.322349	0.0139301	1.85605	-3.17953	-2.86964	1.1606	Bicc1	BicC family RNA binding protein 1	83675
ILMN_2624862	0.325755	0.014647	1.83425	3.14521	-2.86998	-2.31294	Rap2a	RAS related protein 2a	76108
ILMN_2567911	0.270888	0.00937512	2.02802	-3.45399	-2.87075	1.05203	-	-	-
ILMN_2421641	0.276689	0.00988476	2.00503	-3.4169	-2.87206	1.22427	Cacfd1	calcium channel flower domain containing 1	381356
ILMN_1236391	0.267313	0.00878404	2.05631	3.4998	-2.8734	-0.416226	Paip2b	poly(A) binding protein interacting protein 2B	232164
ILMN_1218360	0.29061	0.0113082	1.94661	-3.32322	-2.87379	1.4612	-	-	-
ILMN_2625352	0.276689	0.00985771	2.00622	-3.41882	-2.87605	0.363631	Pomp	proteasome maturation protein	66537
ILMN_1227128	0.325755	0.0148403	1.82856	-3.13626	-2.87862	1.53445	Sox12	SRY (sex determining region Y)-box 12	20667
ILMN_1213914	0.282025	0.0104239	1.98197	-3.37983	-2.87911	0.870071	Atp5j2	ATP synthase, H+ transporting, mitochondrial F0 complex, subunit F2	57423
ILMN_2598451	0.326191	0.0150881	1.82136	3.12496	-2.87992	-1.26811	Rabif	RAB interacting factor	98710
ILMN_3075003	0.327826	0.0152638	1.81634	3.11707	-2.88048	-1.77713	Mlf2	myeloid leukemia factor 2	30853
ILMN_2426249	0.326191	0.0151408	1.81985	3.12258	-2.88205	-1.63019	-	-	-
ILMN_2522765	0.328313	0.0154089	1.81223	3.11063	-2.88695	-1.13553	Ints12	integrator complex subunit 12	71793
ILMN_2780760	0.331462	0.0158732	1.79934	-3.09043	-2.8875	1.14947	Pknox1	Pbx/knotted 1 homeobox	18771
ILMN_2722058	0.256009	0.00740405	2.13053	3.621	-2.8885	-0.294294	Rab26	RAB26, member RAS oncogene family	328778
ILMN_1223335	0.326191	0.0150854	1.82144	3.12508	-2.88861	-2.08772	Ano10	anoctamin 10	102566
ILMN_2714787	0.328313	0.0154133	1.8121	-3.11043	-2.89348	1.33324	1110038B12Rik	RIKEN cDNA 1110038B12 gene	68763
ILMN_1260579	0.270451	0.00921189	2.03565	3.46633	-2.89376	-0.449951	-	-	-
ILMN_2588572	0.303603	0.0121476	1.91551	-3.27368	-2.89747	0.915468	Rab14	RAB14, member RAS oncogene family	68365
ILMN_2944601	0.298273	0.0118286	1.92707	-3.29206	-2.89817	0.719142	-	-	-
ILMN_2748839	0.328313	0.0154567	1.81088	3.10852	-2.90153	-1.8027	Nup50	nucleoporin 50	18141
ILMN_1229975	0.325755	0.014716	1.83221	-3.142	-2.90205	0.871502	Ndufc1	NADH dehydrogenase (ubiquinone) 1, subcomplex unknown, 1	66377
ILMN_2750767	0.325755	0.0147196	1.8321	3.14183	-2.9074	-1.29095	Pcnx	pecanex homolog (Drosophila)	54604
ILMN_2655668	0.262262	0.00803494	2.09502	3.56283	-2.90868	-0.316163	Sec61a2	Sec61, alpha subunit 2 (S, cerevisiae)	57743
ILMN_1246061	0.328313	0.0154082	1.81225	3.11066	-2.91056	-1.82194	-	-	-
ILMN_3123473	0.323827	0.0140559	1.85214	-3.17338	-2.91101	1.10592	Aldh18a1	aldehyde dehydrogenase 18 family, member A1	56454
ILMN_2593208	0.29061	0.0112946	1.94713	-3.32405	-2.91157	0.439209	Imp3	IMP3, U3 small nucleolar ribonucleoprotein	102462
ILMN_1250624	0.325755	0.0148236	1.82905	-3.13703	-2.91286	1.22013	Wee1	WEE 1 homolog 1 (S, pombe)	22390
ILMN_2576800	0.243042	0.00535182	2.2715	3.85539	-2.91287	-0.228494	Gm15155	predicted gene 15155	791339
ILMN_2972646	0.331462	0.0158799	1.79915	3.09014	-2.91513	-1.60424	Pdzd11	PDZ domain containing 11	72621
ILMN_1232514	0.328313	0.0153451	1.81403	3.11345	-2.91606	-1.22471	St3gal5	ST3 beta-galactoside alpha-2,3-sialyltransferase 5	20454
ILMN_1255960	0.328313	0.0153798	1.81305	3.11192	-2.91945	-1.34718	Spc25	SPC25, NDC80 kinetochore complex component, homolog (S, cerevisiae)	66442
ILMN_2955452	0.326086	0.0148785	1.82744	3.1345	-2.92108	-2.39567	Mapk13	mitogen-activated protein kinase 13	26415
ILMN_2759749	0.331462	0.0159084	1.79837	3.08892	-2.92166	-1.66771	Syap1	synapse associated protein 1	67043
ILMN_1224945	0.331718	0.0159841	1.79631	-3.08569	-2.92374	0.783271	-	-	-
ILMN_2628658	0.326191	0.0151256	1.82029	3.12327	-2.92755	-1.81799	Atp6ap2	ATPase, H+ transporting, lysosomal accessory protein 2	70495
ILMN_2578074	0.331462	0.0157292	1.80329	-3.09662	-2.9285	1.43439	Ralgapa1	Ral GTPase activating protein, alpha subunit 1	56784
ILMN_2730532	0.331462	0.015765	1.80231	3.09508	-2.9293	-1.1358	Stx17	syntaxin 17	67727
ILMN_2422615	0.324591	0.0141511	1.84921	-3.16876	-2.92937	2.67142	Ebf3	early B cell factor 3	13593
ILMN_2699338	0.26245	0.00806708	2.09328	-3.56	-2.94021	0.6012	Atg9a	autophagy related 9A	245860
ILMN_2700608	0.323687	0.0140343	1.85281	-3.17443	-2.94141	2.10984	Stx1a	syntaxin 1A (brain)	20907
ILMN_2675587	0.332519	0.0161033	1.79308	3.08064	-2.94273	-1.0606	Ublcp1	ubiquitin-like domain containing CTD phosphatase 1	79560
ILMN_2801652	0.338712	0.0166428	1.77877	-3.05827	-2.94391	1.42578	Traf4	TNF receptor associated factor 4	22032
ILMN_3103062	0.325755	0.0146901	1.83298	3.1432	-2.94424	-3.74445	Cebpe	CCAAT/enhancer binding protein (C/EBP), epsilon	110794
ILMN_2617265	0.323929	0.0140758	1.85153	-3.17241	-2.94585	0.88385	Ipo13	importin 13	230673
ILMN_2696855	0.33587	0.0163601	1.78621	3.0699	-2.94644	-1.7224	Taz	tafazzin	66826
ILMN_1227664	0.331462	0.0157587	1.80248	3.09535	-2.94807	-1.31996	Dck	deoxycytidine kinase	13178
ILMN_2524986	0.331462	0.0159219	1.798	3.08834	-2.94825	-2.24238	Ear3	eosinophil-associated, ribonuclease A family, member 3	53876
ILMN_1251178	0.281522	0.0103625	1.98454	-3.38395	-2.95041	1.12322	Hs3st3b1	heparan sulfate (glucosamine) 3-O-sulfotransferase 3B1	54710
ILMN_2914744	0.276689	0.00990254	2.00425	-3.41565	-2.95189	0.388444	Hn1	hematological and neurological expressed sequence 1	15374
ILMN_2466453	0.312334	0.0131306	1.88171	-3.22008	-2.95621	1.7867	-	-	-
ILMN_2771074	0.289152	0.0111659	1.95211	3.332	-2.96087	-0.628255	Hnrnpa2b1	heterogeneous nuclear ribonucleoprotein A2/B1	53379
ILMN_2768330	0.332319	0.0160448	1.79466	3.08311	-2.96215	-1.89906	Epc1	enhancer of polycomb homolog 1 (Drosophila)	13831
ILMN_1256359	0.336024	0.0164165	1.78472	3.06756	-2.96485	-0.569249	Smox	spermine oxidase	228608
ILMN_2719139	0.331462	0.0157041	1.80399	3.09771	-2.96709	-2.55382	AB124611	cDNA sequence AB124611	382062
ILMN_2483957	0.325755	0.014816	1.82927	-3.13738	-2.96734	2.01897	Gnas	GNAS (guanine nucleotide binding protein, alpha stimulating) complex locus	14683
ILMN_2498108	0.325755	0.0144218	1.84098	-3.1558	-2.9807	1.00285	Zzef1	zinc finger, ZZ-type with EF hand domain 1	195018
ILMN_2492170	0.310622	0.0128864	1.88987	3.23298	-2.98246	-1.4328	Tnfsfm13	tumor necrosis factor (ligand) superfamily, membrane-bound member 13	619441
ILMN_2575779	0.332519	0.016087	1.79352	3.08133	-2.98253	-0.841044	Thrap3	thyroid hormone receptor associated protein 3	230753
ILMN_2610204	0.34508	0.017344	1.76085	3.03031	-2.98523	-1.25821	Mtch2	mitochondrial carrier 2	56428
ILMN_2625377	0.325755	0.0147879	1.83009	-3.13867	-2.98524	1.88142	Rgs1	regulator of G-protein signaling 1	50778
ILMN_2683822	0.267313	0.00870997	2.05998	3.50577	-2.98634	-0.321195	Rnf138	ring finger protein 138	56515
ILMN_3131197	0.345966	0.0175766	1.75507	-3.0213	-2.98863	1.20766	Repin1	replication initiator 1	58887
ILMN_2953411	0.322802	0.0139651	1.85496	3.17781	-2.99185	-1.52646	Ppp3r1	protein phosphatase 3, regulatory subunit B, alpha isoform (calcineurin B, type I)	19058
ILMN_2793062	0.326124	0.0149507	1.82534	3.1312	-2.99313	-2.76922	Rasl11b	RAS-like, family 11, member B	68939
ILMN_2593532	0.328313	0.0154535	1.81097	-3.10866	-2.99405	1.0066	Bud13	BUD13 homolog	215051
ILMN_2600763	0.280925	0.0102465	1.98943	3.3918	-2.99451	-0.46151	Nsd1	nuclear receptor-binding SET-domain protein 1	18193
ILMN_2714372	0.346763	0.0177925	1.74976	-3.01304	-2.99468	1.09917	Cnnm3	cyclin M3	94218
ILMN_2974064	0.33248	0.0160685	1.79402	-3.08211	-2.99561	0.591802	Osbpl3	oxysterol binding protein-like 3	71720
ILMN_2645071	0.331583	0.0159459	1.79735	-3.08732	-2.99677	2.03198	Nrgn	neurogranin	64011
ILMN_1218967	0.309494	0.0125932	1.89986	-3.24883	-2.99796	0.50493	Kif2c	kinesin family member 2C	73804
ILMN_1221204	0.34508	0.0173302	1.7612	3.03085	-2.99928	-1.57962	Dnajb6	DnaJ heat shock protein family (Hsp40) member B6	23950
ILMN_2746664	0.267313	0.00892142	2.04957	-3.48887	-3.0014	0.66816	Slc22a17	solute carrier family 22 (organic cation transporter), member 17	59049
ILMN_1229908	0.325755	0.0147113	1.83235	-3.14222	-3.00155	0.807999	-	-	-
ILMN_2624854	0.276689	0.00992142	2.00343	-3.41432	-3.00502	0.864914	Gstm2	glutathione S-transferase, mu 2	14863
ILMN_2740207	0.267313	0.00888151	2.05151	-3.49202	-3.0057	0.654273	Exoc3l4	exocyst complex component 3-like 4	74190
ILMN_2428301	0.34508	0.0173614	1.76042	3.02963	-3.00661	-0.989716	Clk1	CDC-like kinase 1	12747
ILMN_1236917	0.326086	0.0148986	1.82685	3.13358	-3.00937	-0.753375	Tmem59	transmembrane protein 59	56374
ILMN_2447999	0.338712	0.0165934	1.78006	3.06029	-3.01119	-1.53648	Oxa1l	oxidase assembly 1-like	69089
ILMN_2897891	0.266275	0.0085317	2.06896	-3.52037	-3.01159	0.584703	Rgs1	regulator of G-protein signaling 1	50778
ILMN_1239663	0.34508	0.0172286	1.76375	3.03483	-3.01173	-1.04859	Igf1r	insulin-like growth factor I receptor	16001
ILMN_2669569	0.267313	0.0087582	2.05759	3.50188	-3.01364	-0.305915	-	-	-
ILMN_2442914	0.347404	0.0179689	1.74548	3.00637	-3.01731	-1.36321	Lsm14b	LSM family member 14B	241846
ILMN_2721360	0.315361	0.0134759	1.87044	-3.20225	-3.01816	1.00998	Galk1	galactokinase 1	14635
ILMN_2651781	0.34508	0.0173848	1.75983	3.02872	-3.01856	-1.40777	Atg3	autophagy related 3	67841
ILMN_2706268	0.303111	0.0121134	1.91673	-3.27562	-3.01938	1.51376	Scara3	scavenger receptor class A, member 3	219151
ILMN_2933151	0.266792	0.00858968	2.06602	-3.51559	-3.01969	0.583409	Rab11fip2	RAB11 family interacting protein 2 (class I)	74998
ILMN_2618714	0.309494	0.0126659	1.89737	-3.24487	-3.02149	1.92979	Pdgfb	platelet derived growth factor, B polypeptide	18591
ILMN_1212894	0.345494	0.0174407	1.75844	3.02655	-3.0222	-1.44546	Cask	calcium/calmodulin-dependent serine protein kinase (MAGUK family)	12361
ILMN_2594419	0.30682	0.0123325	1.90895	3.26325	-3.02373	-0.694247	Gipc1	GIPC PDZ domain containing family, member 1	67903
ILMN_1230788	0.350767	0.0184782	1.73334	-2.9875	-3.02629	0.730125	Tle1	transducin-like enhancer of split 1	21885
ILMN_2596560	0.260447	0.00781034	2.10733	-3.58296	-3.02688	0.45384	Phactr1	phosphatase and actin regulator 1	218194
ILMN_2528453	0.328313	0.0153658	1.81344	3.11253	-3.02691	-4.25783	Cebpe	CCAAT/enhancer binding protein (C/EBP), epsilon	110794
ILMN_1218543	0.331462	0.0159222	1.798	-3.08833	-3.02722	0.729528	-	-	-
ILMN_2659108	0.347866	0.0180913	1.74253	3.00179	-3.03348	-1.31698	Ppp4r1	protein phosphatase 4, regulatory subunit 1	70351
ILMN_3145814	0.33587	0.0163758	1.7858	3.06925	-3.03438	-2.17159	Ogfrl1	opioid growth factor receptor-like 1	70155
ILMN_2439341	0.325341	0.0142594	1.8459	-3.16354	-3.03538	1.11766	Vars	valyl-tRNA synthetase	22321
ILMN_1226666	0.346763	0.0178046	1.74947	3.01258	-3.03965	-1.60908	Cnn2	calponin 2	12798
ILMN_2611124	0.347952	0.0182134	1.73961	2.99724	-3.04077	-1.00312	Btbd19	BTB (POZ) domain containing 19	78611
ILMN_3129526	0.325755	0.0144583	1.83988	3.15407	-3.04098	-0.739121	Usp33	ubiquitin specific peptidase 33	170822
ILMN_1219107	0.248218	0.0066685	2.17597	-3.69594	-3.04123	0.309049	Ankrd52	ankyrin repeat domain 52	237615
ILMN_3147944	0.34508	0.0173591	1.76047	3.02972	-3.04156	-0.957329	Ap2b1	adaptor-related protein complex 2, beta 1 subunit	71770
ILMN_1212695	0.34508	0.0172146	1.7641	3.03538	-3.04189	-2.29586	Gpr84	G protein-coupled receptor 84	80910
ILMN_1258927	0.276689	0.00995969	2.00175	-3.41162	-3.04793	0.78591	Tcam1	testicular cell adhesion molecule 1	75870
ILMN_2660438	0.328313	0.0154591	1.81082	3.10841	-3.04846	-0.864473	Tank	TRAF family member-associated Nf-kappa B activator	21353
ILMN_2692262	0.33587	0.0163868	1.7855	3.06879	-3.04884	-0.814852	Kdsr	3-ketodihydrosphingosine reductase	70750
ILMN_2853658	0.318929	0.0137366	1.86212	-3.18912	-3.05044	0.751525	Pelo	pelota homolog (Drosophila)	105083
ILMN_1218841	0.315361	0.0134807	1.87029	-3.20201	-3.05095	1.24119	Rassf1	Ras association (RalGDS/AF-6) domain family member 1	56289
ILMN_2947568	0.331718	0.0159689	1.79673	3.08634	-3.0516	-1.4455	Gadd45a	growth arrest and DNA-damage-inducible 45 alpha	13197
ILMN_2476405	0.310622	0.0129646	1.88724	-3.22882	-3.05178	1.61207	-	-	-
ILMN_1218955	0.352832	0.0187806	1.72629	-2.97655	-3.05217	0.691523	Diexf	digestive organ expansion factor homolog (zebrafish)	215193
ILMN_2647172	0.34508	0.0172834	1.76237	-3.03268	-3.05266	0.762559	Serhl	serine hydrolase-like	68607
ILMN_1260535	0.347404	0.0179535	1.74585	3.00695	-3.05331	-1.22422	-	-	-
ILMN_1231601	0.350297	0.0184367	1.73432	2.98902	-3.05503	-1.67981	-	-	-
ILMN_1244874	0.351246	0.0185703	1.73118	2.98415	-3.05599	-1.55207	Syngr2	synaptogyrin 2	20973
ILMN_2754569	0.34508	0.0174033	1.75937	-3.028	-3.05677	1.20561	Ccdc15	coiled-coil domain containing 15	245902
ILMN_2680549	0.33587	0.0163389	1.78678	3.07078	-3.05831	-1.21182	Pik3cb	phosphatidylinositol 3-kinase, catalytic, beta polypeptide	74769
ILMN_2443644	0.347866	0.0181816	1.74037	2.99842	-3.05857	-1.17995	Ube2g1	ubiquitin-conjugating enzyme E2G 1	67128
ILMN_1219140	0.346068	0.0176847	1.7524	3.01715	-3.05905	-2.02793	Tnfsf13b	tumor necrosis factor (ligand) superfamily, member 13b	24099
ILMN_2594718	0.331462	0.0159242	1.79794	3.08824	-3.05973	-1.08762	Adam17	a disintegrin and metallopeptidase domain 17	11491
ILMN_1256699	0.350297	0.0184349	1.73436	-2.98908	-3.06194	1.07741	Sfi1	Sfi1 homolog, spindle assembly associated (yeast)	78887
ILMN_2734848	0.325755	0.0147378	1.83157	-3.14099	-3.06441	1.45215	-	-	-
ILMN_2782964	0.355875	0.0190875	1.71925	-2.96563	-3.06447	0.821477	Enpp1	ectonucleotide pyrophosphatase/phosphodiesterase 1	18605
ILMN_2682218	0.290437	0.0112598	1.94847	-3.32619	-3.06558	0.395845	Rpl34	ribosomal protein L34	68436
ILMN_3153225	0.347866	0.0181855	1.74027	-2.99828	-3.06567	1.04769	Pomgnt2	protein O-linked mannose beta 1,4-N-acetylglucosaminyltransferase 2	215494
ILMN_2647300	0.310622	0.0130076	1.8858	-3.22655	-3.07066	1.67133	Padi3	peptidyl arginine deiminase, type III	18601
ILMN_1221016	0.34508	0.0173394	1.76097	3.03049	-3.07162	-2.79872	Alox5	arachidonate 5-lipoxygenase	11689
ILMN_2680160	0.352832	0.0188231	1.72531	2.97503	-3.07383	-1.65214	-	-	-
ILMN_2673441	0.338712	0.0166037	1.77979	-3.05986	-3.07541	1.20853	Gnl3	guanine nucleotide binding protein-like 3 (nucleolar)	30877
ILMN_2840430	0.282025	0.0104339	1.98155	-3.37916	-3.07561	0.826293	Fam20a	family with sequence similarity 20, member A	208659
ILMN_2767605	0.309494	0.0126976	1.89628	3.24314	-3.07617	-0.786207	Lmo2	LIM domain only 2	16909
ILMN_2555538	0.352122	0.0186485	1.72936	-2.98131	-3.07696	0.968677	Rfwd3	ring finger and WD repeat domain 3	234736
ILMN_2975956	0.310622	0.0129685	1.88711	-3.22862	-3.07901	0.480271	Sf3b5	splicing factor 3b, subunit 5	66125
ILMN_2497745	0.309494	0.0127011	1.89616	-3.24296	-3.08092	1.43878	Map9	microtubule-associated protein 9	213582
ILMN_2757861	0.332519	0.0161181	1.79269	3.08002	-3.08114	-0.555576	Ap4b1	adaptor-related protein complex AP-4, beta 1	67489
ILMN_2582748	0.256207	0.00742204	2.12948	-3.61927	-3.08582	0.356695	-	-	-
ILMN_2660851	0.326124	0.0149387	1.82569	3.13175	-3.08585	-0.867339	Bcl10	B cell leukemia/lymphoma 10	12042
ILMN_2528910	0.34601	0.0176487	1.75329	3.01853	-3.08729	-2.32067	-	-	-
ILMN_2695306	0.34508	0.0171293	1.76626	3.03874	-3.08766	-0.589537	Fbxo9	f-box protein 9	71538
ILMN_2986309	0.31491	0.013428	1.87199	-3.2047	-3.08861	0.77444	Psme1	proteasome (prosome, macropain) activator subunit 1 (PA28 alpha)	19186
ILMN_3161878	0.33578	0.0163083	1.78759	3.07205	-3.09195	-0.624926	Bid	BH3 interacting domain death agonist	12122
ILMN_2561221	0.349798	0.0183603	1.73612	-2.99182	-3.0935	0.899782	Ep300	E1A binding protein p300	328572
ILMN_1214127	0.351246	0.0185706	1.73117	-2.98414	-3.0953	1.00444	Lman2	lectin, mannose-binding 2	66890
ILMN_1227502	0.276689	0.0099103	2.00391	-3.4151	-3.09861	0.688081	Il15ra	interleukin 15 receptor, alpha chain	16169
ILMN_2629044	0.331462	0.0157417	1.80295	-3.09608	-3.10035	1.06729	Ndufa7	NADH dehydrogenase (ubiquinone) 1 alpha subcomplex, 7 (B14,5a)	66416
ILMN_2994173	0.361698	0.0199358	1.70037	2.93636	-3.10229	-0.937442	Hccs	holocytochrome c synthetase	15159
ILMN_2634720	0.31491	0.0134135	1.87246	-3.20544	-3.10259	0.441029	Polr1d	polymerase (RNA) I polypeptide D	20018
ILMN_1238661	0.351057	0.018527	1.73219	2.98572	-3.10551	-2.1543	Trappc3	trafficking protein particle complex 3	27096
ILMN_2439114	0.287486	0.0108981	1.96265	-3.34886	-3.10579	0.858289	Plekha1	pleckstrin homology domain containing, family A (phosphoinositide binding specific) member 1	101476
ILMN_1217978	0.345867	0.0174926	1.75715	-3.02454	-3.10652	1.7087	Hoxa5	homeobox A5	15402
ILMN_2657828	0.338712	0.016645	1.77872	-3.05818	-3.1071	2.61915	Rhbdf1	rhomboid 5 homolog 1	13650
ILMN_1227803	0.362732	0.0202206	1.69421	-2.92683	-3.11078	0.743268	-	-	-
ILMN_1244061	0.357812	0.0194651	1.71074	2.95244	-3.11092	-1.59554	Nup50	nucleoporin 50	18141
ILMN_1217805	0.31374	0.0132913	1.87643	-3.21172	-3.11092	1.41303	-	-	-
ILMN_1220492	0.267313	0.00897049	2.04718	-3.485	-3.11213	0.523165	-	-	-
ILMN_2616956	0.34508	0.0172065	1.76431	3.0357	-3.11394	-0.785801	4933434E20Rik	RIKEN cDNA 4933434E20 gene	99650
ILMN_2883268	0.357778	0.0194182	1.71179	2.95406	-3.11552	-1.78576	Lrrk2	leucine-rich repeat kinase 2	66725
ILMN_2564090	0.284115	0.0106073	1.9744	-3.36768	-3.11674	0.780136	Man1a	mannosidase 1, alpha	17155
ILMN_2751494	0.352832	0.0187554	1.72687	2.97746	-3.1182	-1.76532	Stk39	serine/threonine kinase 39	53416
ILMN_2814168	0.347169	0.0178822	1.74758	3.00964	-3.12087	-1.11109	Adgre5	adhesion G protein-coupled receptor E5	26364
ILMN_1241793	0.267313	0.00889155	2.05102	-3.49123	-3.1209	0.501103	Vps13b	vacuolar protein sorting 13B	666173
ILMN_2595026	0.362732	0.0200901	1.69702	2.93118	-3.12117	-0.931808	Yod1	YOD1 deubiquitinase	226418
ILMN_2695468	0.352122	0.0186779	1.72867	2.98025	-3.12279	-1.09487	Tmem55a	transmembrane protein 55A	72519
ILMN_2690135	0.266792	0.00859592	2.06571	-3.51507	-3.12343	0.458881	Acsl4	acyl-CoA synthetase long-chain family member 4	50790
ILMN_2706232	0.361352	0.0198977	1.7012	2.93765	-3.12465	-1.59401	Syngr2	synaptogyrin 2	20973
ILMN_2727967	0.310622	0.0128667	1.89053	3.23404	-3.12778	-0.595223	Cep57	centrosomal protein 57	74360
ILMN_2630293	0.364039	0.0203955	1.69047	-2.92104	-3.12784	0.651495	Dctn4	dynactin 4	67665
ILMN_3103896	0.316074	0.0135683	1.86748	-3.19757	-3.12834	1.56161	Timp1	tissue inhibitor of metalloproteinase 1	21857
ILMN_2637757	0.352832	0.0188144	1.72551	2.97534	-3.13194	-1.36975	Hlx	H2,0-like homeobox	15284
ILMN_2897617	0.310622	0.0129566	1.88751	-3.22925	-3.13273	0.727559	Rps10	ribosomal protein S10	67097
ILMN_1250630	0.361094	0.0198335	1.7026	2.93982	-3.13334	-1.23094	Rnf41	ring finger protein 41	67588
ILMN_2698282	0.352832	0.018795	1.72596	2.97603	-3.13396	-2.11982	Srsf10	serine/arginine-rich splicing factor 10	14105
ILMN_1254855	0.345966	0.0175803	1.75497	3.02115	-3.13563	-0.825044	Mknk1	MAP kinase-interacting serine/threonine kinase 1	17346
ILMN_2782402	0.267313	0.00868428	2.06127	-3.50786	-3.14297	0.449352	Napb	N-ethylmaleimide sensitive fusion protein attachment protein beta	17957
ILMN_2686472	0.34601	0.0176385	1.75354	3.01892	-3.14805	-0.5446	Dgcr14	DiGeorge syndrome critical region gene 14	27886
ILMN_2591502	0.347169	0.0179235	1.74658	-3.00808	-3.14876	1.06755	Taok3	TAO kinase 3	330177
ILMN_2505061	0.362732	0.0202526	1.69352	-2.92577	-3.14914	0.739617	A730063M14Rik	RIKEN cDNA A730063M14 gene	100504703
ILMN_2696488	0.358925	0.0195771	1.70825	2.94857	-3.14937	-1.22755	-	-	-
ILMN_2685329	0.276706	0.00998675	2.00058	-3.40973	-3.15134	0.619772	Hspg2	perlecan (heparan sulfate proteoglycan 2)	15530
ILMN_2964996	0.360825	0.0198015	1.7033	-2.94091	-3.15254	0.909884	Hykk	hydroxylysine kinase 1	235386
ILMN_1251766	0.346763	0.0178068	1.74942	-3.0125	-3.15369	0.975099	Alkbh7	alkB homolog 7	66400
ILMN_1255385	0.347866	0.0180753	1.74291	-3.00238	-3.15448	1.26599	Chst1	carbohydrate (keratan sulfate Gal-6) sulfotransferase 1	76969
ILMN_1241113	0.365457	0.0205623	1.68693	-2.91558	-3.15474	1.87662	Spen	SPEN homolog, transcriptional regulator (Drosophila)	56381
ILMN_1216117	0.345966	0.0175435	1.75588	3.02257	-3.15559	-0.547527	-	-	-
ILMN_2839682	0.35501	0.0190072	1.72108	-2.96847	-3.15634	0.661241	Btbd6	BTB (POZ) domain containing 6	399566
ILMN_2959976	0.286542	0.0108486	1.96463	3.35203	-3.15813	-0.363419	Tom1	target of myb1 trafficking protein	21968
ILMN_2718284	0.34038	0.016792	1.7749	3.05222	-3.15951	-0.898302	Mfsd1	major facilitator superfamily domain containing 1	66868
ILMN_2834696	0.34508	0.0173915	1.75966	3.02846	-3.16074	-1.27482	Snap23	synaptosomal-associated protein 23	20619
ILMN_2683856	0.326191	0.015125	1.8203	-3.1233	-3.16293	1.34981	Noxo1	NADPH oxidase organizer 1	71893
ILMN_2435584	0.361352	0.0198938	1.70128	2.93778	-3.16313	-1.03625	Tpm3	tropomyosin 3, gamma	59069
ILMN_2731379	0.261946	0.00793613	2.10039	-3.57161	-3.16879	0.348298	Irf2bpl	interferon regulatory factor 2 binding protein-like	238330
ILMN_1240779	0.368983	0.0211266	1.67517	-2.89741	-3.16883	1.07376	Hspa4l	heat shock protein 4 like	18415
ILMN_1257445	0.35695	0.0192326	1.71596	2.96053	-3.16992	-2.41416	Agl	amylo-1,6-glucosidase, 4-alpha-glucanotransferase	77559
ILMN_2488846	0.357778	0.0194415	1.71127	2.95325	-3.1702	-1.5413	Tmod4	tropomodulin 4	50874
ILMN_2883267	0.362732	0.020243	1.69373	2.92609	-3.17356	-2.13661	Lrrk2	leucine-rich repeat kinase 2	66725
ILMN_1219471	0.325755	0.0145082	1.83839	-3.15172	-3.17387	1.74484	Mylk	myosin, light polypeptide kinase	107589
ILMN_1225565	0.332068	0.0160169	1.79542	-3.0843	-3.17639	0.754796	Igf1	insulin-like growth factor 1	16000
ILMN_2773447	0.325755	0.014389	1.84197	-3.15735	-3.17696	0.618643	Ssr4	signal sequence receptor, delta	20832
ILMN_1232665	0.295932	0.0116845	1.93239	-3.30054	-3.18048	0.853414	-	-	-
ILMN_2719834	0.358559	0.01954	1.70908	2.94985	-3.18813	-1.05162	Ccm2	cerebral cavernous malformation 2	216527
ILMN_2724530	0.368427	0.0209828	1.67814	2.90199	-3.18825	-1.34223	Pmm2	phosphomannomutase 2	54128
ILMN_2498416	0.355359	0.0190428	1.72027	2.96721	-3.1886	-0.71583	Zfp207	zinc finger protein 207	22680
ILMN_1255438	0.3649	0.020496	1.68833	-2.91774	-3.1891	0.998053	Cpped1	calcineurin-like phosphoesterase domain containing 1	223978
ILMN_1247777	0.325755	0.0147609	1.83089	-3.13992	-3.19211	0.595786	Ndufab1	NADH dehydrogenase (ubiquinone) 1, alpha/beta subcomplex, 1	70316
ILMN_1221892	0.368427	0.0210112	1.67755	-2.90108	-3.1925	2.4109	Ipo7	importin 7	233726
ILMN_1230369	0.362732	0.0202529	1.69351	-2.92576	-3.19264	0.804292	Mast2	microtubule associated serine/threonine kinase 2	17776
ILMN_2916035	0.347169	0.0179173	1.74673	3.00832	-3.19296	-0.917395	Lmnb1	lamin B1	16906
ILMN_2711045	0.362732	0.0202296	1.69401	-2.92653	-3.19479	0.93631	Sirt5	sirtuin 5	68346
ILMN_1248493	0.281522	0.0103252	1.9861	-3.38646	-3.19588	0.605606	Gm14207	predicted gene 14207	100043609
ILMN_1223082	0.362732	0.0201148	1.69648	2.93036	-3.19651	-1.70217	Itpripl2	inositol 1,4,5-triphosphate receptor interacting protein-like 2	319622
ILMN_2627238	0.287558	0.0109322	1.96129	3.34669	-3.19726	-0.340562	Galnt10	UDP-N-acetyl-alpha-D-galactosamine:polypeptide N-acetylgalactosaminyltransferase 10	171212
ILMN_3115677	0.368427	0.0209764	1.67827	2.90219	-3.19759	-1.32999	Ilf3	interleukin enhancer binding factor 3	16201
ILMN_1241166	0.371501	0.0213996	1.66959	2.8888	-3.19825	-1.68644	Orc4	origin recognition complex, subunit 4	26428
ILMN_2932662	0.325755	0.0146878	1.83304	-3.14331	-3.1987	1.63745	Rasl11a	RAS-like, family 11, member A	68895
ILMN_2686513	0.358559	0.0195278	1.70935	2.95027	-3.20085	-0.953968	Micu1	mitochondrial calcium uptake 1	216001
ILMN_2450031	0.35501	0.0190032	1.72117	2.96861	-3.20116	-1.57636	Atp2a2	ATPase, Ca++ transporting, cardiac muscle, slow twitch 2	11938
ILMN_2620804	0.377832	0.0220587	1.65642	2.86848	-3.20197	-0.7799	Iah1	isoamyl acetate-hydrolyzing esterase 1 homolog	67732
ILMN_2533104	0.360444	0.0197461	1.70452	2.94279	-3.20245	-0.888224	Kctd14	potassium channel tetramerisation domain containing 14	233529
ILMN_1233187	0.331462	0.0158616	1.79965	3.09092	-3.20258	-0.931506	-	-	-
ILMN_1251270	0.373748	0.0216712	1.66412	-2.88035	-3.20318	0.813059	Kdm5b	lysine (K)-specific demethylase 5B	75605
ILMN_2645816	0.310132	0.0127927	1.89304	-3.23801	-3.20397	1.01938	Cpxm1	carboxypeptidase X 1 (M14 family)	56264
ILMN_2634443	0.287884	0.0110508	1.95661	3.3392	-3.20869	-0.340435	Zfp821	zinc finger protein 821	75871
ILMN_2709456	0.328313	0.0153409	1.81415	-3.11364	-3.20875	0.345748	Rbm42	RNA binding motif protein 42	68035
ILMN_3096175	0.3649	0.0204643	1.689	2.91878	-3.20948	-1.05016	Tyw1	tRNA-yW synthesizing protein 1 homolog (S, cerevisiae)	100929
ILMN_1237959	0.381176	0.0224125	1.64951	2.85784	-3.20964	-0.808408	Nisch	nischarin	64652
ILMN_1249347	0.34423	0.0170478	1.76833	-3.04197	-3.21448	0.264755	Uxt	ubiquitously expressed transcript	22294
ILMN_1256303	0.366251	0.0206873	1.6843	-2.91151	-3.21592	1.15949	-	-	-
ILMN_2718789	0.345689	0.0174671	1.75778	-3.02552	-3.21657	0.929581	Sphk2	sphingosine kinase 2	56632
ILMN_2935909	0.373748	0.0217084	1.66337	-2.8792	-3.21863	1.41305	Bcl2l12	BCL2-like 12 (proline rich)	75736
ILMN_2650732	0.373198	0.0215866	1.66582	2.88297	-3.22067	-0.840983	Taf15	TATA-box binding protein associated factor 15	70439
ILMN_2759142	0.270888	0.00932968	2.03013	-3.4574	-3.22247	0.445085	Col2a1	collagen, type II, alpha 1	12824
ILMN_2737604	0.267668	0.00903367	2.04414	-3.48007	-3.22365	0.40756	Gnat2	guanine nucleotide binding protein, alpha transducing 2	14686
ILMN_2632940	0.28806	0.011085	1.95526	3.33705	-3.22654	-0.329903	Sumo1	small ubiquitin-like modifier 1	22218
ILMN_2603837	0.340474	0.0168129	1.77436	3.05137	-3.22774	-0.781644	Htatip2	HIV-1 Tat interactive protein 2	53415
ILMN_2815545	0.34508	0.017186	1.76483	-3.03651	-3.23283	0.921576	Kansl3	KAT8 regulatory NSL complex subunit 3	226976
ILMN_1243193	0.357054	0.0192873	1.71473	2.95861	-3.23436	-0.622096	Tmem248	transmembrane protein 248	71667
ILMN_1257702	0.325755	0.0143877	1.84201	-3.15742	-3.23533	0.63792	Lars	leucyl-tRNA synthetase	107045
ILMN_1224811	0.270451	0.00918809	2.03677	-3.46815	-3.23595	0.413457	Ankib1	ankyrin repeat and IBR domain containing 1	70797
ILMN_2719256	0.359333	0.0196165	1.70738	2.94722	-3.23632	-2.70855	Mpo	myeloperoxidase	17523
ILMN_2750523	0.325755	0.0146798	1.83328	-3.14368	-3.23638	0.944758	Mapk1ip1l	mitogen-activated protein kinase 1 interacting protein 1-like	218975
ILMN_2873729	0.34508	0.017164	1.76538	3.03737	-3.2365	-0.944718	Med20	mediator complex subunit 20	56771
ILMN_2564650	0.382952	0.0227119	1.64375	-2.84896	-3.24214	1.04006	-	-	-
ILMN_2629601	0.360825	0.0197891	1.70357	-2.94133	-3.24642	1.31579	Slc4a7	solute carrier family 4, sodium bicarbonate cotransporter, member 7	218756
ILMN_2427063	0.346763	0.0177946	1.74971	-3.01296	-3.24943	0.30651	Uxt	ubiquitously expressed transcript	22294
ILMN_2669225	0.327826	0.0152543	1.81661	-3.1175	-3.24959	1.55026	Tle2	transducin-like enhancer of split 2	21886
ILMN_1227212	0.33979	0.0167304	1.77649	-3.05471	-3.25114	0.477646	2810403A07Rik	RIKEN cDNA 2810403A07 gene	74200
ILMN_1231868	0.367081	0.0207944	1.68205	2.90804	-3.25525	-0.436827	Arl16	ADP-ribosylation factor-like 16	70317
ILMN_2846317	0.362732	0.0201328	1.6961	2.92975	-3.25544	-0.429149	Gmpr2	guanosine monophosphate reductase 2	105446
ILMN_2769696	0.30682	0.0123634	1.90786	3.26152	-3.25629	-0.554671	Nap1l4	nucleosome assembly protein 1-like 4	17955
ILMN_1259711	0.384847	0.02308	1.63676	-2.83822	-3.2577	1.38062	AI314180	expressed sequence AI314180	230249
ILMN_2896042	0.347866	0.0181766	1.74049	-2.99861	-3.25877	1.34128	Dcaf15	DDB1 and CUL4 associated factor 15	212123
ILMN_1237403	0.281504	0.0102867	1.98773	-3.38907	-3.26026	0.5178	-	-	-
ILMN_1218311	0.341816	0.0169119	1.77181	-3.0474	-3.26111	0.825058	Fam53a	family with sequence similarity 53, member A	74504
ILMN_1241764	0.387756	0.0237076	1.62511	-2.82031	-3.26181	0.830213	Cnot3	CCR4-NOT transcription complex, subunit 3	232791
ILMN_1255178	0.382817	0.0226166	1.64557	-2.85178	-3.26289	1.46413	Ube3c	ubiquitin protein ligase E3C	100763
ILMN_1240868	0.378908	0.0221885	1.65387	2.86456	-3.26415	-0.507029	Rftn1	raftlin lipid raft linker 1	76438
ILMN_2926198	0.374856	0.0218258	1.66103	-2.87559	-3.26459	1.26208	Hilpda	hypoxia inducible lipid droplet associated	69573
ILMN_3160975	0.292988	0.0114494	1.94122	3.31462	-3.26505	-0.326504	Olfr1031	olfactory receptor 1031	257916
ILMN_1243932	0.386644	0.0235102	1.62874	-2.82589	-3.26682	0.690116	Sec61a1	Sec61 alpha 1 subunit (S, cerevisiae)	53421
ILMN_2822477	0.366039	0.0206125	1.68587	-2.91394	-3.26732	2.62673	-	-	-
ILMN_2629748	0.369463	0.0212646	1.67234	2.89305	-3.26745	-1.24521	Dhx9	DEAH (Asp-Glu-Ala-His) box polypeptide 9	13211
ILMN_1244776	0.338712	0.0166311	1.77908	3.05875	-3.27234	-0.728508	Snrpd3	small nuclear ribonucleoprotein D3	67332
ILMN_1242472	0.276689	0.00988567	2.00499	-3.41684	-3.2734	0.455925	Parva	parvin, alpha	57342
ILMN_1228144	0.362732	0.0201631	1.69544	-2.92874	-3.27697	1.2461	-	-	-
ILMN_3122961	0.384998	0.0231157	1.63609	-2.83719	-3.27855	1.69083	Gbp2	guanylate binding protein 2	14469
ILMN_2589181	0.385071	0.0231633	1.6352	2.83581	-3.27869	-1.64575	Eef2	eukaryotic translation elongation factor 2	13629
ILMN_1240406	0.383566	0.0229014	1.64014	2.84341	-3.27922	-1.62977	Srsf6	serine/arginine-rich splicing factor 6	67996
ILMN_2680054	0.325755	0.0148359	1.82869	-3.13646	-3.28028	1.26123	Nrep	neuronal regeneration related protein	27528
ILMN_2600537	0.34601	0.0176486	1.75329	3.01853	-3.28032	-0.740145	Sri	sorcin	109552
ILMN_1257489	0.366591	0.0207312	1.68337	2.91008	-3.28206	-1.08119	Clta	clathrin, light polypeptide (Lca)	12757
ILMN_1254720	0.382952	0.0227993	1.64208	2.8464	-3.28287	-1.25264	Wwp1	WW domain containing E3 ubiquitin protein ligase 1	107568
ILMN_2918907	0.293935	0.011564	1.93689	-3.30771	-3.28367	0.651452	-	-	-
ILMN_2633223	0.386189	0.0233619	1.63149	-2.83011	-3.28551	0.69694	-	-	-
ILMN_2565964	0.389415	0.0239023	1.62156	-2.81485	-3.28574	0.846231	Fto	fat mass and obesity associated	26383
ILMN_2649828	0.384847	0.0230883	1.63661	2.83798	-3.29076	-1.7432	Mapk1	mitogen-activated protein kinase 1	26413
ILMN_1244099	0.362732	0.0201857	1.69496	-2.92799	-3.29083	0.798874	-	-	-
ILMN_2630993	0.383874	0.0229565	1.63909	-2.84181	-3.2929	2.93527	Plpp3	phospholipid phosphatase 3	67916
ILMN_1259764	0.373198	0.0215544	1.66646	2.88397	-3.29359	-2.17176	-	-	-
ILMN_1234842	0.373748	0.0217256	1.66303	-2.87867	-3.2946	1.54629	Msi2	musashi RNA-binding protein 2	76626
ILMN_1237265	0.332674	0.0161415	1.79206	-3.07903	-3.29627	1.02275	Mrpl28	mitochondrial ribosomal protein L28	68611
ILMN_2700664	0.295932	0.0117046	1.93164	3.29935	-3.29702	-0.320139	Rad51d	RAD51 paralog D	19364
ILMN_2759983	0.364039	0.0203866	1.69065	-2.92134	-3.29858	0.822371	Cep85	centrosomal protein 85	70012
ILMN_1226704	0.329611	0.0155359	1.80866	-3.10504	-3.29869	0.288602	Vps28	vacuolar protein sorting 28	66914
ILMN_2551272	0.384847	0.0230735	1.63689	-2.83841	-3.30446	1.20029	Rnf170	ring finger protein 170	77733
ILMN_2931900	0.382952	0.0227516	1.64299	2.8478	-3.30458	-0.984696	Serbp1	serpine1 mRNA binding protein 1	66870
ILMN_2736999	0.390993	0.0241221	1.61758	2.80874	-3.30492	-1.48676	-	-	-
ILMN_1247930	0.391557	0.0243144	1.61414	2.80345	-3.30503	-1.36585	Nqo2	NAD(P)H dehydrogenase, quinone 2	18105
ILMN_1254167	0.394233	0.0247821	1.60586	2.79075	-3.30505	-0.818223	Plpp6	phospholipid phosphatase 6	74411
ILMN_2737374	0.325755	0.0144797	1.83924	-3.15306	-3.30773	0.336489	Ngdn	neuroguidin, EIF4E binding protein	68966
ILMN_1221157	0.244982	0.00641762	2.19263	-3.72355	-3.31097	0.24932	Krt8	keratin 8	16691
ILMN_2656827	0.310622	0.0130017	1.886	3.22686	-3.31119	-0.389882	-	-	-
ILMN_1252745	0.347866	0.0180431	1.74369	3.00359	-3.31226	-0.215148	Gtf2h2	general transcription factor II H, polypeptide 2	23894
ILMN_2888375	0.394233	0.0247136	1.60706	-2.7926	-3.31245	0.915271	Fam212a	family with sequence similarity 212, member A	68176
ILMN_3130983	0.393943	0.0246132	1.60883	-2.79531	-3.31259	0.374342	Rbak	RB-associated KRAB zinc finger	57782
ILMN_1238627	0.325668	0.0142971	1.84475	-3.16173	-3.31288	1.03554	Snhg11	small nucleolar RNA host gene 11	319317
ILMN_2741693	0.309494	0.012613	1.89918	3.24775	-3.31324	-0.364725	Bahcc1	BAH domain and coiled-coil containing 1	268515
ILMN_1244343	0.35501	0.01899	1.72147	2.96908	-3.31423	-1.69433	Sun2	Sad1 and UNC84 domain containing 2	223697
ILMN_1223812	0.39117	0.0242677	1.61497	2.80473	-3.31728	-0.736666	Cep57	centrosomal protein 57	74360
ILMN_2692244	0.384847	0.023071	1.63693	-2.83848	-3.31967	1.25704	-	-	-
ILMN_2547840	0.356856	0.0191913	1.7169	-2.96197	-3.32321	1.58119	-	-	-
ILMN_2679711	0.366251	0.0206694	1.68467	-2.91209	-3.32668	0.754178	Ift27	intraflagellar transport 27	67042
ILMN_2716602	0.386189	0.0233423	1.63186	2.83067	-3.32793	-1.37016	Lgals9	lectin, galactose binding, soluble 9	16859
ILMN_1256645	0.352122	0.0186517	1.72928	2.9812	-3.33073	-0.730962	Ikzf1	IKAROS family zinc finger 1	22778
ILMN_1234738	0.331462	0.0159217	1.79801	-3.08835	-3.33143	1.34664	Catsperd	catsper channel auxiliary subunit delta	106757
ILMN_2534823	0.390794	0.0240615	1.61868	2.81042	-3.33416	-0.525908	-	-	-
ILMN_1256245	0.361352	0.0198995	1.70116	-2.93759	-3.33493	0.609509	-	-	-
ILMN_2717667	0.382817	0.0226634	1.64467	-2.85039	-3.33595	1.50673	Pim3	proviral integration site 3	223775
ILMN_2718791	0.362732	0.0201596	1.69552	-2.92886	-3.33745	0.918332	Sphk2	sphingosine kinase 2	56632
ILMN_1256412	0.3649	0.0205135	1.68796	-2.91717	-3.3377	0.900465	Sh2b1	SH2B adaptor protein 1	20399
ILMN_3092125	0.309636	0.0127442	1.89469	3.24062	-3.33779	-0.286004	Gm1821	ubiquitin pseudogene	218963
ILMN_2838139	0.295932	0.0116903	1.93218	-3.3002	-3.33806	0.58952	Zfp52	zinc finger protein 52	22710
ILMN_2668261	0.382817	0.0225522	1.64681	-2.85368	-3.33903	0.856297	Slc26a6	solute carrier family 26, member 6	171429
ILMN_2652482	0.386515	0.0234475	1.6299	2.82767	-3.34008	-2.48929	Dfna5	deafness, autosomal dominant 5 (human)	54722
ILMN_1214396	0.393202	0.0245105	1.61065	2.7981	-3.3419	-1.59817	-	-	-
ILMN_2698728	0.341816	0.0169101	1.77185	-3.04747	-3.34284	1.63205	Srpx2	sushi-repeat-containing protein, X-linked 2	68792
ILMN_2769918	0.338712	0.0165981	1.77994	-3.06009	-3.34713	1.48018	Timp1	tissue inhibitor of metalloproteinase 1	21857
ILMN_1230688	0.39864	0.0254837	1.59374	-2.77217	-3.34727	0.779521	Ilf2	interleukin enhancer binding factor 2	67781
ILMN_2428545	0.386189	0.0234063	1.63067	2.82885	-3.34817	-1.43361	Trem1	triggering receptor expressed on myeloid cells 1	58217
ILMN_2489877	0.368983	0.0211311	1.67508	-2.89727	-3.34883	0.899561	Yeats2	YEATS domain containing 2	208146
ILMN_2533831	0.39864	0.0254817	1.59377	-2.77222	-3.35025	1.2754	-	-	-
ILMN_1252032	0.390993	0.0241197	1.61763	2.80881	-3.35333	-1.934	Ankrd22	ankyrin repeat domain 22	52024
ILMN_1235310	0.395352	0.0250406	1.60135	-2.78384	-3.35848	1.46108	3110062M04Rik	RIKEN cDNA 3110062M04 gene	78412
ILMN_2969919	0.394233	0.0247129	1.60708	2.79262	-3.35859	-1.76876	Rnf11	ring finger protein 11	29864
ILMN_2674890	0.391641	0.0243383	1.61371	-2.80279	-3.35919	1.18206	Tbl1x	transducin (beta)-like 1 X-linked	21372
ILMN_3160750	0.385071	0.0231578	1.6353	2.83597	-3.35943	-2.86717	AA467197	expressed sequence AA467197	433470
ILMN_1214561	0.360206	0.0197158	1.70518	-2.94382	-3.35971	0.842241	Tgfbrap1	transforming growth factor, beta receptor associated protein 1	73122
ILMN_1213448	0.394233	0.0247333	1.60672	2.79207	-3.35985	-1.67914	-	-	-
ILMN_1239219	0.353211	0.0188602	1.72445	-2.9737	-3.36001	0.684786	Mx2	MX dynamin-like GTPase 2	17858
ILMN_2704826	0.390993	0.0241798	1.61655	2.80715	-3.36213	-1.30397	Acaa2	acetyl-Coenzyme A acyltransferase 2 (mitochondrial 3-oxoacyl-Coenzyme A thiolase)	52538
ILMN_2887208	0.392351	0.0244074	1.61248	2.80091	-3.36291	-1.25388	Rab1b	RAB1B, member RAS oncogene family	76308
ILMN_1246611	0.349633	0.0183349	1.73672	2.99276	-3.36317	-0.692048	Cd164	CD164 antigen	53599
ILMN_1248891	0.40251	0.0260143	1.58479	-2.75846	-3.36598	0.877259	Crtc3	CREB regulated transcription coactivator 3	70461
ILMN_2813524	0.404058	0.0265012	1.57673	-2.74613	-3.36627	0.840709	Zfp428	zinc finger protein 428	232969
ILMN_1239638	0.385071	0.0232075	1.63437	2.83454	-3.36682	-2.33275	Creg1	cellular repressor of E1A-stimulated genes 1	433375
ILMN_2429552	0.303709	0.0121663	1.91484	-3.27261	-3.36715	0.605975	Frmd4a	FERM domain containing 4A	209630
ILMN_1226326	0.357778	0.019434	1.71144	-2.95351	-3.36832	0.587609	-	-	-
ILMN_3152079	0.374974	0.0218506	1.66054	-2.87483	-3.36924	1.38061	Slc22a18	solute carrier family 22 (organic cation transporter), member 18	18400
ILMN_1230893	0.39117	0.0242716	1.6149	2.80462	-3.37009	-1.58791	-	-	-
ILMN_1225995	0.362732	0.0201265	1.69623	-2.92996	-3.37118	0.885241	Morc2a	microrchidia 2A	74522
ILMN_2635232	0.347866	0.0181369	1.74144	3.00009	-3.37368	-1.01873	-	-	-
ILMN_1237773	0.377832	0.0220713	1.65617	2.8681	-3.37423	-1.9547	Rhou	ras homolog family member U	69581
ILMN_3162824	0.34601	0.0176018	1.75444	-3.02033	-3.37683	1.35302	P2rx7	purinergic receptor P2X, ligand-gated ion channel, 7	18439
ILMN_1235932	0.34508	0.0171959	1.76458	-3.03612	-3.37784	1.51027	Pdgfra	platelet derived growth factor receptor, alpha polypeptide	18595
ILMN_2840818	0.362732	0.0201081	1.69663	2.93058	-3.3835	-1.12014	Cmpk1	cytidine monophosphate (UMP-CMP) kinase 1	66588
ILMN_2517290	0.394598	0.0248259	1.60509	-2.78958	-3.3852	0.8777	Impact	impact, RWD domain protein	16210
ILMN_1237964	0.394894	0.0249603	1.60275	2.78598	-3.38602	-2.05381	Sh3yl1	Sh3 domain YSC-like 1	24057
ILMN_1260455	0.325755	0.0148223	1.82908	-3.13709	-3.38702	0.607132	Lhx3	LIM homeobox protein 3	16871
ILMN_2843548	0.402742	0.0262037	1.58164	-2.75364	-3.38872	1.05544	Chmp7	charged multivesicular body protein 7	105513
ILMN_1228631	0.357778	0.0194461	1.71117	-2.95309	-3.3889	1.00909	Nkd2	naked cuticle 2 homolog (Drosophila)	72293
ILMN_2830686	0.35695	0.0192594	1.71536	-2.95959	-3.38972	0.653366	Nfrkb	nuclear factor related to kappa B binding protein	235134
ILMN_1228231	0.34508	0.0173314	1.76117	-3.0308	-3.39167	0.533874	Chchd1	coiled-coil-helix-coiled-coil-helix domain containing 1	66121
ILMN_2710784	0.363508	0.0203136	1.69221	2.92375	-3.39293	-0.600224	Tecr	trans-2,3-enoyl-CoA reductase	106529
ILMN_2657421	0.404854	0.027039	1.56801	2.73279	-3.39506	-0.736266	Phkb	phosphorylase kinase beta	102093
ILMN_2758695	0.349233	0.0182972	1.73762	-2.99414	-3.39513	0.731649	Nup93	nucleoporin 93	71805
ILMN_1222029	0.394233	0.0246587	1.60803	-2.79408	-3.39691	1.65466	Rttn	rotatin	246102
ILMN_2707298	0.357778	0.0194098	1.71198	2.95435	-3.39779	-0.830254	Ik	IK cytokine	24010
ILMN_2448002	0.39864	0.0254244	1.59475	2.77372	-3.39938	-1.89614	Oxa1l	oxidase assembly 1-like	69089
ILMN_1215862	0.347866	0.0181541	1.74102	-2.99945	-3.39977	1.76586	Cxcl9	chemokine (C-X-C motif) ligand 9	17329
ILMN_1226855	0.399947	0.0257086	1.58992	-2.76632	-3.40166	0.664811	Zswim8	zinc finger SWIM-type containing 8	268721
ILMN_2881019	0.372848	0.0215129	1.6673	2.88526	-3.40365	-1.58744	Sh3kbp1	SH3-domain kinase binding protein 1	58194
ILMN_1256102	0.282025	0.0104619	1.98039	-3.37729	-3.40498	0.387714	-	-	-
ILMN_2837195	0.404854	0.0270548	1.56776	2.7324	-3.40555	-1.26409	Fam92a	family with sequence similarity 92, member A	68099
ILMN_2646049	0.404854	0.0270211	1.5683	2.73323	-3.40611	-1.38101	Lrrfip2	leucine rich repeat (in FLII) interacting protein 2	71268
ILMN_1212828	0.331462	0.0159238	1.79795	-3.08826	-3.41206	1.06826	Tgif2	TGFB-induced factor homeobox 2	228839
ILMN_1235374	0.310132	0.0127943	1.89298	-3.23792	-3.41299	0.615639	Decr1	2,4-dienoyl CoA reductase 1, mitochondrial	67460
ILMN_2823778	0.404058	0.0265454	1.57601	2.74502	-3.4174	-0.930159	Msmo1	methylsterol monoxygenase 1	66234
ILMN_2808472	0.345966	0.0175249	1.75635	-3.02329	-3.41854	0.910771	Hcn3	hyperpolarization-activated, cyclic nucleotide-gated K+ 3	15168
ILMN_2699488	0.352122	0.0186842	1.72852	-2.98002	-3.4186	1.68317	Lamb2	laminin, beta 2	16779
ILMN_3163572	0.410726	0.0280179	1.55256	2.70919	-3.41902	-0.623068	Adcy7	adenylate cyclase 7	11513
ILMN_1251084	0.406005	0.0272649	1.5644	-2.72726	-3.41928	1.24973	Taf8	TATA-box binding protein associated factor 8	63856
ILMN_2621643	0.352832	0.0188015	1.72581	-2.9758	-3.42007	2.00122	Col4a1	collagen, type IV, alpha 1	12826
ILMN_2744752	0.368832	0.0210696	1.67634	2.89922	-3.42159	-1.35535	Riok3	RIO kinase 3	66878
ILMN_2925567	0.367154	0.0208333	1.68124	2.90679	-3.42282	-0.907009	Nubp2	nucleotide binding protein 2	26426
ILMN_2680086	0.404854	0.0270473	1.56788	2.73258	-3.42423	-1.71647	Rhbdd1	rhomboid domain containing 1	76867
ILMN_2792809	0.325755	0.0145343	1.83761	3.15049	-3.42448	-0.968791	Arpc5	actin related protein 2/3 complex, subunit 5	67771
ILMN_2748914	0.368983	0.0211254	1.67519	2.89745	-3.42502	-0.626332	Lsm14a	LSM14A mRNA processing body assembly factor	67070
ILMN_2752506	0.399947	0.025734	1.58949	2.76566	-3.42573	-1.6466	Sec22c	SEC22 homolog C, vesicle trafficking protein	215474
ILMN_2733492	0.325074	0.0142032	1.84761	3.16624	-3.42621	-0.372334	-	-	-
ILMN_1215466	0.301455	0.0120087	1.92051	-3.28162	-3.42932	0.509264	Oscar	osteoclast associated receptor	232790
ILMN_1247053	0.326191	0.0149877	1.82426	-3.12951	-3.42937	0.872316	Ankrd13b	ankyrin repeat domain 13b	268445
ILMN_1237842	0.396686	0.0251978	1.59864	2.77968	-3.4305	-1.24447	Clk2	CDC-like kinase 2	12748
ILMN_2599527	0.404854	0.0269861	1.56886	2.73409	-3.43623	-1.42364	Cyhr1	cysteine and histidine rich 1	54151
ILMN_2437574	0.399565	0.0256521	1.59088	-2.76778	-3.4371	1.41486	Rltpr	RGD motif, leucine rich repeats, tropomodulin domain and proline-rich containing	234695
ILMN_2599858	0.394894	0.0249746	1.6025	2.7856	-3.438	-1.00188	Pbx2	pre B cell leukemia homeobox 2	18515
ILMN_2573401	0.412797	0.0283467	1.5475	-2.70145	-3.43807	1.08842	Nrp	neural regeneration protein	654309
ILMN_2633386	0.36848	0.0210318	1.67712	-2.90042	-3.43834	0.709081	-	-	-
ILMN_2671829	0.328313	0.015456	1.8109	-3.10855	-3.4388	0.920773	Atl3	atlastin GTPase 3	109168
ILMN_2878548	0.398209	0.0253366	1.59625	2.77602	-3.43982	-0.792023	Mthfd2	methylenetetrahydrofolate dehydrogenase (NAD+ dependent), methenyltetrahydrofolate cyclohydrolase	17768
ILMN_1246496	0.404809	0.0267628	1.57247	-2.73961	-3.4459	1.25571	Mapk1ip1l	mitogen-activated protein kinase 1 interacting protein 1-like	218975
ILMN_2452219	0.399947	0.0257295	1.58957	2.76578	-3.44628	-2.49341	Tirap	toll-interleukin 1 receptor (TIR) domain-containing adaptor protein	117149
ILMN_2649801	0.40251	0.0259985	1.58505	2.75886	-3.44636	-1.40068	Yipf3	Yip1 domain family, member 3	28064
ILMN_2817151	0.386189	0.0234087	1.63062	2.82878	-3.44669	-0.795167	Coa4	cytochrome c oxidase assembly factor 4	68185
ILMN_2763115	0.404058	0.0265514	1.57591	2.74487	-3.44867	-1.18503	Cdc34	cell division cycle 34	216150
ILMN_2932539	0.39864	0.025511	1.59327	2.77145	-3.44916	-0.834952	Ring1	ring finger protein 1	19763
ILMN_1244135	0.394233	0.0247696	1.60608	2.79109	-3.4504	-1.60476	Arpc5	actin related protein 2/3 complex, subunit 5	67771
ILMN_1245276	0.331311	0.0156412	1.80573	-3.10044	-3.45093	0.921123	2010300C02Rik	RIKEN cDNA 2010300C02 gene	72097
ILMN_1227225	0.347866	0.0181166	1.74192	-3.00084	-3.4514	0.430656	Trim28	tripartite motif-containing 28	21849
ILMN_2603834	0.368427	0.0210033	1.67771	2.90134	-3.45294	-0.733931	Htatip2	HIV-1 Tat interactive protein 2	53415
ILMN_2639454	0.399395	0.0256221	1.59139	2.76856	-3.45716	-1.26366	Smu1	smu-1 suppressor of mec-8 and unc-52 homolog (C, elegans)	74255
ILMN_2747472	0.415033	0.0285498	1.5444	-2.69672	-3.45812	1.21779	A230050P20Rik	RIKEN cDNA A230050P20 gene	319278
ILMN_2566477	0.383874	0.0229492	1.63923	-2.84202	-3.4622	0.974209	Thrap3	thyroid hormone receptor associated protein 3	230753
ILMN_1232770	0.417075	0.0289841	1.53784	-2.68671	-3.46263	1.13269	Sbno2	strawberry notch homolog 2 (Drosophila)	216161
ILMN_2451022	0.394894	0.0249547	1.60285	2.78613	-3.46396	-2.90912	Vim	vimentin	22352
ILMN_2432458	0.38697	0.0236163	1.62679	-2.82288	-3.46481	0.642822	Top3b	topoisomerase (DNA) III beta	21976
ILMN_1244123	0.357778	0.0194086	1.71201	-2.95439	-3.4675	0.671552	Slc38a2	solute carrier family 38, member 2	67760
ILMN_2576994	0.403996	0.0264	1.5784	2.74867	-3.47096	-1.27992	C230096K16Rik	RIKEN cDNA C230096K16 gene	414098
ILMN_1245420	0.417075	0.0290472	1.5369	-2.68527	-3.4716	1.41893	Zmym6	zinc finger, MYM-type 6	100177
ILMN_1226935	0.404058	0.0264991	1.57677	2.74618	-3.47256	-2.38668	Orm1	orosomucoid 1	18405
ILMN_1225224	0.409227	0.0277446	1.55682	-2.71569	-3.47322	0.597831	Ttc14	tetratricopeptide repeat domain 14	67120
ILMN_1248444	0.386189	0.0233895	1.63098	-2.82932	-3.47432	0.811531	Nrde2	nrde-2 necessary for RNA interference, domain containing	217827
ILMN_1236741	0.409997	0.0279283	1.55396	2.71131	-3.4753	-1.96176	Tyw1	tRNA-yW synthesizing protein 1 homolog (S, cerevisiae)	100929
ILMN_2777535	0.407559	0.0275486	1.5599	2.72039	-3.47574	-1.78825	-	-	-
ILMN_2464201	0.33587	0.0163929	1.78534	-3.06854	-3.47636	0.976838	3110021A11Rik	RIKEN cDNA 3110021A11 gene	67289
ILMN_2805697	0.417643	0.0291922	1.53473	2.68197	-3.47715	-0.600386	Fam45a	family with sequence similarity 45, member A	67894
ILMN_1223705	0.411557	0.0281557	1.55043	2.70593	-3.48363	-1.75234	Mthfs	5, 10-methenyltetrahydrofolate synthetase	107885
ILMN_2593038	0.373198	0.0215693	1.66616	-2.88351	-3.48454	1.23071	Rxrb	retinoid X receptor beta	20182
ILMN_1224876	0.42022	0.0296499	1.52798	2.67167	-3.48455	-0.786132	Znhit1	zinc finger, HIT domain containing 1	70103
ILMN_2690873	0.369276	0.0211832	1.67401	2.89562	-3.48568	-0.603584	Rnps1	ribonucleic acid binding protein S1	19826
ILMN_1218497	0.395387	0.0250801	1.60067	2.78279	-3.48608	-1.10428	Rnf219	ring finger protein 219	72486
ILMN_2656465	0.406005	0.0272359	1.56486	-2.72797	-3.48692	0.933926	Tjap1	tight junction associated protein 1	74094
ILMN_2715215	0.389247	0.0238546	1.62243	2.81618	-3.48754	-1.08739	Eif2b5	eukaryotic translation initiation factor 2B, subunit 5 epsilon	224045
ILMN_1256927	0.402742	0.0261761	1.5821	-2.75434	-3.48758	1.0986	Fam83g	family with sequence similarity 83, member G	69640
ILMN_3126609	0.406706	0.0273712	1.56271	2.72468	-3.48812	-2.476	Ceacam1	carcinoembryonic antigen-related cell adhesion molecule 1	26365
ILMN_3083163	0.325755	0.01454	1.83744	-3.15022	-3.48933	0.701387	Cp	ceruloplasmin	12870
ILMN_1217337	0.39864	0.0254266	1.59471	-2.77366	-3.49066	0.442734	4930427A07Rik	RIKEN cDNA 4930427A07 gene	104732
ILMN_1258076	0.42569	0.0304616	1.51625	-2.6538	-3.49201	0.465171	Etv3	ets variant 3	27049
ILMN_1232976	0.389415	0.0239208	1.62122	-2.81433	-3.49325	0.586756	Fam114a2	family with sequence similarity 114, member A2	67726
ILMN_3005521	0.382817	0.0226674	1.6446	-2.85028	-3.49365	0.483438	Olfr168	olfactory receptor 168	258354
ILMN_1260536	0.363837	0.0203494	1.69145	-2.92256	-3.49428	0.386288	Trappc10	trafficking protein particle complex 10	216131
ILMN_3121851	0.412797	0.0283443	1.54753	2.7015	-3.49465	-1.1029	Ppp2r5c	protein phosphatase 2, regulatory subunit B', gamma	26931
ILMN_3107607	0.373596	0.0216275	1.66499	2.88171	-3.49475	-0.977314	Dennd5a	DENN/MADD domain containing 5A	19347
ILMN_1252953	0.366059	0.0206312	1.68548	-2.91333	-3.4951	1.83906	Cbln1	cerebellin 1 precursor protein	12404
ILMN_3030148	0.409633	0.0278454	1.55525	2.71328	-3.49817	-1.06994	Dnajc19	DnaJ heat shock protein family (Hsp40) member C19	67713
ILMN_1249137	0.424855	0.0303392	1.518	2.65646	-3.50462	-0.847719	Vipas39	VPS33B interacting protein, apical-basolateral polarity regulator, spe-39 homolog	104799
ILMN_1246495	0.421922	0.0299067	1.52423	2.66596	-3.50535	-1.15922	Tmem9b	TMEM9 domain family, member B	56786
ILMN_2444121	0.405052	0.0270887	1.56721	-2.73157	-3.50568	0.999007	5430416N02Rik	RIKEN cDNA 5430416N02 gene	100503199
ILMN_2664511	0.377991	0.0220987	1.65563	-2.86727	-3.50678	0.639547	Osgep	O-sialoglycoprotein endopeptidase	66246
ILMN_2687854	0.41941	0.0295226	1.52985	2.67452	-3.50819	-1.66356	Selo	selenoprotein O	223776
ILMN_1240431	0.326086	0.0149136	1.82642	-3.1329	-3.5087	0.712526	Ephb2	Eph receptor B2	13844
ILMN_2733314	0.404854	0.0268524	1.57102	-2.73738	-3.50876	0.661753	Rgs7bp	regulator of G-protein signalling 7 binding protein	52882
ILMN_2461707	0.409997	0.0279013	1.55438	-2.71195	-3.50907	0.732036	Rbms2	RNA binding motif, single stranded interacting protein 2	56516
ILMN_2730535	0.417799	0.0292638	1.53367	2.68035	-3.5092	-1.09195	Stx17	syntaxin 17	67727
ILMN_1223393	0.394894	0.0249372	1.60315	-2.7866	-3.50971	1.30781	Exosc7	exosome component 7	66446
ILMN_2723438	0.382817	0.0226736	1.64448	2.85009	-3.51394	-1.32465	Nubp2	nucleotide binding protein 2	26426
ILMN_2594881	0.34508	0.0173047	1.76184	-3.03184	-3.51571	0.675092	Eif3i	eukaryotic translation initiation factor 3, subunit I	54709
ILMN_2606660	0.406706	0.0273794	1.56258	2.72448	-3.51637	-2.31959	Card10	caspase recruitment domain family, member 10	105844
ILMN_2940358	0.394598	0.0248616	1.60447	2.78862	-3.51697	-0.556458	Rbm48	RNA binding motif protein 48	269623
ILMN_1221787	0.415767	0.0287394	1.54152	2.69233	-3.51958	-2.28115	Tcn2	transcobalamin 2	21452
ILMN_2829457	0.411557	0.0281719	1.55018	2.70555	-3.5205	-1.8226	Ncf1	neutrophil cytosolic factor 1	17969
ILMN_2518457	0.411557	0.0281476	1.55056	-2.70612	-3.52067	0.653728	Irak1	interleukin-1 receptor-associated kinase 1	16179
ILMN_1251333	0.38697	0.0235966	1.62715	2.82344	-3.52101	-1.25064	Gabarap	gamma-aminobutyric acid receptor associated protein	56486
ILMN_2890743	0.417643	0.0291309	1.53565	-2.68337	-3.52125	0.908451	Nosip	nitric oxide synthase interacting protein	66394
ILMN_2710205	0.421189	0.0298189	1.52551	2.66791	-3.5227	-1.2831	Chst12	carbohydrate sulfotransferase 12	59031
ILMN_2771956	0.394598	0.0248445	1.60477	2.78908	-3.52328	-0.89118	Calu	calumenin	12321
ILMN_2742160	0.402742	0.0262118	1.5815	2.75343	-3.52544	-0.401067	H13	histocompatibility 13	14950
ILMN_2455217	0.404818	0.0267827	1.57215	-2.73911	-3.52608	0.51391	Usp47	ubiquitin specific peptidase 47	74996
ILMN_1235437	0.38697	0.0236225	1.62667	2.82271	-3.52613	-0.485438	-	-	-
ILMN_2573860	0.286153	0.0107784	1.96745	-3.35654	-3.52834	0.323555	Mzt1	mitotic spindle organizing protein 1	76789
ILMN_2786708	0.389247	0.0238479	1.62255	-2.81637	-3.52914	0.531741	Mrps11	mitochondrial ribosomal protein S11	67994
ILMN_2752948	0.390993	0.0242046	1.6161	2.80647	-3.52937	-0.42826	Exoc2	exocyst complex component 2	66482
ILMN_2474052	0.34508	0.0172679	1.76276	-3.03328	-3.52997	0.87202	-	-	-
ILMN_2712075	0.345966	0.0175683	1.75527	3.02162	-3.53121	-2.98481	Lcn2	lipocalin 2	16819
ILMN_2647331	0.31374	0.0133031	1.87605	-3.21111	-3.53361	0.512643	Nfatc4	nuclear factor of activated T cells, cytoplasmic, calcineurin dependent 4	73181
ILMN_2692989	0.417799	0.0293192	1.53285	2.6791	-3.53403	-1.27021	Arl5a	ADP-ribosylation factor-like 5A	75423
ILMN_2548974	0.417075	0.029069	1.53657	2.68477	-3.53798	-2.35083	Chic2	cysteine-rich hydrophobic domain 2	74277
ILMN_1239181	0.37924	0.0222679	1.65232	2.86217	-3.54196	-0.379551	Nmral1	NmrA-like family domain containing 1	67824
ILMN_2662602	0.361834	0.0199606	1.69983	-2.93553	-3.54204	1.43979	Mylk	myosin, light polypeptide kinase	107589
ILMN_1236037	0.417799	0.0292687	1.5336	-2.68024	-3.54426	0.951691	-	-	-
ILMN_2599521	0.429937	0.0311417	1.50666	2.6392	-3.54521	-1.19687	Cyhr1	cysteine and histidine rich 1	54151
ILMN_2971567	0.386189	0.0233067	1.63252	-2.83169	-3.546	0.456392	Ddx24	DEAD (Asp-Glu-Ala-Asp) box polypeptide 24	27225
ILMN_2429108	0.382952	0.0227592	1.64284	-2.84757	-3.54703	0.802981	Arpp19	cAMP-regulated phosphoprotein 19	59046
ILMN_3101400	0.406706	0.0273937	1.56235	-2.72413	-3.54841	0.480435	Tecpr2	tectonin beta-propeller repeat containing 2	104859
ILMN_2938893	0.404854	0.0269175	1.56997	-2.73578	-3.54998	0.745117	Smad3	SMAD family member 3	17127
ILMN_3163481	0.4319	0.0318366	1.49707	-2.62462	-3.55007	0.926055	Trappc9	trafficking protein particle complex 9	76510
ILMN_2669608	0.395387	0.0250814	1.60065	-2.78276	-3.55029	0.633448	-	-	-
ILMN_3029849	0.369148	0.0211582	1.67452	2.89641	-3.55372	-2.88455	Cebpe	CCAAT/enhancer binding protein (C/EBP), epsilon	110794
ILMN_3163063	0.399395	0.0256127	1.59154	2.76881	-3.55391	-0.81139	Bnip2	BCL2/adenovirus E1B interacting protein 2	12175
ILMN_1226175	0.356538	0.0191572	1.71767	-2.96317	-3.55576	1.2092	Igf2bp3	insulin-like growth factor 2 mRNA binding protein 3	140488
ILMN_2608429	0.41941	0.0295049	1.53011	2.67492	-3.55681	-1.93151	Atp6v0d1	ATPase, H+ transporting, lysosomal V0 subunit D1	11972
ILMN_2620729	0.402742	0.0262502	1.58087	-2.75246	-3.5575	0.69827	Commd9	COMM domain containing 9	76501
ILMN_2959037	0.404854	0.0268122	1.57167	2.73838	-3.55777	-0.928376	Mat2b	methionine adenosyltransferase II, beta	108645
ILMN_1221733	0.331311	0.0156559	1.80532	-3.0998	-3.55804	0.714235	Loxhd1	lipoxygenase homology domains 1	240411
ILMN_2761585	0.305803	0.0122649	1.91134	-3.26704	-3.56002	0.396399	-	-	-
ILMN_3009928	0.267668	0.00902427	2.04459	-3.4808	-3.56171	0.268521	Ube2dnl2	ubiquitin-conjugating enzyme E2D N-terminal like 2	75097
ILMN_1260593	0.394233	0.024702	1.60727	2.79291	-3.56183	-0.638103	Armt1	acidic residue methyltransferase 1	73419
ILMN_2466021	0.40948	0.0278154	1.55571	-2.714	-3.56373	1.85267	Hivep3	human immunodeficiency virus type I enhancer binding protein 3	16656
ILMN_2605556	0.428907	0.0309679	1.50909	2.6429	-3.56406	-1.27935	Amdhd2	amidohydrolase domain containing 2	245847
ILMN_1237719	0.403157	0.0263259	1.57962	-2.75054	-3.56423	0.951739	Grasp	GRP1 (general receptor for phosphoinositides 1)-associated scaffold protein	56149
ILMN_2770386	0.331462	0.0158258	1.80063	-3.09246	-3.56594	0.719951	Fhl2	four and a half LIM domains 2	14200
ILMN_2511971	0.378908	0.0221727	1.65418	2.86504	-3.56673	-0.495466	Whsc1l1	Wolf-Hirschhorn syndrome candidate 1-like 1 (human)	234135
ILMN_3041839	0.417075	0.0289745	1.53798	2.68693	-3.5681	-1.06628	Pdhb	pyruvate dehydrogenase (lipoamide) beta	68263
ILMN_2721748	0.43062	0.0312915	1.50457	-2.63603	-3.56967	1.04314	Pomgnt2	protein O-linked mannose beta 1,4-N-acetylglucosaminyltransferase 2	215494
ILMN_2432110	0.434764	0.0326073	1.48668	2.60882	-3.57351	-1.11651	-	-	-
ILMN_1241270	0.424855	0.0303425	1.51795	2.65639	-3.57366	-0.715312	Cep78	centrosomal protein 78	208518
ILMN_2898944	0.433664	0.0324642	1.4886	2.61173	-3.57429	-1.24412	Lrrc57	leucine rich repeat containing 57	66606
ILMN_2492403	0.42022	0.0296475	1.52801	2.67173	-3.57516	-1.11657	Cd151	CD151 antigen	12476
ILMN_2682945	0.325755	0.0146854	1.83312	-3.14342	-3.57679	0.588311	Psmd2	proteasome (prosome, macropain) 26S subunit, non-ATPase, 2	21762
ILMN_2722129	0.406797	0.0274311	1.56176	-2.72323	-3.57713	0.898296	Hps1	Hermansky-Pudlak syndrome 1	192236
ILMN_2836586	0.400145	0.0257849	1.58863	-2.76435	-3.57867	0.620266	Mfsd10	major facilitator superfamily domain containing 10	68294
ILMN_2629165	0.433664	0.032071	1.49389	2.61977	-3.57874	-1.30304	Kctd20	potassium channel tetramerisation domain containing 20	66989
ILMN_2714565	0.39864	0.0255182	1.59315	2.77127	-3.57893	-0.935666	Rrm2	ribonucleotide reductase M2	20135
ILMN_2766894	0.375283	0.0218866	1.65982	-2.87373	-3.5804	2.55108	Enpp6	ectonucleotide pyrophosphatase/phosphodiesterase 6	320981
ILMN_1216085	0.39864	0.0255356	1.59285	-2.77081	-3.58431	0.762088	-	-	-
ILMN_1251164	0.394894	0.0249022	1.60376	2.78753	-3.58439	-0.661752	Usp47	ubiquitin specific peptidase 47	74996
ILMN_2521753	0.431809	0.0318092	1.49745	2.62519	-3.5856	-1.71191	Zfp212	Zinc finger protein 212	232784
ILMN_2999007	0.369342	0.0212399	1.67285	-2.89382	-3.58711	0.502401	Casc3	cancer susceptibility candidate 3	192160
ILMN_2693019	0.428907	0.030999	1.50865	2.64224	-3.58724	-2.01911	Acpp	acid phosphatase, prostate	56318
ILMN_1216285	0.402742	0.0262227	1.58132	2.75315	-3.58869	-0.672818	Creb3	cAMP responsive element binding protein 3	12913
ILMN_1225522	0.43062	0.0314085	1.50295	2.63356	-3.58934	-1.81092	Trpc4ap	transient receptor potential cation channel, subfamily C, member 4 associated protein	56407
ILMN_2482026	0.431014	0.0316683	1.49938	2.62812	-3.58956	-1.07694	Ube2g1	ubiquitin-conjugating enzyme E2G 1	67128
ILMN_2915303	0.386644	0.0234977	1.62897	2.82624	-3.59013	-2.22993	Trem3	triggering receptor expressed on myeloid cells 3	58218
ILMN_2846432	0.435357	0.0327803	1.48439	2.60533	-3.59043	-1.38582	Vill	villin-like	22351
ILMN_2433946	0.423571	0.0301181	1.52117	-2.6613	-3.59208	0.675358	Glce	glucuronyl C5-epimerase	93683
ILMN_2879102	0.43062	0.031505	1.50162	2.63154	-3.59233	-1.61077	Gjb3	gap junction protein, beta 3	14620
ILMN_2547867	0.433664	0.0322801	1.49107	2.61548	-3.59268	-1.71673	Mknk1	MAP kinase-interacting serine/threonine kinase 1	17346
ILMN_2802103	0.433664	0.0323962	1.48951	2.61311	-3.594	-1.03611	Mfap1b	microfibrillar-associated protein 1B	100034361
ILMN_2673260	0.439839	0.033368	1.47667	-2.5936	-3.59434	0.600014	Ctrl	chymotrypsin-like	109660
ILMN_2548577	0.430148	0.0312139	1.50565	-2.63767	-3.59512	0.99167	-	-	-
ILMN_1250417	0.368427	0.020984	1.67811	-2.90195	-3.59593	1.42244	Adcy4	adenylate cyclase 4	104110
ILMN_2729985	0.435357	0.0327988	1.48414	2.60496	-3.59666	-1.26317	Cops4	COP9 signalosome subunit 4	26891
ILMN_2963974	0.404058	0.0266294	1.57464	-2.74293	-3.59724	1.02901	Gemin4	gem (nuclear organelle) associated protein 4	276919
ILMN_1242271	0.417075	0.0290046	1.53753	-2.68624	-3.59825	0.543858	C130023A14Rik	RIKEN cDNA C130023A14 gene	319747
ILMN_2641915	0.400444	0.0258233	1.58799	-2.76336	-3.59894	1.21463	Fastkd1	FAST kinase domains 1	320720
ILMN_2867696	0.43062	0.0315176	1.50145	-2.63127	-3.59916	1.55929	Cdc42bpb	CDC42 binding protein kinase beta	217866
ILMN_1231573	0.420818	0.0297592	1.52638	2.66924	-3.59927	-2.96995	Serpinb1a	serine (or cysteine) peptidase inhibitor, clade B, member 1a	66222
ILMN_2535772	0.442617	0.0337577	1.47163	-2.58594	-3.59984	1.0301	-	-	-
ILMN_1240898	0.3649	0.0204999	1.68825	-2.91761	-3.60174	0.734439	Rps21	ribosomal protein S21	66481
ILMN_1258788	0.396985	0.0252397	1.59792	-2.77857	-3.60234	0.487961	Snx27	sorting nexin family member 27	76742
ILMN_2772691	0.442617	0.0337934	1.47117	-2.58525	-3.60349	1.10943	-	-	-
ILMN_2729008	0.405423	0.0271329	1.5665	-2.73048	-3.60484	0.680684	Tsen54	tRNA splicing endonuclease subunit 54	76265
ILMN_1260397	0.437002	0.0330274	1.48113	2.60037	-3.60694	-1.40337	Umad1	UMAP1-MVP12 associated (UMA) domain containing 1	100036521
ILMN_2621761	0.437002	0.0330123	1.48132	2.60067	-3.60709	-1.5851	Polm	polymerase (DNA directed), mu	54125
ILMN_1249092	0.439427	0.0333157	1.47735	-2.59464	-3.60956	1.40164	Kif23	kinesin family member 23	71819
ILMN_2772632	0.326191	0.0150224	1.82326	-3.12794	-3.60963	0.576433	Saa3	serum amyloid A 3	20210
ILMN_1237729	0.42569	0.0304807	1.51598	-2.65339	-3.61007	1.15781	-	-	-
ILMN_2664088	0.347866	0.0180525	1.74346	3.00324	-3.61098	-0.425875	Aspscr1	alveolar soft part sarcoma chromosome region, candidate 1 (human)	68938
ILMN_1244211	0.440508	0.0334819	1.47519	2.59136	-3.61319	-1.38732	-	-	-
ILMN_1216390	0.38697	0.0235956	1.62717	-2.82347	-3.61374	0.728234	Cdh2	cadherin 2	12558
ILMN_2834065	0.440782	0.0335238	1.47465	2.59053	-3.61512	-1.44635	Esco2	establishment of sister chromatid cohesion N-acetyltransferase 2	71988
ILMN_1249426	0.433664	0.0321479	1.49285	2.61819	-3.61537	-0.787863	Socs4	suppressor of cytokine signaling 4	67296
ILMN_1224437	0.374749	0.0218017	1.66151	2.87633	-3.61552	-1.25877	Ppm1m	protein phosphatase 1M	67905
ILMN_1214850	0.350297	0.0184036	1.7351	2.99023	-3.61683	-0.441407	Pak1	p21 protein (Cdc42/Rac)-activated kinase 1	18479
ILMN_1218433	0.386189	0.0233352	1.63199	-2.83088	-3.61793	0.494866	Cand1	cullin associated and neddylation disassociated 1	71902
ILMN_1230276	0.417643	0.0291886	1.53479	-2.68205	-3.61798	1.03029	-	-	-
ILMN_2525049	0.325341	0.0142524	1.84611	-3.16388	-3.61987	0.496146	-	-	-
ILMN_2418524	0.402742	0.0262604	1.5807	2.7522	-3.6207	-1.16595	Numb	numb homolog (Drosophila)	18222
ILMN_2445165	0.309494	0.0127088	1.8959	-3.24254	-3.6229	0.378087	Vdr	vitamin D receptor	22337
ILMN_3053593	0.406797	0.0274387	1.56164	2.72304	-3.62316	-1.51535	Glipr2	GLI pathogenesis-related 2	384009
ILMN_2746811	0.428643	0.0308617	1.51058	2.64517	-3.62339	-1.58549	Gpr108	G protein-coupled receptor 108	78308
ILMN_1229418	0.428907	0.0310009	1.50863	2.6422	-3.62388	-2.03015	Hps3	Hermansky-Pudlak syndrome 3	12807
ILMN_1252860	0.438906	0.0332343	1.47841	2.59625	-3.62428	-1.13962	Nfatc3	nuclear factor of activated T cells, cytoplasmic, calcineurin dependent 3	18021
ILMN_2985111	0.41506	0.028631	1.54316	2.69483	-3.62505	-1.04337	Chfr	checkpoint with forkhead and ring finger domains	231600
ILMN_2651190	0.410323	0.0279708	1.5533	2.7103	-3.62537	-0.622315	Gosr2	golgi SNAP receptor complex member 2	56494
ILMN_2854920	0.43062	0.0313913	1.50319	2.63392	-3.62554	-2.15613	Mogat2	monoacylglycerol O-acyltransferase 2	233549
ILMN_1239949	0.347169	0.0179213	1.74663	-3.00816	-3.62602	0.846466	Pdzrn4	PDZ domain containing RING finger 4	239618
ILMN_1256671	0.404058	0.0266326	1.57459	2.74285	-3.62654	-1.23198	Hnrnph1	heterogeneous nuclear ribonucleoprotein H1	59013
ILMN_1259100	0.431734	0.0317831	1.4978	2.62573	-3.62726	-2.40755	Pilrb1	paired immunoglobin-like type 2 receptor beta 1	170741
ILMN_2706326	0.326086	0.0149178	1.8263	-3.13271	-3.62831	0.543498	Chrne	cholinergic receptor, nicotinic, epsilon polypeptide	11448
ILMN_2690839	0.385071	0.0231943	1.63462	-2.83492	-3.62996	2.32446	Esam	endothelial cell-specific adhesion molecule	69524
ILMN_2529252	0.355878	0.0191047	1.71886	2.96502	-3.631	-0.468721	-	-	-
ILMN_2895862	0.37924	0.0222805	1.65208	-2.86179	-3.63213	0.486389	Psmb6	proteasome (prosome, macropain) subunit, beta type 6	19175
ILMN_1238360	0.367081	0.0208116	1.68169	2.90749	-3.63266	-2.9322	-	-	-
ILMN_1229081	0.435357	0.0328278	1.48376	2.60437	-3.63346	-1.29568	-	-	-
ILMN_2981801	0.389415	0.0238914	1.62176	-2.81516	-3.63363	1.65515	Hist1h2ag	histone cluster 1, H2ag	319167
ILMN_3135107	0.433664	0.0324605	1.48865	2.6118	-3.6338	-1.09543	Far1	fatty acyl CoA reductase 1	67420
ILMN_2541863	0.382952	0.0228065	1.64194	-2.84619	-3.63567	0.662685	-	-	-
ILMN_2831283	0.409227	0.0277787	1.55629	2.71487	-3.6362	-0.578477	Tmem43	transmembrane protein 43	74122
ILMN_2529907	0.369334	0.0212204	1.67325	-2.89444	-3.64029	0.494369	Heg1	heart development protein with EGF-like domains 1	77446
ILMN_2646456	0.447451	0.0352164	1.45326	-2.55806	-3.64083	1.08316	Rbm39	RNA binding motif protein 39	170791
ILMN_1213495	0.390993	0.0241942	1.61629	-2.80676	-3.6421	1.3077	Sv2a	synaptic vesicle glycoprotein 2 a	64051
ILMN_2687908	0.442617	0.0337999	1.47109	2.58512	-3.64292	-1.63738	Alg9	asparagine-linked glycosylation 9 (alpha 1,2 mannosyltransferase)	102580
ILMN_2491232	0.406005	0.0272774	1.5642	-2.72696	-3.64304	0.691325	Usp36	ubiquitin specific peptidase 36	72344
ILMN_3114413	0.404058	0.0266188	1.57481	2.74319	-3.64372	-1.0102	G3bp2	GTPase activating protein (SH3 domain) binding protein 2	23881
ILMN_2962737	0.435357	0.0328269	1.48377	2.60439	-3.64502	-1.83815	Aoah	acyloxyacyl hydrolase	27052
ILMN_1256691	0.444226	0.034416	1.46324	-2.57321	-3.64629	1.99301	-	-	-
ILMN_1221986	0.359602	0.0196484	1.70667	2.94613	-3.64644	-0.483943	Ptov1	prostate tumor over expressed gene 1	84113
ILMN_2752624	0.445376	0.0346314	1.46053	-2.5691	-3.64672	0.467675	Ccrl2	chemokine (C-C motif) receptor-like 2	54199
ILMN_2783997	0.402742	0.0261256	1.58293	2.75562	-3.6509	-1.17053	Trim10	tripartite motif-containing 10	19824
ILMN_2884126	0.410743	0.0280387	1.55224	-2.70869	-3.65188	1.09956	Phldb1	pleckstrin homology like domain, family B, member 1	102693
ILMN_1239110	0.444226	0.0344162	1.46324	2.57321	-3.65234	-1.69485	Eef2	eukaryotic translation elongation factor 2	13629
ILMN_2682103	0.404854	0.0269906	1.56879	2.73398	-3.65359	-0.360644	Smg7	Smg-7 homolog, nonsense mediated mRNA decay factor (C, elegans)	226517
ILMN_2657066	0.38697	0.0236193	1.62673	-2.8228	-3.65368	0.602363	Ep400	E1A binding protein p400	75560
ILMN_2683560	0.443072	0.0339497	1.46916	2.5822	-3.6541	-1.77224	Ceacam1	carcinoembryonic antigen-related cell adhesion molecule 1	26365
ILMN_2534207	0.452617	0.0362706	1.44045	-2.53863	-3.66045	0.748801	-	-	-
ILMN_2892215	0.444226	0.0343202	1.46445	2.57505	-3.66287	-1.34136	Vcpkmt	valosin containing protein lysine (K) methyltransferase	207965
ILMN_2647590	0.43313	0.0320101	1.49471	2.62103	-3.66405	-1.30803	Samd8	sterile alpha motif domain containing 8	67630
ILMN_2972645	0.438906	0.0332136	1.47868	2.59666	-3.66649	-0.991185	Pdzd11	PDZ domain containing 11	72621
ILMN_1245609	0.452617	0.0363318	1.43971	2.53752	-3.668	-0.794871	Sgpl1	sphingosine phosphate lyase 1	20397
ILMN_1224005	0.447852	0.0353789	1.45126	2.55503	-3.66883	-1.4125	Adam8	a disintegrin and metallopeptidase domain 8	11501
ILMN_2600465	0.395352	0.0250414	1.60134	-2.78382	-3.67076	0.502684	Phactr4	phosphatase and actin regulator 4	100169
ILMN_2860645	0.438933	0.0332573	1.47811	-2.5958	-3.67217	1.25015	Gbp7	guanylate binding protein 7	229900
ILMN_2536687	0.443072	0.0340368	1.46805	-2.58051	-3.67232	1.48707	-	-	-
ILMN_2678773	0.382952	0.0227675	1.64268	2.84733	-3.67271	-0.88138	Ppp2cb	protein phosphatase 2 (formerly 2A), catalytic subunit, beta isoform	19053
ILMN_2864913	0.361888	0.0199809	1.69939	-2.93484	-3.67429	0.989313	Hhat	hedgehog acyltransferase	226861
ILMN_2637203	0.404266	0.0267076	1.57337	-2.74098	-3.67525	0.620001	Rfc5	replication factor C (activator 1) 5	72151
ILMN_2794844	0.433056	0.031967	1.4953	-2.62192	-3.6754	0.467431	Cngb1	cyclic nucleotide gated channel beta 1	333329
ILMN_2725414	0.43062	0.031542	1.50111	2.63076	-3.67627	-2.57111	Cd9	CD9 antigen	12527
ILMN_2845991	0.417075	0.0290547	1.53678	2.6851	-3.67647	-0.647524	Mknk1	MAP kinase-interacting serine/threonine kinase 1	17346
ILMN_1249522	0.443072	0.0339584	1.46905	2.58203	-3.67798	-2.19866	Abcf2	ATP-binding cassette, sub-family F (GCN20), member 2	27407
ILMN_2945238	0.405428	0.0271525	1.56619	-2.73	-3.68049	0.848124	Prdm4	PR domain containing 4	72843
ILMN_1257872	0.433664	0.0321242	1.49317	2.61868	-3.68095	-1.23569	4933434E20Rik	RIKEN cDNA 4933434E20 gene	99650
ILMN_2531208	0.417799	0.0293075	1.53302	2.67936	-3.6814	-0.87447	-	-	-
ILMN_2740806	0.43062	0.0313838	1.50329	2.63408	-3.68364	-0.812305	Ctbp2	C-terminal binding protein 2	13017
ILMN_2472504	0.404854	0.0269533	1.56939	2.73489	-3.68403	-1.12388	Pcyox1	prenylcysteine oxidase 1	66881
ILMN_2475156	0.402413	0.0259696	1.58554	-2.7596	-3.68436	0.68885	Xist	inactive X specific transcripts	213742
ILMN_2747697	0.433664	0.0323824	1.48969	-2.61339	-3.6855	0.389499	Supt7l	suppressor of Ty 7-like	72195
ILMN_2951995	0.35695	0.0192195	1.71626	-2.96099	-3.68766	0.867714	Bricd5	BRICHOS domain containing 5	319259
ILMN_3095005	0.447852	0.0353538	1.45156	-2.55549	-3.68778	0.609652	Wiz	widely-interspaced zinc finger motifs	22404
ILMN_2713471	0.41941	0.0295292	1.52975	2.67437	-3.68962	-1.74679	Mettl9	methyltransferase like 9	59052
ILMN_2711651	0.433664	0.0321235	1.49318	2.61869	-3.69051	-0.678083	-	-	-
ILMN_1218868	0.404058	0.0264679	1.57728	-2.74697	-3.69063	0.56583	Cops8	COP9 signalosome subunit 8	108679
ILMN_1252974	0.447451	0.0352712	1.45258	-2.55704	-3.69175	0.400043	Gm9993	predicted gene 9993	791280
ILMN_2851455	0.452472	0.0360135	1.44353	2.54332	-3.69237	-1.00139	Trp53rka	transformation related protein 53 regulating kinase A	381406
ILMN_1237216	0.373748	0.0216912	1.66372	2.87973	-3.69354	-2.96397	-	-	-
ILMN_2669804	0.444226	0.0344653	1.46262	2.57227	-3.69371	-1.88915	Etfdh	electron transferring flavoprotein, dehydrogenase	66841
ILMN_2868482	0.402742	0.0261862	1.58193	2.75408	-3.69798	-0.790888	Nadk	NAD kinase	192185
ILMN_3029434	0.346763	0.0177793	1.75009	-3.01354	-3.69866	0.699592	Glyctk	glycerate kinase	235582
ILMN_2725232	0.448997	0.0355652	1.44897	2.55157	-3.70027	-1.62693	Ccnc	cyclin C	51813
ILMN_2599522	0.453755	0.0367013	1.43532	2.53086	-3.70113	-1.43068	Cyhr1	cysteine and histidine rich 1	54151
ILMN_1245636	0.424415	0.0302312	1.51954	-2.65882	-3.70294	1.31086	-	-	-
ILMN_1253596	0.39864	0.0254529	1.59426	-2.77297	-3.70589	0.617018	Pi4ka	phosphatidylinositol 4-kinase, catalytic, alpha polypeptide	224020
ILMN_2952730	0.447451	0.035155	1.45401	-2.55921	-3.71024	1.67332	Fbxl18	F-box and leucine-rich repeat protein 18	231863
ILMN_1238801	0.457298	0.0378487	1.42195	2.51061	-3.71309	-0.786399	Arl3	ADP-ribosylation factor-like 3	56350
ILMN_2729458	0.455986	0.0371262	1.43032	2.52329	-3.71475	-1.52685	Idh1	isocitrate dehydrogenase 1 (NADP+), soluble	15926
ILMN_2798964	0.452617	0.0362768	1.44037	2.53852	-3.71702	-1.8496	Sec22c	SEC22 homolog C, vesicle trafficking protein	215474
ILMN_2626428	0.455742	0.0370363	1.43137	-2.52488	-3.72111	0.912651	-	-	-
ILMN_2816137	0.456251	0.0374048	1.42707	2.51837	-3.72211	-0.657711	Ppp1r11	protein phosphatase 1, regulatory (inhibitor) subunit 11	76497
ILMN_2719266	0.390993	0.0241798	1.61655	-2.80715	-3.72372	0.788707	Nup133	nucleoporin 133	234865
ILMN_1214954	0.446076	0.0348434	1.45788	2.56508	-3.7242	-0.748238	Cldn10	claudin 10	58187
ILMN_2614304	0.404058	0.0265789	1.57546	-2.74418	-3.7249	0.628133	Pola2	polymerase (DNA directed), alpha 2	18969
ILMN_2745259	0.457298	0.0379542	1.42074	2.50878	-3.72534	-1.30203	Emd	emerin	13726
ILMN_1235652	0.420818	0.0297604	1.52636	-2.66921	-3.72554	0.958301	Usp37	ubiquitin specific peptidase 37	319651
ILMN_2669062	0.445376	0.0346873	1.45983	2.56803	-3.72702	-2.60672	Pi16	peptidase inhibitor 16	74116
ILMN_1256982	0.459936	0.0388328	1.4108	2.49373	-3.72828	-0.804877	Whsc1	Wolf-Hirschhorn syndrome candidate 1 (human)	107823
ILMN_2645262	0.43062	0.0315569	1.50091	2.63045	-3.73231	-0.896259	Pigs	phosphatidylinositol glycan anchor biosynthesis, class S	276846
ILMN_2722353	0.445376	0.0347653	1.45885	-2.56655	-3.73443	1.10979	Pomgnt1	protein O-linked mannose beta 1,2-N-acetylglucosaminyltransferase	68273
ILMN_1213454	0.443072	0.0339651	1.46897	2.58191	-3.73505	-0.797278	Gtpbp10	GTP-binding protein 10 (putative)	207704
ILMN_1230397	0.459936	0.038692	1.41238	2.49612	-3.73617	-0.854564	-	-	-
ILMN_1244187	0.43062	0.0314539	1.50232	-2.63261	-3.73694	0.873357	Hddc2	HD domain containing 2	69692
ILMN_2687744	0.459575	0.0384844	1.41472	2.49965	-3.73846	-1.31083	Rnf167	ring finger protein 167	70510
ILMN_1238644	0.457144	0.0376267	1.4245	2.51448	-3.73889	-1.62142	Marveld1	MARVEL (membrane-associating) domain containing 1	277010
ILMN_2753497	0.431014	0.0316525	1.49959	2.62845	-3.74052	-0.658666	Ccnb1	cyclin B1	268697
ILMN_2846865	0.383008	0.0228315	1.64147	-2.84546	-3.74333	1.18015	Actb	actin, beta	11461
ILMN_2745551	0.417075	0.029039	1.53702	2.68546	-3.74473	-1.4191	Olfml2b	olfactomedin-like 2B	320078
ILMN_2688681	0.452617	0.0362546	1.44064	2.53892	-3.74474	-0.606602	Npm3-ps1	nucleoplasmin 3, pseudogene 1	108176
ILMN_1217153	0.447451	0.0352067	1.45338	2.55824	-3.74569	-1.49025	Rab18	RAB18, member RAS oncogene family	19330
ILMN_3000116	0.423571	0.0300879	1.52161	2.66197	-3.74609	-0.746984	Ttf2	transcription termination factor, RNA polymerase II	74044
ILMN_2776834	0.444226	0.0344535	1.46277	2.57249	-3.74662	-0.916411	Stx4a	syntaxin 4A (placental)	20909
ILMN_3153285	0.455742	0.0369769	1.43207	2.52594	-3.74868	-1.47802	Evi2a	ecotropic viral integration site 2a	14017
ILMN_1236793	0.4608	0.0390113	1.40881	2.49071	-3.75007	-1.28026	-	-	-
ILMN_2668706	0.433664	0.0323722	1.48983	2.6136	-3.75077	-2.07381	Slc39a11	solute carrier family 39 (metal ion transporter), member 11	69806
ILMN_3147112	0.455742	0.0370016	1.43178	2.5255	-3.75153	-1.30256	Mapk6	mitogen-activated protein kinase 6	50772
ILMN_1249368	0.459575	0.03845	1.4151	2.50024	-3.75267	-0.619027	Arid4a	AT rich interactive domain 4A (RBP1-like)	238247
ILMN_3096144	0.455742	0.0369535	1.43234	2.52636	-3.75325	-2.11109	Stat3	signal transducer and activator of transcription 3	20848
ILMN_1249930	0.459368	0.0382142	1.41778	2.50429	-3.75332	-1.26552	Atp6v0a2	ATPase, H+ transporting, lysosomal V0 subunit A2	21871
ILMN_2699833	0.413046	0.0283933	1.54678	-2.70036	-3.75404	0.561218	Kmt2b	lysine (K)-specific methyltransferase 2B	75410
ILMN_2544597	0.457298	0.0377997	1.42251	-2.51146	-3.7542	1.22024	Fyco1	FYVE and coiled-coil domain containing 1	17281
ILMN_2748336	0.454	0.0367428	1.43483	-2.53012	-3.75556	0.967321	Elf2	E74-like factor 2	69257
ILMN_1237651	0.457144	0.0376892	1.42378	2.51339	-3.75566	-0.946126	Ipp	IAP promoted placental gene	16351
ILMN_2722650	0.443541	0.0341224	1.46696	2.57886	-3.75693	-0.945269	-	-	-
ILMN_1216842	0.452617	0.0362136	1.44113	2.53967	-3.75754	-1.30356	Aifm2	apoptosis-inducing factor, mitochondrion-associated 2	71361
ILMN_2732034	0.442617	0.033716	1.47216	2.58676	-3.75873	-1.5829	Lrrfip2	leucine rich repeat (in FLII) interacting protein 2	71268
ILMN_1253699	0.461848	0.0392104	1.4066	-2.48737	-3.76028	1.35161	Tmem219	transmembrane protein 219	68742
ILMN_3134078	0.464189	0.0395344	1.40303	2.48196	-3.76199	-1.0203	Mark3	MAP/microtubule affinity regulating kinase 3	17169
ILMN_1235616	0.455742	0.0370226	1.43153	2.52513	-3.76434	-1.11248	Scyl3	SCY1-like 3 (S, cerevisiae)	240880
ILMN_2523777	0.407559	0.0275326	1.56015	-2.72078	-3.76601	0.471866	Rlim	ring finger protein, LIM domain interacting	19820
ILMN_2786860	0.43062	0.0314557	1.5023	2.63257	-3.7713	-0.700308	Arl3	ADP-ribosylation factor-like 3	56350
ILMN_2634656	0.457298	0.0378494	1.42194	2.5106	-3.77155	-2.00116	Slc31a2	solute carrier family 31, member 2	20530
ILMN_1242378	0.455986	0.0372335	1.42907	2.52139	-3.77249	-1.10068	Suco	SUN domain containing ossification factor	226551
ILMN_2604806	0.455986	0.0371956	1.42951	2.52206	-3.77252	-0.970172	1110012L19Rik	RIKEN cDNA 1110012L19 gene	68618
ILMN_1252502	0.459575	0.0384561	1.41503	-2.50014	-3.77275	1.20673	-	-	-
ILMN_1222816	0.35695	0.0192646	1.71524	-2.95941	-3.77284	0.713188	-	-	-
ILMN_2972063	0.459575	0.0384712	1.41486	2.49988	-3.77458	-1.05059	Ubl7	ubiquitin-like 7 (bone marrow stromal cell-derived)	69459
ILMN_2551852	0.467613	0.0402526	1.39521	2.47013	-3.77459	-0.998895	Gsk3b	glycogen synthase kinase 3 beta	56637
ILMN_2486818	0.39117	0.024257	1.61516	-2.80503	-3.77472	1.28588	Arhgef7	Rho guanine nucleotide exchange factor (GEF7)	54126
ILMN_2808946	0.417799	0.0292971	1.53318	-2.6796	-3.77609	0.977523	Rps5	ribosomal protein S5	20103
ILMN_2667101	0.393202	0.0244955	1.61091	2.79851	-3.7767	-0.190193	Use1	unconventional SNARE in the ER 1 homolog (S, cerevisiae)	67023
ILMN_1257622	0.46568	0.0397388	1.40078	2.47857	-3.77682	-1.19638	Tubgcp4	tubulin, gamma complex associated protein 4	51885
ILMN_2666935	0.459575	0.038578	1.41366	2.49806	-3.77912	-1.55352	Gm14085	predicted gene 14085	381417
ILMN_2682362	0.429212	0.0310435	1.50803	-2.64129	-3.77951	1.07992	Gemin4	gem (nuclear organelle) associated protein 4	276919
ILMN_2624574	0.4609	0.0390418	1.40847	2.4902	-3.78075	-1.57119	Cep135	centrosomal protein 135	381644
ILMN_2486267	0.445376	0.0347185	1.45944	2.56744	-3.78136	-1.22098	Ube2l6	ubiquitin-conjugating enzyme E2L 6	56791
ILMN_1216871	0.457144	0.0375514	1.42537	2.5158	-3.78176	-2.36124	Lcp1	lymphocyte cytosolic protein 1	18826
ILMN_2859659	0.428714	0.0309119	1.50987	2.6441	-3.78235	-0.599426	Dctn2	dynactin 2	69654
ILMN_2625058	0.45197	0.0359477	1.44433	2.54452	-3.78291	-1.11981	Kansl2	KAT8 regulatory NSL complex subunit 2	69612
ILMN_2457585	0.455742	0.0369663	1.43219	2.52613	-3.78299	-2.50208	Trp53inp2	transformation related protein 53 inducible nuclear protein 2	68728
ILMN_2952661	0.43062	0.0313927	1.50317	-2.63389	-3.78557	0.37183	Dbf4	DBF4 zinc finger	27214
ILMN_2833441	0.434764	0.032607	1.48669	-2.60883	-3.7896	0.747233	Trafd1	TRAF type zinc finger domain containing 1	231712
ILMN_2691492	0.433664	0.0324438	1.48887	-2.61214	-3.79024	1.37391	Sssca1	Sjogren's syndrome/scleroderma autoantigen 1 homolog (human)	56390
ILMN_2869225	0.412797	0.0283565	1.54735	-2.70122	-3.79117	0.767014	Rpl19	ribosomal protein L19	19921
ILMN_2420505	0.459936	0.0388458	1.41066	2.49351	-3.79128	-1.89262	Vps16	VSP16 CORVET/HOPS core subunit	80743
ILMN_3162570	0.457144	0.0376965	1.4237	-2.51326	-3.792	0.391183	Gnptab	N-acetylglucosamine-1-phosphate transferase, alpha and beta subunits	432486
ILMN_1232313	0.452617	0.0362458	1.44074	-2.53908	-3.79243	0.832926	-	-	-
ILMN_2756613	0.469096	0.0404766	1.3928	2.46649	-3.79271	-1.43905	Adam8	a disintegrin and metallopeptidase domain 8	11501
ILMN_2784821	0.428643	0.0308793	1.51033	-2.64479	-3.79332	0.975994	Hnrnpk	heterogeneous nuclear ribonucleoprotein K	15387
ILMN_1229091	0.461832	0.039187	1.40686	-2.48776	-3.79344	0.980174	-	-	-
ILMN_1242935	0.459936	0.0388499	1.41061	2.49344	-3.79432	-1.57326	-	-	-
ILMN_1236411	0.447852	0.0354478	1.45041	2.55375	-3.79719	-0.999924	Wipi1	WD repeat domain, phosphoinositide interacting 1	52639
ILMN_1227461	0.428714	0.0309255	1.50968	-2.64381	-3.79856	1.2476	Birc6	baculoviral IAP repeat-containing 6	12211
ILMN_3155626	0.346054	0.0176675	1.75283	3.01781	-3.79956	-0.294052	-	-	-
ILMN_1238431	0.45197	0.0359519	1.44428	2.54444	-3.79999	-1.31206	-	-	-
ILMN_2467096	0.44487	0.0345365	1.46172	-2.57091	-3.80041	0.794496	-	-	-
ILMN_3160468	0.469803	0.0412108	1.38499	-2.45468	-3.80093	1.18134	Atxn7l1	ataxin 7-like 1	380753
ILMN_2950441	0.425783	0.0305105	1.51555	-2.65274	-3.80257	0.723456	Supt5	suppressor of Ty 5	20924
ILMN_2580315	0.453381	0.036541	1.43722	-2.53374	-3.80327	1.56082	-	-	-
ILMN_1237993	0.445376	0.0346578	1.4602	-2.56859	-3.80423	0.699851	Nasp	nuclear autoantigenic sperm protein (histone-binding)	50927
ILMN_2609984	0.412797	0.0283549	1.54737	2.70126	-3.80572	-0.596079	-	-	-
ILMN_2747641	0.469803	0.041189	1.38522	2.45503	-3.80599	-1.39139	Kif4	kinesin family member 4	16571
ILMN_2748321	0.469096	0.0404556	1.39302	2.46683	-3.80618	-1.57773	Rad51c	RAD51 paralog C	114714
ILMN_1253677	0.459575	0.0385649	1.41381	-2.49828	-3.80666	1.23754	Eml4	echinoderm microtubule associated protein like 4	78798
ILMN_1253384	0.455689	0.0369012	1.43296	2.52729	-3.80695	-1.18429	Pkig	protein kinase inhibitor, gamma	18769
ILMN_1246870	0.459936	0.0387619	1.4116	2.49493	-3.80825	-1.0104	-	-	-
ILMN_2700505	0.431014	0.0316494	1.49963	2.62851	-3.80956	-0.526769	Tmem43	transmembrane protein 43	74122
ILMN_2693679	0.459936	0.0388502	1.41061	2.49343	-3.81009	-1.99581	Ccdc125	coiled-coil domain containing 125	76041
ILMN_2732859	0.393897	0.0245727	1.60955	2.79641	-3.81103	-0.563958	Sidt2	SID1 transmembrane family, member 2	214597
ILMN_2772389	0.459575	0.0383665	1.41605	2.50167	-3.81133	-0.933955	Ift52	intraflagellar transport 52	245866
ILMN_1236624	0.445376	0.0347417	1.45915	2.567	-3.81184	-1.17712	-	-	-
ILMN_2476999	0.473296	0.0419337	1.37744	-2.44326	-3.81204	1.03667	-	-	-
ILMN_3136561	0.404058	0.0264587	1.57743	-2.7472	-3.81218	1.5218	Sparc	secreted acidic cysteine rich glycoprotein	20692
ILMN_2517483	0.476447	0.0427173	1.3694	-2.43111	-3.81465	0.65482	Foxred2	FAD-dependent oxidoreductase domain containing 2	239554
ILMN_1212672	0.452617	0.0363436	1.43957	-2.53731	-3.81722	1.35614	Elac2	elaC ribonuclease Z 2	68626
ILMN_2672136	0.382817	0.0226149	1.64561	-2.85183	-3.82125	0.599441	Irak4	interleukin-1 receptor-associated kinase 4	266632
ILMN_2734511	0.423076	0.0300131	1.52269	-2.66361	-3.82178	0.656638	Ndufb3	NADH dehydrogenase (ubiquinone) 1 beta subcomplex 3	66495
ILMN_1253906	0.473296	0.0421166	1.37555	2.4404	-3.82361	-1.2894	-	-	-
ILMN_2750864	0.433664	0.0322839	1.49101	-2.6154	-3.82402	0.479552	2210013O21Rik	RIKEN cDNA 2210013O21 gene	70123
ILMN_1241481	0.43062	0.0314767	1.50201	2.63213	-3.82492	-0.585865	Arfgap2	ADP-ribosylation factor GTPase activating protein 2	77038
ILMN_2769777	0.406005	0.0272612	1.56446	-2.72735	-3.82712	1.62099	Msc	musculin	17681
ILMN_2522145	0.45155	0.0358322	1.44573	-2.54664	-3.82738	1.16933	Bud31	BUD31 homolog	231889
ILMN_1237596	0.477304	0.0430191	1.36634	-2.42649	-3.82877	0.681185	-	-	-
ILMN_1255527	0.459936	0.0387927	1.41125	-2.49441	-3.82927	0.955331	Fmr1	fragile X mental retardation syndrome 1	14265
ILMN_2988384	0.467573	0.0401434	1.39639	2.47191	-3.83123	-1.43508	Fbxl4	F-box and leucine-rich repeat protein 4	269514
ILMN_1232030	0.475562	0.0424207	1.37242	2.43568	-3.83272	-1.37689	Kif4	kinesin family member 4	16571
ILMN_2718251	0.400145	0.0257748	1.58881	-2.76461	-3.83343	0.694247	Csnk1g2	casein kinase 1, gamma 2	103236
ILMN_2867835	0.390993	0.024149	1.6171	-2.808	-3.83379	1.00013	Mif	macrophage migration inhibitory factor	17319
ILMN_1251123	0.33979	0.0167247	1.77664	-3.05494	-3.83388	0.444854	2210016L21Rik	RIKEN cDNA 2210016L21 gene	72357
ILMN_1227624	0.459936	0.03878	1.41139	-2.49462	-3.83668	1.37069	Elac1	elaC ribonuclease Z 1	114615
ILMN_2789047	0.452617	0.0362841	1.44028	2.53839	-3.83965	-0.589561	Ska2	spindle and kinetochore associated complex subunit 2	66140
ILMN_1236376	0.473296	0.0421281	1.37543	2.44022	-3.84006	-0.951851	Asb3	ankyrin repeat and SOCS box-containing 3	65257
ILMN_1248312	0.340127	0.0167633	1.77564	-3.05338	-3.8402	0.440684	Prr5	proline rich 5 (renal)	109270
ILMN_3007680	0.473296	0.0420665	1.37606	2.44118	-3.84149	-1.09424	Mpp6	membrane protein, palmitoylated 6 (MAGUK p55 subfamily member 6)	56524
ILMN_1218890	0.469803	0.0412014	1.38509	2.45483	-3.84186	-1.79453	-	-	-
ILMN_3153614	0.467573	0.0401272	1.39656	-2.47218	-3.84201	0.562545	Tmem70	transmembrane protein 70	70397
ILMN_2706231	0.473296	0.0419354	1.37742	2.44323	-3.84201	-1.50456	Syngr2	synaptogyrin 2	20973
ILMN_1216029	0.428227	0.0307675	1.51191	-2.64719	-3.84348	0.943207	Cstf1	cleavage stimulation factor, 3' pre-RNA, subunit 1	67337
ILMN_2516338	0.347866	0.0180972	1.74239	-3.00157	-3.8444	0.52421	-	-	-
ILMN_1253237	0.447154	0.0350067	1.45585	2.56199	-3.84448	-1.72964	Pdcd4	programmed cell death 4	18569
ILMN_2754364	0.366251	0.0206945	1.68414	2.91127	-3.84451	-0.946927	Ltf	lactotransferrin	17002
ILMN_2720107	0.402742	0.0261405	1.58269	-2.75524	-3.8447	1.3068	Crybb3	crystallin, beta B3	12962
ILMN_1250635	0.473296	0.0419392	1.37738	2.44317	-3.84474	-1.75772	Pgls	6-phosphogluconolactonase	66171
ILMN_2681212	0.347169	0.0178766	1.74771	-3.00985	-3.8477	0.504727	Efnb3	ephrin B3	13643
ILMN_2925653	0.456251	0.0373749	1.42742	2.5189	-3.84857	-1.79797	Ear2	eosinophil-associated, ribonuclease A family, member 2	13587
ILMN_2509139	0.480027	0.0439663	1.35688	2.4122	-3.8496	-0.650436	Tram1	translocating chain-associating membrane protein 1	72265
ILMN_1255916	0.479395	0.0436564	1.35995	2.41684	-3.84982	-1.15607	-	-	-
ILMN_1228287	0.45197	0.035934	1.44449	2.54477	-3.85004	-0.759969	Calu	calumenin	12321
ILMN_2686069	0.468027	0.0403166	1.39452	2.46909	-3.85063	-1.22767	Gyg	glycogenin	27357
ILMN_2739295	0.457144	0.0376872	1.42381	2.51342	-3.85098	-1.37211	Abhd5	abhydrolase domain containing 5	67469
ILMN_1230783	0.447852	0.0354531	1.45035	-2.55365	-3.85159	1.20677	-	-	-
ILMN_3142273	0.433664	0.0324465	1.48883	2.61209	-3.8533	-0.934119	Vkorc1l1	vitamin K epoxide reductase complex, subunit 1-like 1	69568
ILMN_2748806	0.479564	0.0437176	1.35934	-2.41592	-3.85632	0.973541	Wwc2	WW, C2 and coiled-coil domain containing 2	52357
ILMN_2757682	0.476447	0.0427263	1.36931	2.43097	-3.85761	-1.45303	Leng9	leukocyte receptor cluster (LRC) member 9	243813
ILMN_2942989	0.469633	0.0406794	1.39063	2.4632	-3.85819	-1.38162	Mtpn	myotrophin	14489
ILMN_2501929	0.404058	0.0266573	1.57418	-2.74223	-3.85887	1.32935	-	-	-
ILMN_1239380	0.347866	0.0181923	1.74011	-2.99802	-3.86092	0.510546	P3h3	prolyl 3-hydroxylase 3	14789
ILMN_2429025	0.43062	0.031516	1.50147	-2.6313	-3.86424	1.08785	Wbp5	WW domain binding protein 5	22381
ILMN_3160616	0.480027	0.0438605	1.35793	-2.41378	-3.8647	0.633173	Whamm	WAS protein homolog associated with actin, golgi membranes and microtubules	434204
ILMN_1224240	0.460609	0.0389372	1.40964	-2.49196	-3.86542	0.302601	Ints3	integrator complex subunit 3	229543
ILMN_1230926	0.416978	0.0288829	1.53936	-2.68903	-3.86585	2.62138	Tenm4	teneurin transmembrane protein 4	23966
ILMN_1241955	0.381222	0.0224334	1.6491	-2.85721	-3.86614	0.826578	Dnali1	dynein, axonemal, light intermediate polypeptide 1	75563
ILMN_2960214	0.456197	0.0373131	1.42814	2.51998	-3.86622	-1.16021	Nucks1	nuclear casein kinase and cyclin-dependent kinase substrate 1	98415
ILMN_3118169	0.486248	0.0449991	1.3468	2.39697	-3.86636	-0.820907	Kdm3a	lysine (K)-specific demethylase 3A	104263
ILMN_2715546	0.478532	0.0434405	1.36211	-2.42009	-3.86816	1.83407	Gpx3	glutathione peroxidase 3	14778
ILMN_2752790	0.469803	0.0410744	1.38643	2.45686	-3.86889	-1.56188	Gsdmd	gasdermin D	69146
ILMN_1233884	0.382817	0.0226229	1.64545	-2.85159	-3.86924	0.837796	Prr12	proline rich 12	233210
ILMN_2725370	0.421922	0.0299111	1.52417	-2.66587	-3.86934	1.46702	Map3k12	mitogen-activated protein kinase kinase kinase 12	26404
ILMN_1223511	0.472915	0.0416194	1.3807	-2.4482	-3.87092	1.6423	-	-	-
ILMN_2708211	0.390383	0.0240175	1.61947	2.81164	-3.87506	-0.457108	Rbm38	RNA binding motif protein 38	56190
ILMN_2686327	0.466025	0.0398211	1.39989	-2.47721	-3.87536	2.20949	Gas6	growth arrest specific 6	14456
ILMN_2441176	0.476447	0.0425678	1.37092	-2.43341	-3.87568	1.07071	Sufu	suppressor of fused homolog (Drosophila)	24069
ILMN_2900962	0.331311	0.0156636	1.80511	-3.09947	-3.87571	0.354243	Gdap1	ganglioside-induced differentiation-associated-protein 1	14545
ILMN_3001824	0.373748	0.0217027	1.66349	-2.87938	-3.87639	0.74619	Serpinf2	serine (or cysteine) peptidase inhibitor, clade F, member 2	18816
ILMN_1255898	0.479395	0.0436404	1.36011	2.41708	-3.87938	-1.40794	Nsmce2	NSE2/MMS21 homolog, SMC5-SMC6 complex SUMO ligase	68501
ILMN_1231405	0.469096	0.0405058	1.39248	-2.46601	-3.88055	0.59205	Ncdn	neurochondrin	26562
ILMN_2772248	0.440261	0.0334326	1.47583	2.59233	-3.88171	-2.85299	Capns1	calpain, small subunit 1	12336
ILMN_2816196	0.372163	0.0214556	1.66846	-2.88705	-3.88171	0.716484	Oas1g	2'-5' oligoadenylate synthetase 1G	23960
ILMN_1238331	0.491182	0.0460884	1.33641	-2.38128	-3.88274	0.659107	Rom1	rod outer segment membrane protein 1	19881
ILMN_2809239	0.442617	0.0338115	1.47094	2.58489	-3.88431	-0.645719	Emc4	ER membrane protein complex subunit 4	68032
ILMN_2422834	0.467613	0.0402587	1.39514	2.47003	-3.8846	-0.806056	Relt	RELT tumor necrosis factor receptor	320100
ILMN_1244492	0.480027	0.0438862	1.35767	-2.41339	-3.88461	0.829505	Zfp472	zinc finger protein 472	224691
ILMN_2806291	0.479395	0.0436088	1.36043	2.41755	-3.88565	-1.04111	Kbtbd4	kelch repeat and BTB (POZ) domain containing 4	67136
ILMN_1213162	0.457144	0.0376206	1.42457	-2.51458	-3.8871	1.30185	-	-	-
ILMN_2447456	0.435357	0.0328383	1.48362	-2.60416	-3.88832	0.681755	Kdm6a	lysine (K)-specific demethylase 6A	22289
ILMN_2420209	0.453755	0.0366054	1.43646	2.53259	-3.89196	-1.5139	Nhsl2	NHS-like 2	100042480
ILMN_2701534	0.450305	0.0356903	1.44745	-2.54925	-3.89378	1.25895	Ampd2	adenosine monophosphate deaminase 2	109674
ILMN_1237677	0.46419	0.0395867	1.40245	2.48109	-3.89546	-0.800357	Serbp1	serpine1 mRNA binding protein 1	66870
ILMN_2642913	0.480287	0.0440361	1.35619	-2.41116	-3.8957	2.27529	Emp1	epithelial membrane protein 1	13730
ILMN_1224237	0.446988	0.034936	1.45673	-2.56333	-3.89614	1.19745	-	-	-
ILMN_2962575	0.477304	0.0431647	1.36487	2.42427	-3.89758	-0.810361	A830080D01Rik	RIKEN cDNA A830080D01 gene	382252
ILMN_2559384	0.41627	0.0287941	1.5407	-2.69107	-3.89767	1.51901	-	-	-
ILMN_2751492	0.479395	0.0436212	1.3603	2.41737	-3.89795	-2.00628	Pgap2	post-GPI attachment to proteins 2	233575
ILMN_3119245	0.490111	0.0458505	1.33866	2.38468	-3.89804	-1.09811	Bicd2	bicaudal D homolog 2 (Drosophila)	76895
ILMN_1223051	0.482312	0.0443139	1.35346	2.40703	-3.8981	-1.50999	Jkamp	JNK1/MAPK8-associated membrane protein	104771
ILMN_2627895	0.420818	0.0297725	1.52618	-2.66894	-3.89908	0.522474	Etfb	electron transferring flavoprotein, beta polypeptide	110826
ILMN_2900025	0.469633	0.0407676	1.38968	2.46178	-3.89951	-0.986056	Ndufs4	NADH dehydrogenase (ubiquinone) Fe-S protein 4	17993
ILMN_2847269	0.42036	0.0296798	1.52754	2.67101	-3.9003	-0.673299	Tprgl	transformation related protein 63 regulated like	67808
ILMN_1232532	0.481028	0.0441667	1.35491	2.40921	-3.90216	-1.7098	Rnf220	ring finger protein 220	66743
ILMN_2588071	0.326191	0.0151235	1.82035	-3.12336	-3.90422	0.310055	-	-	-
ILMN_2525395	0.494927	0.0470757	1.3272	2.36739	-3.9043	-0.641136	Setd2	SET domain containing 2	235626
ILMN_2604922	0.447451	0.035128	1.45435	2.55972	-3.90455	-0.617096	Rnf34	ring finger protein 34	80751
ILMN_2854418	0.469803	0.0410307	1.38689	2.45756	-3.90557	-1.11293	Fnip1	folliculin interacting protein 1	216742
ILMN_2729235	0.486254	0.0452477	1.3444	2.39335	-3.90596	-1.36252	Ccdc126	coiled-coil domain containing 126	57895
ILMN_1213014	0.486254	0.0452112	1.34475	2.39388	-3.90684	-1.5178	Umps	uridine monophosphate synthetase	22247
ILMN_1213167	0.476978	0.0429347	1.36719	2.42778	-3.90768	-1.048	Eif4g2	eukaryotic translation initiation factor 4, gamma 2	13690
ILMN_2725155	0.452617	0.0361286	1.44215	2.54122	-3.90912	-1.05235	Fnip1	folliculin interacting protein 1	216742
ILMN_2433547	0.473296	0.0416979	1.37989	-2.44696	-3.90976	1.30018	Trp53bp1	transformation related protein 53 binding protein 1	27223
ILMN_1256028	0.346763	0.0178197	1.7491	-3.01201	-3.91459	0.429202	-	-	-
ILMN_2962312	0.467613	0.0402396	1.39535	2.47034	-3.91563	-1.01352	Gpatch3	G patch domain containing 3	242691
ILMN_2749235	0.477304	0.0431693	1.36482	2.4242	-3.9166	-0.880003	Stk24	serine/threonine kinase 24	223255
ILMN_2510187	0.357778	0.0193971	1.71226	-2.95479	-3.91679	0.523485	-	-	-
ILMN_1253838	0.351057	0.0185103	1.73259	-2.98633	-3.91755	0.468019	Pawr	PRKC, apoptosis, WT1, regulator	114774
ILMN_2699556	0.455986	0.0371395	1.43016	2.52305	-3.91758	-1.14848	Msrb2	methionine sulfoxide reductase B2	76467
ILMN_1236553	0.476978	0.0428721	1.36783	2.42873	-3.91764	-1.28731	Gimap9	GTPase, IMAP family member 9	317758
ILMN_2506528	0.45166	0.0358625	1.44536	-2.54608	-3.91887	0.614691	Kdm6a	lysine (K)-specific demethylase 6A	22289
ILMN_1220586	0.382817	0.0226309	1.6453	2.85136	-3.91889	-0.363181	Papd4	PAP associated domain containing 4	100715
ILMN_2701501	0.447451	0.0352716	1.45257	-2.55703	-3.91971	0.413663	Ncaph2	non-SMC condensin II complex, subunit H2	52683
ILMN_2593852	0.485838	0.0448934	1.34782	2.39851	-3.92083	-1.48375	Nabp2	nucleic acid binding protein 2	69917
ILMN_2859778	0.444226	0.0342399	1.46547	-2.57659	-3.92226	0.562342	Anapc4	anaphase promoting complex subunit 4	52206
ILMN_2860804	0.415484	0.0286801	1.54242	2.6937	-3.92258	-0.805851	Tfrc	transferrin receptor	22042
ILMN_2994806	0.484266	0.0446555	1.35012	2.40199	-3.92284	-1.99603	H2afj	H2A histone family, member J	232440
ILMN_2563357	0.412797	0.0283419	1.54757	-2.70156	-3.92332	0.719313	-	-	-
ILMN_2685390	0.47932	0.0435579	1.36093	2.41832	-3.92337	-0.746011	Bcl7b	B cell CLL/lymphoma 7B	12054
ILMN_2465905	0.459575	0.0385192	1.41432	2.49906	-3.92398	-1.0651	2310007O11Rik	RIKEN cDNA 2310007O11 gene	74177
ILMN_2817996	0.498809	0.0482857	1.31618	-2.35076	-3.92439	0.562367	Ppa2	pyrophosphatase (inorganic) 2	74776
ILMN_1253453	0.494927	0.0471536	1.32649	2.3663	-3.92457	-1.21812	-	-	-
ILMN_2723579	0.469096	0.0405209	1.39232	-2.46577	-3.92465	0.896086	Mrpl47	mitochondrial ribosomal protein L47	74600
ILMN_2852672	0.447852	0.0353923	1.45109	-2.55478	-3.92465	0.612181	Tspan32	tetraspanin 32	27027
ILMN_2594205	0.469803	0.0411812	1.3853	2.45515	-3.92501	-1.29989	Gatad1	GATA zinc finger domain containing 1	67210
ILMN_3123303	0.491924	0.0465593	1.33199	2.37462	-3.92583	-0.966776	Pxn	paxillin	19303
ILMN_2696629	0.493212	0.0467681	1.33005	2.37169	-3.92595	-1.25882	Itgal	integrin alpha L	16408
ILMN_2924136	0.387866	0.0237329	1.62465	-2.8196	-3.92758	0.739541	Rplp2	ribosomal protein, large P2	67186
ILMN_1245658	0.491924	0.0464668	1.33286	2.37592	-3.92888	-1.4965	Nxt2	nuclear transport factor 2-like export factor 2	237082
ILMN_1235602	0.457298	0.037889	1.42149	-2.50991	-3.92933	0.832531	D0Kist3	DNA segment, KIST 3	27492
ILMN_2919786	0.41506	0.0286289	1.5432	-2.69488	-3.92953	0.23865	Erh	enhancer of rudimentary homolog (Drosophila)	13877
ILMN_2685811	0.495458	0.047411	1.32412	2.36274	-3.9297	-1.12815	Mpdu1	mannose-P-dolichol utilization defect 1	24070
ILMN_2781153	0.445376	0.0347674	1.45883	-2.56651	-3.93086	1.26927	Doc2g	double C2, gamma	60425
ILMN_2812614	0.483694	0.0445566	1.35109	2.40345	-3.93186	-1.87908	Reck	reversion-inducing-cysteine-rich protein with kazal motifs	53614
ILMN_2579025	0.469803	0.0410725	1.38645	-2.45689	-3.93343	0.424696	Pars2	prolyl-tRNA synthetase (mitochondrial)(putative)	230577
ILMN_1228535	0.409997	0.0279289	1.55395	-2.71129	-3.93396	1.22434	Pmp22	peripheral myelin protein 22	18858
ILMN_2546272	0.469803	0.0410336	1.38686	2.45751	-3.93551	-0.919078	Gng12	guanine nucleotide binding protein (G protein), gamma 12	14701
ILMN_1237692	0.491887	0.0462518	1.33487	-2.37896	-3.93796	1.03514	-	-	-
ILMN_1228026	0.442617	0.0337866	1.47126	2.58538	-3.93807	-1.22004	Midn	midnolin	59090
ILMN_1225376	0.424415	0.0302501	1.51927	-2.65841	-3.93927	1.36338	Smoc1	SPARC related modular calcium binding 1	64075
ILMN_2836501	0.476978	0.0429035	1.36751	2.42825	-3.9405	-2.72918	Rdh12	retinol dehydrogenase 12	77974
ILMN_3014257	0.496075	0.0476179	1.32223	2.35988	-3.94052	-1.14109	Zc3h14	zinc finger CCCH type containing 14	75553
ILMN_2925281	0.452986	0.0364019	1.43888	2.53625	-3.94118	-0.433621	Abcd3	ATP-binding cassette, sub-family D (ALD), member 3	19299
ILMN_1221684	0.491924	0.0464592	1.33293	2.37603	-3.94224	-1.61206	Scp2	sterol carrier protein 2, liver	20280
ILMN_1221103	0.469803	0.0408831	1.38846	2.45992	-3.94361	-0.760599	Uhrf2	ubiquitin-like, containing PHD and RING finger domains 2	109113
ILMN_3158341	0.469298	0.0405607	1.39189	2.46512	-3.94367	-0.686433	Usp6nl	USP6 N-terminal like	98910
ILMN_1214668	0.467613	0.0402563	1.39517	-2.47007	-3.94442	1.23676	Msi2	musashi RNA-binding protein 2	76626
ILMN_2761188	0.461048	0.0390921	1.40791	2.48935	-3.94444	-0.623752	-	-	-
ILMN_2732309	0.438232	0.0331413	1.47963	2.5981	-3.94578	-1.05748	Ppm1a	protein phosphatase 1A, magnesium dependent, alpha isoform	19042
ILMN_1248852	0.473296	0.0418212	1.3786	2.44502	-3.9462	-0.81416	Pbx2	pre B cell leukemia homeobox 2	18515
ILMN_1226383	0.469441	0.0405956	1.39152	-2.46456	-3.94759	1.06641	Clasp2	CLIP associating protein 2	76499
ILMN_2953515	0.476978	0.0428771	1.36777	2.42866	-3.94802	-1.26252	Aldh3b1	aldehyde dehydrogenase 3 family, member B1	67689
ILMN_2758762	0.491061	0.0459863	1.33737	-2.38274	-3.94833	0.950855	Coro7	coronin 7	78885
ILMN_2515816	0.473296	0.0417535	1.37931	2.44609	-3.95009	-0.79911	Cldn10	claudin 10	58187
ILMN_2592554	0.476447	0.0427501	1.36906	2.4306	-3.95027	-0.871345	Rexo1	REX1, RNA exonuclease 1	66932
ILMN_2448404	0.467613	0.0402523	1.39521	-2.47014	-3.95179	1.41959	Ogt	O-linked N-acetylglucosamine (GlcNAc) transferase (UDP-N-acetylglucosamine:polypeptide-N-acetylglucosaminyl transferase)	108155
ILMN_1219115	0.366808	0.0207611	1.68275	-2.90912	-3.95222	0.566829	Apc	adenomatosis polyposis coli	11789
ILMN_3162089	0.456251	0.0373952	1.42718	2.51854	-3.95283	-0.682382	Snx4	sorting nexin 4	69150
ILMN_1254837	0.491924	0.0463824	1.33365	2.37711	-3.95377	-1.35139	Rab7	RAB7, member RAS oncogene family	19349
ILMN_1226422	0.473912	0.0422056	1.37463	2.43902	-3.95576	-2.08762	Uchl5	ubiquitin carboxyl-terminal esterase L5	56207
ILMN_1254966	0.495446	0.047345	1.32473	2.36365	-3.95628	-1.69775	Rbms1	RNA binding motif, single stranded interacting protein 1	56878
ILMN_2480463	0.43062	0.0314492	1.50239	-2.63271	-3.9578	0.346281	Trim25	tripartite motif-containing 25	217069
ILMN_2619362	0.496587	0.0477505	1.32102	-2.35806	-3.95791	0.767365	Pop7	processing of precursor 7, ribonuclease P family, (S, cerevisiae)	74097
ILMN_2420341	0.404854	0.0270346	1.56808	-2.73289	-3.95937	1.04854	-	-	-
ILMN_1249274	0.491103	0.0460137	1.33711	-2.38235	-3.96034	1.46687	-	-	-
ILMN_1218843	0.491924	0.0462953	1.33446	2.37835	-3.96044	-0.884505	Ciao1	cytosolic iron-sulfur protein assembly 1	26371
ILMN_1242329	0.464087	0.0394486	1.40397	-2.48339	-3.96166	0.420193	-	-	-
ILMN_1215363	0.501978	0.0490261	1.30957	2.34078	-3.96229	-1.23463	Srpk2	serine/arginine-rich protein specific kinase 2	20817
ILMN_2627713	0.473296	0.041843	1.37838	-2.44468	-3.9626	0.914136	C2cd3	C2 calcium-dependent domain containing 3	277939
ILMN_1248139	0.477304	0.0430681	1.36584	2.42574	-3.96267	-2.673	Lilr4b	leukocyte immunoglobulin-like receptor, subfamily B, member 4B	14727
ILMN_1252761	0.499512	0.0485539	1.31378	2.34712	-3.96397	-1.25854	Drg1	developmentally regulated GTP binding protein 1	13494
ILMN_1215327	0.479564	0.0437126	1.35939	2.41599	-3.9641	-1.7833	Col4a3bp	collagen, type IV, alpha 3 (Goodpasture antigen) binding protein	68018
ILMN_1224719	0.443072	0.0339738	1.46886	-2.58174	-3.96424	0.540965	-	-	-
ILMN_2574401	0.504663	0.0498479	1.30235	-2.32989	-3.96715	1.05797	Xpo6	exportin 6	74204
ILMN_2836924	0.473296	0.0418724	1.37807	2.44422	-3.96803	-0.68603	Wdr45	WD repeat domain 45	54636
ILMN_1227756	0.459575	0.0384043	1.41562	-2.50102	-3.97077	0.561728	Gm9983	predicted gene 9983	100036543
ILMN_2467190	0.473296	0.041809	1.37873	2.44522	-3.97086	-0.828459	Bambi-ps1	BMP and activin membrane-bound inhibitor, pseudogene (Xenopus laevis)	81913
ILMN_1258334	0.50292	0.0493486	1.30673	2.33649	-3.97461	-1.33578	Tor1a	torsin family 1, member A (torsin A)	30931
ILMN_3127066	0.504663	0.0496839	1.30378	2.33205	-3.97521	-1.23925	Mark2	MAP/microtubule affinity regulating kinase 2	13728
ILMN_2691567	0.469633	0.0407266	1.39012	-2.46244	-3.97542	1.28374	Hyi	hydroxypyruvate isomerase (putative)	68180
ILMN_1220301	0.433664	0.0322622	1.49131	2.61585	-3.97667	-2.50536	Cebpe	CCAAT/enhancer binding protein (C/EBP), epsilon	110794
ILMN_1224291	0.486852	0.0453362	1.34356	2.39207	-3.9776	-1.1431	Mbd1	methyl-CpG binding domain protein 1	17190
ILMN_3161528	0.480027	0.0439161	1.35738	-2.41295	-3.97818	1.49187	-	-	-
ILMN_1259356	0.488554	0.0455545	1.34147	2.38892	-3.97966	-1.44237	Snrk	SNF related kinase	20623
ILMN_2652104	0.505673	0.0500862	1.30028	2.32677	-3.9798	-1.06445	Mia3	melanoma inhibitory activity 3	338366
ILMN_2647628	0.493212	0.0467152	1.33054	2.37243	-3.98018	-1.36512	Ppp1cb	protein phosphatase 1, catalytic subunit, beta isoform	19046
ILMN_2440634	0.475339	0.0423781	1.37286	-2.43634	-3.98036	2.03319	Akap5	A kinase (PRKA) anchor protein 5	238276
ILMN_2756733	0.486248	0.0450721	1.34609	2.3959	-3.98106	-0.942101	Ccdc130	coiled-coil domain containing 130	67736
ILMN_1246650	0.497598	0.0480288	1.3185	2.35425	-3.98143	-1.41894	Hsp90ab1	heat shock protein 90 alpha (cytosolic), class B member 1	15516
ILMN_2745513	0.495664	0.0474727	1.32356	2.36188	-3.98535	-1.76379	Rhag	Rhesus blood group-associated A glycoprotein	19743
ILMN_2595814	0.452617	0.0361422	1.44199	2.54097	-3.98561	-1.03822	Kdm7a	lysine (K)-specific demethylase 7A	338523
ILMN_1214998	0.469803	0.0409164	1.3881	2.45939	-3.98593	-3.2239	Hsd11b1	hydroxysteroid 11-beta dehydrogenase 1	15483
ILMN_1237463	0.510089	0.0512064	1.29068	2.31228	-3.98635	-0.781903	Cog2	component of oligomeric golgi complex 2	76332
ILMN_3088269	0.443541	0.0341179	1.46702	-2.57895	-3.98811	1.17186	Gimap8	GTPase, IMAP family member 8	243374
ILMN_2749487	0.445376	0.0346681	1.46007	-2.5684	-3.98819	0.417676	Rfc2	replication factor C (activator 1) 2	19718
ILMN_3153869	0.491924	0.046561	1.33198	-2.37459	-3.98826	0.438763	Ubap2l	ubiquitin-associated protein 2-like	74383
ILMN_2908846	0.457333	0.0379963	1.42026	2.50805	-3.98857	-0.400756	Iqgap2	IQ motif containing GTPase activating protein 2	544963
ILMN_2565096	0.459368	0.0382484	1.41739	-2.5037	-3.98933	0.910768	-	-	-
ILMN_2776431	0.411557	0.028173	1.55017	-2.70553	-3.98984	1.07931	C1qa	complement component 1, q subcomponent, alpha polypeptide	12259
ILMN_2774160	0.472462	0.0415262	1.38168	2.44967	-3.99173	-3.13892	Hsd11b1	hydroxysteroid 11-beta dehydrogenase 1	15483
ILMN_2893564	0.466932	0.0399991	1.39795	-2.47428	-3.99179	1.8764	-	-	-
ILMN_3163539	0.459936	0.0388108	1.41105	-2.4941	-3.99271	0.684489	Zmiz2	zinc finger, MIZ-type containing 2	52915
ILMN_3153207	0.497099	0.04793	1.31939	2.3556	-3.99317	-1.16115	Lamp2	lysosomal-associated membrane protein 2	16784
ILMN_2821158	0.508935	0.0509689	1.29269	-2.31532	-3.99473	1.14747	Acad10	acyl-Coenzyme A dehydrogenase family, member 10	71985
ILMN_2879876	0.508539	0.0508077	1.29407	2.3174	-3.99474	-1.22703	Tbc1d23	TBC1 domain family, member 23	67581
ILMN_2492161	0.496587	0.0477432	1.32109	2.35816	-3.99718	-1.81187	Tssc1	tumor suppressing subtransferable candidate 1	380752
ILMN_2822160	0.469518	0.0406247	1.39121	-2.46409	-3.99794	0.706639	-	-	-
ILMN_2452717	0.479086	0.0435137	1.36137	-2.41899	-3.9994	1.56001	Rab26os	RAB26, member RAS oncogene family, opposite strand	75614
ILMN_2456243	0.480287	0.0440347	1.3562	-2.41118	-3.99952	1.13313	Zfp148	zinc finger protein 148	22661
ILMN_1250550	0.480027	0.0439564	1.35698	-2.41235	-3.99982	0.514344	-	-	-
ILMN_2506499	0.476447	0.0426209	1.37038	-2.43259	-4.00011	1.09237	Ube3a	ubiquitin protein ligase E3A	22215
ILMN_1214319	0.503746	0.049462	1.30573	2.33498	-4.00027	-1.35868	Gemin6	gem (nuclear organelle) associated protein 6	67242
ILMN_1245383	0.50786	0.0506156	1.29572	2.31988	-4.0006	-1.18097	-	-	-
ILMN_2729162	0.511328	0.0514874	1.2883	2.30869	-4.00089	-0.753889	Sertad1	SERTA domain containing 1	55942
ILMN_2622671	0.491924	0.0465292	1.33227	2.37504	-4.00232	-1.59548	Acsl1	acyl-CoA synthetase long-chain family member 1	14081
ILMN_2764732	0.477936	0.043295	1.36356	2.42229	-4.0025	-0.913717	Pdlim2	PDZ and LIM domain 2	213019
ILMN_2987161	0.501978	0.0490963	1.30895	-2.33985	-4.00339	0.434411	Cnot3	CCR4-NOT transcription complex, subunit 3	232791
ILMN_1252479	0.501389	0.0489189	1.31052	2.34222	-4.00476	-0.853143	-	-	-
ILMN_2944824	0.404854	0.0270561	1.56774	2.73237	-4.00481	-1.75074	Hp	haptoglobin	15439
ILMN_2927025	0.447451	0.0351792	1.45371	2.55876	-4.00714	-0.922123	Sdcbp	syndecan binding protein	53378
ILMN_2874491	0.496075	0.0476102	1.3223	-2.35999	-4.00738	0.810187	Tnip2	TNFAIP3 interacting protein 2	231130
ILMN_2663083	0.457298	0.0379716	1.42054	2.50848	-4.01129	-2.4926	Fcnb	ficolin B	14134
ILMN_2458030	0.452617	0.0361356	1.44207	2.54109	-4.01206	-0.768992	Eif4g2	eukaryotic translation initiation factor 4, gamma 2	13690
ILMN_3006930	0.504663	0.0499092	1.30182	2.32909	-4.01218	-1.53565	Mospd1	motile sperm domain containing 1	70380
ILMN_1224678	0.478307	0.0433589	1.36292	-2.42132	-4.01339	0.491006	Glt8d1	glycosyltransferase 8 domain containing 1	76485
ILMN_1218449	0.476447	0.0426618	1.36996	-2.43196	-4.01425	0.941207	Scarb1	scavenger receptor class B, member 1	20778
ILMN_1222813	0.445022	0.0345696	1.46131	2.57028	-4.0179	-0.994553	-	-	-
ILMN_2697060	0.480294	0.0440597	1.35596	-2.41081	-4.01814	0.379725	Dcp1a	decapping mRNA 1A	75901
ILMN_2753226	0.501104	0.0488672	1.31098	2.34291	-4.01884	-0.990738	Rad51ap1	RAD51 associated protein 1	19362
ILMN_2934028	0.407063	0.0274761	1.56104	-2.72214	-4.01897	0.941057	-	-	-
ILMN_2441850	0.499512	0.0485428	1.31388	2.34727	-4.01906	-1.12919	Zc3h14	zinc finger CCCH type containing 14	75553
ILMN_2523958	0.476134	0.0424945	1.37167	-2.43454	-4.01916	1.01225	-	-	-
ILMN_1220051	0.514044	0.0519397	1.2845	2.30296	-4.0197	-1.11725	Tmpo	thymopoietin	21917
ILMN_1260512	0.510089	0.0511686	1.291	-2.31276	-4.02045	0.763468	Mif	macrophage migration inhibitory factor	17319
ILMN_1212605	0.490839	0.0459421	1.33779	-2.38337	-4.02149	0.86582	1500011K16Rik	RIKEN cDNA 1500011K16 gene	67885
ILMN_3160688	0.496161	0.0476498	1.32194	2.35944	-4.02166	-1.65513	Zfp597	zinc finger protein 597	71063
ILMN_2593774	0.459575	0.0385522	1.41395	-2.4985	-4.02192	0.580294	Rgcc	regulator of cell cycle	66214
ILMN_1219712	0.500392	0.0487499	1.31203	2.34449	-4.02355	-1.93939	Ctps	cytidine 5'-triphosphate synthase	51797
ILMN_2763459	0.464087	0.039467	1.40377	2.48308	-4.02368	-0.422116	Tbcel	tubulin folding cofactor E-like	272589
ILMN_2565490	0.442717	0.0338403	1.47057	-2.58433	-4.02468	1.54835	Idh3b	isocitrate dehydrogenase 3 (NAD+) beta	170718
ILMN_2724919	0.447451	0.0352507	1.45283	-2.55742	-4.02516	0.811958	Mtx1	metaxin 1	17827
ILMN_2805261	0.452617	0.0363426	1.43958	2.53733	-4.02591	-0.662906	Adnp	activity-dependent neuroprotective protein	11538
ILMN_2744036	0.486248	0.0450895	1.34592	-2.39565	-4.02718	1.40398	Mlec	malectin	109154
ILMN_2760226	0.476447	0.0425788	1.37081	-2.43324	-4.02771	1.07089	B9d2	B9 protein domain 2	232987
ILMN_1246108	0.427564	0.0306994	1.51287	-2.64866	-4.02881	1.19349	Hist1h2ah	histone cluster 1, H2ah	319168
ILMN_3001341	0.403157	0.0263134	1.57982	-2.75086	-4.02896	0.826591	Cnnm1	cyclin M1	83674
ILMN_2644193	0.41506	0.0285931	1.54374	-2.69571	-4.02898	1.01379	-	-	-
ILMN_2706451	0.505484	0.0500434	1.30065	2.32733	-4.03026	-0.520597	-	-	-
ILMN_2890284	0.514885	0.0522293	1.28209	2.29932	-4.03294	-0.545432	Cnot11	CCR4-NOT transcription complex, subunit 11	52846
ILMN_2704873	0.499512	0.0485606	1.31372	-2.34704	-4.03349	1.24029	Hist1h2ab	histone cluster 1, H2ab	319172
ILMN_2894497	0.433664	0.0322593	1.49134	-2.61591	-4.03372	0.497881	Rfc2	replication factor C (activator 1) 2	19718
ILMN_2998135	0.46568	0.0397583	1.40057	2.47825	-4.03379	-0.787238	Atg5	autophagy related 5	11793
ILMN_2590638	0.511328	0.0514064	1.28898	2.30972	-4.0352	-1.72886	Bcl2l11	BCL2-like 11 (apoptosis facilitator)	12125
ILMN_2672543	0.514195	0.0520364	1.28369	-2.30174	-4.03567	1.41259	Ccdc120	coiled-coil domain containing 120	54648
ILMN_2603699	0.469803	0.0411933	1.38517	2.45496	-4.03607	-0.932796	Birc5	baculoviral IAP repeat-containing 5	11799
ILMN_1218536	0.477304	0.0430858	1.36567	-2.42547	-4.03662	1.41188	Cops5	COP9 signalosome subunit 5	26754
ILMN_2959974	0.457298	0.0379353	1.42096	-2.50911	-4.03696	0.687742	Cdan1	congenital dyserythropoietic anemia, type I (human)	68968
ILMN_2482897	0.469803	0.0409129	1.38814	-2.45944	-4.03752	1.01102	Rmdn1	regulator of microtubule dynamics 1	66302
ILMN_2550631	0.468802	0.0404058	1.39356	-2.46763	-4.03843	0.823318	Trpm7	transient receptor potential cation channel, subfamily M, member 7	58800
ILMN_2992541	0.433056	0.0319839	1.49507	2.62157	-4.03881	-0.375904	Ergic3	ERGIC and golgi 3	66366
ILMN_2666438	0.486254	0.0452338	1.34454	-2.39356	-4.03883	0.644829	-	-	-
ILMN_2690556	0.477909	0.0432681	1.36383	-2.4227	-4.03968	1.91475	-	-	-
ILMN_2621762	0.512578	0.0517013	1.2865	2.30598	-4.04024	-1.39775	Polm	polymerase (DNA directed), mu	54125
ILMN_2630605	0.406005	0.0272883	1.56402	-2.72669	-4.04065	0.878218	Fscn1	fascin actin-bundling protein 1	14086
ILMN_3009948	0.519453	0.0546642	1.2623	2.26948	-4.04132	-0.578552	Gmcl1	germ cell-less, spermatogenesis associated 1	23885
ILMN_1259388	0.435357	0.0327459	1.48484	-2.60602	-4.04171	1.43729	Col6a1	collagen, type VI, alpha 1	12833
ILMN_1244139	0.520077	0.0548692	1.26067	2.26703	-4.0419	-0.414444	-	-	-
ILMN_2416620	0.493212	0.046842	1.32936	2.37065	-4.04237	-1.07386	-	-	-
ILMN_2732649	0.443072	0.0340188	1.46828	-2.58086	-4.04414	1.08792	Tmem107	transmembrane protein 107	66910
ILMN_2953751	0.517266	0.0531914	1.27416	2.28737	-4.04463	-1.36144	Sec14l1	SEC14-like lipid binding 1	74136
ILMN_1254958	0.48484	0.0447548	1.34916	2.40054	-4.04486	-0.942639	9430015G10Rik	RIKEN cDNA 9430015G10 gene	230996
ILMN_2721399	0.404058	0.026624	1.57473	-2.74306	-4.04569	0.816946	Ctsw	cathepsin W	13041
ILMN_1255162	0.457298	0.0379312	1.421	-2.50918	-4.04668	1.27431	Fads1	fatty acid desaturase 1	76267
ILMN_1218206	0.466394	0.0399308	1.39869	-2.4754	-4.04751	0.829446	Klf13	Kruppel-like factor 13	50794
ILMN_2939702	0.504663	0.0499266	1.30167	2.32886	-4.0478	-1.51532	Dhrs7	dehydrogenase/reductase (SDR family) member 7	66375
ILMN_2654074	0.460609	0.0389731	1.40923	-2.49136	-4.04795	0.915411	Sesn1	sestrin 1	140742
ILMN_2921901	0.369334	0.0212218	1.67322	-2.89439	-4.04914	0.478611	Kcne1	potassium voltage-gated channel, Isk-related subfamily, member 1	16509
ILMN_1242661	0.489644	0.0457157	1.33993	2.38661	-4.04961	-1.12107	Itgb2	integrin beta 2	16414
ILMN_2672626	0.491182	0.0460809	1.33648	2.38139	-4.05085	-1.18397	Myh9	myosin, heavy polypeptide 9, non-muscle	17886
ILMN_2777706	0.447451	0.0352147	1.45328	-2.55809	-4.05113	0.470812	Mrps12	mitochondrial ribosomal protein S12	24030
ILMN_1233691	0.491924	0.0465478	1.3321	-2.37478	-4.05113	1.07359	Cryl1	crystallin, lambda 1	68631
ILMN_1222736	0.50786	0.0505918	1.29592	2.32019	-4.05216	-2.09601	Lrrk2	leucine-rich repeat kinase 2	66725
ILMN_2879614	0.519381	0.0538401	1.26889	-2.27943	-4.05257	0.708293	Zbp1	Z-DNA binding protein 1	58203
ILMN_2594539	0.519381	0.0542608	1.26551	2.27433	-4.05262	-1.14593	-	-	-
ILMN_2665266	0.510089	0.0511988	1.29074	-2.31237	-4.05302	1.48471	H2-T10	histocompatibility 2, T region locus 10	15024
ILMN_2603693	0.477909	0.0432698	1.36382	-2.42267	-4.05304	0.823607	Ppp6r1	protein phosphatase 6, regulatory subunit 1	243819
ILMN_2534556	0.37924	0.0222785	1.65211	-2.86185	-4.05367	0.530946	-	-	-
ILMN_2658566	0.462837	0.0393165	1.40543	2.48559	-4.05426	-1.23976	Midn	midnolin	59090
ILMN_1227723	0.517313	0.0532552	1.27364	-2.28658	-4.05502	0.850447	Nudt22	nudix (nucleoside diphosphate linked moiety X)-type motif 22	68323
ILMN_2470764	0.520077	0.0548541	1.26079	2.26721	-4.05601	-0.978951	Ttll11	tubulin tyrosine ligase-like family, member 11	74410
ILMN_3006575	0.515274	0.0524758	1.28004	2.29624	-4.05696	-0.838588	Ccp110	centriolar coiled coil protein 110	101565
ILMN_1254715	0.455986	0.0372098	1.42934	-2.52181	-4.05768	0.671287	Mrpl37	mitochondrial ribosomal protein L37	56280
ILMN_2700448	0.453033	0.0364479	1.43833	-2.53542	-4.05996	0.512105	Specc1l	sperm antigen with calponin homology and coiled-coil domains 1-like	74392
ILMN_3162476	0.473296	0.0418679	1.37812	2.44429	-4.06086	-0.455858	Sec61a1	Sec61 alpha 1 subunit (S, cerevisiae)	53421
ILMN_2909238	0.4284	0.0308208	1.51116	-2.64605	-4.06163	1.13345	Sptb	spectrin beta, erythrocytic	20741
ILMN_2589433	0.515274	0.0524642	1.28014	2.29638	-4.06196	-0.911532	Rnf41	ring finger protein 41	67588
ILMN_1232084	0.455986	0.0372143	1.42929	2.52173	-4.06385	-0.921758	Tmx4	thioredoxin-related transmembrane protein 4	52837
ILMN_2600022	0.520478	0.0549862	1.25975	-2.26563	-4.06533	0.979322	-	-	-
ILMN_3151840	0.459575	0.0385131	1.41439	2.49916	-4.0654	-1.70129	Ppm1m	protein phosphatase 1M	67905
ILMN_1221886	0.517335	0.053294	1.27332	-2.2861	-4.06609	0.374618	Zfp3	zinc finger protein 3	193043
ILMN_1233733	0.489644	0.0457716	1.3394	2.38581	-4.0667	-1.4144	Hsp90ab1	heat shock protein 90 alpha (cytosolic), class B member 1	15516
ILMN_2623451	0.526303	0.0563119	1.2494	2.25003	-4.0668	-0.450839	Ift172	intraflagellar transport 172	67661
ILMN_1234541	0.486248	0.045017	1.34662	-2.39671	-4.06923	1.7371	-	-	-
ILMN_1213275	0.515502	0.0526012	1.279	2.29467	-4.06924	-1.89728	Slc12a6	solute carrier family 12, member 6	107723
ILMN_2949886	0.501104	0.0488625	1.31102	-2.34297	-4.07056	0.463241	Primpol	primase and polymerase (DNA-directed)	408022
ILMN_1240891	0.519381	0.0544669	1.26387	2.27185	-4.07087	-1.44908	Trp53rkb	transformation related protein 53 regulating kinase B	76367
ILMN_3005827	0.476447	0.0427391	1.36917	-2.43077	-4.07106	0.688418	Mrps26	mitochondrial ribosomal protein S26	99045
ILMN_2704141	0.501978	0.0490681	1.3092	2.34022	-4.07198	-1.93046	Dok1	docking protein 1	13448
ILMN_1219759	0.495458	0.0474166	1.32407	2.36266	-4.07202	-0.709628	Hltf	helicase-like transcription factor	20585
ILMN_2704165	0.516487	0.0528632	1.27685	2.29142	-4.07241	-1.11196	Ndufs2	NADH dehydrogenase (ubiquinone) Fe-S protein 2	226646
ILMN_2515601	0.39864	0.0254805	1.59379	-2.77225	-4.07392	0.691236	Vldlr	very low density lipoprotein receptor	22359
ILMN_1259252	0.514044	0.0519332	1.28455	2.30304	-4.07545	-1.88095	Anxa1	annexin A1	16952
ILMN_2755936	0.443072	0.0340136	1.46835	-2.58096	-4.07558	1.4593	Rasl11a	RAS-like, family 11, member A	68895
ILMN_1217363	0.519381	0.0543786	1.26457	2.27291	-4.07605	-1.31044	Ttc14	tetratricopeptide repeat domain 14	67120
ILMN_2739128	0.517266	0.0532127	1.27398	2.2871	-4.07657	-1.28478	Tmem214	transmembrane protein 214	68796
ILMN_2588737	0.475104	0.0423344	1.37331	2.43702	-4.07698	-2.1161	Rab3d	RAB3D, member RAS oncogene family	19340
ILMN_2858666	0.417075	0.0289106	1.53894	-2.68839	-4.07866	0.921989	Shd	src homology 2 domain-containing transforming protein D	20420
ILMN_1255725	0.50786	0.0506673	1.29527	2.31921	-4.07874	-0.784012	Stx5a	syntaxin 5A	56389
ILMN_2912439	0.473296	0.0420294	1.37645	2.44176	-4.07942	-0.636466	1810026J23Rik	RIKEN cDNA 1810026J23 gene	69773
ILMN_1258453	0.481028	0.0441729	1.35484	-2.40912	-4.07996	0.401912	Vps53	VPS53 GARP complex subunit	68299
ILMN_3141648	0.515274	0.0523965	1.2807	2.29723	-4.08004	-1.87361	Mylk3	myosin light chain kinase 3	213435
ILMN_1234871	0.402742	0.0262449	1.58096	-2.75259	-4.08106	0.728393	Phip	pleckstrin homology domain interacting protein	83946
ILMN_2634264	0.519381	0.0544979	1.26362	2.27147	-4.08145	-1.35488	Gde1	glycerophosphodiester phosphodiesterase 1	56209
ILMN_2744121	0.486917	0.0453655	1.34327	2.39165	-4.08298	-0.86726	Tmem181c-ps	transmembrane protein 181C, pseudogene	100040525
ILMN_2705367	0.473296	0.0420586	1.37614	-2.44131	-4.08367	0.570351	Ehmt2	euchromatic histone lysine N-methyltransferase 2	110147
ILMN_3052430	0.519453	0.0546569	1.26235	2.26957	-4.08605	-1.64977	Cd63	CD63 antigen	12512
ILMN_3161813	0.516487	0.0529102	1.27646	-2.29084	-4.088	0.464761	Tube1	epsilon-tubulin 1	71924
ILMN_2680876	0.511328	0.0514835	1.28833	-2.30874	-4.08981	1.35024	Iqce	IQ motif containing E	74239
ILMN_1228414	0.516487	0.0529849	1.27585	2.28991	-4.09199	-1.64501	Smad2	SMAD family member 2	17126
ILMN_1236762	0.504663	0.0499176	1.30175	-2.32898	-4.09394	1.8281	Gp5	glycoprotein 5 (platelet)	14729
ILMN_1254178	0.477304	0.0431502	1.36502	-2.42449	-4.09514	1.64412	-	-	-
ILMN_2452255	0.526303	0.0565021	1.24794	2.24782	-4.09564	-0.981602	Irf2bp2	interferon regulatory factor 2 binding protein 2	270110
ILMN_1218380	0.402742	0.0261928	1.58182	-2.75391	-4.09861	0.228643	Hist2h2ac	histone cluster 2, H2ac	319176
ILMN_1235072	0.523847	0.055868	1.25284	2.25521	-4.09933	-0.740085	Gmeb2	glucocorticoid modulatory element binding protein 2	229004
ILMN_2473718	0.519381	0.0541892	1.26609	2.27519	-4.09956	-1.96979	Lrch1	leucine-rich repeats and calponin homology (CH) domain containing 1	380916
ILMN_2732795	0.425228	0.0303894	1.51728	-2.65537	-4.10092	0.988832	Myl10	myosin, light chain 10, regulatory	59310
ILMN_1241196	0.331462	0.0157823	1.80183	3.09433	-4.10141	-0.221905	Ergic2	ERGIC and golgi 2	67456
ILMN_1213186	0.504663	0.0497679	1.30305	-2.33094	-4.10218	1.32167	Brd8	bromodomain containing 8	78656
ILMN_2735080	0.519381	0.0542356	1.26572	2.27463	-4.10279	-1.46723	Armc8	armadillo repeat containing 8	74125
ILMN_2811240	0.527299	0.0570932	1.24342	-2.24101	-4.10309	1.20167	Tprkb	Tp53rk binding protein	69786
ILMN_2514723	0.498327	0.0481913	1.31703	-2.35204	-4.10422	1.18541	Smim20	small integral membrane protein 20	66278
ILMN_2943217	0.493212	0.0467813	1.32993	-2.3715	-4.10484	0.654848	Aimp2	aminoacyl tRNA synthetase complex-interacting multifunctional protein 2	231872
ILMN_2513781	0.488554	0.0455647	1.34137	-2.38878	-4.10495	1.33008	A130038J17Rik	RIKEN cDNA A130038J17 gene	320628
ILMN_2587651	0.519381	0.0543808	1.26455	2.27288	-4.10891	-0.938679	Wwox	WW domain-containing oxidoreductase	80707
ILMN_2657409	0.501978	0.0490864	1.30904	-2.33998	-4.11063	1.64924	-	-	-
ILMN_2619848	0.434764	0.0326089	1.48666	2.60879	-4.11402	-0.967179	Tfrc	transferrin receptor	22042
ILMN_1235783	0.497959	0.048132	1.31757	2.35284	-4.11412	-0.507441	Acbd3	acyl-Coenzyme A binding domain containing 3	170760
ILMN_1247556	0.393943	0.0245949	1.60916	-2.79581	-4.1143	0.582227	Ern1	endoplasmic reticulum (ER) to nucleus signalling 1	78943
ILMN_2571414	0.491924	0.0465275	1.33229	-2.37507	-4.11608	1.30826	Ndrg3	N-myc downstream regulated gene 3	29812
ILMN_2545897	0.417075	0.0290397	1.53701	-2.68544	-4.11715	0.850916	Ost4	oligosaccharyltransferase complex subunit 4 (non-catalytic)	67695
ILMN_1258534	0.515128	0.0522786	1.28168	2.2987	-4.11728	-1.63914	Atp6v0d1	ATPase, H+ transporting, lysosomal V0 subunit D1	11972
ILMN_2615207	0.48882	0.0456129	1.34091	-2.38808	-4.11771	0.483046	Eci1	enoyl-Coenzyme A delta isomerase 1	13177
ILMN_2778428	0.476978	0.0429314	1.36722	2.42783	-4.11881	-0.730785	Thoc6	THO complex 6	386612
ILMN_2697918	0.457298	0.0378173	1.42231	-2.51115	-4.11894	0.283753	Trmt1l	tRNA methyltransferase 1 like	98685
ILMN_2596834	0.53068	0.0581442	1.23549	2.22906	-4.11915	-1.07024	Llph	LLP homolog, long-term synaptic facilitation (Aplysia)	66225
ILMN_2637982	0.53068	0.0580969	1.23585	-2.2296	-4.11973	1.05527	Herc1	HECT and RLD domain containing E3 ubiquitin protein ligase family member 1	235439
ILMN_2659540	0.526303	0.0564107	1.24864	-2.24888	-4.12058	0.571608	Nfatc3	nuclear factor of activated T cells, cytoplasmic, calcineurin dependent 3	18021
ILMN_1238739	0.528317	0.057355	1.24143	2.23801	-4.12279	-0.451615	Kif13b	kinesin family member 13B	16554
ILMN_2903529	0.53529	0.0593922	1.22627	2.21516	-4.12515	-0.721121	Rnf121	ring finger protein 121	75212
ILMN_3160517	0.456251	0.0373477	1.42774	-2.51937	-4.12679	0.463676	Cox17	cytochrome c oxidase assembly protein 17	12856
ILMN_2938047	0.529076	0.0575365	1.24006	2.23594	-4.12866	-1.40421	Etv5	ets variant 5	104156
ILMN_2524980	0.504147	0.0495254	1.30517	2.33414	-4.12875	-1.55452	H2afj	H2A histone family, member J	232440
ILMN_1232208	0.493212	0.0468157	1.32961	-2.37102	-4.1296	0.630378	Copz2	coatomer protein complex, subunit zeta 2	56358
ILMN_2575417	0.50292	0.0492866	1.30727	-2.33731	-4.13094	0.999152	-	-	-
ILMN_2745841	0.533643	0.0586984	1.23137	2.22285	-4.13279	-1.20665	Rpf1	ribosome production factor 1 homolog	70285
ILMN_1233455	0.418072	0.0293584	1.53227	-2.67821	-4.13379	0.839627	Olfml3	olfactomedin-like 3	99543
ILMN_2907322	0.501978	0.0490562	1.30931	-2.34038	-4.13425	1.69478	Dtx2	deltex 2, E3 ubiquitin ligase	74198
ILMN_1249986	0.523359	0.0557501	1.25375	2.2566	-4.13509	-0.657776	Gemin7	gem (nuclear organelle) associated protein 7	69731
ILMN_1250904	0.41941	0.0295325	1.5297	-2.6743	-4.13634	0.846608	Rtn2	reticulon 2 (Z-band associated protein)	20167
ILMN_1229853	0.529544	0.0577413	1.23851	2.23362	-4.13833	-1.5712	Arrb1	arrestin, beta 1	109689
ILMN_2470889	0.50292	0.0493349	1.30685	-2.33667	-4.13834	1.07176	Sdr39u1	short chain dehydrogenase/reductase family 39U, member 1	654795
ILMN_1230730	0.476447	0.0427109	1.36946	2.43121	-4.13848	-0.433959	Ate1	arginyltransferase 1	11907
ILMN_1239055	0.519381	0.0544385	1.26409	2.27219	-4.14147	-2.41785	Xdh	xanthine dehydrogenase	22436
ILMN_2929031	0.527299	0.057089	1.24345	2.24106	-4.14173	-0.578519	Mrpl49	mitochondrial ribosomal protein L49	18120
ILMN_2822621	0.461048	0.0390984	1.40784	2.48925	-4.14272	-0.355522	Mrpl10	mitochondrial ribosomal protein L10	107732
ILMN_2447538	0.473296	0.041737	1.37948	-2.44635	-4.14286	1.01699	Emsy	EMSY, BRCA2-interacting transcriptional repressor	233545
ILMN_3049961	0.519381	0.0544791	1.26377	2.2717	-4.14349	-2.08621	Syne1	spectrin repeat containing, nuclear envelope 1	64009
ILMN_2654896	0.473296	0.0420015	1.37673	-2.4422	-4.14633	1.01531	-	-	-
ILMN_2628271	0.469803	0.0410668	1.38651	2.45698	-4.1467	-0.886664	-	-	-
ILMN_2578850	0.494927	0.0471356	1.32665	-2.36655	-4.14693	1.09287	-	-	-
ILMN_1258266	0.537765	0.0602146	1.2203	-2.20615	-4.1483	1.02613	Peli1	pellino 1	67245
ILMN_1232115	0.516487	0.0530811	1.27506	2.28873	-4.14911	-0.745266	Rrp36	ribosomal RNA processing 36 homolog (S, cerevisiae)	224823
ILMN_2762509	0.53529	0.0594217	1.22605	-2.21483	-4.15037	0.660659	Ncdn	neurochondrin	26562
ILMN_2600053	0.535441	0.0595554	1.22508	2.21336	-4.15079	-1.05399	Slc25a11	solute carrier family 25 (mitochondrial carrier oxoglutarate carrier), member 11	67863
ILMN_1251890	0.52721	0.0567582	1.24597	-2.24486	-4.15156	0.447076	-	-	-
ILMN_1213053	0.53529	0.0593122	1.22686	-2.21604	-4.15248	1.66474	Wars2	tryptophanyl tRNA synthetase 2 (mitochondrial)	70560
ILMN_2535430	0.53335	0.058633	1.23186	-2.22358	-4.15566	1.91874	-	-	-
ILMN_1242946	0.519381	0.0541095	1.26673	2.27616	-4.15571	-1.07142	-	-	-
ILMN_2853409	0.472462	0.0414932	1.38202	2.45019	-4.15647	-0.807583	Arfgap2	ADP-ribosylation factor GTPase activating protein 2	77038
ILMN_2914418	0.478307	0.0433958	1.36255	-2.42077	-4.15743	1.18458	Ncstn	nicastrin	59287
ILMN_2641013	0.53529	0.0592656	1.2272	2.21655	-4.15867	-1.34006	Mynn	myoneurin	80732
ILMN_2724451	0.540183	0.0609855	1.21477	-2.19782	-4.15986	1.29656	Fbf1	Fas (TNFRSF6) binding factor 1	217335
ILMN_1218593	0.516487	0.053059	1.27524	-2.289	-4.16036	1.76333	Zfp410	zinc finger protein 410	52708
ILMN_2972149	0.50292	0.0493568	1.30665	-2.33638	-4.16074	0.664369	Mtx1	metaxin 1	17827
ILMN_1252356	0.473296	0.0421132	1.37558	-2.44046	-4.16242	0.410828	Cand1	cullin associated and neddylation disassociated 1	71902
ILMN_1257313	0.519381	0.0542794	1.26536	-2.2741	-4.16306	1.03393	Nab1	Ngfi-A binding protein 1	17936
ILMN_2632206	0.529544	0.0577063	1.23878	2.23401	-4.16516	-1.45214	Gnas	GNAS (guanine nucleotide binding protein, alpha stimulating) complex locus	14683
ILMN_2579537	0.515274	0.0525152	1.27972	-2.29575	-4.16647	1.1717	Kdm6a	lysine (K)-specific demethylase 6A	22289
ILMN_2713008	0.533668	0.0587645	1.23088	-2.22211	-4.16768	1.40562	Fam73a	family with sequence similarity 73, member A	215708
ILMN_1257097	0.516487	0.0529693	1.27598	2.29011	-4.16829	-1.14012	Cnp	2',3'-cyclic nucleotide 3' phosphodiesterase	12799
ILMN_1228116	0.453381	0.0365052	1.43765	-2.53439	-4.16837	1.24337	-	-	-
ILMN_1242457	0.485526	0.0448413	1.34832	2.39927	-4.16942	-2.87702	Fpr2	formyl peptide receptor 2	14289
ILMN_2462745	0.431172	0.0317005	1.49893	2.62745	-4.16994	-0.70109	H2-D1	histocompatibility 2, D region locus 1	14964
ILMN_2687169	0.527224	0.0569497	1.24451	-2.24266	-4.17009	1.48273	Id3	inhibitor of DNA binding 3	15903
ILMN_2596522	0.4567	0.0374852	1.42614	-2.51696	-4.17377	1.32736	Mt1	metallothionein 1	17748
ILMN_2950067	0.453755	0.0366313	1.43615	-2.53212	-4.17392	0.930172	Maml3	mastermind like 3 (Drosophila)	433586
ILMN_2642671	0.519381	0.0538303	1.26897	-2.27955	-4.1742	0.550419	Cnot6l	CCR4-NOT transcription complex, subunit 6-like	231464
ILMN_1234796	0.53907	0.0604998	1.21825	-2.20305	-4.17455	1.16055	Hsd17b12	hydroxysteroid (17-beta) dehydrogenase 12	56348
ILMN_2709525	0.537765	0.0601884	1.22049	2.20643	-4.17478	-0.963416	Cdc16	CDC16 cell division cycle 16	69957
ILMN_2657356	0.53907	0.0605576	1.21783	2.20243	-4.175	-1.49939	Lig1	ligase I, DNA, ATP-dependent	16881
ILMN_2454692	0.521013	0.0553326	1.25702	2.26152	-4.17585	-1.02754	Ubtd1	ubiquitin domain containing 1	226122
ILMN_2864290	0.537765	0.060205	1.22037	-2.20625	-4.17774	1.35778	Fam126b	family with sequence similarity 126, member B	213056
ILMN_2686115	0.519381	0.0544704	1.26384	2.27181	-4.17852	-1.32425	Rapgef6	Rap guanine nucleotide exchange factor (GEF) 6	192786
ILMN_1230908	0.537679	0.0601191	1.22099	-2.20719	-4.17891	1.21927	-	-	-
ILMN_3103652	0.493212	0.0467303	1.3304	-2.37222	-4.1793	0.604275	Csnk1d	casein kinase 1, delta	104318
ILMN_2610609	0.52721	0.0567812	1.2458	2.2446	-4.17955	-0.757351	Ttc39b	tetratricopeptide repeat domain 39B	69863
ILMN_1237074	0.496075	0.0476134	1.32227	-2.35994	-4.18024	0.254184	Slc25a19	solute carrier family 25 (mitochondrial thiamine pyrophosphate carrier), member 19	67283
ILMN_1247242	0.53907	0.0605383	1.21797	2.20264	-4.18054	-1.48302	Nemf	nuclear export mediator factor	66244
ILMN_1229458	0.529544	0.0576888	1.23891	2.23421	-4.18056	-1.69615	Prkcb	protein kinase C, beta	18751
ILMN_1256532	0.417643	0.0292084	1.53449	-2.6816	-4.18113	0.743728	Rictor	RPTOR independent companion of MTOR, complex 2	78757
ILMN_1216854	0.496687	0.0477954	1.32061	2.35744	-4.18209	-0.711014	Zfp787	zinc finger protein 787	67109
ILMN_2839479	0.540183	0.0609246	1.21521	2.19847	-4.18324	-1.22042	S1pr4	sphingosine-1-phosphate receptor 4	13611
ILMN_1237148	0.528317	0.0573277	1.24164	-2.23832	-4.18352	0.656593	Mga	MAX gene associated	29808
ILMN_2650275	0.504663	0.0498554	1.30229	2.32979	-4.18413	-0.703573	1810055G02Rik	RIKEN cDNA 1810055G02 gene	72056
ILMN_1223862	0.519381	0.0541482	1.26642	-2.27569	-4.18472	1.19333	Cux1	cut-like homeobox 1	13047
ILMN_1247047	0.489644	0.0457835	1.33929	2.38564	-4.185	-0.935829	Hnrnpa0	heterogeneous nuclear ribonucleoprotein A0	77134
ILMN_2630884	0.535441	0.0595205	1.22533	-2.21374	-4.18528	0.866782	Aplf	aprataxin and PNKP like factor	72103
ILMN_1242212	0.53529	0.0592353	1.22742	2.21689	-4.18563	-1.24609	1110037F02Rik	RIKEN cDNA 1110037F02 gene	66185
ILMN_2742345	0.533668	0.0587912	1.23069	2.22182	-4.18869	-1.55532	Sepsecs	Sep (O-phosphoserine) tRNA:Sec (selenocysteine) tRNA synthase	211006
ILMN_2712986	0.457298	0.0377876	1.42265	2.51167	-4.18893	-1.62693	Chil3	chitinase-like 3	12655
ILMN_2418366	0.519381	0.0543738	1.26461	-2.27297	-4.18911	1.19636	6720427H10Rik	RIKEN cDNA 6720427H10 gene	77884
ILMN_2891274	0.472462	0.0415344	1.38159	-2.44954	-4.18994	0.78438	Rltpr	RGD motif, leucine rich repeats, tropomodulin domain and proline-rich containing	234695
ILMN_2724585	0.500392	0.0487032	1.31244	-2.34511	-4.19021	1.30474	Dag1	dystroglycan 1	13138
ILMN_1218670	0.531967	0.0583455	1.23399	-2.2268	-4.19103	1.14956	Csnk2a1	casein kinase 2, alpha 1 polypeptide	12995
ILMN_2617468	0.537153	0.0599833	1.22197	2.20867	-4.19171	-1.81876	Chac1	ChaC, cation transport regulator 1	69065
ILMN_2630646	0.431014	0.0316301	1.4999	-2.62892	-4.19215	0.874402	Pappa	pregnancy-associated plasma protein A	18491
ILMN_2586877	0.544392	0.0633451	1.19829	-2.17295	-4.19253	1.00012	-	-	-
ILMN_2659467	0.509034	0.0510031	1.2924	2.31488	-4.19265	-0.302631	Pitpnb	phosphatidylinositol transfer protein, beta	56305
ILMN_2777019	0.496021	0.0475416	1.32293	-2.36093	-4.19337	0.940638	Spo11	SPO11 meiotic protein covalently bound to DSB	26972
ILMN_1244167	0.467196	0.0400664	1.39722	-2.47318	-4.19355	1.27517	Spata6	spermatogenesis associated 6	67946
ILMN_1252621	0.529544	0.057735	1.23856	-2.23369	-4.19409	0.555174	Itfg2	integrin alpha FG-GAP repeat containing 2	101142
ILMN_2594525	0.527224	0.0569395	1.24459	2.24277	-4.19508	-1.33823	Nsdhl	NAD(P) dependent steroid dehydrogenase-like	18194
ILMN_2926068	0.514044	0.0519474	1.28444	2.30287	-4.19577	-0.843374	Prr11	proline rich 11	270906
ILMN_1254631	0.469633	0.0407693	1.38967	-2.46175	-4.19602	1.01105	-	-	-
ILMN_1249197	0.544392	0.0647607	1.18869	-2.15847	-4.19666	0.588767	Akap2	A kinase (PRKA) anchor protein 2	11641
ILMN_2785104	0.500392	0.0487318	1.31219	2.34473	-4.19707	-0.796599	Srsf7	serine/arginine-rich splicing factor 7	225027
ILMN_2728521	0.539325	0.0606391	1.21725	2.20155	-4.19709	-0.966829	Smpd1	sphingomyelin phosphodiesterase 1, acid lysosomal	20597
ILMN_1228395	0.544392	0.0643843	1.19122	-2.16229	-4.19939	0.883372	Rab1a	RAB1A, member RAS oncogene family	19324
ILMN_2673121	0.532488	0.0584696	1.23307	2.22541	-4.19991	-1.00361	Sigirr	single immunoglobulin and toll-interleukin 1 receptor (TIR) domain	24058
ILMN_2821014	0.484228	0.0446289	1.35038	-2.40239	-4.20022	0.494521	Timm8b	translocase of inner mitochondrial membrane 8B	30057
ILMN_1245918	0.472677	0.0415759	1.38116	-2.44889	-4.20069	0.775913	Tab1	TGF-beta activated kinase 1/MAP3K7 binding protein 1	66513
ILMN_2770926	0.516487	0.0530534	1.27529	2.28907	-4.2012	-1.13171	Ap1m1	adaptor-related protein complex AP-1, mu subunit 1	11767
ILMN_1257178	0.544392	0.0631973	1.1993	2.17448	-4.20125	-0.93051	Zfp367	zinc finger protein 367	238673
ILMN_1250409	0.515677	0.0526795	1.27836	-2.2937	-4.20128	0.565877	Tap1	transporter 1, ATP-binding cassette, sub-family B (MDR/TAP)	21354
[truncated: 18,920 more rows]
