# Supplementary material for: Downregulation of stromal syntenin sustains AML development
Source: EMBO Mol Med. 2023 Oct 11;15(11):e17570. doi: 10.15252/emmm.202317570 (PMC10630886; doi:10.15252/emmm.202317570)
Supplement: Supplementary file 4 — Dataset EV2 [file EMMM-15-e17570-s005.xlsx]

## Sheet: Legend
Dataset EV2. Gene differentially expressed in AML-BMSC depending on AML subtypes, related to figure 1B.

## Sheet: FLT3ITD-BMSC vs normal BMSC
Probe ID	adj p-value	p-value	-log10 (p-value)	t	B	log2 (Fold Change)	Gene symbol	Gene title	Gene ID
ILMN_1243614	0.038622	8.19509e-06	5.08645	39.9979	4.14153	-0.957603	-	-	-
ILMN_1218732	0.038622	5.62331e-06	5.25001	44.5155	3.85555	-1.49965	-	-	-
ILMN_1256644	0.038622	1.01905e-05	4.99181	37.5958	3.80732	-3.57659	Slc6a12	solute carrier family 6 (neurotransmitter transporter, betaine/GABA), member 12	14411
ILMN_1237228	0.038622	2.55154e-05	4.5932	28.9575	3.67915	-0.694439	Fam175b	family with sequence similarity 175, member B	109359
ILMN_1257702	0.038622	1.99316e-05	4.70046	-31.066	3.64287	0.813687	Lars	leucyl-tRNA synthetase	107045
ILMN_2573801	0.038622	1.54635e-05	4.81069	33.392	3.57462	-1.32028	Cep120	centrosomal protein 120	225523
ILMN_1225861	0.038622	2.89182e-05	4.53883	27.9436	3.51322	-0.81573	Trmt1l	tRNA methyltransferase 1 like	98685
ILMN_2685150	0.038622	3.57151e-05	4.44715	26.3132	3.45657	-0.605212	Tmub2	transmembrane and ubiquitin-like domain containing 2	72053
ILMN_2860174	0.038622	3.88756e-05	4.41032	25.6851	3.36538	-0.652754	Pfkfb3	6-phosphofructo-2-kinase/fructose-2,6-biphosphatase 3	170768
ILMN_2688763	0.038622	2.57302e-05	4.58956	-28.8885	3.36241	1.32656	Ndufs7	NADH dehydrogenase (ubiquinone) Fe-S protein 7	75406
ILMN_2693019	0.038622	1.65182e-05	4.78204	32.7712	3.35801	-2.62543	Acpp	acid phosphatase, prostate	56318
ILMN_2499056	0.038622	4.24641e-05	4.37198	25.047	3.17726	-0.919547	-	-	-
ILMN_2657876	0.0425395	4.88048e-05	4.31154	24.0729	3.1602	-0.681096	Adpgk	ADP-dependent glucokinase	72141
ILMN_2600042	0.038622	3.10403e-05	4.50807	27.3858	3.09284	-1.62949	Slc35a5	solute carrier family 35, member A5	74102
ILMN_2780454	0.038622	3.67705e-05	4.4345	26.0958	3.05825	-1.4322	S100pbp	S100P binding protein	74648
ILMN_2899863	0.038622	3.40996e-05	4.46725	26.6624	3.01642	-2.71006	Tnf	tumor necrosis factor	21926
ILMN_2648669	0.038622	2.25936e-05	4.64601	-29.9774	2.99383	3.35216	Gpnmb	glycoprotein (transmembrane) nmb	93695
ILMN_2879349	0.038622	3.01341e-05	4.52094	-27.6178	2.9276	2.23492	Nprl3	nitrogen permease regulator-like 3	17168
ILMN_2721337	0.038622	1.50865e-05	4.82141	33.6273	2.88486	-1.91503	G6pdx	glucose-6-phosphate dehydrogenase X-linked	14381
ILMN_2523844	0.038622	4.05762e-05	4.39173	25.3737	2.88081	-2.30237	Adnp	activity-dependent neuroprotective protein	11538
ILMN_2666118	0.0491446	7.04784e-05	4.15194	21.6773	2.84762	-0.559856	Adcy3	adenylate cyclase 3	104111
ILMN_1218217	0.038622	3.03778e-05	4.51744	-27.5545	2.79819	1.48862	Meis1	Meis homeobox 1	17268
ILMN_3072676	0.038622	2.77852e-05	4.55619	28.2634	2.68798	-1.34358	Ankrd12	ankyrin repeat domain 12	106585
ILMN_2591031	0.0477015	6.43944e-05	4.19115	22.243	2.66231	-2.99782	Fam129a	family with sequence similarity 129, member A	63913
ILMN_1255833	0.0514402	8.11476e-05	4.09072	20.8222	2.65312	-0.915604	App	amyloid beta (A4) precursor protein	11820
ILMN_1216860	0.038622	4.06594e-05	4.39084	-25.3589	2.62522	1.58762	Gm19590	predicted gene, 19590	100503198
ILMN_3161612	0.0477015	6.25173e-05	4.204	22.4316	2.61626	-2.26057	Ireb2	iron responsive element binding protein 2	64602
ILMN_2577206	0.0514402	7.8769e-05	4.10364	20.9999	2.57375	-1.31265	Lamp2	lysosomal-associated membrane protein 2	16784
ILMN_2544661	0.0514402	8.10506e-05	4.09124	20.8294	2.53732	-1.37402	Lamtor2	late endosomal/lysosomal adaptor, MAPK and MTOR activator 2	83409
ILMN_1224697	0.0548059	9.62291e-05	4.01669	19.8326	2.53155	-0.736548	Fbxl12	F-box and leucine-rich repeat protein 12	30843
ILMN_1232922	0.0548059	9.95566e-05	4.00193	19.6409	2.50632	-0.609516	Ttc33	tetratricopeptide repeat domain 33	67515
ILMN_2759335	0.0548059	9.78655e-05	4.00937	19.7373	2.4704	-1.0064	Rnmt	RNA (guanine-7-) methyltransferase	67897
ILMN_2691815	0.0520744	8.71267e-05	4.05985	20.4037	2.46282	-1.46448	G3bp2	GTPase activating protein (SH3 domain) binding protein 2	23881
ILMN_2678218	0.0473918	5.89028e-05	4.22986	-22.8159	2.37354	2.50984	Mmp2	matrix metallopeptidase 2	17390
ILMN_2758502	0.0473918	5.76346e-05	4.23932	-22.958	2.36721	2.07756	Capn10	calpain 10	23830
ILMN_1228944	0.0583022	0.000118407	3.92662	18.6909	2.3223	-0.857555	Ccnc	cyclin C	51813
ILMN_1223768	0.0553634	0.000105341	3.9774	19.3264	2.29401	-1.60159	-	-	-
ILMN_3162618	0.0477015	6.61286e-05	4.17961	-22.075	2.27562	1.11641	Luc7l	Luc7-like	66978
ILMN_2719473	0.038622	3.92777e-05	4.40585	25.6099	2.27332	-2.08812	Asf1b	anti-silencing function 1B histone chaperone	66929
ILMN_2590061	0.0583022	0.000125815	3.90027	18.3692	2.25993	-0.90657	Mutyh	mutY DNA glycosylase	70603
ILMN_2601525	0.0520744	8.5217e-05	4.06947	-20.5333	2.2305	1.84331	Iba57	IBA57 homolog, iron-sulfur cluster assembly	216792
ILMN_2529900	0.0584699	0.000142128	3.84732	17.7394	2.15178	-0.774591	Ubxn7	UBX domain protein 7	224111
ILMN_1243291	0.0583022	0.000122632	3.9114	18.5044	2.15178	-2.57698	Ptp4a2	protein tyrosine phosphatase 4a2	19244
ILMN_1219063	0.0584699	0.000143306	3.84374	17.6975	2.14376	-0.761963	Supt20	suppressor of Ty 20	56790
ILMN_2609772	0.0583022	0.000129622	3.88732	18.2132	2.14279	-1.50954	Ccdc82	coiled-coil domain containing 82	66396
ILMN_1221620	0.0584699	0.000136613	3.86451	17.9415	2.10467	-1.47304	Il18rap	interleukin 18 receptor accessory protein	16174
ILMN_2748321	0.0583022	0.000130991	3.88276	18.1586	2.0987	-2.54769	Rad51c	RAD51 paralog C	114714
ILMN_2707198	0.0584699	0.000152468	3.81682	17.3862	2.08165	-0.741451	As3mt	arsenic (+3 oxidation state) methyltransferase	57344
ILMN_1254179	0.0584699	0.000154726	3.81044	17.3132	2.06563	-0.710946	Rap2b	RAP2B, member of RAS oncogene family	74012
ILMN_2547103	0.0584699	0.000156968	3.80419	17.242	2.04068	-1.0267	Rnf219	ring finger protein 219	72486
ILMN_1229670	0.055978	0.000109714	3.95974	-19.103	2.01475	2.45263	Mettl1	methyltransferase like 1	17299
ILMN_2692927	0.0584699	0.000162701	3.78861	17.0657	1.98704	-0.527313	Srd5a1	steroid 5 alpha-reductase 1	78925
ILMN_3120454	0.0584699	0.000172409	3.76344	16.7847	1.93542	-0.576243	Creb1	cAMP responsive element binding protein 1	12912
ILMN_1236118	0.0584699	0.000141932	3.84792	-17.7464	1.91931	1.4708	Ppp1r12c	protein phosphatase 1, regulatory (inhibitor) subunit 12C	232807
ILMN_2465985	0.0594364	0.00018126	3.7417	16.5456	1.90871	-0.789961	-	-	-
ILMN_2734848	0.0584699	0.00016658	3.77838	-16.9509	1.90555	1.7546	-	-	-
ILMN_2781689	0.0594873	0.000185067	3.73267	16.4473	1.88873	-0.818387	Kif2a	kinesin family member 2A	16563
ILMN_2671460	0.0584699	0.000171051	3.76687	16.8228	1.88441	-1.8118	Dclre1c	DNA cross-link repair 1C	227525
ILMN_1245924	0.0584699	0.000173294	3.76122	16.7601	1.88315	-2.79298	Map3k8	mitogen-activated protein kinase kinase kinase 8	26410
ILMN_2591029	0.0584699	0.000169881	3.76985	16.8559	1.88135	-2.29695	Fam129a	family with sequence similarity 129, member A	63913
ILMN_3154869	0.0594873	0.000187684	3.72657	16.3812	1.87043	-0.745395	Ctdspl2	CTD (carboxy-terminal domain, RNA polymerase II, polypeptide A) small phosphatase like 2	329506
ILMN_1222346	0.0584699	0.000164754	3.78316	-17.0045	1.85529	1.20251	Ankrd10	ankyrin repeat domain 10	102334
ILMN_1221754	0.0583022	0.000122445	3.91206	-18.5125	1.81949	0.991679	Xpr1	xenotropic and polytropic retrovirus receptor 1	19775
ILMN_2606144	0.0610257	0.000201289	3.69618	16.0557	1.74757	-2.61473	Cd300lf	CD300 molecule like family member F	246746
ILMN_2522765	0.0553634	0.000105862	3.97526	19.2991	1.71576	-1.61764	Ints12	integrator complex subunit 12	71793
ILMN_2651190	0.0584699	0.000171364	3.76608	16.814	1.71497	-0.992887	Gosr2	golgi SNAP receptor complex member 2	56494
ILMN_2998135	0.0604243	0.000193529	3.71325	16.2378	1.69907	-1.16455	Atg5	autophagy related 5	11793
ILMN_1217814	0.0625296	0.000225185	3.64746	15.5471	1.69007	-1.15644	-	-	-
ILMN_2497877	0.0625296	0.000224441	3.6489	15.5619	1.66027	-1.65937	Ube2b	ubiquitin-conjugating enzyme E2B	22210
ILMN_1250555	0.0618209	0.000206867	3.68431	-15.9303	1.65383	1.62689	Ebpl	emopamil binding protein-like	68177
ILMN_2604556	0.0625296	0.000227174	3.64364	15.5079	1.64685	-0.61323	Pde7a	phosphodiesterase 7A	18583
ILMN_2737685	0.0607301	0.000197411	3.70463	-16.1455	1.63567	4.20485	Mmp13	matrix metallopeptidase 13	17386
ILMN_1250660	0.0625296	0.000226403	3.64512	15.523	1.62585	-0.524992	-	-	-
ILMN_1255927	0.0642951	0.000242809	3.61474	-15.2143	1.61247	0.476174	Ubtf	upstream binding transcription factor, RNA polymerase I	21429
ILMN_2630182	0.0642774	0.000239669	3.62039	15.2713	1.61222	-0.72283	Syp	synaptophysin	20977
ILMN_1248401	0.0625296	0.000220004	3.65757	-15.6513	1.60368	4.16713	Meis1	Meis homeobox 1	17268
ILMN_2710538	0.0625296	0.00021598	3.66559	15.7345	1.60284	-1.21915	Fbxo18	F-box protein 18	50755
ILMN_1217363	0.0642774	0.000238467	3.62257	15.2934	1.59294	-2.29642	Ttc14	tetratricopeptide repeat domain 14	67120
ILMN_1221687	0.064658	0.000249782	3.60244	15.0911	1.57046	-0.736258	Mrps9	mitochondrial ribosomal protein S9	69527
ILMN_1252875	0.064658	0.000259633	3.58564	14.9243	1.54482	-1.35756	LOC105245566	uncharacterized LOC105245566	105245566
ILMN_3003290	0.064658	0.000258657	3.58728	-14.9405	1.53885	1.00974	Hdgf	hepatoma-derived growth factor	15191
ILMN_2435079	0.064658	0.000258185	3.58807	14.9483	1.53051	-2.68776	Zmpste24	zinc metallopeptidase, STE24	230709
ILMN_2628271	0.064658	0.000254318	3.59462	15.0133	1.5253	-1.42586	-	-	-
ILMN_1260535	0.0656896	0.000266916	3.57363	14.8061	1.49707	-1.84044	-	-	-
ILMN_1228561	0.0685429	0.000287074	3.54201	14.4995	1.43239	-1.79672	Apaf1	apoptotic peptidase activating factor 1	11783
ILMN_3046362	0.0685429	0.000291146	3.53589	14.4409	1.41711	-1.89127	Traf5	TNF receptor-associated factor 5	22033
ILMN_2705361	0.0701887	0.000304752	3.51605	14.2524	1.38714	-1.50517	Hsd17b11	hydroxysteroid (17-beta) dehydrogenase 11	114664
ILMN_3127375	0.0594364	0.000181841	3.74031	16.5304	1.38445	-1.00434	Otub1	OTU domain, ubiquitin aldehyde binding 1	107260
ILMN_1246353	0.0717344	0.000315847	3.50052	14.1065	1.34014	-2.07081	-	-	-
ILMN_1235515	0.0717344	0.000321376	3.49299	14.0362	1.3222	-0.867727	9530085L11Rik	RIKEN cDNA 9530085L11 gene	320362
ILMN_2765890	0.0717344	0.000327981	3.48415	-13.9542	1.31882	0.672024	Psmb2	proteasome (prosome, macropain) subunit, beta type 2	26445
ILMN_1235273	0.0717344	0.000329198	3.48254	13.9394	1.29234	-0.836043	Phf8	PHD finger protein 8	320595
ILMN_1224719	0.0723264	0.000342288	3.46561	-13.7837	1.27672	0.820473	-	-	-
ILMN_2746356	0.0722391	0.000334968	3.475	13.8698	1.24636	-0.701906	Tle4	transducin-like enhancer of split 4	21888
ILMN_1220397	0.0685429	0.000291616	3.53519	-14.4342	1.24102	2.10209	-	-	-
ILMN_2947526	0.066729	0.000274329	3.56173	-14.69	1.21074	1.76872	Ecm1	extracellular matrix protein 1	13601
ILMN_1226222	0.0740474	0.000357061	3.44726	13.617	1.1921	-0.767728	Abhd10	abhydrolase domain containing 10	213012
ILMN_2776651	0.0723264	0.000340672	3.46766	-13.8025	1.19115	1.98111	Klf16	Kruppel-like factor 16	118445
ILMN_1225300	0.0740474	0.000357512	3.44671	13.6121	1.17396	-0.69931	Slc25a29	solute carrier family 25 (mitochondrial carrier, palmitoylcarnitine transporter), member 29	214663
ILMN_2519030	0.0753855	0.000381991	3.41795	13.3547	1.16421	-1.12487	2610001J05Rik	RIKEN cDNA 2610001J05 gene	66520
ILMN_1227999	0.0701887	0.000305329	3.51523	-14.2446	1.15025	1.95347	Ache	acetylcholinesterase	11423
ILMN_1221149	0.0753855	0.000380321	3.41985	-13.3716	1.1453	6.64007	-	-	-
ILMN_2600043	0.0754902	0.0003937	3.40484	13.239	1.13792	-1.69095	Slc35a5	solute carrier family 35, member A5	74102
ILMN_2611865	0.0754902	0.000393401	3.40516	13.2419	1.13532	-1.15262	Man1c1	mannosidase, alpha, class 1C, member 1	230815
ILMN_3147112	0.0754902	0.0003961	3.40219	13.2158	1.12989	-1.8679	Mapk6	mitogen-activated protein kinase 6	50772
ILMN_2909150	0.0754902	0.000398333	3.39975	-13.1944	1.12641	5.18395	Ctgf	connective tissue growth factor	14219
ILMN_3153207	0.0717344	0.00032372	3.48983	14.0069	1.1107	-2.22455	Lamp2	lysosomal-associated membrane protein 2	16784
ILMN_1230893	0.0754902	0.000405448	3.39207	13.1272	1.10728	-1.89969	-	-	-
ILMN_3071183	0.0754902	0.000407455	3.38992	13.1085	1.0853	-0.985972	Cklf	chemokine-like factor	75458
ILMN_2451556	0.0753855	0.000372901	3.42841	13.4478	1.08294	-0.570818	-	-	-
ILMN_1246510	0.0754902	0.000414999	3.38195	13.0393	1.08255	-1.19709	-	-	-
ILMN_2998995	0.0753855	0.000377644	3.42292	13.3989	1.07474	-0.586657	Ddi2	DNA-damage inducible protein 2	68817
ILMN_2628658	0.0763964	0.000427285	3.36928	12.9301	1.05616	-2.02652	Atp6ap2	ATPase, H+ transporting, lysosomal accessory protein 2	70495
ILMN_1218058	0.0754902	0.000414731	3.38223	-13.0418	1.05173	1.52569	Atp1a1	ATPase, Na+/K+ transporting, alpha 1 polypeptide	11928
ILMN_2741132	0.0757094	0.000419824	3.37693	12.9959	1.04678	-0.70823	Hmgn1	high mobility group nucleosomal binding domain 1	15312
ILMN_2463979	0.0754902	0.000411144	3.38601	13.0745	1.04645	-0.850643	Twsg1	twisted gastrulation BMP signaling modulator 1	65960
ILMN_2641124	0.0750042	0.000365717	3.43685	13.5234	1.00334	-1.94239	Tmem131	transmembrane protein 131	56030
ILMN_1252036	0.0792521	0.000463196	3.33423	12.6323	0.979307	-1.67471	Fgd4	FYVE, RhoGEF and PH domain containing 4	224014
ILMN_2868482	0.0792521	0.000466895	3.33078	12.6033	0.967779	-1.38877	Nadk	NAD kinase	192185
ILMN_1254715	0.0792521	0.000469777	3.32811	-12.581	0.962324	1.18742	Mrpl37	mitochondrial ribosomal protein L37	56280
ILMN_2685772	0.0792521	0.000462833	3.33458	12.6352	0.958092	-1.05671	Sort1	sortilin 1	20661
ILMN_2723576	0.0792355	0.00045074	3.34607	12.7321	0.939704	-0.781469	Cldn10	claudin 10	58187
ILMN_1244535	0.0796515	0.00047601	3.32238	12.5331	0.935822	-1.1329	Tbl1xr1	transducin (beta)-like 1X-linked receptor 1	81004
ILMN_2873793	0.0768744	0.000433633	3.36288	-12.8751	0.922725	1.71811	Mapkbp1	mitogen-activated protein kinase binding protein 1	26390
ILMN_3140032	0.0792521	0.000461781	3.33556	12.6435	0.91534	-0.790745	Dnase1l2	deoxyribonuclease 1-like 2	66705
ILMN_2645845	0.0809249	0.000499035	3.30187	12.3632	0.886537	-1.13857	Spint2	serine protease inhibitor, Kunitz type 2	20733
ILMN_2687111	0.0810542	0.000512933	3.28994	12.2655	0.877333	-1.47556	-	-	-
ILMN_2592476	0.0810542	0.000515331	3.28791	12.2489	0.868154	-0.992846	Nfkb1	nuclear factor of kappa light polypeptide gene enhancer in B cells 1, p105	18033
ILMN_2486600	0.0799342	0.000485283	3.314	12.4635	0.858337	-1.61325	Smim15	small integral membrane protein 15	75616
ILMN_2620583	0.0811471	0.000524391	3.28034	-12.1874	0.8565	1.18859	Pacs2	phosphofurin acidic cluster sorting protein 2	217893
ILMN_2711007	0.0811471	0.000526281	3.27878	12.1747	0.852922	-1.84358	Ap2b1	adaptor-related protein complex 2, beta 1 subunit	71770
ILMN_2609025	0.0808459	0.000494683	3.30567	12.3946	0.851629	-0.842622	Elmo1	engulfment and cell motility 1	140580
ILMN_2498416	0.0796515	0.000479759	3.31898	12.5048	0.845583	-1.27073	Zfp207	zinc finger protein 207	22680
ILMN_3140788	0.0811471	0.000529174	3.2764	-12.1554	0.834428	1.23725	Ptbp1	polypyrimidine tract binding protein 1	19205
ILMN_2626919	0.0811471	0.000538296	3.26898	-12.0955	0.830039	1.16498	Aebp2	AE binding protein 2	11569
ILMN_2647590	0.081631	0.000546314	3.26256	12.0438	0.813481	-1.58594	Samd8	sterile alpha motif domain containing 8	67630
ILMN_1234037	0.0810542	0.00050617	3.2957	12.3126	0.795575	-0.72936	Mctp1	multiple C2 domains, transmembrane 1	78771
ILMN_1251876	0.0819329	0.000558597	3.2529	11.9666	0.789866	-1.53576	Srpk2	serine/arginine-rich protein specific kinase 2	20817
ILMN_2586669	0.0810542	0.000509827	3.29258	12.287	0.768174	-0.674692	Trpc4ap	transient receptor potential cation channel, subfamily C, member 4 associated protein	56407
ILMN_2729918	0.0819329	0.000563043	3.24946	11.9392	0.751616	-1.081	Rpgrip1l	Rpgrip1-like	244585
ILMN_2621471	0.0819329	0.000574763	3.24051	-11.8682	0.747095	0.97975	Get4	golgi to ER traffic protein 4	67604
ILMN_2878071	0.0811471	0.000539196	3.26825	12.0896	0.74236	-1.09748	Lyz1	lysozyme 1	17110
ILMN_1259822	0.0819329	0.000568737	3.24509	-11.9045	0.710321	1.86737	Caskin2	CASK-interacting protein 2	140721
ILMN_1241764	0.0811471	0.000535629	3.27114	-12.1129	0.707119	1.39266	Cnot3	CCR4-NOT transcription complex, subunit 3	232791
ILMN_2972755	0.0822876	0.000582177	3.23494	-11.8243	0.699589	0.879371	Cpox	coproporphyrinogen oxidase	12892
ILMN_2670247	0.0819329	0.000572068	3.24255	-11.8844	0.69796	1.87778	Fxn	frataxin	14297
ILMN_2640239	0.085176	0.000615389	3.21085	11.6358	0.695003	-1.74183	Pqlc3	PQ loop repeat containing	217430
ILMN_2796557	0.085176	0.00062008	3.20755	-11.6102	0.686453	0.748799	Rwdd1	RWD domain containing 1	66521
ILMN_1214050	0.0819329	0.000567527	3.24601	-11.9118	0.682147	1.87302	Med18	mediator complex subunit 18	67219
ILMN_1229430	0.0819329	0.000575751	3.23977	11.8623	0.676382	-0.814438	Asnsd1	asparagine synthetase domain containing 1	70396
ILMN_1221985	0.085176	0.000613183	3.21241	11.6479	0.666663	-1.13533	-	-	-
ILMN_2663083	0.0858473	0.000633217	3.19845	11.5399	0.6653	-2.70518	Fcnb	ficolin B	14134
ILMN_2675029	0.085176	0.000622971	3.20553	-11.5946	0.664177	0.649349	Slc4a3	solute carrier family 4 (anion exchanger), member 3	20536
ILMN_3130403	0.086949	0.000655543	3.1834	-11.4246	0.631651	1.50372	Smagp	small cell adhesion glycoprotein	207818
ILMN_1240247	0.086949	0.000658031	3.18175	11.412	0.628202	-1.86813	Ipmk	inositol polyphosphate multikinase	69718
ILMN_1241831	0.0838499	0.000597239	3.22385	11.7371	0.613515	-0.744371	Il1rl2	interleukin 1 receptor-like 2	107527
ILMN_1248713	0.086949	0.000670273	3.17375	11.3512	0.610663	-2.22552	F5	coagulation factor V	14067
ILMN_1252951	0.086949	0.000666387	3.17627	11.3704	0.607768	-1.52888	Ap2b1	adaptor-related protein complex 2, beta 1 subunit	71770
ILMN_2617305	0.086949	0.0006533	3.18489	-11.4359	0.602348	1.32556	Nudt8	nudix (nucleoside diphosphate linked moiety X)-type motif 8	66387
ILMN_1257855	0.0873101	0.000680629	3.16709	11.3008	0.540954	-1.74451	Stard8	START domain containing 8	236920
ILMN_3058391	0.0873101	0.000684491	3.16463	11.2823	0.531312	-2.29711	Rap2c	RAP2C, member of RAS oncogene family	72065
ILMN_2815594	0.086949	0.000673347	3.17176	-11.3361	0.527109	1.69692	Fam69b	family with sequence similarity 69, member B	56279
ILMN_1238215	0.0904661	0.000738505	3.13165	-11.0363	0.518295	3.82983	Ctgf	connective tissue growth factor	14219
ILMN_1249930	0.0904661	0.000735261	3.13356	11.0504	0.516161	-2.11117	Atp6v0a2	ATPase, H+ transporting, lysosomal V0 subunit A2	21871
ILMN_2999642	0.0904661	0.000739296	3.13118	-11.0329	0.51442	1.30283	Nol10	nucleolar protein 10	217431
ILMN_1239969	0.0858473	0.000636088	3.19648	11.5248	0.501305	-0.642391	Cklf	chemokine-like factor	75458
ILMN_1239607	0.0904661	0.000749927	3.12498	-10.9872	0.492139	0.634447	Dgkz	diacylglycerol kinase zeta	104418
ILMN_1238167	0.0904661	0.000752479	3.12351	-10.9764	0.484783	0.427967	Pop4	processing of precursor 4, ribonuclease P/MRP family, (S, cerevisiae)	66161
ILMN_1254159	0.086949	0.000664452	3.17754	11.3799	0.468227	-0.682061	-	-	-
ILMN_2950721	0.0904661	0.000733582	3.13455	11.0578	0.454094	-1.72092	Smim15	small integral membrane protein 15	75616
ILMN_2935999	0.0933687	0.000791719	3.10143	10.8155	0.449667	-1.78475	Ube4b	ubiquitination factor E4B	63958
ILMN_2702215	0.0931283	0.000779074	3.10842	10.8662	0.445842	-1.56985	Eif4a2	eukaryotic translation initiation factor 4A2	13682
ILMN_1257333	0.0936111	0.000801013	3.09636	-10.7789	0.437683	2.79284	2310022B05Rik	RIKEN cDNA 2310022B05 gene	69551
ILMN_1223812	0.0904661	0.000739967	3.13079	11.03	0.427799	-1.27815	Cep57	centrosomal protein 57	74360
ILMN_1242482	0.0933687	0.000794476	3.09992	-10.8046	0.425824	2.74871	Abcb8	ATP-binding cassette, sub-family B (MDR/TAP), member 8	74610
ILMN_2510418	0.0903726	0.00071714	3.1444	11.1308	0.406213	-0.747908	Rnf214	ring finger protein 214	235315
ILMN_3134598	0.0960464	0.000831034	3.08038	-10.6641	0.400896	1.55623	Pdp2	pyruvate dehyrogenase phosphatase catalytic subunit 2	382051
ILMN_2651706	0.0886102	0.000698919	3.15557	11.2142	0.397166	-0.653293	Dtx4	deltex 4, E3 ubiquitin ligase	207521
ILMN_1250309	0.0904661	0.000746817	3.12679	11.0005	0.388535	-0.834249	Lonrf1	LON peptidase N-terminal domain and ring finger 1	244421
ILMN_2737523	0.0964744	0.000839349	3.07606	-10.6333	0.385405	2.80026	F2rl3	coagulation factor II (thrombin) receptor-like 3	14065
ILMN_3115185	0.0971624	0.000863888	3.06354	-10.5445	0.359289	1.35025	Sumf2	sulfatase modifying factor 2	67902
ILMN_1256780	0.0938222	0.000807304	3.09296	10.7544	0.357471	-1.07053	-	-	-
ILMN_2564539	0.0971624	0.000870313	3.06032	-10.5218	0.353733	2.06541	Scly	selenocysteine lyase	50880
ILMN_2692986	0.0971624	0.000873203	3.05889	10.5117	0.337544	-2.31211	Arl5a	ADP-ribosylation factor-like 5A	75423
ILMN_2815138	0.0974719	0.000880644	3.0552	-10.4857	0.334851	0.811642	Myom1	myomesin 1	17929
ILMN_1238912	0.0971624	0.000872116	3.05943	10.5155	0.3341	-0.619563	-	-	-
ILMN_3114413	0.0986163	0.000895698	3.04784	10.4341	0.327933	-1.66721	G3bp2	GTPase activating protein (SH3 domain) binding protein 2	23881
ILMN_2681492	0.0992574	0.00091101	3.04048	-10.3827	0.299191	1.47051	Lztr1	leucine-zipper-like transcriptional regulator, 1	66863
ILMN_2523794	0.100045	0.000923021	3.03479	10.3432	0.288331	-1.52408	A630001G21Rik	RIKEN cDNA A630001G21 gene	319997
ILMN_1254003	0.0971624	0.000866684	3.06214	10.5346	0.280325	-1.08549	-	-	-
ILMN_2713265	0.0933687	0.000791755	3.10141	10.8153	0.256709	-0.662985	Trappc11	trafficking protein particle complex 11	320714
ILMN_1260378	0.10123	0.000938794	3.02743	-10.2923	0.256247	0.367888	Csrp1	cysteine and glycine-rich protein 1	13007
ILMN_1228349	0.104271	0.000971981	3.01234	10.1886	0.239891	-1.09393	Itsn2	intersectin 2	20403
ILMN_1256171	0.105344	0.000996752	3.00141	-10.1141	0.222456	1.15227	Tmem63b	transmembrane protein 63b	224807
ILMN_2730701	0.0992574	0.000907109	3.04234	10.3957	0.205588	-0.974054	Pqlc3	PQ loop repeat containing	217430
ILMN_2643534	0.105344	0.000988958	3.00482	-10.1373	0.205049	1.38665	Angptl6	angiopoietin-like 6	70726
ILMN_2433166	0.107113	0.00104455	2.98107	9.97682	0.150636	-2.16577	4933439C10Rik	RIKEN cDNA 4933439C10 gene	74476
ILMN_2883267	0.105979	0.00102337	2.98997	10.0367	0.149925	-3.08411	Lrrk2	leucine-rich repeat kinase 2	66725
ILMN_2464003	0.107329	0.00106718	2.97176	-9.91459	0.128821	1.45101	Sltm	SAFB-like, transcription modulator	66660
ILMN_1230398	0.108955	0.00109667	2.95993	-9.836	0.128761	3.55504	-	-	-
ILMN_2460043	0.108343	0.00108244	2.96559	-9.87357	0.126266	1.73929	Tssc4	tumor-suppressing subchromosomal transferable fragment 4	56844
ILMN_2728967	0.107329	0.00106632	2.97211	9.91693	0.124197	-1.88241	Cdyl2	chromodomain protein, Y chromosome-like 2	75796
ILMN_1245421	0.0971624	0.000868261	3.06135	10.529	0.123771	-0.611897	Slc25a36	solute carrier family 25, member 36	192287
ILMN_2524788	0.105344	0.00100212	2.99908	10.0983	0.123465	-1.11214	Heatr6	HEAT repeat containing 6	217026
ILMN_1236037	0.108955	0.00110418	2.95696	-9.8164	0.121115	1.38426	-	-	-
ILMN_2976601	0.108955	0.00110387	2.95708	9.8172	0.117957	-1.37221	Tfg	Trk-fused gene	21787
ILMN_1221011	0.10572	0.00101076	2.99535	10.073	0.100095	-1.04566	Zc2hc1a	zinc finger, C2HC-type containing 1A	67306
ILMN_2588610	0.109983	0.00111986	2.95084	-9.77605	0.0629081	1.07851	Chmp7	charged multivesicular body protein 7	105513
ILMN_2523256	0.113606	0.00116761	2.9327	-9.65744	0.0398977	1.9566	Tamm41	TAM41 mitochondrial translocator assembly and maintenance homolog	68971
ILMN_3162205	0.107329	0.00106347	2.97327	9.92468	0.0262032	-0.978003	Ipcef1	interaction protein for cytohesin exchange factors 1	320495
ILMN_1221102	0.114324	0.00118046	2.92795	9.62659	0.0168421	-2.38124	Arl5a	ADP-ribosylation factor-like 5A	75423
ILMN_1259544	0.105344	0.00100073	2.99968	10.1024	0.0028895	-0.704642	Tbc1d31	TBC1 domain family, member 31	210544
ILMN_1225056	0.119849	0.00126042	2.89949	-9.44371	-0.00792678	1.32836	Slc5a6	solute carrier family 5 (sodium-dependent vitamin transporter), member 6	330064
ILMN_2668509	0.117325	0.00122827	2.91071	9.5154	-0.0119405	-3.38848	Hp	haptoglobin	15439
ILMN_2837543	0.110333	0.0011287	2.94742	9.75361	-0.0227639	-0.6658	Nras	neuroblastoma ras oncogene	18176
ILMN_1227948	0.105979	0.00101859	2.992	10.0504	-0.0291667	-0.681335	-	-	-
ILMN_1259356	0.117325	0.00122751	2.91098	9.51714	-0.0309967	-1.77052	Snrk	SNF related kinase	20623
ILMN_1249838	0.121643	0.00129092	2.8891	9.37782	-0.0315227	-1.11822	Nipa2	non imprinted in Prader-Willi/Angelman syndrome 2 homolog (human)	93790
ILMN_2690621	0.120012	0.00126788	2.89692	-9.42741	-0.0519574	1.13598	Bbc3	BCL2 binding component 3	170770
ILMN_2825260	0.121654	0.00130083	2.88578	-9.35682	-0.0578209	1.04423	1110059G10Rik	RIKEN cDNA 1110059G10 gene	66202
ILMN_1224942	0.124432	0.00134846	2.87016	-9.25873	-0.0764481	1.78823	Shmt2	serine hydroxymethyltransferase 2 (mitochondrial)	108037
ILMN_1221810	0.107329	0.00105789	2.97556	9.93993	-0.0876077	-0.653802	Gmcl1	germ cell-less, spermatogenesis associated 1	23885
ILMN_2689160	0.122208	0.00131444	2.88126	9.32833	-0.100233	-2.43333	Ranbp9	RAN binding protein 9	56705
ILMN_2911855	0.125111	0.00136675	2.86431	-9.22223	-0.123154	0.987168	Espl1	extra spindle pole bodies 1, separase	105988
ILMN_2748584	0.128049	0.0014446	2.84025	-9.07354	-0.14539	0.967968	-	-	-
ILMN_2725155	0.128049	0.00143866	2.84204	9.08451	-0.148584	-1.45083	Fnip1	folliculin interacting protein 1	216742
ILMN_2439341	0.125111	0.00136959	2.86341	-9.21661	-0.149843	1.57168	Vars	valyl-tRNA synthetase	22321
ILMN_2773789	0.12861	0.00146323	2.83469	-9.03947	-0.162109	1.22093	Pard6a	par-6 family cell polarity regulator alpha	56513
ILMN_2794844	0.12987	0.00148483	2.82832	-9.00065	-0.169072	0.896535	Cngb1	cyclic nucleotide gated channel beta 1	333329
ILMN_2677921	0.106372	0.00103224	2.98622	10.0114	-0.173	-0.459956	Vasn	vasorin	246154
ILMN_1250624	0.12987	0.00149618	2.82502	-8.98053	-0.176114	2.07522	Wee1	WEE 1 homolog 1 (S, pombe)	22390
ILMN_2535779	0.130153	0.00150567	2.82227	-8.96387	-0.182872	1.47903	-	-	-
ILMN_2995290	0.128049	0.00143	2.84466	9.10063	-0.189801	-1.01531	Dync1i2	dynein cytoplasmic 1 intermediate chain 2	13427
ILMN_2473811	0.121654	0.00130267	2.88517	-9.35295	-0.196142	6.63453	-	-	-
ILMN_2711948	0.127658	0.00140968	2.85088	-9.13894	-0.197127	1.04774	-	-	-
ILMN_2928160	0.124432	0.00135026	2.86958	-9.2551	-0.20774	1.19769	Vars	valyl-tRNA synthetase	22321
ILMN_2907066	0.132623	0.0015596	2.80699	-8.87163	-0.217473	0.719434	Thap1	THAP domain containing, apoptosis associated protein 1	73754
ILMN_2422687	0.132748	0.00156742	2.80482	8.8586	-0.228915	-1.4258	-	-	-
ILMN_2603383	0.117325	0.00122203	2.91292	9.5296	-0.230619	-0.707238	Pkn1	protein kinase N1	320795
ILMN_2765196	0.132953	0.00161013	2.79314	8.78882	-0.248009	-0.603581	Camk2g	calcium/calmodulin-dependent protein kinase II gamma	12325
ILMN_1222736	0.132623	0.00155838	2.80733	8.87367	-0.262508	-3.38077	Lrrk2	leucine-rich repeat kinase 2	66725
ILMN_1218767	0.132953	0.00158518	2.79992	8.8293	-0.273396	-2.32058	Hnrnph1	heterogeneous nuclear ribonucleoprotein H1	59013
ILMN_2619836	0.132953	0.00161636	2.79146	-8.77885	-0.286631	1.95372	2310039H08Rik	RIKEN cDNA 2310039H08 gene	67101
ILMN_1255725	0.137789	0.00170598	2.76803	8.64048	-0.305915	-1.55309	Stx5a	syntaxin 5A	56389
ILMN_2680440	0.132425	0.00154461	2.81118	8.89685	-0.307972	-0.549541	Atp6v1b2	ATPase, H+ transporting, lysosomal V1 subunit B2	11966
ILMN_2927025	0.132953	0.00162068	2.7903	8.77194	-0.318555	-1.57933	Sdcbp	syndecan binding protein	53378
ILMN_2723524	0.130743	0.00151875	2.81852	8.94112	-0.322565	-1.23433	Tjp3	tight junction protein 3	27375
ILMN_2615855	0.139461	0.00175335	2.75613	8.57103	-0.331772	-2.18793	Hnrnpa2b1	heterogeneous nuclear ribonucleoprotein A2/B1	53379
ILMN_1221304	0.1364	0.00168226	2.77411	-8.67618	-0.33383	0.998937	Scaf4	SR-related CTD-associated factor 4	224432
ILMN_2733482	0.133898	0.00163869	2.7855	8.74346	-0.352552	-1.69462	Gca	grancalcin	227960
ILMN_1226783	0.12987	0.00149133	2.82643	8.9891	-0.358355	-0.991848	Irak4	interleukin-1 receptor-associated kinase 4	266632
ILMN_3076864	0.126337	0.00138904	2.85728	9.17856	-0.358928	-0.757899	Smad5	SMAD family member 5	17129
ILMN_2706451	0.141468	0.00180346	2.74389	8.5001	-0.359963	-0.897295	-	-	-
ILMN_2444603	0.127705	0.0014163	2.84884	9.12638	-0.371009	-0.782695	-	-	-
ILMN_2876302	0.142674	0.00184148	2.73483	-8.44796	-0.381101	1.00376	Aars2	alanyl-tRNA synthetase 2, mitochondrial	224805
ILMN_2772632	0.138822	0.0017254	2.76311	-8.61171	-0.386873	1.13662	Saa3	serum amyloid A 3	20210
ILMN_2902336	0.128049	0.00143695	2.84256	9.08769	-0.419648	-0.71231	Nhlrc4	NHL repeat containing 4	621239
ILMN_1213167	0.139238	0.00174236	2.75886	8.58692	-0.425714	-1.6301	Eif4g2	eukaryotic translation initiation factor 4, gamma 2	13690
ILMN_2789888	0.141248	0.00178256	2.74896	8.52937	-0.431562	-1.11305	Rnf10	ring finger protein 10	50849
ILMN_2739675	0.146318	0.00196246	2.7072	-8.2907	-0.448819	2.17324	Dnd1	DND microRNA-mediated repression inhibitor 1	213236
ILMN_1235000	0.142295	0.00182299	2.73922	-8.47314	-0.449553	1.42104	Yif1a	Yip1 interacting factor homolog A (S, cerevisiae)	68090
ILMN_2899174	0.146318	0.00196607	2.7064	8.2862	-0.450112	-1.58795	Micu2	mitochondrial calcium uptake 2	68514
ILMN_1212695	0.14246	0.00183191	2.7371	8.46095	-0.450695	-3.93953	Gpr84	G protein-coupled receptor 84	80910
ILMN_2507331	0.139238	0.00174389	2.75848	8.5847	-0.451491	-1.40619	Xylt1	xylosyltransferase 1	233781
ILMN_3160212	0.146318	0.00197944	2.70346	8.26962	-0.455204	-1.38516	Prps1l3	phosphoribosyl pyrophosphate synthetase 1-like 3	328099
ILMN_3030148	0.141468	0.00179251	2.74654	8.51539	-0.459042	-1.61352	Dnajc19	DnaJ heat shock protein family (Hsp40) member C19	67713
ILMN_2700166	0.146318	0.00197705	2.70398	-8.27257	-0.468727	2.51304	Ccnd2	cyclin D2	12444
ILMN_1254426	0.12861	0.00145742	2.83641	9.05003	-0.480693	-0.631001	Mob1b	MOB kinase activator 1B	68473
ILMN_3161543	0.146748	0.00205541	2.6871	8.17803	-0.488162	-1.67172	Ikbke	inhibitor of kappaB kinase epsilon	56489
ILMN_2593554	0.146318	0.00195896	2.70797	-8.29507	-0.488659	1.56058	Igtp	interferon gamma induced GTPase	16145
ILMN_1215341	0.14623	0.00192933	2.71459	8.33252	-0.491585	-3.03881	Ypel5	yippee-like 5 (Drosophila)	383295
ILMN_2428252	0.143514	0.0018729	2.72748	8.40587	-0.492233	-1.85935	Rasa2	RAS p21 protein activator 2	114713
ILMN_2982969	0.147374	0.00208531	2.68083	-8.14316	-0.500826	1.17512	Prim2	DNA primase, p58 subunit	19076
ILMN_1226427	0.141468	0.00180563	2.74337	8.49709	-0.5151	-1.26045	-	-	-
ILMN_1244631	0.145123	0.00190084	2.72105	8.3692	-0.519367	-3.17595	Ugp2	UDP-glucose pyrophosphorylase 2	216558
ILMN_2679711	0.146679	0.00200586	2.6977	-8.23728	-0.520077	1.11857	Ift27	intraflagellar transport 27	67042
ILMN_3123826	0.132953	0.00161568	2.79164	8.77993	-0.523633	-0.789058	Wdr37	WD repeat domain 37	207615
ILMN_2719139	0.146487	0.00199548	2.69995	8.24991	-0.524437	-4.11677	AB124611	cDNA sequence AB124611	382062
ILMN_2824723	0.147878	0.00210365	2.67703	-8.12209	-0.534034	0.963132	Timm10b	translocase of inner mitochondrial membrane 10B	14356
ILMN_1217606	0.146318	0.00195596	2.70864	8.29883	-0.544239	-1.78816	Fam101b	family with sequence similarity 101, member B	76566
ILMN_1229684	0.148029	0.00212288	2.67307	-8.10023	-0.546637	1.0714	2310009B15Rik	RIKEN cDNA 2310009B15 gene	69549
ILMN_2718284	0.147374	0.00208348	2.68121	8.14528	-0.548343	-1.14519	Mfsd1	major facilitator superfamily domain containing 1	66868
ILMN_2916035	0.148354	0.00214173	2.66924	8.07906	-0.549777	-1.60686	Lmnb1	lamin B1	16906
ILMN_1259158	0.150624	0.00220634	2.65633	-8.00823	-0.560448	1.14808	Hexdc	hexosaminidase (glycosyl hydrolase family 20, catalytic domain) containing	238023
ILMN_1256927	0.150624	0.00220881	2.65584	-8.00559	-0.56554	1.11121	Fam83g	family with sequence similarity 83, member G	69640
ILMN_1254720	0.146679	0.00201238	2.69629	8.22938	-0.572108	-1.87068	Wwp1	WW domain containing E3 ubiquitin protein ligase 1	107568
ILMN_2621038	0.150624	0.00222491	2.65269	-7.98837	-0.574213	2.43472	Hoxa7	homeobox A7	15404
ILMN_2619767	0.132953	0.00160619	2.7942	8.79516	-0.576932	-0.666591	Pdlim2	PDZ and LIM domain 2	213019
ILMN_3121851	0.152147	0.00225512	2.64683	7.9565	-0.579021	-2.06513	Ppp2r5c	protein phosphatase 2, regulatory subunit B', gamma	26931
ILMN_1237206	0.132953	0.00160947	2.79332	8.78989	-0.579665	-0.66606	Raly	hnRNP-associated with lethal yellow	19383
ILMN_2698606	0.146748	0.00203657	2.6911	8.20034	-0.579693	-2.17242	Tmed4	transmembrane emp24 protein transport domain containing 4	103694
ILMN_2846368	0.146004	0.00191935	2.71684	-8.34528	-0.586721	1.38117	Bola2	bolA-like 2 (E, coli)	66162
ILMN_2657432	0.150624	0.00221102	2.65541	-8.00321	-0.602784	1.19755	Map1s	microtubule-associated protein 1S	270058
ILMN_2437558	0.149004	0.00215825	2.6659	8.0607	-0.611375	-3.31353	Klhl5	kelch-like 5	71778
ILMN_2610084	0.146318	0.00195469	2.70892	8.30043	-0.617496	-1.20463	Fgd4	FYVE, RhoGEF and PH domain containing 4	224014
ILMN_2962737	0.147878	0.00211366	2.67496	8.11068	-0.622398	-2.29604	Aoah	acyloxyacyl hydrolase	27052
ILMN_2445324	0.143378	0.00186411	2.72953	-8.41756	-0.625679	1.80906	-	-	-
ILMN_1249691	0.156475	0.0023964	2.62044	-7.81431	-0.637469	1.35789	Mlycd	malonyl-CoA decarboxylase	56690
ILMN_2773491	0.147878	0.00211071	2.67557	8.11404	-0.639482	-1.38925	-	-	-
ILMN_2660182	0.143378	0.00186427	2.72949	8.41734	-0.642564	-0.917088	Acot7	acyl-CoA thioesterase 7	70025
ILMN_1236679	0.156475	0.00239119	2.62139	-7.81936	-0.648118	1.95129	-	-	-
ILMN_1217984	0.156475	0.00240579	2.61874	7.80524	-0.65114	-0.634342	Trip12	thyroid hormone receptor interactor 12	14897
ILMN_1220813	0.150624	0.00221857	2.65393	-7.99513	-0.654559	1.13662	Dtx3l	deltex 3-like, E3 ubiquitin ligase	209200
ILMN_2749471	0.147222	0.00206909	2.68422	8.162	-0.669639	-1.26998	Fut8	fucosyltransferase 8	53618
ILMN_2814168	0.156489	0.00249331	2.60322	7.72279	-0.685643	-1.72281	Adgre5	adhesion G protein-coupled receptor E5	26364
ILMN_2622891	0.156489	0.00252304	2.59808	-7.69562	-0.688027	0.899208	2210016L21Rik	RIKEN cDNA 2210016L21 gene	72357
ILMN_2623929	0.156489	0.00249964	2.60212	-7.71697	-0.69229	1.351	Dexi	dexamethasone-induced transcript	58239
ILMN_2666018	0.156475	0.0024223	2.61577	-7.7894	-0.698645	2.75119	Mgp	matrix Gla protein	17313
ILMN_2894961	0.156489	0.00254408	2.59447	-7.67664	-0.700942	1.23251	Fgd6	FYVE, RhoGEF and PH domain containing 6	13998
ILMN_2724088	0.132953	0.00160854	2.79357	8.79138	-0.703867	-0.468091	Pcdhb1	protocadherin beta 1	93872
ILMN_1259792	0.156475	0.00241607	2.61689	7.79536	-0.705112	-0.927535	Atxn1l	ataxin 1-like	52335
ILMN_2812215	0.156489	0.00255841	2.59203	-7.66383	-0.707097	1.73704	-	-	-
ILMN_2861469	0.146748	0.0020434	2.68965	8.19223	-0.713779	-1.02928	Cyfip1	cytoplasmic FMR1 interacting protein 1	20430
ILMN_1221702	0.156934	0.00258555	2.58745	-7.6398	-0.719831	1.11258	Plaa	phospholipase A2, activating protein	18786
ILMN_2759563	0.156934	0.00257569	2.58911	-7.64849	-0.72506	2.01114	Gatsl3	GATS protein-like 3	71962
ILMN_1257117	0.157611	0.00262247	2.58129	-7.60762	-0.734162	1.93847	Nop14	NOP14 nucleolar protein	75416
ILMN_2602588	0.152147	0.00226195	2.64552	-7.94937	-0.739029	0.811117	Zc3hc1	zinc finger, C3HC type 1	232679
ILMN_3162089	0.156489	0.00252911	2.59703	7.69013	-0.752951	-1.21409	Snx4	sorting nexin 4	69150
ILMN_1250688	0.156489	0.00255721	2.59223	-7.6649	-0.753643	2.63989	Fat1	FAT atypical cadherin 1	14107
ILMN_2744752	0.156489	0.00254962	2.59352	7.67168	-0.761067	-2.18141	Riok3	RIO kinase 3	66878
ILMN_2958159	0.156489	0.00247146	2.60705	7.74303	-0.774155	-1.61096	Eno1	enolase 1, alpha non-neuron	13806
ILMN_1239723	0.133898	0.001645	2.78383	8.73358	-0.774375	-0.413508	-	-	-
ILMN_2777104	0.158673	0.00270223	2.56828	-7.54004	-0.782314	0.587431	Ubfd1	ubiquitin family domain containing 1	28018
ILMN_2469320	0.156934	0.00258819	2.587	-7.63748	-0.790221	0.95327	2610319H10Rik	RIKEN cDNA 2610319H10 gene	72505
ILMN_2727153	0.157611	0.00260849	2.58361	-7.61974	-0.790622	3.01508	-	-	-
ILMN_1231006	0.158673	0.00270788	2.56737	-7.53535	-0.794103	2.71401	Trp53	transformation related protein 53	22059
ILMN_1242769	0.156475	0.00242883	2.6146	-7.78317	-0.796133	0.939742	Akap8l	A kinase (PRKA) anchor protein 8-like	54194
ILMN_1230369	0.159301	0.00280026	2.5528	-7.46037	-0.800115	1.24711	Mast2	microtubule associated serine/threonine kinase 2	17776
ILMN_1218323	0.159301	0.00283855	2.5469	-7.4302	-0.804509	1.07698	-	-	-
ILMN_2766580	0.157611	0.00266715	2.57395	-7.56945	-0.809536	1.08132	Emc8	ER membrane protein complex subunit 8	18117
ILMN_1236906	0.156432	0.00237052	2.62516	-7.83955	-0.810935	0.527258	Cdkn2aipnl	CDKN2A interacting protein N-terminal like	52626
ILMN_2480463	0.154781	0.00232546	2.63349	-7.88433	-0.814645	0.524148	Trim25	tripartite motif-containing 25	217069
ILMN_1250076	0.154781	0.00233071	2.63251	7.87906	-0.828193	-1.17572	Tbc1d10a	TBC1 domain family, member 10a	103724
ILMN_2774160	0.159301	0.00282848	2.54845	7.43809	-0.830649	-3.21035	Hsd11b1	hydroxysteroid 11-beta dehydrogenase 1	15483
ILMN_2487814	0.159301	0.00277725	2.55638	7.47874	-0.834531	-1.18039	Cul3	cullin 3	26554
ILMN_2754787	0.159301	0.00284191	2.54639	-7.42758	-0.836592	2.5987	Rsrc1	arginine/serine-rich coiled-coil 1	66880
ILMN_2621304	0.160394	0.00292715	2.53355	7.36234	-0.837267	-1.35222	Mterf3	mitochondrial transcription termination factor 3	66410
ILMN_1214811	0.160207	0.00287625	2.54117	7.401	-0.83748	-2.95319	Psen1	presenilin 1	19164
ILMN_2770819	0.160394	0.00292554	2.53379	7.36355	-0.843485	-1.73209	Rnf10	ring finger protein 10	50849
ILMN_2997002	0.157611	0.00265024	2.57671	-7.5838	-0.84608	1.7207	Pigo	phosphatidylinositol glycan anchor biosynthesis, class O	56703
ILMN_2471359	0.157611	0.00265448	2.57602	7.58019	-0.849582	-3.25258	-	-	-
ILMN_2670427	0.159301	0.00280865	2.5515	-7.45371	-0.850703	1.94455	Romo1	reactive oxygen species modulator 1	67067
ILMN_1214998	0.160394	0.00289631	2.53815	7.38566	-0.857138	-3.33986	Hsd11b1	hydroxysteroid 11-beta dehydrogenase 1	15483
ILMN_2685985	0.160394	0.00291796	2.53492	-7.36926	-0.857312	1.25265	Megf8	multiple EGF-like-domains 8	269878
ILMN_2588995	0.156489	0.00246371	2.60841	7.75026	-0.858095	-0.373519	Rab8b	RAB8B, member RAS oncogene family	235442
ILMN_2952730	0.160207	0.00287957	2.54067	-7.39845	-0.859951	2.95772	Fbxl18	F-box and leucine-rich repeat protein 18	231863
ILMN_1222970	0.156489	0.00249397	2.60311	7.72219	-0.863053	-1.38987	F5	coagulation factor V	14067
ILMN_2694430	0.161224	0.00298398	2.5252	-7.32016	-0.86586	1.70792	-	-	-
ILMN_1259299	0.154407	0.00231032	2.63633	-7.89963	-0.868064	1.70658	Sppl2b	signal peptide peptidase like 2B	73218
ILMN_2871881	0.154786	0.00233817	2.63112	-7.87158	-0.874343	1.70488	Uqcr11	ubiquinol-cytochrome c reductase, complex III subunit XI	66594
ILMN_2837779	0.157611	0.0026586	2.57535	-7.57669	-0.875792	1.14004	Trpv2	transient receptor potential cation channel, subfamily V, member 2	22368
ILMN_1254167	0.161224	0.00306192	2.51401	7.26395	-0.886141	-1.25474	Plpp6	phospholipid phosphatase 6	74411
ILMN_2802103	0.161224	0.00307132	2.51268	7.2573	-0.886701	-1.56436	Mfap1b	microfibrillar-associated protein 1B	100034361
ILMN_2670517	0.157611	0.00263044	2.57997	-7.60075	-0.89948	1.76891	Fntb	farnesyltransferase, CAAX box, beta	110606
ILMN_1235016	0.161224	0.00301568	2.52061	-7.29708	-0.901274	0.983964	Klhl18	kelch-like 18	270201
ILMN_1254634	0.159301	0.00274615	2.56128	7.50389	-0.902386	-1.48676	Pxylp1	2-phosphoxylose phosphatase 1	235534
ILMN_3143748	0.160628	0.00294858	2.53039	7.34631	-0.902904	-1.3647	Mier1	MEIR1 treanscription regulator	71148
ILMN_3052390	0.161224	0.00308157	2.51123	-7.25008	-0.905675	2.19509	2510009E07Rik	RIKEN cDNA 2510009E07 gene	72190
ILMN_2498108	0.159301	0.00282665	2.54873	-7.43952	-0.9087	1.38789	Zzef1	zinc finger, ZZ-type with EF hand domain 1	195018
ILMN_1236828	0.159301	0.00284096	2.54653	-7.42831	-0.909418	1.67434	Usp20	ubiquitin specific peptidase 20	74270
ILMN_2723338	0.159301	0.00280291	2.55239	-7.45826	-0.912845	1.46509	Dolpp1	dolichyl pyrophosphate phosphatase 1	57170
ILMN_2478220	0.148354	0.00213848	2.66989	8.08269	-0.914601	-0.676659	-	-	-
ILMN_2544003	0.159301	0.00284807	2.54545	-7.42278	-0.91767	1.4798	Rad23a	RAD23 homolog A, nucleotide excision repair protein	19358
ILMN_3133748	0.157611	0.0026642	2.57443	7.57195	-0.922602	-1.49936	Gab3	growth factor receptor bound protein 2-associated protein 3	210710
ILMN_2599360	0.162884	0.00315351	2.50121	-7.20019	-0.930762	1.97716	-	-	-
ILMN_1247053	0.161224	0.00300847	2.52165	-7.30231	-0.93552	1.69281	Ankrd13b	ankyrin repeat domain 13b	268445
ILMN_3153285	0.159301	0.00278984	2.55442	7.46866	-0.936086	-2.03062	Evi2a	ecotropic viral integration site 2a	14017
ILMN_2624630	0.160394	0.00290368	2.53705	7.38006	-0.938724	-2.7438	Fcnb	ficolin B	14134
ILMN_3153157	0.146487	0.00199573	2.6999	8.24961	-0.947896	-0.492119	Abca17	ATP-binding cassette, sub-family A (ABC1), member 17	381072
ILMN_1225374	0.161511	0.00309602	2.5092	7.23993	-0.950326	-0.835116	Arsb	arylsulfatase B	11881
ILMN_1222251	0.161224	0.00304951	2.51577	-7.27278	-0.951613	1.67536	Rrp1b	ribosomal RNA processing 1 homolog B (S, cerevisiae)	72462
ILMN_2730831	0.156475	0.00243101	2.61421	7.7811	-0.955167	-0.919837	-	-	-
ILMN_1216287	0.156489	0.00252399	2.59791	7.69476	-0.957656	-1.04337	Cep135	centrosomal protein 135	381644
ILMN_1258415	0.165792	0.0032583	2.48701	-7.13003	-0.959052	1.76919	Mat2a	methionine adenosyltransferase II, alpha	232087
ILMN_1243217	0.156489	0.00255189	2.59314	7.66965	-0.960835	-1.07615	Tmtc4	transmembrane and tetratricopeptide repeat containing 4	70551
ILMN_2606966	0.159301	0.00278231	2.55559	7.47469	-0.975641	-1.47824	Mob1b	MOB kinase activator 1B	68473
ILMN_1213875	0.165792	0.00326855	2.48565	-7.12333	-0.975874	2.44753	-	-	-
ILMN_2700168	0.165792	0.00325097	2.48799	-7.13485	-0.975929	2.69563	Ccnd2	cyclin D2	12444
ILMN_2760593	0.16637	0.00337482	2.47175	7.05532	-0.9815	-1.35512	Ambra1	autophagy/beclin 1 regulator 1	228361
ILMN_2945551	0.146748	0.00205249	2.68772	8.18148	-0.994652	-0.476076	Hacd2	3-hydroxyacyl-CoA dehydratase 2	70757
ILMN_1226099	0.16045	0.00293762	2.532	7.35449	-0.997365	-5.64986	Tnfsf13b	tumor necrosis factor (ligand) superfamily, member 13b	24099
ILMN_2921526	0.166838	0.0034055	2.46782	7.03619	-1.0042	-1.55664	Capza1	capping protein (actin filament) muscle Z-line, alpha 1	12340
ILMN_2915303	0.161816	0.00310962	2.50729	7.23045	-1.01462	-2.80427	Trem3	triggering receptor expressed on myeloid cells 3	58218
ILMN_2897110	0.146748	0.00205485	2.68722	8.17869	-1.01719	-0.449595	Tmtc4	transmembrane and tetratricopeptide repeat containing 4	70551
ILMN_3126609	0.159301	0.00283472	2.54749	7.43319	-1.01999	-3.35002	Ceacam1	carcinoembryonic antigen-related cell adhesion molecule 1	26365
ILMN_1221028	0.146748	0.00202739	2.69306	8.21131	-1.02242	-0.422988	Herc3	hect domain and RLD 3	73998
ILMN_1215096	0.16637	0.00336202	2.4734	7.06337	-1.03014	-0.971244	Entpd5	ectonucleoside triphosphate diphosphohydrolase 5	12499
ILMN_1245609	0.167609	0.00352162	2.45326	6.96572	-1.03148	-1.35783	Sgpl1	sphingosine phosphate lyase 1	20397
ILMN_2751072	0.165952	0.00333188	2.47731	7.08247	-1.03399	-0.842639	Gna11	guanine nucleotide binding protein, alpha 11	14672
ILMN_2794258	0.167609	0.0035649	2.44795	-6.9402	-1.03578	1.0285	Mpv17l	Mpv17 transgene, kidney disease mutant-like	93734
ILMN_2847115	0.161224	0.00304556	2.51633	7.2756	-1.03873	-1.94114	Hcar2	hydroxycarboxylic acid receptor 2	80885
ILMN_2693976	0.167609	0.00347075	2.45958	-6.99622	-1.03921	1.61333	Ncl	nucleolin	17975
ILMN_2454587	0.149921	0.00217869	2.66181	8.03822	-1.05293	-0.494617	Atf6	activating transcription factor 6	226641
ILMN_2514225	0.167609	0.00357731	2.44644	-6.93295	-1.05297	1.6446	Luc7l2	LUC7-like 2 (S, cerevisiae)	192196
ILMN_2704186	0.161224	0.00302577	2.51916	7.2898	-1.05479	-1.61409	Wls	wntless homolog (Drosophila)	68151
ILMN_2724409	0.168879	0.00364994	2.43771	6.89119	-1.06017	-1.19916	Fem1c	fem-1 homolog c (C,elegans)	240263
ILMN_2964996	0.167609	0.00349569	2.45647	-6.9812	-1.06146	1.4621	Hykk	hydroxylysine kinase 1	235386
ILMN_2831283	0.16637	0.00338516	2.47042	7.04885	-1.06366	-1.00332	Tmem43	transmembrane protein 43	74122
ILMN_1222682	0.168879	0.00365707	2.43687	6.88714	-1.06891	-1.11028	Smap2	small ArfGAP 2	69780
ILMN_1217225	0.154194	0.00229975	2.63832	7.91038	-1.07021	-0.566156	Ccdc91	coiled-coil domain containing 91	67015
ILMN_1250814	0.156489	0.00247152	2.60704	7.74298	-1.07501	-0.700532	4930550C14Rik	RIKEN cDNA 4930550C14 gene	75311
ILMN_1245112	0.16637	0.00338801	2.47006	-7.04707	-1.07776	0.716505	Aldh16a1	aldehyde dehydrogenase 16 family, member A1	69748
ILMN_2728379	0.165792	0.00329645	2.48195	7.10521	-1.08276	-1.06261	Ivd	isovaleryl coenzyme A dehydrogenase	56357
ILMN_1239523	0.16637	0.00335678	2.47408	-7.06667	-1.08695	2.77253	-	-	-
ILMN_1228338	0.169883	0.00374378	2.42669	-6.83875	-1.08951	1.25034	Eps15	epidermal growth factor receptor pathway substrate 15	13858
ILMN_2791272	0.167609	0.00355825	2.44876	-6.94409	-1.08985	1.49843	Por	P450 (cytochrome) oxidoreductase	18984
ILMN_2651126	0.167664	0.00359193	2.44467	-6.92446	-1.09284	1.76861	Lyar	Ly1 antibody reactive clone	17089
ILMN_1237730	0.167609	0.00354484	2.4504	6.95198	-1.09358	-0.872212	Raf1	v-raf-leukemia viral oncogene 1	110157
ILMN_2957862	0.165792	0.00328131	2.48395	-7.11502	-1.09546	1.20917	Noc4l	NOC4 like	100608
ILMN_1214835	0.170885	0.00379852	2.42039	-6.80893	-1.09998	0.816422	Cdc25a	cell division cycle 25A	12530
ILMN_1229545	0.16577	0.00322523	2.49144	7.15186	-1.1006	-2.19963	Ncoa6	nuclear receptor coactivator 6	56406
ILMN_2998395	0.165792	0.00331384	2.47967	-7.094	-1.1121	1.77272	Zfp523	zinc finger protein 523	224656
ILMN_1245887	0.159301	0.00276613	2.55813	-7.4877	-1.11558	6.4952	-	-	-
ILMN_2990229	0.161224	0.0029942	2.52372	-7.31269	-1.11915	1.08076	Snrnp25	small nuclear ribonucleoprotein 25 (U11/U12)	78372
ILMN_2861331	0.168126	0.00362468	2.44073	6.90559	-1.12225	-1.85295	Pnrc2	proline-rich nuclear receptor coactivator 2	52830
ILMN_1221458	0.167409	0.00342517	2.46532	7.02404	-1.12998	-3.21716	Cnep1r1	CTD nuclear envelope phosphatase 1 regulatory subunit 1	382030
ILMN_2660851	0.167609	0.00349261	2.45685	6.98304	-1.13554	-1.46762	Bcl10	B cell leukemia/lymphoma 10	12042
ILMN_2539321	0.162831	0.00314469	2.50242	7.20622	-1.13932	-1.34976	-	-	-
ILMN_1237186	0.165779	0.00323333	2.49035	7.14649	-1.14165	-1.53243	Spint1	serine protease inhibitor, Kunitz type 1	20732
ILMN_2968032	0.169434	0.00369738	2.43211	6.86447	-1.14536	-1.05087	Eif1ad	eukaryotic translation initiation factor 1A domain containing	69860
ILMN_2445666	0.161224	0.00308283	2.51105	7.24919	-1.14679	-1.20992	Rsf1	remodeling and spacing factor 1	233532
ILMN_1250538	0.16924	0.00367298	2.43498	6.87815	-1.14929	-0.724408	Reep3	receptor accessory protein 3	28193
ILMN_1252267	0.158673	0.00269365	2.56966	7.54719	-1.1536	-0.747801	Asun	asunder, spermatogenesis regulator	71177
ILMN_2513781	0.167609	0.00350978	2.45472	-6.97277	-1.1544	1.84719	A130038J17Rik	RIKEN cDNA A130038J17 gene	320628
ILMN_2840818	0.167609	0.0035815	2.44594	6.93052	-1.15675	-1.75457	Cmpk1	cytidine monophosphate (UMP-CMP) kinase 1	66588
ILMN_2846047	0.172935	0.00390051	2.40888	-6.75479	-1.16381	1.11424	Zswim1	zinc finger SWIM-type containing 1	71971
ILMN_1218078	0.172935	0.00392799	2.40583	-6.74051	-1.17013	0.86617	Txlna	taxilin alpha	109658
ILMN_2702575	0.160394	0.00292894	2.53329	7.361	-1.17043	-0.937147	Obfc1	oligonucleotide/oligosaccharide-binding fold containing 1	108689
ILMN_1260038	0.172833	0.00387635	2.41158	-6.76745	-1.17097	0.733415	Eif4e	eukaryotic translation initiation factor 4E	13684
ILMN_1237265	0.161224	0.00306202	2.51399	-7.26389	-1.17119	1.39613	Mrpl28	mitochondrial ribosomal protein L28	68611
ILMN_1234196	0.169434	0.00371768	2.42973	-6.85317	-1.17599	2.10225	6030458C11Rik	RIKEN cDNA 6030458C11 gene	77877
ILMN_2985969	0.167609	0.00347119	2.45952	-6.99596	-1.17676	0.573843	Bub1b	BUB1B, mitotic checkpoint serine/threonine kinase	12236
ILMN_1214290	0.170885	0.00379613	2.42066	-6.81022	-1.17853	2.3208	-	-	-
ILMN_1214136	0.170843	0.00377309	2.4233	-6.82271	-1.18072	2.64972	-	-	-
ILMN_2674221	0.175265	0.00402995	2.3947	-6.6886	-1.18613	1.45321	Tbc1d7	TBC1 domain family, member 7	67046
ILMN_2450155	0.172151	0.00383491	2.41625	6.7894	-1.18882	-2.43623	-	-	-
ILMN_3144963	0.167609	0.00344601	2.46268	7.01126	-1.19234	-1.74091	Taf9	TATA-box binding protein associated factor 9	108143
ILMN_1214679	0.156475	0.0023787	2.62366	7.83154	-1.19259	-0.454284	Ap3m2	adaptor-related protein complex 3, mu 2 subunit	64933
ILMN_1234361	0.157611	0.00263198	2.57972	7.59943	-1.19586	-0.626581	Tbp	TATA box binding protein	21374
ILMN_2614843	0.156489	0.00254732	2.59392	7.67373	-1.19634	-0.563503	-	-	-
ILMN_1232627	0.165792	0.00331173	2.47995	7.09537	-1.20346	-1.33048	Tmem229b	transmembrane protein 229B	268567
ILMN_2698443	0.172833	0.00386813	2.4125	-6.77178	-1.21047	1.73775	Efnb1	ephrin B1	13641
ILMN_2749937	0.167609	0.00354058	2.45093	6.95449	-1.21099	-1.96547	Ncoa6	nuclear receptor coactivator 6	56406
ILMN_2959037	0.176578	0.00406857	2.39056	6.66937	-1.21707	-1.65301	Mat2b	methionine adenosyltransferase II, beta	108645
ILMN_2789601	0.165792	0.0033152	2.47949	-7.09313	-1.21968	1.35125	Eif3i	eukaryotic translation initiation factor 3, subunit I	54709
ILMN_3043368	0.156489	0.00250599	2.60102	7.71116	-1.22732	-0.490358	A430078G23Rik	RIKEN cDNA A430078G23 gene	319493
ILMN_2687121	0.177303	0.00414363	2.38262	-6.63265	-1.22875	2.38075	Engase	endo-beta-N-acetylglucosaminidase	217364
ILMN_1257445	0.172833	0.00388315	2.41082	6.76387	-1.23423	-4.00611	Agl	amylo-1,6-glucosidase, 4-alpha-glucanotransferase	77559
ILMN_2542258	0.156489	0.00253906	2.59533	7.68115	-1.23578	-0.499897	-	-	-
ILMN_1258782	0.17391	0.00396553	2.4017	6.7212	-1.23832	-1.69601	Ube2k	ubiquitin-conjugating enzyme E2K	53323
ILMN_2953411	0.172935	0.00393505	2.40505	6.73686	-1.24	-2.01753	Ppp3r1	protein phosphatase 3, regulatory subunit B, alpha isoform (calcineurin B, type I)	19058
ILMN_2630946	0.164084	0.00318458	2.49695	-7.17908	-1.24496	0.62284	Aprt	adenine phosphoribosyl transferase	11821
ILMN_1240309	0.180857	0.00439475	2.35707	-6.51567	-1.24583	0.405572	-	-	-
ILMN_2890743	0.177377	0.00415556	2.38137	-6.6269	-1.24736	1.45169	Nosip	nitric oxide synthase interacting protein	66394
ILMN_2491543	0.161224	0.00304952	2.51577	7.27278	-1.25363	-0.850968	Nfat5	nuclear factor of activated T cells 5	54446
ILMN_1227401	0.161224	0.00301463	2.52077	7.29784	-1.25764	-0.81031	-	-	-
ILMN_2854054	0.169434	0.00371324	2.43025	6.85563	-1.26243	-2.12788	Atp8b4	ATPase, class I, type 8B, member 4	241633
ILMN_1258594	0.167609	0.00347604	2.45891	6.99302	-1.26837	-1.29327	Zfp560	zinc finger protein 560	434377
ILMN_2770270	0.179808	0.00425473	2.37113	-6.57982	-1.26839	1.29296	Dhrs13	dehydrogenase/reductase (SDR family) member 13	70451
ILMN_1221069	0.165792	0.00332075	2.47876	7.08958	-1.27399	-1.06953	Dpy19l4	dpy-19-like 4 (C, elegans)	381510
ILMN_1239345	0.165792	0.00329576	2.48205	7.10565	-1.27645	-1.03355	Asf1a	anti-silencing function 1A histone chaperone	66403
ILMN_2648695	0.179835	0.00426397	2.37019	6.57551	-1.27656	-1.95528	Cryzl1	crystallin, zeta (quinone reductase)-like 1	66609
ILMN_3163486	0.165792	0.00324626	2.48862	7.13795	-1.27787	-0.978326	Heca	hdc homolog, cell cycle regulator	380629
ILMN_2684874	0.180857	0.00435306	2.36121	-6.5345	-1.28009	1.08593	Timm10b	translocase of inner mitochondrial membrane 10B	14356
ILMN_2826881	0.167664	0.00359869	2.44386	-6.92055	-1.28309	1.23516	Mybl2	myeloblastosis oncogene-like 2	17865
ILMN_1232183	0.180857	0.0044201	2.35457	-6.50434	-1.28488	2.11985	Mgmt	O-6-methylguanine-DNA methyltransferase	17314
ILMN_2570712	0.180857	0.00435912	2.3606	-6.53175	-1.28594	0.879269	Tkt	transketolase	21881
ILMN_2725232	0.170885	0.00378343	2.42211	6.81709	-1.2861	-2.32617	Ccnc	cyclin C	51813
ILMN_2901402	0.169434	0.00370263	2.43149	6.86154	-1.28952	-1.6065	Dcun1d3	DCN1, defective in cullin neddylation 1, domain containing 3 (S, cerevisiae)	233805
ILMN_2870295	0.169408	0.00368471	2.4336	6.87156	-1.29474	-1.52396	Cldn1	claudin 1	12737
ILMN_2888902	0.17679	0.00408953	2.38833	6.65903	-1.29575	-1.24003	Pcmt1	protein-L-isoaspartate (D-aspartate) O-methyltransferase 1	18537
ILMN_1238608	0.180857	0.00441117	2.35545	-6.50832	-1.29587	1.60177	Abcc10	ATP-binding cassette, sub-family C (CFTR/MRP), member 10	224814
ILMN_2726950	0.180857	0.00459885	2.33735	6.42666	-1.30128	-0.837189	Eif4enif1	eukaryotic translation initiation factor 4E nuclear import factor 1	74203
ILMN_2715216	0.180857	0.00449471	2.3473	6.47144	-1.30148	-1.70525	Trappc8	trafficking protein particle complex 8	75964
ILMN_1238733	0.180857	0.0044515	2.35149	-6.49041	-1.32818	1.95501	Ttc27	tetratricopeptide repeat domain 27	74196
ILMN_1229418	0.180857	0.00467404	2.33031	6.39512	-1.34064	-2.08417	Hps3	Hermansky-Pudlak syndrome 3	12807
ILMN_1218266	0.180857	0.00470511	2.32743	-6.38227	-1.35023	1.8453	Meis1	Meis homeobox 1	17268
ILMN_1254075	0.180857	0.00436724	2.35979	-6.52807	-1.35151	0.476965	Tomm40l	translocase of outer mitochondrial membrane 40 homolog-like (yeast)	641376
ILMN_2455217	0.180857	0.00454557	2.34241	-6.44941	-1.35321	0.608419	Usp47	ubiquitin specific peptidase 47	74996
ILMN_2794796	0.180857	0.00441332	2.35523	-6.50736	-1.35566	0.938745	E2f4	E2F transcription factor 4	104394
ILMN_2668510	0.180812	0.00429579	2.36696	6.56074	-1.35579	-3.45648	Hp	haptoglobin	15439
ILMN_1224434	0.180857	0.00438004	2.35852	6.52229	-1.35797	-0.359016	Mtdh	metadherin	67154
ILMN_1223045	0.180857	0.00450386	2.34641	6.46745	-1.35829	-1.05033	2810417H13Rik	RIKEN cDNA 2810417H13 gene	68026
ILMN_2446999	0.167609	0.00357949	2.44618	6.93169	-1.36578	-1.06119	Baz2b	bromodomain adjacent to zinc finger domain, 2B	407823
ILMN_3040543	0.172935	0.00392961	2.40565	6.73967	-1.36919	-3.02954	Gsdmc2	gasdermin C2	331063
ILMN_2659616	0.184561	0.00489038	2.31066	6.30783	-1.37189	-1.55192	Rac1	RAS-related C3 botulinum substrate 1	19353
ILMN_1214179	0.183052	0.00482154	2.31681	6.33507	-1.37322	-1.66748	-	-	-
ILMN_1215969	0.180857	0.00434086	2.36242	-6.54005	-1.37415	1.8761	Rcor1	REST corepressor 1	217864
ILMN_2754027	0.180857	0.00460933	2.33636	-6.42222	-1.37554	0.99076	Nit1	nitrilase 1	27045
ILMN_2541675	0.180857	0.00454495	2.34247	-6.44967	-1.37777	1.5843	Cep295	centrosomal protein 295	319675
ILMN_2662264	0.172935	0.00392152	2.40655	6.74386	-1.37849	-1.45477	Bcas1	breast carcinoma amplified sequence 1	76960
ILMN_2812614	0.17679	0.00409037	2.38824	6.65862	-1.3789	-2.41501	Reck	reversion-inducing-cysteine-rich protein with kazal motifs	53614
ILMN_2839479	0.185142	0.00495044	2.30536	6.28445	-1.38196	-1.45063	S1pr4	sphingosine-1-phosphate receptor 4	13611
ILMN_2591703	0.180857	0.00463721	2.33374	-6.41049	-1.38584	0.586617	Fzd5	frizzled class receptor 5	14367
ILMN_2971567	0.177065	0.00410519	2.38667	-6.65135	-1.38904	0.73611	Ddx24	DEAD (Asp-Glu-Ala-Asp) box polypeptide 24	27225
ILMN_2644632	0.180857	0.00466305	2.33133	-6.39969	-1.38956	0.802376	Stxbp1	syntaxin binding protein 1	20910
ILMN_2600078	0.185584	0.00503812	2.29773	6.25097	-1.39414	-1.0544	Ankrd54	ankyrin repeat domain 54	223690
ILMN_2832524	0.180857	0.00466041	2.33158	-6.40079	-1.39593	1.31736	Gpt	glutamic pyruvic transaminase, soluble	76282
ILMN_2601071	0.177299	0.00412753	2.38431	6.64046	-1.39796	-0.91261	Mapk1	mitogen-activated protein kinase 1	26413
ILMN_1234738	0.1796	0.00422406	2.37427	-6.59423	-1.40379	1.11629	Catsperd	catsper channel auxiliary subunit delta	106757
ILMN_2595842	0.180857	0.00456981	2.3401	6.43902	-1.4045	-1.16623	Def6	differentially expressed in FDCP 6	23853
ILMN_2886477	0.159301	0.00282966	2.54827	7.43716	-1.40643	-0.453291	Olfr310	olfactory receptor 310	258222
ILMN_2783557	0.184561	0.00489954	2.30984	-6.30424	-1.4097	1.66023	Ctu1	cytosolic thiouridylase subunit 1	233189
ILMN_2507286	0.179655	0.00423394	2.37326	6.58957	-1.41114	-5.45231	Tnfsf13b	tumor necrosis factor (ligand) superfamily, member 13b	24099
ILMN_2648100	0.180857	0.0045664	2.34043	6.44047	-1.41792	-3.67656	-	-	-
ILMN_1247096	0.180857	0.00452469	2.34441	6.45841	-1.41955	-3.34016	Agl	amylo-1,6-glucosidase, 4-alpha-glucanotransferase	77559
ILMN_2896843	0.185142	0.00496603	2.30399	-6.27845	-1.42741	2.08251	Cd248	CD248 antigen, endosialin	70445
ILMN_1244545	0.167609	0.00357259	2.44702	6.93571	-1.42966	-0.883632	Ociad1	OCIA domain containing 1	68095
ILMN_2620061	0.174002	0.00397595	2.40056	-6.71588	-1.43276	0.876004	Tbcb	tubulin folding cofactor B	66411
ILMN_2627566	0.180857	0.00446275	2.3504	-6.48545	-1.43343	1.39181	Capn5	calpain 5	12337
ILMN_1217612	0.185584	0.00505983	2.29586	6.2428	-1.43612	-1.24446	-	-	-
ILMN_2757489	0.184561	0.00487799	2.31176	6.31269	-1.43745	-1.24763	Ppp1r11	protein phosphatase 1, regulatory (inhibitor) subunit 11	76497
ILMN_2752790	0.180847	0.00430527	2.366	6.55637	-1.43837	-1.93132	Gsdmd	gasdermin D	69146
ILMN_2751539	0.185584	0.00504977	2.29673	6.24658	-1.43879	-2.31059	Sdcbp	syndecan binding protein	53378	Syntenin-1
ILMN_2736875	0.180857	0.00454396	2.34257	6.4501	-1.43972	-2.12342	Pdia3	protein disulfide isomerase associated 3	14827
ILMN_1231573	0.180857	0.00469735	2.32815	6.38547	-1.44293	-4.11561	Serpinb1a	serine (or cysteine) peptidase inhibitor, clade B, member 1a	66222
ILMN_2687854	0.180857	0.00463109	2.33432	6.41305	-1.44353	-2.8137	Selo	selenoprotein O	223776
ILMN_2674367	0.180857	0.00458859	2.33832	-6.43101	-1.45234	1.40864	Agrn	agrin	11603
ILMN_2851889	0.185142	0.00495595	2.30487	-6.28233	-1.45488	1.22738	Prkrip1	Prkr interacting protein 1 (IL11 inducible)	66801
ILMN_2458185	0.159301	0.00275017	2.56064	7.50063	-1.45639	-0.371938	Upp2	uridine phosphorylase 2	76654
ILMN_1238696	0.185142	0.00498468	2.30236	-6.27129	-1.45665	0.837139	Fanca	Fanconi anemia, complementation group A	14087
ILMN_1230912	0.180857	0.00464585	2.33293	6.40687	-1.46001	-3.06975	Phf6	PHD finger protein 6	70998
ILMN_2709585	0.180857	0.00463681	2.33378	6.41065	-1.46137	-0.729082	Avl9	AVL9 homolog (S, cerevisiase)	78937
ILMN_2786442	0.167528	0.00343561	2.464	7.01763	-1.46168	-0.720641	Ptges	prostaglandin E synthase	64292
ILMN_2723860	0.180857	0.00469939	2.32796	6.38463	-1.4633	-3.19932	-	-	-
ILMN_1237695	0.180857	0.00461266	2.33605	6.42082	-1.46422	-2.53694	Pfkp	phosphofructokinase, platelet	56421
ILMN_2892215	0.180857	0.00441929	2.35465	6.5047	-1.465	-2.05734	Vcpkmt	valosin containing protein lysine (K) methyltransferase	207965
ILMN_1236369	0.172198	0.00384419	2.41519	6.78446	-1.46617	-1.01469	Usp12	ubiquitin specific peptidase 12	22217
ILMN_1251084	0.186826	0.00517994	2.28568	-6.19835	-1.47003	1.95872	Taf8	TATA-box binding protein associated factor 8	63856
ILMN_1232447	0.187819	0.00526775	2.27838	-6.16666	-1.4718	1.87591	Por	P450 (cytochrome) oxidoreductase	18984
ILMN_2591027	0.161224	0.00300707	2.52186	7.30332	-1.48006	-0.454608	Col14a1	collagen, type XIV, alpha 1	12818
ILMN_2735615	0.185665	0.00513156	2.28975	-6.21609	-1.48538	1.60397	Isg20	interferon-stimulated protein	57444
ILMN_3085126	0.19045	0.00545987	2.26282	6.09961	-1.48644	-1.28864	Nr1h2	nuclear receptor subfamily 1, group H, member 2	22260
ILMN_2964344	0.182006	0.00478527	2.32009	-6.34961	-1.48774	1.02254	Dpp9	dipeptidylpeptidase 9	224897
ILMN_2722938	0.180857	0.00453252	2.34366	-6.45503	-1.48906	0.800387	Ppp1r15a	protein phosphatase 1, regulatory (inhibitor) subunit 15A	17872
ILMN_1228572	0.177303	0.00414462	2.38252	6.63218	-1.49419	-1.21677	Gpr108	G protein-coupled receptor 108	78308
ILMN_2867835	0.168126	0.00361802	2.44153	-6.90941	-1.49525	1.54747	Mif	macrophage migration inhibitory factor	17319
ILMN_2759598	0.180857	0.00455206	2.34179	-6.44662	-1.49591	1.07979	Hint2	histidine triad nucleotide binding protein 2	68917
ILMN_2770088	0.185584	0.00505191	2.29654	-6.24577	-1.49646	2.07166	Ibsp	integrin binding sialoprotein	15891
ILMN_2646052	0.181064	0.00474178	2.32406	-6.36724	-1.49867	3.49509	C4a	complement component 4A (Rodgers blood group)	625018
ILMN_1231514	0.187075	0.00519578	2.28435	-6.19258	-1.5007	1.62663	Tonsl	tonsoku-like, DNA repair protein	72749
ILMN_3153225	0.187819	0.00528794	2.27671	-6.15947	-1.50699	1.38981	Pomgnt2	protein O-linked mannose beta 1,4-N-acetylglucosaminyltransferase 2	215494
ILMN_2761662	0.191209	0.00557568	2.2537	-6.06062	-1.50794	1.08501	Samd4b	sterile alpha motif domain containing 4B	233033
ILMN_2742136	0.187716	0.00524052	2.28063	-6.17642	-1.51628	2.56519	Mfsd3	major facilitator superfamily domain containing 3	69572
ILMN_2601865	0.187819	0.00525611	2.27934	-6.17082	-1.51644	3.00738	Mrpl52	mitochondrial ribosomal protein L52	68836
ILMN_2717667	0.185584	0.00506607	2.29533	-6.24045	-1.51737	2.20985	Pim3	proviral integration site 3	223775
ILMN_2595814	0.184713	0.00491826	2.30819	6.29693	-1.53204	-1.73086	Kdm7a	lysine (K)-specific demethylase 7A	338523
ILMN_2628744	0.184561	0.00489348	2.31038	6.30661	-1.5347	-3.03613	Tmco3	transmembrane and coiled-coil domains 3	234076
ILMN_2444316	0.191209	0.00553843	2.25661	6.07305	-1.54428	-1.99056	Tpm3	tropomyosin 3, gamma	59069
ILMN_2896229	0.19045	0.0054376	2.26459	-6.10723	-1.5499	1.20768	Zfp219	zinc finger protein 219	69890
ILMN_1251333	0.185614	0.0051064	2.29189	6.2254	-1.55049	-1.64179	Gabarap	gamma-aminobutyric acid receptor associated protein	56486
ILMN_1251303	0.193998	0.00574967	2.24036	6.00392	-1.55214	-1.55612	-	-	-
ILMN_2839886	0.180857	0.00463048	2.33437	6.41331	-1.5556	-1.57037	Mxd4	Max dimerization protein 4	17122
ILMN_2773705	0.180857	0.00441032	2.35553	6.5087	-1.55564	-1.2659	Prcc	papillary renal cell carcinoma (translocation-associated)	94315
ILMN_1213360	0.193998	0.00577173	2.23869	-5.99688	-1.5566	1.53982	-	-	-
ILMN_2512043	0.185614	0.00510196	2.29226	6.22706	-1.55723	-2.92195	-	-	-
ILMN_3094743	0.180857	0.00456684	2.34038	6.44028	-1.5588	-1.44626	Tmpo	thymopoietin	21917
ILMN_2555438	0.191209	0.00556996	2.25415	-6.06252	-1.56006	1.44338	Camkk2	calcium/calmodulin-dependent protein kinase kinase 2, beta	207565
ILMN_2729458	0.185614	0.00511084	2.29151	6.22376	-1.56472	-2.59956	Idh1	isocitrate dehydrogenase 1 (NADP+), soluble	15926
ILMN_2745496	0.188699	0.0053312	2.27318	-6.14418	-1.57074	1.75709	Mylpf	myosin light chain, phosphorylatable, fast skeletal muscle	17907
ILMN_2877909	0.195247	0.00586949	2.2314	-5.96611	-1.57153	1.4802	Smg5	Smg-5 homolog, nonsense mediated mRNA decay factor (C, elegans)	229512
ILMN_2457773	0.185142	0.00499065	2.30184	6.26901	-1.57548	-2.44015	E330009J07Rik	RIKEN cDNA E330009J07 gene	243780
ILMN_1253258	0.179772	0.0042453	2.37209	6.58424	-1.57582	-1.04112	Cradd	CASP2 and RIPK1 domain containing adaptor with death domain	12905
ILMN_1250837	0.174437	0.00399424	2.39857	-6.70659	-1.57994	1.16443	Rangap1	RAN GTPase activating protein 1	19387
ILMN_2610771	0.180857	0.00464788	2.33275	6.40602	-1.58227	-1.42993	Net1	neuroepithelial cell transforming gene 1	56349
ILMN_1237733	0.185614	0.00508492	2.29372	-6.2334	-1.58273	3.66716	Atp5o	ATP synthase, H+ transporting, mitochondrial F1 complex, O subunit	28080
ILMN_2905859	0.193998	0.00578657	2.23758	-5.99217	-1.58524	1.68629	Nat6	N-acetyltransferase 6	56441
ILMN_2775022	0.180857	0.00450114	2.34668	6.46864	-1.5858	-1.24146	Dcun1d3	DCN1, defective in cullin neddylation 1, domain containing 3 (S, cerevisiae)	233805
ILMN_3111421	0.19045	0.00542513	2.26559	6.11152	-1.58673	-1.19323	Dnm1l	dynamin 1-like	74006
ILMN_2732034	0.181064	0.00475187	2.32314	6.36313	-1.5911	-1.53388	Lrrfip2	leucine rich repeat (in FLII) interacting protein 2	71268
ILMN_2644504	0.162092	0.00312267	2.50547	7.22139	-1.59202	-0.388	Rnase4	ribonuclease, RNase A family 4	58809
ILMN_2726315	0.198188	0.00601211	2.22097	5.92237	-1.59471	-0.772137	Sdf4	stromal cell derived factor 4	20318
ILMN_1220190	0.19426	0.00580393	2.23628	5.98668	-1.59661	-1.73316	-	-	-
ILMN_2792809	0.175265	0.00402202	2.39556	6.69258	-1.59842	-1.32592	Arpc5	actin related protein 2/3 complex, subunit 5	67771
ILMN_1258735	0.193998	0.00576244	2.23939	5.99984	-1.59942	-3.0884	Itgb2l	integrin beta 2-like	16415
ILMN_3115917	0.19045	0.005446	2.26392	6.10435	-1.59992	-2.79703	Hsd11b1	hydroxysteroid 11-beta dehydrogenase 1	15483
ILMN_1220980	0.192568	0.00564292	2.2485	-6.03845	-1.60492	1.57923	Mios	missing oocyte, meiosis regulator, homolog (Drosophila)	252875
ILMN_3022428	0.198587	0.00606919	2.21687	5.90522	-1.60687	-1.52249	Tmpo	thymopoietin	21917
ILMN_2669782	0.19893	0.00610804	2.2141	-5.89367	-1.61412	1.50908	Acer3	alkaline ceramidase 3	66190
ILMN_2711651	0.193998	0.00577597	2.23838	5.99554	-1.61659	-0.618468	-	-	-
ILMN_1222132	0.198968	0.00614622	2.21139	5.88241	-1.61717	-1.48892	Tex2	testis expressed gene 2	21763
ILMN_1260536	0.180857	0.00470824	2.32714	-6.38098	-1.62104	0.563338	Trappc10	trafficking protein particle complex 10	216131
ILMN_2665054	0.19893	0.00611841	2.21336	-5.8906	-1.62391	1.08807	Pgap2	post-GPI attachment to proteins 2	233575
ILMN_2549473	0.19045	0.00543179	2.26506	-6.10923	-1.6283	1.15544	Pnp2	purine-nucleoside phosphorylase 2	667034
ILMN_1226997	0.198968	0.00615384	2.21085	5.88017	-1.63096	-2.20731	Rassf2	Ras association (RalGDS/AF-6) domain family member 2	215653
ILMN_1244281	0.185142	0.00499164	2.30176	-6.26863	-1.63156	1.0038	D2Wsu81e	DNA segment, Chr 2, Wayne State University 81, expressed	227695
ILMN_2523119	0.180857	0.00472049	2.32601	6.37595	-1.63492	-1.27114	Baz2b	bromodomain adjacent to zinc finger domain, 2B	407823
ILMN_1254639	0.198587	0.00606213	2.21737	-5.90733	-1.63659	2.27188	Usf1	upstream transcription factor 1	22278
ILMN_3140335	0.161224	0.00305668	2.51475	7.26768	-1.6386	-0.334157	Depdc5	DEP domain containing 5	277854
ILMN_2672208	0.187819	0.00528826	2.27669	6.15936	-1.63976	-0.717938	Med8	mediator complex subunit 8	80509
ILMN_1248139	0.191209	0.0055516	2.25558	6.06864	-1.64932	-4.28868	Lilr4b	leukocyte immunoglobulin-like receptor, subfamily B, member 4B	14727
ILMN_3159435	0.195247	0.00587874	2.23072	-5.96324	-1.6506	3.09334	-	-	-
ILMN_2507182	0.185665	0.00513642	2.28934	-6.2143	-1.65129	0.617306	Tomm22	translocase of outer mitochondrial membrane 22 homolog (yeast)	223696
ILMN_1233577	0.191864	0.00560393	2.25151	6.05126	-1.6547	-2.671	Rps6ka5	ribosomal protein S6 kinase, polypeptide 5	73086
ILMN_1226667	0.187653	0.00522079	2.28226	6.18352	-1.65935	-2.27786	-	-	-
ILMN_2658610	0.202883	0.0064487	2.19053	5.79618	-1.66625	-0.980376	-	-	-
ILMN_1217174	0.180857	0.00471291	2.32671	6.37906	-1.66999	-1.1355	Tacc1	transforming, acidic coiled-coil containing protein 1	320165
ILMN_2666406	0.19045	0.0054457	2.26395	-6.10446	-1.6712	0.631799	Prrc1	proline-rich coiled-coil 1	73137
ILMN_2757287	0.167609	0.00348409	2.45791	6.98817	-1.6716	-0.442328	Bid	BH3 interacting domain death agonist	12122
ILMN_1241970	0.185142	0.00496866	2.30376	-6.27743	-1.67904	1.38433	Zpr1	ZPR1 zinc finger	22687
ILMN_3103896	0.193998	0.00578684	2.23756	-5.99209	-1.68258	2.98328	Timp1	tissue inhibitor of metalloproteinase 1	21857
ILMN_1216409	0.188216	0.00530846	2.27503	-6.1522	-1.68512	1.33979	-	-	-
ILMN_2824593	0.191209	0.00555199	2.25555	6.06851	-1.68884	-1.42118	Kbtbd2	kelch repeat and BTB (POZ) domain containing 2	210973
ILMN_1231522	0.192707	0.00565764	2.24736	6.03364	-1.69462	-3.05962	-	-	-
ILMN_1255193	0.194706	0.00582657	2.23459	-5.97954	-1.69561	1.52709	A630034I12Rik	RIKEN cDNA A630034I12 gene	329790
ILMN_1259379	0.206308	0.0066609	2.17647	5.73868	-1.70022	-1.26417	Pdzd11	PDZ domain containing 11	72621
ILMN_2880246	0.191209	0.00553828	2.25662	6.0731	-1.70047	-1.29994	Smarce1	SWI/SNF related, matrix associated, actin dependent regulator of chromatin, subfamily e, member 1	57376
ILMN_2769918	0.195519	0.00589763	2.22932	-5.95738	-1.70331	2.97061	Timp1	tissue inhibitor of metalloproteinase 1	21857
ILMN_2930819	0.19045	0.00546555	2.26237	-6.09768	-1.70479	0.426261	Acd	adrenocortical dysplasia	497652
ILMN_2991339	0.185584	0.00507453	2.2946	6.23728	-1.70661	-1.32934	Zfp646	zinc finger protein 646	233905
ILMN_1216802	0.197433	0.00597424	2.22372	-5.93385	-1.70803	0.731024	Bad	BCL2-associated agonist of cell death	12015
ILMN_2602204	0.206308	0.00665786	2.17667	5.73948	-1.70812	-0.968783	Tsc22d2	TSC22 domain family, member 2	72033
ILMN_1235509	0.177299	0.00412757	2.38431	6.64044	-1.71266	-0.674776	Ptpn23	protein tyrosine phosphatase, non-receptor type 23	104831
ILMN_2591056	0.206308	0.00681883	2.16629	-5.69736	-1.71426	0.779271	-	-	-
ILMN_1255657	0.177377	0.00416331	2.38056	6.62317	-1.71608	-0.685919	Yipf4	Yip1 domain family, member 4	67864
ILMN_2637440	0.206308	0.00666924	2.17592	-5.73646	-1.72194	1.54277	Ppp6r2	protein phosphatase 6, regulatory subunit 2	71474
ILMN_2578237	0.16637	0.00338058	2.47101	7.05171	-1.72656	-0.36084	Esyt1	extended synaptotagmin-like protein 1	23943
ILMN_2602821	0.206308	0.0068421	2.16481	-5.69137	-1.74089	1.38686	Cdk5rap1	CDK5 regulatory subunit associated protein 1	66971
ILMN_3008475	0.198587	0.00607562	2.21641	5.9033	-1.74379	-3.07618	Cyb5r4	cytochrome b5 reductase 4	266690
ILMN_2526918	0.185665	0.00513888	2.28913	6.21339	-1.74434	-1.23714	Arhgap30	Rho GTPase activating protein 30	226652
ILMN_3162452	0.167609	0.0035126	2.45437	6.97109	-1.74838	-0.379757	Pdp1	pyruvate dehyrogenase phosphatase catalytic subunit 1	381511
ILMN_1244853	0.201545	0.00633344	2.19836	-5.82842	-1.75438	1.52524	-	-	-
ILMN_2751494	0.192707	0.00566541	2.24677	6.0311	-1.75457	-2.07307	Stk39	serine/threonine kinase 39	53416
ILMN_2701543	0.206308	0.0069821	2.15601	-5.65589	-1.75665	1.14523	Ptpdc1	protein tyrosine phosphatase domain containing 1	218232
ILMN_1213186	0.201292	0.00631233	2.19981	-5.83441	-1.75802	1.65327	Brd8	bromodomain containing 8	78656
ILMN_2811282	0.206308	0.00675312	2.1705	5.7144	-1.75917	-2.01261	Tmx4	thioredoxin-related transmembrane protein 4	52837
ILMN_2614778	0.19893	0.00613367	2.21228	5.8861	-1.76495	-1.7694	Slc30a5	solute carrier family 30 (zinc transporter), member 5	69048
ILMN_3160792	0.185584	0.00501842	2.29943	6.25843	-1.76801	-0.632885	-	-	-
ILMN_2664993	0.201675	0.00637253	2.19569	-5.81741	-1.76933	1.41388	Wdr83	WD repeat domain containing 83	67836
ILMN_1237132	0.198188	0.00601603	2.22069	5.92118	-1.77364	-1.09059	AW549877	expressed sequence AW549877	106064
ILMN_1246130	0.202883	0.00644952	2.19047	-5.79595	-1.77409	2.18438	Cit	citron	12704
ILMN_1242378	0.192337	0.00562696	2.24973	6.04368	-1.7759	-1.63407	Suco	SUN domain containing ossification factor	226551
ILMN_2725927	0.202883	0.00643598	2.19139	-5.7997	-1.77668	3.65473	Serpina3g	serine (or cysteine) peptidase inhibitor, clade A, member 3G	20715
ILMN_2944272	0.201292	0.00631102	2.1999	-5.83478	-1.77827	1.51469	C2cd2	C2 calcium-dependent domain containing 2	207781
ILMN_1215661	0.184561	0.00490539	2.30933	6.30195	-1.78096	-0.956507	Traf2	TNF receptor-associated factor 2	22030
ILMN_2470039	0.206308	0.00707752	2.15012	-5.63221	-1.78185	1.54741	Fitm2	fat storage-inducing transmembrane protein 2	228859
ILMN_1253348	0.19045	0.0054807	2.26116	6.09252	-1.78465	-0.635482	Arl6ip1	ADP-ribosylation factor-like 6 interacting protein 1	54208
ILMN_1230545	0.206308	0.00684484	2.16464	5.69067	-1.78474	-1.704	Mob1a	MOB kinase activator 1A	232157
ILMN_1248439	0.20469	0.0065461	2.18402	-5.76949	-1.78681	1.47657	St6galnac4	ST6 (alpha-N-acetyl-neuraminyl-2,3-beta-galactosyl-1,3)-N-acetylgalactosaminide alpha-2,6-sialyltransferase 4	20448
ILMN_3142155	0.169883	0.00374323	2.42675	6.83905	-1.78701	-0.411192	Ccdc27	coiled-coil domain containing 27	381580
ILMN_2467245	0.200857	0.00626757	2.2029	5.84718	-1.7875	-2.10959	Tnf	tumor necrosis factor	21926
ILMN_2499309	0.208823	0.00725744	2.13922	-5.58865	-1.79019	0.645279	Helz	helicase with zinc finger domain	78455
ILMN_1216871	0.201675	0.00636747	2.19603	5.81883	-1.79591	-3.09351	Lcp1	lymphocyte cytosolic protein 1	18826
ILMN_2635516	0.206308	0.00684866	2.16439	-5.68969	-1.79984	1.38639	Phf12	PHD finger protein 12	268448
ILMN_2957944	0.20489	0.00656227	2.18295	-5.76511	-1.80228	1.40807	Zfp956	zinc finger protein 956	101197
ILMN_1218890	0.200319	0.00622436	2.20591	5.85963	-1.80398	-2.26142	-	-	-
ILMN_1217485	0.206308	0.00671345	2.17305	-5.72479	-1.80457	2.7262	Rgs12	regulator of G-protein signaling 12	71729
ILMN_1245471	0.190323	0.00539516	2.268	6.12186	-1.80835	-0.9074	Ap1ar	adaptor-related protein complex 1 associated regulatory protein	211556
ILMN_2495446	0.206308	0.00693818	2.15875	-5.66692	-1.81731	0.713699	H2-Q6	histocompatibility 2, Q region locus 6	110557
ILMN_1239065	0.185584	0.00502138	2.29918	6.25731	-1.82133	-0.9261	Slc35a3	solute carrier family 35 (UDP-N-acetylglucosamine (UDP-GlcNAc) transporter), member 3	229782
ILMN_1254877	0.198587	0.00607099	2.21674	5.90468	-1.82792	-1.13785	-	-	-
ILMN_2746132	0.198259	0.00602768	2.21985	5.91767	-1.82981	-2.36482	Fnbp1l	formin binding protein 1-like	214459
ILMN_2595637	0.206308	0.00707348	2.15037	-5.63321	-1.83117	1.47074	Dnajc16	DnaJ heat shock protein family (Hsp40) member C16	214063
ILMN_2778122	0.202883	0.00643934	2.19116	5.79877	-1.83247	-1.92314	Pdcd4	programmed cell death 4	18569
ILMN_1242619	0.21106	0.00741829	2.1297	5.55084	-1.83592	-1.44472	Smchd1	SMC hinge domain containing 1	74355
ILMN_2693124	0.21114	0.00745889	2.12733	5.54145	-1.8409	-1.96444	Rab1b	RAB1B, member RAS oncogene family	76308
ILMN_2450121	0.206308	0.00680534	2.16715	5.70084	-1.84457	-1.41778	Akap11	A kinase (PRKA) anchor protein 11	219181
ILMN_2435584	0.2121	0.00753335	2.12301	5.52441	-1.84751	-1.34686	Tpm3	tropomyosin 3, gamma	59069
ILMN_2917386	0.188699	0.00534011	2.27245	6.14105	-1.85284	-1.03525	Gstp2	glutathione S-transferase, pi 2	14869
ILMN_3019002	0.210806	0.00738663	2.13155	5.5582	-1.85552	-1.38889	Srsf10	serine/arginine-rich splicing factor 10	14105
ILMN_1219154	0.206308	0.00688435	2.16214	-5.68057	-1.86077	3.26379	Mt2	metallothionein 2	17750
ILMN_2616786	0.206308	0.0066429	2.17764	-5.74346	-1.86185	1.49811	Tbl3	transducin (beta)-like 3	213773
ILMN_2691492	0.201675	0.00635996	2.19655	-5.82094	-1.86212	2.1974	Sssca1	Sjogren's syndrome/scleroderma autoantigen 1 homolog (human)	56390
ILMN_2643951	0.206308	0.00697616	2.15638	-5.65737	-1.86292	2.02699	Fbxl18	F-box and leucine-rich repeat protein 18	231863
ILMN_1230931	0.206308	0.00678141	2.16868	-5.70704	-1.86426	1.51202	2410015M20Rik	RIKEN cDNA 2410015M20 gene	224904
ILMN_2707298	0.201545	0.00633953	2.19794	5.8267	-1.86484	-1.41548	Ik	IK cytokine	24010
ILMN_2516348	0.200319	0.00622205	2.20607	5.86029	-1.86593	-2.01272	Vamp4	vesicle-associated membrane protein 4	53330
ILMN_2825826	0.172935	0.00392438	2.40623	6.74237	-1.86899	-0.392076	Btbd16	BTB (POZ) domain containing 16	330660
ILMN_2891104	0.212827	0.00762983	2.11748	-5.50265	-1.87232	1.40295	Tmco4	transmembrane and coiled-coil domains 4	77056
ILMN_1214706	0.206308	0.00707927	2.15001	-5.63178	-1.88889	1.81341	Sash1	SAM and SH3 domain containing 1	70097
ILMN_2993804	0.187819	0.00528234	2.27717	6.16146	-1.89007	-0.908252	Ift81	intraflagellar transport 81	12589
ILMN_2764588	0.206308	0.00698211	2.15601	-5.65588	-1.89039	2.87934	Igfbp7	insulin-like growth factor binding protein 7	29817
ILMN_1255438	0.21106	0.00743193	2.1289	-5.54768	-1.89178	1.2957	Cpped1	calcineurin-like phosphoesterase domain containing 1	223978
ILMN_1225233	0.212827	0.00762412	2.11781	5.50393	-1.8936	-4.07114	Cd177	CD177 antigen	68891
ILMN_2805945	0.206308	0.00701117	2.15421	5.64863	-1.89367	-2.54993	Serp1	stress-associated endoplasmic reticulum protein 1	28146
ILMN_3111334	0.214226	0.00777801	2.10913	5.46989	-1.8944	-2.35437	Rsrc2	arginine/serine-rich coiled-coil 2	208606
ILMN_2677391	0.203244	0.0064804	2.1884	5.78744	-1.89613	-0.845789	-	-	-
ILMN_2951407	0.216149	0.00801814	2.09593	-5.41842	-1.89633	0.900988	Sbsn	suprabasin	282619
ILMN_2602151	0.21429	0.00784675	2.10531	-5.45495	-1.89979	1.62011	Rpap1	RNA polymerase II associated protein 1	68925
ILMN_2467429	0.19045	0.00547412	2.26169	6.09476	-1.90093	-0.986997	D6Mit97	DNA segment, Chr 6, Massachusetts Institute of Technology 97	110963
ILMN_2694758	0.180857	0.00444132	2.35249	6.49491	-1.90395	-0.523525	Efr3a	EFR3 homolog A	76740
ILMN_2722129	0.206308	0.00692547	2.15955	-5.67013	-1.90521	1.48615	Hps1	Hermansky-Pudlak syndrome 1	192236
ILMN_2583710	0.217747	0.00809386	2.09184	-5.4026	-1.91056	1.13442	Wdr33	WD repeat domain 33	74320
ILMN_1255898	0.203244	0.00647493	2.18876	5.78894	-1.9117	-2.27614	Nsmce2	NSE2/MMS21 homolog, SMC5-SMC6 complex SUMO ligase	68501
ILMN_1238612	0.195247	0.00588009	2.23062	5.96282	-1.9178	-1.19169	Rnf114	ring finger protein 114	81018
ILMN_2718330	0.209539	0.00732219	2.13536	-5.5733	-1.92135	3.35236	Cish	cytokine inducible SH2-containing protein	12700
ILMN_2503190	0.206308	0.00676026	2.17004	5.71254	-1.92296	-1.58606	Vti1b	vesicle transport through interaction with t-SNAREs 1B	53612
ILMN_2449817	0.216149	0.0080171	2.09598	-5.41864	-1.92638	1.67273	2410022M11Rik	RIKEN cDNA 2410022M11 gene	100503842
ILMN_2901283	0.214226	0.00779838	2.108	5.46544	-1.92746	-1.84098	Add3	adducin 3 (gamma)	27360
ILMN_2684667	0.209229	0.00730137	2.1366	-5.57822	-1.92823	1.03068	Slirp	SRA stem-loop interacting RNA binding protein	380773
ILMN_3145636	0.180857	0.00433088	2.36342	6.54461	-1.93282	-0.45039	Chd5	chromodomain helicase DNA binding protein 5	269610
ILMN_2834065	0.207422	0.00715428	2.14543	5.61346	-1.93446	-2.57349	Esco2	establishment of sister chromatid cohesion N-acetyltransferase 2	71988
ILMN_1229216	0.21564	0.00797865	2.09807	-5.42675	-1.94758	1.15546	Zbtb16	zinc finger and BTB domain containing 16	235320
ILMN_1217102	0.206308	0.00673032	2.17196	-5.72036	-1.94845	1.27208	Tpcn1	two pore channel 1	252972
ILMN_3002943	0.206308	0.00680827	2.16696	5.70008	-1.9489	-2.00115	Tmed10	transmembrane emp24-like trafficking protein 10 (yeast)	68581
ILMN_1258927	0.206308	0.00708109	2.1499	-5.63133	-1.9508	1.34209	Tcam1	testicular cell adhesion molecule 1	75870
ILMN_2935898	0.214226	0.00781369	2.10714	5.46211	-1.95088	-2.04315	Serinc1	serine incorporator 1	56442
ILMN_2786764	0.206308	0.00678885	2.1682	5.70511	-1.9509	-2.64516	Rab5a	RAB5A, member RAS oncogene family	271457
ILMN_1224609	0.213923	0.00770035	2.11349	-5.48696	-1.9519	1.61642	Psmg2	proteasome (prosome, macropain) assembly chaperone 2	107047
ILMN_2692942	0.180857	0.00439586	2.35696	6.51517	-1.95306	-0.448225	Sntb2	syntrophin, basic 2	20650
ILMN_2758562	0.191209	0.00554822	2.25585	6.06977	-1.95836	-0.888513	Stap2	signal transducing adaptor family member 2	106766
ILMN_1221208	0.208823	0.00725154	2.13957	5.59006	-1.96236	-1.7269	Slc30a5	solute carrier family 30 (zinc transporter), member 5	69048
ILMN_2613118	0.214226	0.0077925	2.10832	-5.46672	-1.9645	1.24022	Rfc4	replication factor C (activator 1) 4	106344
ILMN_1245272	0.195172	0.00584984	2.23286	5.97225	-1.96484	-1.02848	Insig1	insulin induced gene 1	231070
ILMN_1256574	0.200831	0.00624986	2.20413	5.85227	-1.96488	-1.28678	Ncoa2	nuclear receptor coactivator 2	17978
ILMN_1232175	0.198592	0.00608526	2.21572	-5.90043	-1.96781	1.68001	Chtf18	CTF18, chromosome transmission fidelity factor 18	214901
ILMN_2620804	0.220784	0.00851728	2.0697	5.3174	-1.96814	-1.26935	Iah1	isoamyl acetate-hydrolyzing esterase 1 homolog	67732
ILMN_2747959	0.212077	0.00751227	2.12423	-5.52922	-1.97389	2.86867	Dcn	decorin	13179
ILMN_1259818	0.206308	0.00671596	2.17289	5.72413	-1.97592	-2.77329	C130057N11Rik	RIKEN cDNA C130057N11 gene	99061
ILMN_2794460	0.206308	0.00674091	2.17128	-5.71759	-1.97657	0.862991	Ncoa5	nuclear receptor coactivator 5	228869
ILMN_2782964	0.219833	0.00842802	2.07427	-5.33491	-1.98216	1.33778	Enpp1	ectonucleotide pyrophosphatase/phosphodiesterase 1	18605
ILMN_1250063	0.206308	0.00694218	2.1585	-5.66591	-1.98681	0.642709	Ppp2r5d	protein phosphatase 2, regulatory subunit B', delta	21770
ILMN_2467596	0.221261	0.00855683	2.06769	-5.30971	-1.98843	1.49924	Dusp16	dual specificity phosphatase 16	70686
ILMN_2659108	0.217747	0.00819716	2.08634	5.3813	-1.98864	-2.24306	Ppp4r1	protein phosphatase 4, regulatory subunit 1	70351
ILMN_2909105	0.19893	0.00613048	2.21251	5.88704	-1.98949	-1.11947	Fam57a	family with sequence similarity 57, member A	116972
ILMN_2589893	0.20469	0.00654531	2.18407	-5.76971	-1.99718	1.27081	Tbrg4	transforming growth factor beta regulated gene 4	21379
ILMN_3048689	0.200319	0.00621291	2.20671	5.86294	-1.99768	-1.14513	Rffl	ring finger and FYVE like domain containing protein	67338
ILMN_2785104	0.214226	0.0077783	2.10912	5.46982	-1.99793	-1.41001	Srsf7	serine/arginine-rich splicing factor 7	225027
ILMN_3096144	0.206308	0.00683558	2.16522	5.69304	-1.99828	-2.76262	Stat3	signal transducer and activator of transcription 3	20848
ILMN_1212848	0.212827	0.00763041	2.11745	5.50252	-1.99937	-3.18057	Rybp	RING1 and YY1 binding protein	56353
ILMN_2758720	0.21106	0.00743588	2.12867	5.54676	-2.00069	-1.60861	Sypl	synaptophysin-like protein	19027
ILMN_2804523	0.214226	0.00779252	2.10832	-5.46672	-2.00179	0.765254	Dusp7	dual specificity phosphatase 7	235584
ILMN_2426249	0.212652	0.00758095	2.12028	5.51363	-2.00321	-1.97179	-	-	-
ILMN_1229687	0.212788	0.00759847	2.11927	5.50968	-2.00363	-2.19502	Rnf141	ring finger protein 141	67150
ILMN_1246729	0.206308	0.00700507	2.15459	5.65015	-2.00454	-2.03781	Rdh12	retinol dehydrogenase 12	77974
ILMN_2630730	0.206308	0.00705097	2.15175	-5.63876	-2.00647	0.497198	Sf3a1	splicing factor 3a, subunit 1	67465
ILMN_2656268	0.206308	0.00702873	2.15312	5.64427	-2.00821	-2.05577	Fmnl2	formin-like 2	71409
ILMN_2635167	0.206308	0.00706124	2.15112	-5.63622	-2.01247	0.439688	-	-	-
ILMN_1223082	0.206308	0.00703709	2.15261	5.64219	-2.01265	-1.9611	Itpripl2	inositol 1,4,5-triphosphate receptor interacting protein-like 2	319622
ILMN_1252270	0.193998	0.00577078	2.23877	5.99719	-2.01416	-0.870679	Rsbn1l	round spermatid basic protein 1-like	242860
ILMN_2508485	0.180857	0.00450063	2.34673	6.46886	-2.01544	-0.410222	Zfp92	zinc finger protein 92	22754
ILMN_2951592	0.2121	0.00752686	2.12339	-5.52589	-2.01764	0.856993	H2-Q8	histocompatibility 2, Q region locus 8	15019
ILMN_1253237	0.221651	0.00858248	2.06639	5.30475	-2.01894	-3.31754	Pdcd4	programmed cell death 4	18569
ILMN_2621762	0.20639	0.00710362	2.14852	5.62581	-2.01996	-2.23807	Polm	polymerase (DNA directed), mu	54125
ILMN_1226653	0.225104	0.00888273	2.05145	-5.24803	-2.02174	1.04319	Neurl4	neuralized E3 ubiquitin protein ligase 4	216860
ILMN_2761852	0.225104	0.00891644	2.04981	-5.24181	-2.02785	0.530693	Knstrn	kinetochore-localized astrin/SPAG5 binding	51944
ILMN_1240472	0.225104	0.00887556	2.0518	-5.24936	-2.0359	1.72331	Atg4b	autophagy related 4B, cysteine peptidase	66615
ILMN_2727490	0.225104	0.00889356	2.05092	-5.24603	-2.03685	1.2135	Dexi	dexamethasone-induced transcript	58239
ILMN_1214412	0.217747	0.00814774	2.08896	5.39145	-2.04373	-3.86721	Antxr2	anthrax toxin receptor 2	71914
ILMN_1256359	0.225104	0.0088743	2.05187	5.24959	-2.04409	-0.403849	Smox	spermine oxidase	228608
ILMN_1214375	0.206308	0.00702821	2.15316	-5.6444	-2.0457	1.23916	Gpn2	GPN-loop GTPase 2	100210
ILMN_1222650	0.228029	0.009257	2.03353	-5.18061	-2.04802	0.745205	Aftph	aftiphilin	216549
ILMN_1216117	0.217747	0.00818558	2.08695	5.38367	-2.04833	-0.793962	-	-	-
ILMN_2758092	0.181064	0.00474595	2.32368	6.36555	-2.05257	-0.44249	Olfr272	olfactory receptor 272	258836
ILMN_2713471	0.225104	0.00880765	2.05514	5.26199	-2.05524	-3.17448	Mettl9	methyltransferase like 9	59052
ILMN_1232900	0.217747	0.00816514	2.08804	-5.38787	-2.05569	0.980857	-	-	-
ILMN_3109076	0.229272	0.00934528	2.02941	5.1652	-2.05867	-0.84912	Dcun1d2	DCN1, defective in cullin neddylation 1, domain containing 2 (S, cerevisiae)	102323
ILMN_3163221	0.227884	0.00920624	2.03592	-5.18955	-2.063	0.540829	Tpgs2	tubulin polyglutamylase complex subunit 2	66648
ILMN_2628745	0.214226	0.00779754	2.10804	5.46563	-2.06611	-3.08715	Tmco3	transmembrane and coiled-coil domains 3	234076
ILMN_3002181	0.208823	0.00726721	2.13863	-5.58632	-2.06718	1.17837	Ppif	peptidylprolyl isomerase F (cyclophilin F)	105675
ILMN_2597249	0.225345	0.00897943	2.04675	-5.23027	-2.06728	2.18075	Abcb9	ATP-binding cassette, sub-family B (MDR/TAP), member 9	56325
ILMN_2725286	0.215096	0.00790034	2.10235	5.44342	-2.06828	-1.91933	Atp6ap2	ATPase, H+ transporting, lysosomal accessory protein 2	70495
ILMN_2795792	0.220334	0.0084612	2.07257	5.32837	-2.06984	-1.75481	Tmem38b	transmembrane protein 38B	52076
ILMN_3052430	0.209229	0.00729595	2.13692	5.5795	-2.07078	-2.74154	Cd63	CD63 antigen	12512
ILMN_2906847	0.214226	0.00774933	2.11074	5.47617	-2.07465	-1.02747	Sec22b	SEC22 homolog B, vesicle trafficking protein	20333
ILMN_2749955	0.206308	0.00663199	2.17836	5.74637	-2.07841	-1.13724	Ist1	increased sodium tolerance 1 homolog (yeast)	71955
ILMN_2597248	0.225345	0.0090164	2.04497	-5.22355	-2.07877	2.32253	Abcb9	ATP-binding cassette, sub-family B (MDR/TAP), member 9	56325
ILMN_1231490	0.217747	0.00815867	2.08838	-5.3892	-2.08228	1.81011	2410006H16Rik	RIKEN cDNA 2410006H16 gene	69221
ILMN_1240620	0.208427	0.00720364	2.14245	-5.60153	-2.08242	0.557362	Rfc1	replication factor C (activator 1) 1	19687
ILMN_2799368	0.225104	0.00881574	2.05474	-5.26048	-2.08281	0.560394	Gtpbp8	GTP-binding protein 8 (putative)	66067
ILMN_1218993	0.21429	0.00783239	2.10611	-5.45806	-2.08767	2.33566	Polr3h	polymerase (RNA) III (DNA directed) polypeptide H	78929
ILMN_1246611	0.21114	0.00745542	2.12753	5.54225	-2.09193	-1.02732	Cd164	CD164 antigen	53599
ILMN_2794676	0.193998	0.00576197	2.23943	-5.99999	-2.09418	0.776054	Rps26	ribosomal protein S26	27370
ILMN_2570699	0.217747	0.00820232	2.08606	5.38025	-2.09621	-1.92067	-	-	-
ILMN_2679662	0.219833	0.00841133	2.07514	5.33821	-2.105	-1.23151	Tada1	transcriptional adaptor 1	27878
ILMN_2719256	0.227884	0.00917321	2.03748	5.1954	-2.1057	-3.02237	Mpo	myeloperoxidase	17523
ILMN_1248860	0.217747	0.00814394	2.08917	-5.39223	-2.10965	2.31456	Dpm3	dolichyl-phosphate mannosyltransferase polypeptide 3	68563
ILMN_1248028	0.217747	0.00810341	2.09133	5.40061	-2.11427	-1.3857	Emp3	epithelial membrane protein 3	13732
ILMN_1252845	0.21564	0.00797757	2.09813	-5.42698	-2.11461	1.80972	Polr1c	polymerase (RNA) I polypeptide C	20016
ILMN_1246339	0.21564	0.00795971	2.0991	-5.43076	-2.12287	0.932622	Ankrd10	ankyrin repeat domain 10	102334
ILMN_3154810	0.221261	0.00854866	2.0681	5.31129	-2.12444	-1.32275	Smarca2	SWI/SNF related, matrix associated, actin dependent regulator of chromatin, subfamily a, member 2	67155
ILMN_2454204	0.213923	0.00769677	2.11369	5.48775	-2.12755	-1.80847	Tnfrsf22	tumor necrosis factor receptor superfamily, member 22	79202
ILMN_2621901	0.219833	0.00838888	2.0763	5.34266	-2.13232	-0.830784	N4bp1	NEDD4 binding protein 1	80750
ILMN_2806250	0.229901	0.00942947	2.02551	-5.15068	-2.13319	2.26252	Rab38	RAB38, member RAS oncogene family	72433
ILMN_2924839	0.225104	0.00882798	2.05414	-5.25819	-2.13348	2.008	Oas1a	2'-5' oligoadenylate synthetase 1A	246730
ILMN_3029849	0.214226	0.00777821	2.10912	5.46984	-2.13793	-3.03828	Cebpe	CCAAT/enhancer binding protein (C/EBP), epsilon	110794
ILMN_3018017	0.193998	0.0057732	2.23858	5.99641	-2.14142	-0.645912	Cxadr	coxsackie virus and adenovirus receptor	13052
ILMN_2605094	0.226413	0.00908077	2.04188	5.21192	-2.14383	-0.696831	Rsl1d1	ribosomal L1 domain containing 1	66409
ILMN_3161601	0.219833	0.00839755	2.07585	5.34094	-2.14834	-1.29446	Snca	synuclein, alpha	20617
ILMN_1212672	0.224013	0.00870606	2.06018	-5.28111	-2.15614	2.12577	Elac2	elaC ribonuclease Z 2	68626
ILMN_1231840	0.230402	0.00952713	2.02104	-5.13404	-2.15667	1.07972	Nsmf	NMDA receptor synaptonuclear signaling and neuronal migration factor	56876
ILMN_2806700	0.206308	0.00692441	2.15962	5.6704	-2.15814	-1.61424	Cyba	cytochrome b-245, alpha polypeptide	13057
ILMN_2620803	0.236067	0.0101048	1.99547	5.03978	-2.15863	-1.33091	Iah1	isoamyl acetate-hydrolyzing esterase 1 homolog	67732
ILMN_2423282	0.218436	0.00824916	2.08359	5.37071	-2.15946	-3.26384	Dleu2	deleted in lymphocytic leukemia, 2	668253
ILMN_1235751	0.219833	0.0084111	2.07515	-5.33825	-2.16002	1.34724	Dus1l	dihydrouridine synthase 1-like (S, cerevisiae)	68730
ILMN_2579463	0.23718	0.0102577	1.98895	-5.01595	-2.16078	0.822504	Gpatch8	G patch domain containing 8	237943
ILMN_1229477	0.208783	0.00723589	2.14051	5.59379	-2.16236	-1.20477	Rab43	RAB43, member RAS oncogene family	69834
ILMN_1249366	0.197027	0.00595254	2.2253	5.94048	-2.16247	-0.670483	Bcl2	B cell leukemia/lymphoma 2	12043
ILMN_2641705	0.217747	0.00815178	2.08875	5.39061	-2.16526	-0.804924	Cdk11b	cyclin-dependent kinase 11B	12537
ILMN_3011719	0.206308	0.00690014	2.16114	-5.67655	-2.16527	0.2774	Hjurp	Holliday junction recognition protein	381280
ILMN_3009010	0.210806	0.00738164	2.13185	5.55936	-2.16769	-1.04427	Suz12	suppressor of zeste 12 homolog (Drosophila)	52615
ILMN_1212828	0.227153	0.00912964	2.03955	-5.20316	-2.1709	2.06035	Tgif2	TGFB-induced factor homeobox 2	228839
ILMN_2711570	0.214226	0.00780864	2.10742	-5.46321	-2.17162	1.30524	Ints3	integrator complex subunit 3	229543
ILMN_1237993	0.225104	0.00882815	2.05413	-5.25816	-2.17642	1.13243	Nasp	nuclear autoantigenic sperm protein (histone-binding)	50927
ILMN_2466692	0.222473	0.00862497	2.06424	-5.29657	-2.17765	1.95689	-	-	-
ILMN_2761008	0.225104	0.00892087	2.04959	5.241	-2.178	-2.35747	Caprin1	cell cycle associated protein 1	53872
ILMN_2694170	0.229272	0.00935981	2.02873	5.16269	-2.17861	-2.85948	Adgre5	adhesion G protein-coupled receptor E5	26364
ILMN_2724585	0.229272	0.00935549	2.02893	-5.16343	-2.17862	2.59754	Dag1	dystroglycan 1	13138
ILMN_1228261	0.191209	0.00557231	2.25397	6.06174	-2.17978	-0.527867	Ankmy2	ankyrin repeat and MYND domain containing 2	217473
ILMN_1254257	0.206308	0.00671525	2.17294	5.72432	-2.18055	-0.908105	Asl	argininosuccinate lyase	109900
ILMN_1248444	0.220334	0.00848938	2.07112	-5.32285	-2.18521	1.29913	Nrde2	nrde-2 necessary for RNA interference, domain containing	217827
ILMN_2657066	0.21172	0.00748949	2.12555	-5.53443	-2.18614	0.740411	Ep400	E1A binding protein p400	75560
ILMN_2695528	0.217747	0.00813521	2.08963	5.39403	-2.18719	-2.46986	Tmed4	transmembrane emp24 protein transport domain containing 4	103694
ILMN_1222872	0.234325	0.00986832	2.00576	-5.07753	-2.18728	2.47521	Wbscr16	Williams-Beuren syndrome chromosome region 16 homolog (human)	94254
ILMN_3135931	0.200857	0.00627948	2.20208	-5.84377	-2.19068	1.29182	Rpl38	ribosomal protein L38	67671
ILMN_1258613	0.234324	0.00980596	2.00851	5.08767	-2.19098	-0.817877	Ndfip1	Nedd4 family interacting protein 1	65113
ILMN_2757197	0.215096	0.0079009	2.10232	-5.4433	-2.19347	1.40899	Thoc3	THO complex 3	73666
ILMN_1221168	0.215096	0.007909	2.10188	-5.44157	-2.19454	1.63205	Ctu2	cytosolic thiouridylase subunit 2	66965
ILMN_2837195	0.225345	0.00901294	2.04513	5.22418	-2.19942	-2.13774	Fam92a	family with sequence similarity 92, member A	68099
ILMN_1253453	0.227153	0.00913217	2.03943	5.20271	-2.20052	-2.27103	-	-	-
ILMN_2751505	0.206308	0.00687691	2.16261	-5.68246	-2.2007	0.729929	-	-	-
ILMN_1233008	0.213923	0.00768217	2.11452	-5.49098	-2.20073	1.1424	Dhx30	DEAH (Asp-Glu-Ala-His) box polypeptide 30	72831
ILMN_1216036	0.206308	0.00689512	2.16146	5.67782	-2.20111	-0.934559	Cnnm3	cyclin M3	94218
ILMN_2635232	0.218436	0.00824451	2.08384	5.37165	-2.20449	-1.69573	-	-	-
ILMN_2828819	0.234325	0.00989399	2.00463	5.07337	-2.20773	-0.888041	Lig3	ligase III, DNA, ATP-dependent	16882
ILMN_1258298	0.234325	0.00988905	2.00485	-5.07417	-2.20973	2.61203	-	-	-
ILMN_2644845	0.238159	0.010383	1.98368	-4.99677	-2.21005	1.36703	Trmt6	tRNA methyltransferase 6	66926
ILMN_2898440	0.206308	0.00687799	2.16254	5.68219	-2.21289	-0.900933	Epb41l5	erythrocyte membrane protein band 4,1 like 5	226352
ILMN_1243752	0.225104	0.00890251	2.05049	-5.24438	-2.21325	1.60681	Tsen15	tRNA splicing endonuclease subunit 15	66637
ILMN_2728477	0.225104	0.0087852	2.05625	5.26619	-2.21707	-3.04636	Git2	G protein-coupled receptor kinase-interactor 2	26431
ILMN_2756486	0.205414	0.0065889	2.18119	-5.75793	-2.21772	0.976886	Aqp1	aquaporin 1	11826
ILMN_2636200	0.227884	0.0092043	2.03601	5.18989	-2.21813	-3.50577	Syne1	spectrin repeat containing, nuclear envelope 1	64009
ILMN_1230518	0.225104	0.00892263	2.04951	-5.24067	-2.21932	1.15997	Prps1	phosphoribosyl pyrophosphate synthetase 1	19139
ILMN_2640188	0.23083	0.00957792	2.01873	-5.12546	-2.22182	0.812394	Taf1a	TATA-box binding protein associated factor, RNA polymerase I, A	21339
ILMN_1227100	0.237539	0.0103105	1.98672	-5.00783	-2.22318	1.48018	Uba6	ubiquitin-like modifier activating enzyme 6	231380
ILMN_2775660	0.208783	0.00722633	2.14108	5.59608	-2.22345	-1.51089	Myl6	myosin, light polypeptide 6, alkali, smooth muscle and non-muscle	17904
ILMN_1241535	0.220334	0.00848771	2.07121	5.32317	-2.2302	-0.939001	Tbk1	TANK-binding kinase 1	56480
ILMN_2817151	0.234324	0.00975867	2.01061	5.09542	-2.23248	-1.30926	Coa4	cytochrome c oxidase assembly factor 4	68185
ILMN_1219140	0.220334	0.00848603	2.0713	5.3235	-2.23394	-2.38699	Tnfsf13b	tumor necrosis factor (ligand) superfamily, member 13b	24099
ILMN_1214358	0.229901	0.00942317	2.0258	-5.15176	-2.23495	1.44273	Akt1s1	AKT1 substrate 1 (proline-rich)	67605
ILMN_1255736	0.206308	0.0067349	2.17167	-5.71916	-2.23529	1.29047	Vcp	valosin containing protein	269523
ILMN_1227858	0.187716	0.00523352	2.28121	6.17893	-2.23752	-0.382953	Frmd5	FERM domain containing 5	228564
ILMN_2629044	0.22355	0.00867741	2.06161	-5.28655	-2.23755	1.62361	Ndufa7	NADH dehydrogenase (ubiquinone) 1 alpha subcomplex, 7 (B14,5a)	66416
ILMN_1225369	0.228029	0.00926072	2.03336	5.17996	-2.23868	-2.03612	Klhl2	kelch-like 2, Mayven	77113
ILMN_2444121	0.234762	0.00997225	2.00121	-5.0608	-2.23946	0.654966	5430416N02Rik	RIKEN cDNA 5430416N02 gene	100503199
ILMN_2646209	0.236067	0.0101112	1.9952	-5.03878	-2.24366	1.29274	Cdk10	cyclin-dependent kinase 10	234854
ILMN_1213334	0.219833	0.00839879	2.07578	-5.34069	-2.24607	1.9913	Tmem88	transmembrane protein 88	67020
ILMN_1247991	0.242193	0.0107046	1.97043	-4.9488	-2.24725	1.49793	Rpain	RPA interacting protein	69723
ILMN_2641150	0.234324	0.00980329	2.00863	5.08811	-2.24848	-1.39634	-	-	-
ILMN_1252076	0.236568	0.0101666	1.99282	5.0301	-2.25158	-5.65147	Lyz2	lysozyme 2	17105
ILMN_2512042	0.230673	0.00954936	2.02003	5.13028	-2.25484	-2.75144	Ube2e3	ubiquitin-conjugating enzyme E2E 3	22193
ILMN_2717916	0.225345	0.00898523	2.04647	-5.22922	-2.25534	1.01211	Mrps18a	mitochondrial ribosomal protein S18A	68565
ILMN_1257552	0.243389	0.0108088	1.96622	-4.93365	-2.25659	1.62789	Tars	threonyl-tRNA synthetase	110960
ILMN_2749235	0.243901	0.0108898	1.96298	4.92199	-2.2597	-1.32835	Stk24	serine/threonine kinase 24	223255
ILMN_1249680	0.219833	0.00842561	2.0744	5.33538	-2.26002	-1.5922	Elmo1	engulfment and cell motility 1	140580
ILMN_3078052	0.200857	0.00627495	2.20239	5.84507	-2.26613	-0.612653	Zc4h2	zinc finger, C4H2 domain containing	245522
ILMN_1233040	0.219833	0.00835824	2.07789	-5.34876	-2.26732	1.01755	Lemd2	LEM domain containing 2	224640
ILMN_2871174	0.229984	0.00946438	2.02391	5.14471	-2.26827	-2.85488	Hdac8	histone deacetylase 8	70315
ILMN_2549903	0.245975	0.0110412	1.95698	4.9005	-2.26965	-1.51518	Gnaq	guanine nucleotide binding protein, alpha q polypeptide	14682
ILMN_2911102	0.21429	0.00784664	2.10532	5.45497	-2.27054	-1.16934	Kif3b	kinesin family member 3B	16569
ILMN_2605096	0.234325	0.00990518	2.00414	5.07157	-2.27161	-0.847119	Rsl1d1	ribosomal L1 domain containing 1	66409
ILMN_2707017	0.229984	0.0094752	2.02341	-5.14286	-2.2743	3.63174	Sec14l2	SEC14-like lipid binding 2	67815
ILMN_1221126	0.228029	0.0092655	2.03313	5.17912	-2.27457	-1.3419	-	-	-
ILMN_1217337	0.234571	0.00993817	2.00269	-5.06626	-2.28036	0.453385	4930427A07Rik	RIKEN cDNA 4930427A07 gene	104732
ILMN_1221684	0.234324	0.00980706	2.00846	5.08749	-2.28222	-2.81051	Scp2	sterol carrier protein 2, liver	20280
ILMN_2855334	0.219833	0.00834248	2.0787	-5.35191	-2.2866	0.579844	Gusb	glucuronidase, beta	110006
ILMN_1244343	0.234324	0.00977363	2.00994	5.09296	-2.28769	-2.25056	Sun2	Sad1 and UNC84 domain containing 2	223697
ILMN_2665316	0.240531	0.0105377	1.97726	-4.97347	-2.28915	1.84718	Mrpl20	mitochondrial ribosomal protein L20	66448
ILMN_2745425	0.225345	0.00896714	2.04735	-5.23252	-2.29024	1.41335	Rcc1	regulator of chromosome condensation 1	100088
ILMN_2770414	0.224563	0.00873818	2.05858	5.27503	-2.29079	-0.593955	Rragc	Ras-related GTP binding C	54170
ILMN_2593532	0.234325	0.00984929	2.0066	-5.08062	-2.29111	1.37793	Bud13	BUD13 homolog	215051
ILMN_1235122	0.225104	0.00893143	2.04908	5.23906	-2.29286	-2.00214	-	-	-
ILMN_1247468	0.245105	0.0109904	1.95899	-4.90766	-2.2947	2.17172	Ftsj3	FtsJ RNA methyltransferase homolog 3 (E, coli)	56095
ILMN_2660386	0.225104	0.00881457	2.0548	-5.26069	-2.29615	2.24285	Ttll12	tubulin tyrosine ligase-like family, member 12	223723
ILMN_2548974	0.234325	0.00989938	2.00439	5.07251	-2.29729	-3.23339	Chic2	cysteine-rich hydrophobic domain 2	74277
ILMN_2867789	0.20639	0.00709683	2.14894	5.62747	-2.30024	-0.799521	Lekr1	leucine, glutamate and lysine rich 1	624866
ILMN_2868997	0.21106	0.0074183	2.1297	-5.55083	-2.30073	1.03569	Rangap1	RAN GTPase activating protein 1	19387
ILMN_1214469	0.229984	0.00948227	2.02309	5.14166	-2.30274	-2.50582	-	-	-
ILMN_2592059	0.248123	0.0113077	1.94662	-4.86354	-2.30836	1.41514	Spen	SPEN homolog, transcriptional regulator (Drosophila)	56381
ILMN_2721360	0.225104	0.00884838	2.05314	-5.2544	-2.31395	0.996178	Galk1	galactokinase 1	14635
ILMN_2608000	0.234571	0.00994619	2.00234	5.06497	-2.31413	-2.21071	Ly6g5b	lymphocyte antigen 6 complex, locus G5B	266614
ILMN_3004931	0.250019	0.0117555	1.92976	-4.80383	-2.31661	0.846672	2310022A10Rik	RIKEN cDNA 2310022A10 gene	66367
ILMN_2667614	0.219833	0.008389	2.07629	-5.34264	-2.3199	1.36485	Josd2	Josephin domain containing 2	66124
ILMN_2524861	0.244399	0.0109471	1.9607	-4.91381	-2.32156	1.26378	Chd3	chromodomain helicase DNA binding protein 3	216848
ILMN_1236988	0.249286	0.0116665	1.93306	4.81547	-2.32357	-1.17408	Rufy1	RUN and FYVE domain containing 1	216724
ILMN_2813712	0.242291	0.0107368	1.96912	-4.94409	-2.32409	0.942989	Ahi1	Abelson helper integration site 1	52906
ILMN_2625060	0.234325	0.00991338	2.00378	-5.07025	-2.33295	1.00707	Rps24	ribosomal protein S24	20088
ILMN_1259198	0.246687	0.0111359	1.95328	-4.88724	-2.33314	1.55287	Glt8d1	glycosyltransferase 8 domain containing 1	76485
ILMN_2894991	0.248286	0.0115792	1.93632	4.82699	-2.33984	-0.829633	Sf1	splicing factor 1	22668
ILMN_1238614	0.229984	0.00948783	2.02283	-5.14071	-2.34321	1.20815	Hsd17b10	hydroxysteroid (17-beta) dehydrogenase 10	15108
ILMN_2681241	0.248286	0.0115422	1.93771	4.83191	-2.34463	-1.54379	Birc5	baculoviral IAP repeat-containing 5	11799
ILMN_2602161	0.235958	0.0100667	1.99711	5.04578	-2.34731	-2.92192	Safb2	scaffold attachment factor B2	224902
ILMN_1228832	0.229272	0.00933838	2.02973	5.1664	-2.35094	-4.55663	Ngp	neutrophilic granule protein	18054
ILMN_2693835	0.249705	0.0117036	1.93168	-4.81061	-2.35299	1.91833	Arrdc2	arrestin domain containing 2	70807
ILMN_2528456	0.248286	0.0114147	1.94254	-4.84901	-2.35742	1.45286	-	-	-
ILMN_1214659	0.241802	0.0106342	1.97329	4.95914	-2.3599	-2.83481	-	-	-
ILMN_3163347	0.227884	0.009216	2.03546	5.18783	-2.36074	-1.63081	Mtus1	mitochondrial tumor suppressor 1	102103
ILMN_1237752	0.248286	0.0115209	1.93851	-4.83475	-2.36107	1.4387	Ubr2	ubiquitin protein ligase E3 component n-recognin 2	224826
ILMN_2647628	0.229901	0.00941866	2.02601	5.15254	-2.36216	-1.87301	Ppp1cb	protein phosphatase 1, catalytic subunit, beta isoform	19046
ILMN_2754158	0.23718	0.0102609	1.98881	-5.01546	-2.3631	1.44816	Tgtp1	T cell specific GTPase 1	21822
ILMN_2853658	0.225345	0.00899182	2.04615	-5.22802	-2.36514	1.16759	Pelo	pelota homolog (Drosophila)	105083
ILMN_2598548	0.249705	0.0117099	1.93145	-4.80978	-2.36839	1.14003	Pole	polymerase (DNA directed), epsilon	18973
ILMN_1213138	0.250019	0.0118207	1.92736	-4.79538	-2.36981	2.03402	Acy1	aminoacylase 1	109652
ILMN_2871359	0.212652	0.00758345	2.12013	5.51307	-2.37486	-0.810555	Kctd21	potassium channel tetramerisation domain containing 21	622320
ILMN_1254093	0.234762	0.00997674	2.00101	5.06008	-2.37563	-1.98767	Ncam1	neural cell adhesion molecule 1	17967
ILMN_2958076	0.235958	0.0100612	1.99735	-5.04666	-2.37591	1.62673	Fmc1	formation of mitochondrial complex V assembly factor 1	66117
ILMN_2724191	0.219833	0.00837576	2.07698	-5.34527	-2.37741	1.26196	Naa10	N(alpha)-acetyltransferase 10, NatA catalytic subunit	56292
ILMN_2760095	0.246687	0.0111763	1.9517	4.88163	-2.37963	-4.55101	-	-	-
ILMN_2952049	0.237784	0.0103325	1.98579	-5.00446	-2.37981	1.67949	Rpap1	RNA polymerase II associated protein 1	68925
ILMN_1219333	0.241958	0.0106642	1.97207	-4.95472	-2.38136	1.65224	Mgat5	mannoside acetylglucosaminyltransferase 5	107895
ILMN_2895240	0.248286	0.0114938	1.93954	4.83837	-2.38441	-1.85973	1700020L24Rik	RIKEN cDNA 1700020L24 gene	66330
ILMN_1232099	0.23718	0.0102166	1.99069	5.02231	-2.38443	-2.18281	Tspan3	tetraspanin 3	56434
ILMN_2941033	0.253873	0.0123998	1.90659	4.72274	-2.38514	-1.40002	Papolg	poly(A) polymerase gamma	216578
ILMN_1225552	0.248286	0.0114096	1.94273	-4.8497	-2.3888	1.55719	Arsa	arylsulfatase A	11883
ILMN_2657911	0.243783	0.0108652	1.96396	-4.92552	-2.38915	0.635764	Cnot4	CCR4-NOT transcription complex, subunit 4	53621
ILMN_2671438	0.238229	0.0104032	1.98283	4.99369	-2.3913	-1.99566	Ppp1r12a	protein phosphatase 1, regulatory (inhibitor) subunit 12A	17931
ILMN_2472504	0.235958	0.0100727	1.99686	5.04484	-2.39327	-1.11351	Pcyox1	prenylcysteine oxidase 1	66881
ILMN_2718204	0.252066	0.0120617	1.91859	-4.76462	-2.3945	2.06173	Clec11a	C-type lectin domain family 11, member a	20256
ILMN_3151722	0.243783	0.0108471	1.96469	4.92813	-2.39593	-2.29649	Net1	neuroepithelial cell transforming gene 1	56349
ILMN_3001616	0.248286	0.0115516	1.93736	4.83066	-2.39647	-2.94932	Plp2	proteolipid protein 2	18824
ILMN_3131666	0.241922	0.0106511	1.97261	-4.95665	-2.40188	1.47627	St6galnac6	ST6 (alpha-N-acetyl-neuraminyl-2,3-beta-galactosyl-1,3)-N-acetylgalactosaminide alpha-2,6-sialyltransferase 6	50935
ILMN_2583032	0.234324	0.00981249	2.00822	-5.0866	-2.40252	1.08517	D930027P08Rik	RIKEN cDNA D930027P08 gene	100049155
ILMN_1231779	0.248286	0.0114157	1.9425	-4.84887	-2.40801	2.37062	Twistnb	twist basic helix-loop-helix transcription factor 1 neighbor	28071
ILMN_1218551	0.243783	0.0108658	1.96394	4.92544	-2.4116	-1.92802	Mapk3	mitogen-activated protein kinase 3	26417
ILMN_1240466	0.250944	0.0119502	1.92263	4.77875	-2.41344	-1.34864	Eif5	eukaryotic translation initiation factor 5	217869
ILMN_2683794	0.24212	0.0106829	1.97131	4.95197	-2.4167	-0.674808	Oaz2	ornithine decarboxylase antizyme 2	18247
ILMN_2903734	0.253873	0.0124815	1.90373	-4.71283	-2.41675	0.495503	Siah1b	seven in absentia 1B	20438
ILMN_1229140	0.238768	0.0104437	1.98114	-4.98756	-2.42154	1.27389	Ptpmt1	protein tyrosine phosphatase, mitochondrial 1	66461
ILMN_1256356	0.253873	0.0125468	1.90147	-4.70497	-2.42418	1.61896	Pml	promyelocytic leukemia	18854
ILMN_2685849	0.253873	0.0124972	1.90319	-4.71094	-2.42424	1.87187	Exosc6	exosome component 6	72544
ILMN_1233894	0.252205	0.0120839	1.91779	-4.76182	-2.4244	1.84607	Dtnb	dystrobrevin, beta	13528
ILMN_1232274	0.248286	0.0116007	1.93552	-4.82414	-2.42455	2.82237	-	-	-
ILMN_2694175	0.248286	0.0115678	1.93675	4.8285	-2.42462	-2.94819	Adgre5	adhesion G protein-coupled receptor E5	26364
ILMN_2970532	0.227884	0.00918766	2.0368	-5.19284	-2.42662	1.27902	Mcm10	minichromosome maintenance 10 replication initiation factor	70024
ILMN_1228144	0.250944	0.01196	1.92227	-4.77751	-2.42804	2.15879	-	-	-
ILMN_1239239	0.246687	0.0111601	1.95233	4.88386	-2.4282	-2.28662	Ptgs1	prostaglandin-endoperoxide synthase 1	19224
ILMN_1217599	0.246419	0.0110965	1.95482	4.89274	-2.42952	-3.20101	Rab33b	RAB33B, member RAS oncogene family	19338
ILMN_1225224	0.252066	0.0120543	1.91886	-4.76555	-2.42995	0.946502	Ttc14	tetratricopeptide repeat domain 14	67120
ILMN_1220007	0.218868	0.00827596	2.08218	5.36528	-2.43226	-0.911773	-	-	-
ILMN_2467096	0.252876	0.0121759	1.9145	-4.75031	-2.43509	1.20932	-	-	-
ILMN_2691528	0.228028	0.00923272	2.03467	-5.18488	-2.43518	0.762274	Atp5g2	ATP synthase, H+ transporting, mitochondrial F0 complex, subunit C2 (subunit 9)	67942
ILMN_1260362	0.248286	0.0114476	1.94128	4.84457	-2.44123	-1.41748	-	-	-
ILMN_2609813	0.241802	0.0106312	1.97342	4.95959	-2.44803	-3.29252	Chil1	chitinase-like 1	12654
ILMN_1246725	0.250019	0.0117725	1.92913	-4.80162	-2.44874	1.58868	Mrps6	mitochondrial ribosomal protein S6	121022
ILMN_2786763	0.246687	0.0111958	1.95094	4.87892	-2.4506	-1.79069	Rab5a	RAB5A, member RAS oncogene family	271457
ILMN_1229458	0.23718	0.0102379	1.98979	5.01902	-2.45163	-2.14006	Prkcb	protein kinase C, beta	18751
ILMN_1251489	0.255012	0.0128167	1.89222	-4.67302	-2.45307	1.67455	Hars	histidyl-tRNA synthetase	15115
ILMN_2669441	0.240531	0.0105438	1.977	-4.97255	-2.45362	0.854149	Eftud2	elongation factor Tu GTP binding domain containing 2	20624
ILMN_1232084	0.236067	0.0100899	1.99611	5.04213	-2.456	-0.917383	Tmx4	thioredoxin-related transmembrane protein 4	52837
ILMN_1241308	0.253873	0.0125628	1.90091	-4.70306	-2.45655	0.920497	Hnrnpk	heterogeneous nuclear ribonucleoprotein K	15387
ILMN_2598571	0.248123	0.0113095	1.94656	-4.86329	-2.45812	0.815027	Smarcc2	SWI/SNF related, matrix associated, actin dependent regulator of chromatin, subfamily c, member 2	68094
ILMN_2647282	0.236497	0.0101409	1.99392	5.03411	-2.45872	-2.64226	Ptp4a2	protein tyrosine phosphatase 4a2	19244
ILMN_2879102	0.248123	0.0113085	1.94659	4.86342	-2.46011	-1.84208	Gjb3	gap junction protein, beta 3	14620
ILMN_2746123	0.206308	0.00676275	2.16988	5.71189	-2.46105	-0.47513	Lrrc39	leucine rich repeat containing 39	109245
ILMN_2431007	0.253873	0.0122848	1.91063	-4.73682	-2.46488	2.3233	-	-	-
ILMN_2493231	0.238095	0.0103688	1.98427	-4.99893	-2.46583	1.0914	Zswim5	zinc finger SWIM-type containing 5	74464
ILMN_1233167	0.248286	0.0114389	1.94162	-4.84574	-2.47274	1.14776	Arl8b	ADP-ribosylation factor-like 8B	67166
ILMN_2628969	0.206308	0.00695243	2.15786	5.66333	-2.4734	-0.500277	-	-	-
ILMN_1213026	0.255012	0.0130923	1.88299	4.64125	-2.47433	-2.24539	Cnst	consortin, connexin sorting protein	226744
ILMN_2788121	0.229798	0.00939227	2.02723	5.15708	-2.47696	-0.987572	Dynll1	dynein light chain LC8-type 1	56455
ILMN_1228887	0.255012	0.0130688	1.88377	-4.64393	-2.47707	1.83444	-	-	-
ILMN_1214127	0.253873	0.0124592	1.90451	-4.71553	-2.47738	1.18276	Lman2	lectin, mannose-binding 2	66890
ILMN_3148662	0.237539	0.0103086	1.9868	5.00812	-2.47863	-1.68124	Srsf5	serine/arginine-rich splicing factor 5	20384
ILMN_2773211	0.255012	0.0130431	1.88462	4.64686	-2.48235	-1.83302	Kras	Kirsten rat sarcoma viral oncogene homolog	16653
ILMN_3074259	0.253873	0.0123145	1.90958	4.73317	-2.48425	-0.89684	Lamp2	lysosomal-associated membrane protein 2	16784
ILMN_2452883	0.255012	0.0128581	1.89082	-4.6682	-2.48622	2.13446	Pex11a	peroxisomal biogenesis factor 11 alpha	18631
ILMN_1241320	0.248286	0.0114444	1.94141	-4.845	-2.48682	1.10975	Clspn	claspin	269582
ILMN_2747641	0.248286	0.0115335	1.93804	4.83307	-2.48709	-2.46776	Kif4	kinesin family member 4	16571
ILMN_2912872	0.246687	0.0111946	1.95099	4.87908	-2.48714	-1.62055	Ndfip1	Nedd4 family interacting protein 1	65113
ILMN_1254555	0.252226	0.0121176	1.91659	-4.7576	-2.48941	2.4427	-	-	-
ILMN_2689887	0.230339	0.00951351	2.02166	-5.13635	-2.49202	1.42491	Mark2	MAP/microtubule affinity regulating kinase 2	13728
ILMN_2665889	0.248286	0.0116	1.93554	-4.82424	-2.49275	1.16922	Poglut1	protein O-glucosyltransferase 1	224143
ILMN_3136638	0.238095	0.0103594	1.98467	5.00036	-2.49504	-1.16978	Snca	synuclein, alpha	20617
ILMN_1242109	0.237014	0.0101971	1.99152	5.02535	-2.49742	-1.52958	Aoc2	amine oxidase, copper containing 2 (retina-specific)	237940
ILMN_1250037	0.25174	0.012022	1.92002	4.76963	-2.49903	-2.77303	Suv420h1	suppressor of variegation 4-20 homolog 1 (Drosophila)	225888
ILMN_2578541	0.252205	0.0120925	1.91749	-4.76075	-2.50083	1.71918	Slc38a10	solute carrier family 38, member 10	72055
ILMN_2698115	0.253873	0.0124404	1.90516	-4.7178	-2.50286	0.699045	Ltv1	LTV1 ribosome biogenesis factor	353258
ILMN_2420939	0.252483	0.012142	1.91571	4.75454	-2.50915	-2.80593	Cdkn2c	cyclin-dependent kinase inhibitor 2C (p18, inhibits CDK4)	12580
ILMN_1223335	0.245986	0.0110652	1.95604	4.89712	-2.5094	-2.63494	Ano10	anoctamin 10	102566
ILMN_2738503	0.26355	0.0139215	1.85631	-4.55048	-2.50978	1.07541	Pop1	processing of precursor 1, ribonuclease P/MRP family, (S, cerevisiae)	67724
ILMN_1224990	0.260812	0.0135978	1.86653	-4.58508	-2.51584	1.16106	-	-	-
ILMN_1227693	0.250019	0.0118002	1.92811	-4.79803	-2.51689	2.55884	Ints5	integrator complex subunit 5	109077
ILMN_1224380	0.265172	0.0141212	1.85013	4.52962	-2.51911	-0.754056	Gosr2	golgi SNAP receptor complex member 2	56494
ILMN_1216412	0.246687	0.0111819	1.95148	4.88084	-2.52141	-2.3655	Xrcc6	X-ray repair complementing defective repair in Chinese hamster cells 6	14375
ILMN_2712075	0.23083	0.00956955	2.01911	5.12687	-2.52222	-3.1376	Lcn2	lipocalin 2	16819
ILMN_2519673	0.255012	0.0130032	1.88595	-4.65143	-2.52351	2.73621	Vwf	Von Willebrand factor	22371
ILMN_1225772	0.248286	0.0115993	1.93557	4.82433	-2.52549	-0.689142	Sec16a	SEC16 homolog A, endoplasmic reticulum export factor	227648
ILMN_2597854	0.207422	0.00715898	2.14515	5.61232	-2.52557	-0.481675	Ceacam2	carcinoembryonic antigen-related cell adhesion molecule 2	26367
ILMN_2695228	0.264746	0.0140528	1.85224	4.53672	-2.52579	-1.39485	Fam220a	family with sequence similarity 220, member A	67238
ILMN_2675232	0.250932	0.0119354	1.92316	-4.78064	-2.52703	3.38877	Klk8	kallikrein related-peptidase 8	259277
ILMN_2639734	0.248286	0.0113793	1.94389	4.8538	-2.52799	-2.02237	Apobr	apolipoprotein B receptor	171504
ILMN_2733793	0.255012	0.0130277	1.88513	4.64862	-2.52855	-4.39637	Coro1a	coronin, actin binding protein 1A	12721
ILMN_2769893	0.263231	0.0138039	1.86	-4.56293	-2.52956	1.25825	Spns1	spinster homolog 1	73658
ILMN_2516205	0.253873	0.0125604	1.901	-4.70334	-2.5326	4.4022	Cbx3	chromobox 3	12417
ILMN_1229263	0.212155	0.00754547	2.12231	5.52166	-2.53287	-0.5554	-	-	-
ILMN_3151840	0.252226	0.0121168	1.91661	4.7577	-2.53336	-3.02739	Ppm1m	protein phosphatase 1M	67905
ILMN_3002095	0.26355	0.0139214	1.85632	-4.55049	-2.5349	1.6162	Il27ra	interleukin 27 receptor, alpha	50931
ILMN_2742861	0.255012	0.0127028	1.8961	-4.68641	-2.53895	2.86373	Serpina3f	serine (or cysteine) peptidase inhibitor, clade A, member 3F	238393
ILMN_2908874	0.265825	0.0141814	1.84828	4.5234	-2.53994	-1.49384	Vps50	VPS50 EARP/GARPII complex subunit	73288
ILMN_3113437	0.253873	0.0123068	1.90986	4.73412	-2.54118	-2.77236	Tmem2	transmembrane protein 2	83921
ILMN_2494455	0.248286	0.0114782	1.94013	-4.84046	-2.54171	1.37133	Zfp219	zinc finger protein 219	69890
ILMN_2959247	0.253873	0.0125816	1.90026	4.7008	-2.54298	-3.00286	Ube2b	ubiquitin-conjugating enzyme E2B	22210
ILMN_2706326	0.242291	0.0107368	1.96912	-4.94409	-2.54364	0.990334	Chrne	cholinergic receptor, nicotinic, epsilon polypeptide	11448
ILMN_1259100	0.245986	0.0110615	1.95618	4.89764	-2.54373	-3.11713	Pilrb1	paired immunoglobin-like type 2 receptor beta 1	170741
ILMN_2974069	0.248286	0.0116078	1.93525	4.82321	-2.54619	-2.17783	Slc35a3	solute carrier family 35 (UDP-N-acetylglucosamine (UDP-GlcNAc) transporter), member 3	229782
ILMN_2739843	0.250019	0.0118125	1.92766	-4.79643	-2.54644	0.821346	Metrn	meteorin, glial cell differentiation regulator	70083
ILMN_2942989	0.264746	0.0140606	1.852	4.53591	-2.54741	-2.05174	Mtpn	myotrophin	14489
ILMN_3086889	0.253873	0.0124231	1.90577	4.7199	-2.5492	-3.34032	Grk6	G protein-coupled receptor kinase 6	26385
ILMN_3107607	0.248286	0.0115582	1.93711	4.82979	-2.55188	-1.64525	Dennd5a	DENN/MADD domain containing 5A	19347
ILMN_2772077	0.250932	0.0119309	1.92333	-4.78121	-2.55382	3.30579	Bok	BCL2-related ovarian killer	51800
ILMN_2696977	0.217747	0.00817644	2.08744	-5.38555	-2.55403	0.564843	Rpl37	ribosomal protein L37	67281
ILMN_3005828	0.248123	0.0113155	1.94633	-4.86247	-2.55494	1.14953	Mrps26	mitochondrial ribosomal protein S26	99045
ILMN_2611124	0.263351	0.0138312	1.85914	4.56003	-2.55529	-0.872876	Btbd19	BTB (POZ) domain containing 19	78611
ILMN_2670778	0.253873	0.0125783	1.90038	4.7012	-2.55713	-3.02786	Kif1b	kinesin family member 1B	16561
ILMN_2678521	0.255012	0.0127591	1.89418	-4.67977	-2.55917	1.36679	Gpr146	G protein-coupled receptor 146	80290
ILMN_2512949	0.263351	0.0138372	1.85895	-4.5594	-2.5615	1.68666	Steap3	STEAP family member 3	68428
ILMN_1213070	0.240684	0.0105621	1.97625	-4.96983	-2.56163	1.52632	1700037H04Rik	RIKEN cDNA 1700037H04 gene	67326
ILMN_1248891	0.270062	0.014588	1.836	-4.48227	-2.56264	0.981477	Crtc3	CREB regulated transcription coactivator 3	70461
ILMN_2852672	0.248286	0.0113879	1.94356	-4.85263	-2.56339	0.988856	Tspan32	tetraspanin 32	27027
ILMN_2894497	0.231722	0.00962601	2.01655	-5.1174	-2.56383	0.836059	Rfc2	replication factor C (activator 1) 2	19718
ILMN_1224658	0.271546	0.0148259	1.82898	4.45885	-2.56867	-0.775187	Spast	spastin	50850
ILMN_2692244	0.261755	0.013694	1.86347	-4.5747	-2.5708	2.27115	-	-	-
ILMN_1215092	0.257416	0.0133021	1.87608	-4.61762	-2.57153	2.50596	C4a	complement component 4A (Rodgers blood group)	625018
ILMN_2597034	0.21564	0.00795642	2.09928	5.43146	-2.57284	-0.590721	Rhcg	Rhesus blood group-associated C glycoprotein	56315
ILMN_2757428	0.260812	0.0136023	1.86639	4.5846	-2.5731	-2.51808	Bloc1s2	biogenesis of lysosomal organelles complex-1, subunit 2	73689
ILMN_1222249	0.253873	0.0124475	1.90492	4.71695	-2.57677	-1.81263	Cnot1	CCR4-NOT transcription complex, subunit 1	234594
ILMN_2684987	0.265334	0.0141425	1.84947	4.52741	-2.57784	-1.39902	Hnrnph1	heterogeneous nuclear ribonucleoprotein H1	59013
ILMN_2772930	0.25291	0.012223	1.91282	-4.74446	-2.5826	2.95607	Gfi1b	growth factor independent 1B	14582
ILMN_3132204	0.255012	0.0129192	1.88876	-4.66111	-2.58332	1.5725	-	-	-
ILMN_2653205	0.270116	0.014637	1.83455	-4.4774	-2.58365	1.4973	Gp1bb	glycoprotein Ib, beta polypeptide	14724
ILMN_2646049	0.255012	0.0127522	1.89442	4.68058	-2.5848	-2.3511	Lrrfip2	leucine rich repeat (in FLII) interacting protein 2	71268
ILMN_2864913	0.255012	0.0130804	1.88338	-4.6426	-2.58759	2.04703	Hhat	hedgehog acyltransferase	226861
ILMN_1236941	0.266834	0.0142735	1.84547	-4.51396	-2.58761	1.95744	Csnk2a1	casein kinase 2, alpha 1 polypeptide	12995
ILMN_1218951	0.253873	0.0125308	1.90202	4.70689	-2.58797	-2.12457	Unc45a	unc-45 myosin chaperone A	101869
ILMN_2750314	0.260429	0.0135325	1.86862	-4.5922	-2.59096	0.314035	Opa3	optic atrophy 3	403187
ILMN_2695415	0.26277	0.0137672	1.86116	-4.56685	-2.59159	1.98341	Armc9	armadillo repeat containing 9	78795
ILMN_1249348	0.255012	0.0131535	1.88096	-4.63431	-2.59282	2.17943	Prpf40b	pre-mRNA processing factor 40B	54614
ILMN_2457585	0.243091	0.0107839	1.96722	4.93725	-2.59284	-3.28678	Trp53inp2	transformation related protein 53 inducible nuclear protein 2	68728
ILMN_2773447	0.237477	0.0102851	1.98779	-5.01173	-2.59832	0.817037	Ssr4	signal sequence receptor, delta	20832
ILMN_1254547	0.260812	0.0135974	1.86654	-4.58513	-2.60556	0.733163	Nr4a2	nuclear receptor subfamily 4, group A, member 2	18227
ILMN_2966722	0.248286	0.0113824	1.94377	4.85338	-2.60875	-1.48328	Ywhah	tyrosine 3-monooxygenase/tryptophan 5-monooxygenase activation protein, eta polypeptide	22629
ILMN_1253355	0.273828	0.0152952	1.81545	4.41402	-2.60973	-1.00813	Mplkip	M-phase specific PLK1 intereacting protein	66308
ILMN_1216394	0.244399	0.0109422	1.9609	4.91451	-2.60975	-1.39108	Pdcd6ip	programmed cell death 6 interacting protein	18571
ILMN_2972325	0.250019	0.0117529	1.92985	-4.80416	-2.61261	0.852629	2410016O06Rik	RIKEN cDNA 2410016O06 gene	71952
ILMN_2543737	0.264355	0.0139766	1.8546	-4.54468	-2.61485	2.41675	Rpa2	replication protein A2	19891
ILMN_2690603	0.253873	0.0125238	1.90227	-4.70774	-2.61497	3.3365	Spp1	secreted phosphoprotein 1	20750
ILMN_2749595	0.273828	0.0153345	1.81433	-4.41034	-2.615	0.745724	Inf2	inverted formin, FH2 and WH2 domain containing	70435
ILMN_1241383	0.269996	0.0145459	1.83726	-4.48646	-2.61717	0.770309	Scrn1	secernin 1	69938
ILMN_2652270	0.248286	0.011511	1.93889	-4.83608	-2.61925	1.00895	Slmo1	slowmo homolog 1 (Drosophila)	225655
ILMN_1239742	0.268798	0.0144685	1.83958	-4.49421	-2.62112	1.75596	Atp2a2	ATPase, Ca++ transporting, cardiac muscle, slow twitch 2	11938
ILMN_1259185	0.255012	0.0130283	1.88511	4.64855	-2.62129	-2.1201	Rbm48	RNA binding motif protein 48	269623
ILMN_2970023	0.215096	0.00791738	2.10142	5.43978	-2.62186	-0.51454	Slc44a4	solute carrier family 44, member 4	70129
ILMN_2534823	0.273585	0.0150531	1.82237	4.43693	-2.62291	-0.748854	-	-	-
ILMN_2670375	0.232407	0.00966559	2.01477	5.1108	-2.62537	-1.99754	Itm2b	integral membrane protein 2B	16432
ILMN_2570875	0.255012	0.0131422	1.88133	-4.63558	-2.62848	0.97988	Atp5a1	ATP synthase, H+ transporting, mitochondrial F1 complex, alpha subunit 1	11946
ILMN_2416620	0.273003	0.0149767	1.82458	4.44426	-2.63045	-1.99844	-	-	-
ILMN_1244530	0.273828	0.0151806	1.81871	4.4248	-2.6317	-1.19753	Dennd6a	DENN/MADD domain containing 6A	211922
ILMN_2567911	0.256158	0.0132249	1.87861	-4.62626	-2.6322	1.62161	-	-	-
ILMN_2872552	0.253873	0.0124143	1.90608	-4.72097	-2.63321	1.33959	Ccdc107	coiled-coil domain containing 107	622404
ILMN_2673121	0.273828	0.0152423	1.81695	4.41898	-2.63553	-1.49896	Sigirr	single immunoglobulin and toll-interleukin 1 receptor (TIR) domain	24058
ILMN_2610600	0.253873	0.0123447	1.90852	4.72947	-2.63874	-1.39007	Smarce1	SWI/SNF related, matrix associated, actin dependent regulator of chromatin, subfamily e, member 1	57376
ILMN_2565850	0.260308	0.0134936	1.86987	-4.59645	-2.63975	2.66522	Oraov1	oral cancer overexpressed 1	72284
ILMN_2760514	0.264722	0.014034	1.85282	4.53868	-2.63983	-3.48596	Agps	alkylglycerone phosphate synthase	228061
ILMN_2484274	0.268798	0.0144564	1.83994	-4.49542	-2.64138	1.33974	Sdhaf1	succinate dehydrogenase complex assembly factor 1	68332
ILMN_2795022	0.266573	0.0142468	1.84628	4.51669	-2.64151	-1.0428	Wdr20	WD repeat domain 20	69641
ILMN_2691493	0.250019	0.0118442	1.92649	-4.79234	-2.64349	2.05611	Sssca1	Sjogren's syndrome/scleroderma autoantigen 1 homolog (human)	56390
ILMN_2634349	0.271427	0.0147527	1.83113	-4.46601	-2.64415	0.76018	Arhgap35	Rho GTPase activating protein 35	232906
ILMN_2746811	0.250849	0.0119026	1.92436	4.78483	-2.64572	-1.80341	Gpr108	G protein-coupled receptor 108	78308
ILMN_2876124	0.273828	0.0150935	1.82121	-4.43307	-2.64745	1.55038	Borcs5	BLOC-1 related complex subunit 5	67774
ILMN_1247626	0.255012	0.0127753	1.89363	4.67786	-2.65009	-1.87798	As3mt	arsenic (+3 oxidation state) methyltransferase	57344
ILMN_1217039	0.255012	0.0129318	1.88834	-4.65965	-2.6532	0.690906	Vwa9	von Willebrand factor A domain containing 9	69882
ILMN_1234842	0.260308	0.0135099	1.86935	-4.59466	-2.65335	2.36397	Msi2	musashi RNA-binding protein 2	76626
ILMN_2600339	0.275359	0.0158615	1.79965	-4.36213	-2.65537	0.668185	Gosr2	golgi SNAP receptor complex member 2	56494
ILMN_2599897	0.273828	0.0154512	1.81104	-4.39949	-2.65867	1.00673	Srp68	signal recognition particle 68	217337
ILMN_1214561	0.252876	0.012185	1.91417	-4.74917	-2.66177	1.16126	Tgfbrap1	transforming growth factor, beta receptor associated protein 1	73122
ILMN_2771182	0.255012	0.0131232	1.88196	-4.63774	-2.66436	0.869765	H2-Q8	histocompatibility 2, Q region locus 8	15019
ILMN_2515830	0.250019	0.0118367	1.92677	4.79331	-2.6684	-1.79473	C1galt1	core 1 synthase, glycoprotein-N-acetylgalactosamine 3-beta-galactosyltransferase, 1	94192
ILMN_2425557	0.270062	0.0145766	1.83634	-4.4834	-2.67129	2.16661	4930524J08Rik	RIKEN cDNA 4930524J08 gene	75129
ILMN_2641946	0.260308	0.0134791	1.87034	-4.59804	-2.675	1.70954	Rtel1	regulator of telomere elongation helicase 1	269400
ILMN_3100042	0.270116	0.0146428	1.83438	4.47683	-2.67958	-0.628618	Btrc	beta-transducin repeat containing protein	12234
ILMN_2600202	0.271546	0.0148359	1.82869	-4.45788	-2.68203	1.57971	Dhx33	DEAH (Asp-Glu-Ala-His) box polypeptide 33	216877
ILMN_2965414	0.253873	0.0124328	1.90543	4.71873	-2.6838	-2.2679	Ankrd22	ankyrin repeat domain 22	52024
ILMN_2649961	0.242193	0.0107093	1.97024	4.94811	-2.68661	-1.05103	Slc35a3	solute carrier family 35 (UDP-N-acetylglucosamine (UDP-GlcNAc) transporter), member 3	229782
ILMN_2666935	0.26355	0.0138914	1.85726	4.55366	-2.68857	-1.81572	Gm14085	predicted gene 14085	381417
ILMN_2793062	0.273575	0.0150395	1.82277	4.43823	-2.6893	-4.44316	Rasl11b	RAS-like, family 11, member B	68939
ILMN_2942669	0.255012	0.0128463	1.89122	-4.66956	-2.6905	2.15519	Atp13a1	ATPase type 13A1	170759
ILMN_2915060	0.255012	0.0129008	1.88938	-4.66324	-2.69158	1.05259	Dgkz	diacylglycerol kinase zeta	104418
ILMN_2529197	0.255012	0.0127494	1.89451	-4.6809	-2.69283	1.14812	-	-	-
ILMN_2632712	0.253873	0.0125247	1.90223	4.70763	-2.69417	-0.692797	Birc5	baculoviral IAP repeat-containing 5	11799
ILMN_2650751	0.273828	0.0153653	1.81346	-4.40746	-2.70012	1.90682	Pex14	peroxisomal biogenesis factor 14	56273
ILMN_2738865	0.263418	0.0138641	1.85811	4.55654	-2.70053	-2.5599	Tra2b	transformer 2 beta homolog (Drosophila)	20462
ILMN_2993267	0.255012	0.0130092	1.88575	-4.65074	-2.70148	1.49165	Keap1	kelch-like ECH-associated protein 1	50868
ILMN_2662243	0.273828	0.0151285	1.82021	-4.42974	-2.70358	0.931967	Nek8	NIMA (never in mitosis gene a)-related expressed kinase 8	140859
ILMN_2614351	0.280629	0.0164736	1.78321	-4.30857	-2.7041	1.21628	Serhl	serine hydrolase-like	68607
ILMN_3103062	0.273828	0.0152895	1.81561	4.41454	-2.70583	-4.44515	Cebpe	CCAAT/enhancer binding protein (C/EBP), epsilon	110794
ILMN_1245709	0.264722	0.0140139	1.85344	4.54078	-2.70914	-1.5308	-	-	-
ILMN_2441749	0.273828	0.0154806	1.81021	4.39676	-2.70973	-1.38943	Cep95	centrosomal protein 95	320162
ILMN_3081944	0.255012	0.0127512	1.89445	4.68069	-2.71271	-0.740371	-	-	-
ILMN_1226074	0.225345	0.00900148	2.04569	5.22626	-2.71363	-0.605892	Serpina3j	serine (or cysteine) peptidase inhibitor, clade A (alpha-1 antiproteinase, antitrypsin), member 3J	238395
ILMN_2672091	0.273828	0.0154154	1.81204	-4.4028	-2.71428	1.67723	Htt	huntingtin	15194
ILMN_1249817	0.278625	0.0162495	1.78916	4.32789	-2.71584	-1.59958	Atp5f1	ATP synthase, H+ transporting, mitochondrial F0 complex, subunit B1	11950
ILMN_2876712	0.277564	0.0161011	1.79315	-4.34087	-2.71616	1.6219	Krba1	KRAB-A domain containing 1	77827
ILMN_1236937	0.253873	0.012585	1.90015	4.7004	-2.71627	-1.54997	-	-	-
ILMN_3128992	0.273828	0.0153186	1.81478	-4.41182	-2.71714	3.06746	Cd27	CD27 antigen	21940
ILMN_1219820	0.273828	0.0156817	1.80461	4.37835	-2.71997	-2.4123	Dram1	DNA-damage regulated autophagy modulator 1	71712
ILMN_2746234	0.235958	0.0100564	1.99756	-5.04742	-2.72018	1.02573	-	-	-
ILMN_2733567	0.248286	0.0114191	1.94237	4.84841	-2.72197	-3.74233	B430306N03Rik	RIKEN cDNA B430306N03 gene	320148
ILMN_1258115	0.270116	0.0146383	1.83451	4.47728	-2.72322	-2.54142	Lrrfip2	leucine rich repeat (in FLII) interacting protein 2	71268
ILMN_2534556	0.255012	0.0126936	1.89641	-4.68748	-2.72365	1.04204	-	-	-
ILMN_2674906	0.255012	0.0131	1.88273	4.64037	-2.72409	-2.52574	Cldn15	claudin 15	60363
ILMN_2593662	0.277564	0.0161212	1.7926	-4.3391	-2.72433	1.98528	Psmd9	proteasome (prosome, macropain) 26S subunit, non-ATPase, 9	67151
ILMN_1258600	0.255012	0.0130656	1.88387	-4.64429	-2.72561	1.22126	-	-	-
ILMN_2525513	0.281604	0.0165847	1.78029	-4.29912	-2.72885	1.54502	Irak1	interleukin-1 receptor-associated kinase 1	16179
ILMN_1228366	0.261041	0.0136267	1.86561	4.58196	-2.73617	-1.06078	Cdkn2c	cyclin-dependent kinase inhibitor 2C (p18, inhibits CDK4)	12580
ILMN_1215009	0.281604	0.0165797	1.78042	-4.29954	-2.74478	1.12102	Ift27	intraflagellar transport 27	67042
ILMN_1254855	0.273828	0.0156308	1.80602	4.38298	-2.74696	-1.29925	Mknk1	MAP kinase-interacting serine/threonine kinase 1	17346
ILMN_2682928	0.282273	0.0170765	1.7676	-4.2582	-2.74837	1.11099	Rai14	retinoic acid induced 14	75646
ILMN_2669991	0.225426	0.0090304	2.04429	5.22101	-2.74999	-0.560619	Tmem135	transmembrane protein 135	72759
ILMN_1244139	0.285521	0.0175564	1.75557	4.21965	-2.75178	-0.384197	-	-	-
ILMN_1241952	0.273828	0.0154759	1.81034	-4.3972	-2.7522	3.4395	Foxk2	forkhead box K2	68837
ILMN_2681186	0.273828	0.0154946	1.80982	4.39548	-2.75227	-1.2182	Rab29	RAB29, member RAS oncogene family	226422
ILMN_2503166	0.280921	0.0165176	1.78205	-4.30482	-2.7526	2.01729	-	-	-
ILMN_2711112	0.255012	0.0128335	1.89165	4.67106	-2.75313	-1.64956	Shcbp1	Shc SH2-domain binding protein 1	20419
ILMN_2760619	0.255012	0.012911	1.88904	4.66205	-2.75434	-1.69486	Tinagl1	tubulointerstitial nephritis antigen-like 1	94242
ILMN_2864393	0.261044	0.0136393	1.86521	4.58059	-2.75507	-1.10612	Fam175b	family with sequence similarity 175, member B	109359
ILMN_2454307	0.286076	0.017614	1.75414	-4.21511	-2.76206	0.688613	Ap3m1	adaptor-related protein complex 3, mu 1 subunit	55946
ILMN_1224619	0.282273	0.0168175	1.77424	-4.27957	-2.76283	1.37291	St3gal1	ST3 beta-galactoside alpha-2,3-sialyltransferase 1	20442
ILMN_2789900	0.255012	0.0131387	1.88145	4.63599	-2.76595	-3.51456	Cd177	CD177 antigen	68891
ILMN_1213275	0.271546	0.0148099	1.82945	4.46042	-2.76725	-2.42225	Slc12a6	solute carrier family 12, member 6	107723
ILMN_1224842	0.25291	0.0122188	1.91297	-4.74498	-2.77095	1.24712	-	-	-
ILMN_2702464	0.250849	0.0119075	1.92418	4.78421	-2.77393	-1.16603	Flot1	flotillin 1	14251
ILMN_1223598	0.276394	0.0160004	1.79587	-4.34975	-2.77483	1.60003	Srebf2	sterol regulatory element binding factor 2	20788
ILMN_3104139	0.282273	0.0169776	1.77012	4.2663	-2.77976	-1.25268	Rbm12	RNA binding motif protein 12	75710
ILMN_2599514	0.278599	0.016231	1.78965	-4.3295	-2.78069	2.64555	-	-	-
ILMN_1253995	0.273828	0.0155207	1.80909	4.39307	-2.7808	-1.20557	Pex2	peroxisomal biogenesis factor 2	19302
ILMN_3124947	0.281768	0.0166483	1.77863	4.29375	-2.78132	-2.94899	Zbtb18	zinc finger and BTB domain containing 18	30928
ILMN_2759749	0.273828	0.0155667	1.8078	4.38885	-2.78424	-2.69498	Syap1	synapse associated protein 1	67043
ILMN_2859647	0.285521	0.0175661	1.75532	-4.21888	-2.78491	0.839721	Zfp526	zinc finger protein 526	210172
ILMN_1241561	0.273828	0.0154731	1.81042	-4.39746	-2.78755	2.54421	Tctn3	tectonic family member 3	67590
ILMN_3163063	0.273828	0.0154775	1.8103	4.39705	-2.79122	-1.27878	Bnip2	BCL2/adenovirus E1B interacting protein 2	12175
ILMN_2546724	0.276097	0.01597	1.79669	-4.35245	-2.79259	3.4327	Ddx21	DEAD (Asp-Glu-Ala-Asp) box polypeptide 21	56200
ILMN_1242066	0.273828	0.0153304	1.81445	-4.41072	-2.79281	2.05615	Abcf2	ATP-binding cassette, sub-family F (GCN20), member 2	27407
ILMN_2655144	0.282273	0.0167808	1.77519	-4.28262	-2.79456	1.04609	Lmf1	lipase maturation factor 1	76483
ILMN_1228253	0.273003	0.014982	1.82443	4.44375	-2.79581	-1.70764	Emc3	ER membrane protein complex subunit 3	66087
ILMN_2708340	0.273828	0.0156547	1.80535	4.3808	-2.79688	-1.66419	Tex30	testis expressed 30	75623
ILMN_2607972	0.264722	0.0140331	1.85285	-4.53877	-2.79772	0.947921	-	-	-
ILMN_2605004	0.278699	0.0162937	1.78798	-4.32405	-2.79917	2.23685	Ndufb9	NADH dehydrogenase (ubiquinone) 1 beta subcomplex, 9	66218
ILMN_2754369	0.267565	0.0143638	1.84273	-4.50477	-2.7992	1.57412	Exosc8	exosome component 8	69639
ILMN_2673668	0.275278	0.0158437	1.80014	4.36372	-2.80472	-1.89968	-	-	-
ILMN_1245637	0.279688	0.0163917	1.78538	-4.3156	-2.80594	2.26272	-	-	-
ILMN_2674890	0.278599	0.0162346	1.78956	-4.32918	-2.80785	1.80228	Tbl1x	transducin (beta)-like 1 X-linked	21372
ILMN_2649101	0.260308	0.0135138	1.86922	4.59424	-2.80862	-1.69619	Ncf2	neutrophil cytosolic factor 2	17970
ILMN_2684986	0.271546	0.014842	1.82851	4.45728	-2.80923	-1.67441	Hnrnph1	heterogeneous nuclear ribonucleoprotein H1	59013
ILMN_1220301	0.255012	0.0131244	1.88192	4.6376	-2.8103	-1.98801	Cebpe	CCAAT/enhancer binding protein (C/EBP), epsilon	110794
ILMN_2749972	0.289792	0.0179674	1.74552	-4.18766	-2.81105	1.28294	Phax	phosphorylated adaptor for RNA export	56698
ILMN_1232593	0.270116	0.014607	1.83544	-4.48038	-2.81157	1.52067	Tut1	terminal uridylyl transferase 1, U6 snRNA-specific	70044
ILMN_2441850	0.260649	0.0135564	1.86786	4.58959	-2.81342	-1.68834	Zc3h14	zinc finger CCCH type containing 14	75553
ILMN_2743421	0.276079	0.0159501	1.79724	-4.35421	-2.81716	2.13733	Slc29a2	solute carrier family 29 (nucleoside transporters), member 2	13340
ILMN_2424299	0.286607	0.0176877	1.75233	-4.20932	-2.8192	1.31138	Tnfrsf12a	tumor necrosis factor receptor superfamily, member 12a	27279
ILMN_2860649	0.282273	0.0170475	1.76834	-4.26056	-2.81952	2.29854	Gbp7	guanylate binding protein 7	229900
ILMN_1227758	0.273828	0.0154216	1.81187	4.40222	-2.81988	-2.38043	Arhgap27	Rho GTPase activating protein 27	544817
ILMN_1215251	0.273828	0.0152329	1.81722	4.41986	-2.82354	-2.35022	-	-	-
ILMN_2971481	0.273003	0.0149651	1.82492	-4.44537	-2.82545	0.201039	Znrd1	zinc ribbon domain containing, 1	66136
ILMN_1228710	0.282273	0.0167924	1.77489	4.28165	-2.82762	-1.11612	Sec24b	Sec24 related gene family, member B (S, cerevisiae)	99683
ILMN_1244329	0.285521	0.0175508	1.7557	-4.22009	-2.83066	1.41197	Kdm8	lysine (K)-specific demethylase 8	77035
ILMN_1219670	0.285521	0.017497	1.75704	-4.22435	-2.83658	2.38252	Gpatch4	G patch domain containing 4	66614
ILMN_2748317	0.282273	0.0167753	1.77533	4.28309	-2.83701	-1.25912	Skiv2l	superkiller viralicidic activity 2-like (S, cerevisiae)	108077
ILMN_1223697	0.273828	0.015646	1.8056	4.3816	-2.83996	-1.89042	Cd44	CD44 antigen	12505
ILMN_1254966	0.275278	0.0158195	1.80081	4.36589	-2.84239	-2.65944	Rbms1	RNA binding motif, single stranded interacting protein 1	56878
ILMN_2616000	0.271546	0.0148498	1.82828	-4.45653	-2.84436	1.52879	Tsen15	tRNA splicing endonuclease subunit 15	66637
ILMN_2827617	0.261755	0.0137015	1.86323	-4.57389	-2.8446	0.966487	Sorcs1	sortilin-related VPS10 domain containing receptor 1	58178
ILMN_3101385	0.29438	0.0185438	1.7318	-4.14429	-2.84528	1.02326	Cdipt	CDP-diacylglycerol--inositol 3-phosphatidyltransferase (phosphatidylinositol synthase)	52858
ILMN_2876482	0.273828	0.0153893	1.81278	-4.40522	-2.84609	1.27191	Bzw2	basic leucine zipper and W2 domains 2	66912
ILMN_1245658	0.273828	0.0156322	1.80598	4.38285	-2.84747	-2.24432	Nxt2	nuclear transport factor 2-like export factor 2	237082
ILMN_2828731	0.273828	0.0151827	1.81865	-4.4246	-2.84817	1.1121	Scrib	scribbled planar cell polarity	105782
ILMN_1229253	0.278174	0.0161833	1.79093	-4.33366	-2.85164	1.1999	-	-	-
ILMN_2987844	0.275275	0.0158041	1.80123	4.36728	-2.85202	-1.99309	Crk	v-crk avian sarcoma virus CT10 oncogene homolog	12928
ILMN_3043036	0.267123	0.0143197	1.84407	4.50925	-2.85313	-2.01952	Chil3	chitinase-like 3	12655
ILMN_2655024	0.295016	0.0186298	1.72979	4.13796	-2.85443	-1.65194	Il17ra	interleukin 17 receptor A	16172
ILMN_1255511	0.277564	0.0161184	1.79268	4.33935	-2.85655	-0.991636	-	-	-
ILMN_2548864	0.282273	0.0170719	1.76772	-4.25857	-2.85785	1.50879	-	-	-
ILMN_1246704	0.273828	0.0155544	1.80815	4.38997	-2.85937	-1.68169	Tbc1d10c	TBC1 domain family, member 10c	108995
ILMN_2741402	0.234325	0.00982642	2.0076	5.08434	-2.8615	-0.550109	Sspn	sarcospan	16651
ILMN_2617468	0.273828	0.0156769	1.80474	4.37878	-2.86251	-2.35543	Chac1	ChaC, cation transport regulator 1	69065
ILMN_1221007	0.290576	0.0181106	1.74207	4.17672	-2.86269	-0.905932	Prkd3	protein kinase D3	75292
ILMN_2701837	0.297437	0.0188395	1.72493	-4.12268	-2.86394	1.26086	Srp72	signal recognition particle 72	66661
ILMN_3123303	0.290277	0.018045	1.74364	4.18171	-2.86538	-0.971198	Pxn	paxillin	19303
ILMN_1234572	0.250019	0.0117764	1.92899	4.80111	-2.86985	-0.892835	9930021J03Rik	RIKEN cDNA 9930021J03 gene	240613
ILMN_2674122	0.229984	0.00948003	2.02319	5.14204	-2.87119	-0.482303	Pkia	protein kinase inhibitor, alpha	18767
ILMN_1234147	0.292018	0.0182311	1.73919	-4.1676	-2.87146	1.95841	-	-	-
ILMN_1238533	0.282273	0.0169356	1.7712	-4.26977	-2.87372	1.25398	B3galnt2	UDP-GalNAc:betaGlcNAc beta 1,3-galactosaminyltransferase, polypeptide 2	97884
ILMN_2932474	0.282273	0.0169268	1.77143	-4.2705	-2.87439	2.68669	Tctn3	tectonic family member 3	67590
ILMN_1250019	0.273828	0.0155202	1.8091	4.39312	-2.87505	-1.92893	B4galt6	UDP-Gal:betaGlcNAc beta 1,4-galactosyltransferase, polypeptide 6	56386
ILMN_1249334	0.273828	0.0152169	1.81767	4.42137	-2.87694	-1.80697	Arpc4	actin related protein 2/3 complex, subunit 4	68089
ILMN_1226498	0.294995	0.0186037	1.7304	-4.13988	-2.88081	1.93235	Eif3k	eukaryotic translation initiation factor 3, subunit K	73830
ILMN_2995239	0.288322	0.0178452	1.74848	-4.19707	-2.88089	1.23358	-	-	-
ILMN_2621588	0.293396	0.0184013	1.73515	-4.15486	-2.88252	1.56876	Nosip	nitric oxide synthase interacting protein	66394
ILMN_1260244	0.2797	0.0164057	1.785	-4.31439	-2.88319	1.27814	Zfp777	zinc finger protein 777	72306
ILMN_1237787	0.28216	0.0167389	1.77627	-4.28613	-2.88488	0.805918	Tecpr2	tectonin beta-propeller repeat containing 2	104859
ILMN_2973928	0.255012	0.0130903	1.88305	-4.64148	-2.88493	0.931849	Pop5	processing of precursor 5, ribonuclease P/MRP family (S, cerevisiae)	117109
ILMN_1225778	0.271546	0.0148369	1.82866	-4.45779	-2.88522	1.11014	-	-	-
ILMN_2723718	0.285347	0.0174463	1.7583	-4.22837	-2.88594	0.673195	Rcn3	reticulocalbin 3, EF-hand calcium binding domain	52377
ILMN_1220624	0.281768	0.0166458	1.7787	4.29396	-2.88902	-2.21689	Brwd3	bromodomain and WD repeat domain containing 3	382236
ILMN_1258076	0.304766	0.0197869	1.70362	-4.0562	-2.88981	0.47086	Etv3	ets variant 3	27049
ILMN_1244906	0.255012	0.0131304	1.88172	-4.63692	-2.89744	1.5077	Ap1b1	adaptor protein complex AP-1, beta 1 subunit	11764
ILMN_1246390	0.276079	0.015936	1.79762	-4.35547	-2.89828	1.09116	-	-	-
ILMN_2687723	0.284883	0.0173509	1.76068	-4.23599	-2.89868	1.11228	Zc3h18	zinc finger CCCH-type containing 18	76014
ILMN_1254280	0.263351	0.013848	1.85861	4.55825	-2.89881	-1.36376	Mip	major intrinsic protein of lens fiber	17339
ILMN_1245789	0.238229	0.0104088	1.9826	4.99285	-2.90051	-0.593852	Ccne2	cyclin E2	12448
ILMN_1240789	0.273828	0.0154922	1.80989	-4.3957	-2.90056	1.225	-	-	-
ILMN_2687156	0.255012	0.0130257	1.8852	4.64885	-2.90221	-1.10724	Galm	galactose mutarotase	319625
ILMN_2903639	0.264822	0.0140899	1.85109	-4.53286	-2.90225	0.399043	Tssc1	tumor suppressing subtransferable candidate 1	380752
ILMN_2965641	0.275061	0.0157786	1.80193	-4.36958	-2.90404	1.33347	2410002F23Rik	RIKEN cDNA 2410002F23 gene	668661
ILMN_2801746	0.290576	0.0181132	1.742	-4.17652	-2.90478	1.8594	Chchd6	coiled-coil-helix-coiled-coil-helix domain containing 6	66098
ILMN_1251244	0.305119	0.0199095	1.70094	4.04788	-2.90606	-0.620338	Sf1	splicing factor 1	22668
ILMN_1233684	0.293007	0.0183208	1.73705	-4.16086	-2.90665	2.55694	Nucks1	nuclear casein kinase and cyclin-dependent kinase substrate 1	98415
ILMN_1240868	0.297904	0.0189334	1.72277	4.11591	-2.90678	-0.465397	Rftn1	raftlin lipid raft linker 1	76438
ILMN_2982097	0.301797	0.0193609	1.71307	4.08559	-2.90809	-1.391	Gatad1	GATA zinc finger domain containing 1	67210
ILMN_2953017	0.29438	0.0185296	1.73213	4.14534	-2.90965	-0.968856	Smg7	Smg-7 homolog, nonsense mediated mRNA decay factor (C, elegans)	226517
ILMN_2721809	0.270062	0.0145882	1.836	4.48225	-2.90972	-0.784954	Mapk14	mitogen-activated protein kinase 14	26416
ILMN_3009880	0.282273	0.0170751	1.76764	4.25831	-2.9104	-2.81523	Ifnlr1	interferon lambda receptor 1	242700
ILMN_2744512	0.295692	0.0186866	1.72847	-4.1338	-2.91075	1.63272	Srprb	signal recognition particle receptor, B subunit	20818
ILMN_2574005	0.282273	0.0170454	1.76839	4.26074	-2.91479	-1.92087	-	-	-
ILMN_3151345	0.254953	0.0126508	1.89788	4.69256	-2.91662	-0.514653	Eif5	eukaryotic translation initiation factor 5	217869
ILMN_3115677	0.281768	0.0166161	1.77947	4.29647	-2.91802	-1.63577	Ilf3	interleukin enhancer binding factor 3	16201
ILMN_2654442	0.29438	0.0185474	1.73172	4.14402	-2.91868	-1.01375	Kbtbd2	kelch repeat and BTB (POZ) domain containing 2	210973
ILMN_2694329	0.306677	0.0202611	1.69334	-4.02438	-2.91887	0.598147	Hps4	Hermansky-Pudlak syndrome 4	192232
ILMN_1219503	0.275278	0.015838	1.8003	4.36424	-2.92002	-1.95713	-	-	-
ILMN_1217489	0.284775	0.017308	1.76175	-4.23943	-2.92029	3.01692	Gm14680	predicted gene 14680	671878
ILMN_1230273	0.282273	0.0170579	1.76807	4.25971	-2.921	-1.31895	Xpc	xeroderma pigmentosum, complementation group C	22591
ILMN_2710449	0.276079	0.0159558	1.79708	-4.35371	-2.92137	2.11454	Crip2	cysteine rich protein 2	68337
ILMN_1224237	0.273828	0.0154269	1.81172	-4.40173	-2.92248	1.65166	-	-	-
ILMN_2551437	0.29433	0.018502	1.73278	-4.14737	-2.92674	2.19004	-	-	-
ILMN_2995698	0.300028	0.0192188	1.71627	4.09558	-2.92878	-0.624693	Tceb1	transcription elongation factor B (SIII), polypeptide 1	67923
ILMN_2661407	0.306023	0.0200305	1.69831	-4.03974	-2.92908	1.27108	Rpl7l1	ribosomal protein L7-like 1	66229
ILMN_2514385	0.236568	0.0101579	1.99319	5.03145	-2.93058	-0.511935	Ppp2r2b	protein phosphatase 2, regulatory subunit B, beta	72930
ILMN_2699531	0.284191	0.0172533	1.76313	-4.24384	-2.93093	1.26195	Rgs10	regulator of G-protein signalling 10	67865
ILMN_2593038	0.267934	0.0143964	1.84175	-4.50147	-2.93104	1.90041	Rxrb	retinoid X receptor beta	20182
ILMN_2723788	0.282091	0.0166809	1.77778	4.291	-2.93197	-1.30831	Anp32e	acidic (leucine-rich) nuclear phosphoprotein 32 family, member E	66471
ILMN_2695526	0.273828	0.0152703	1.81615	4.41634	-2.93442	-1.91546	Tmed4	transmembrane emp24 protein transport domain containing 4	103694
ILMN_2629165	0.273828	0.015594	1.80704	4.38635	-2.93543	-2.10239	Kctd20	potassium channel tetramerisation domain containing 20	66989
ILMN_2690839	0.267123	0.0143093	1.84438	-4.5103	-2.93675	4.68579	Esam	endothelial cell-specific adhesion molecule	69524
ILMN_2640742	0.282273	0.0169774	1.77013	4.26632	-2.93749	-1.79649	Ube2k	ubiquitin-conjugating enzyme E2K	53323
ILMN_2557626	0.305119	0.0199007	1.70113	-4.04848	-2.93904	1.6115	-	-	-
ILMN_2669128	0.304693	0.019748	1.70448	-4.05885	-2.94106	1.69467	Slc30a6	solute carrier family 30 (zinc transporter), member 6	210148
ILMN_1216265	0.285521	0.0175191	1.75649	-4.22259	-2.94317	1.50489	Tshz1	teashirt zinc finger family member 1	110796
ILMN_1239603	0.286607	0.0176828	1.75245	-4.20971	-2.94426	1.41367	Zdhhc4	zinc finger, DHHC domain containing 4	72881
ILMN_2492805	0.284775	0.017316	1.76155	4.23879	-2.94521	-2.09437	-	-	-
ILMN_3157483	0.278699	0.0162914	1.78804	4.32425	-2.9455	-1.63913	Ets1	E26 avian leukemia oncogene 1, 5' domain	23871
ILMN_1213448	0.285347	0.01744	1.75845	4.22887	-2.94686	-1.85862	-	-	-
ILMN_2854920	0.293699	0.0184343	1.73437	4.1524	-2.94702	-3.26042	Mogat2	monoacylglycerol O-acyltransferase 2	233549
ILMN_1256175	0.243783	0.0108729	1.96366	4.92442	-2.95162	-0.597223	Pcmtd1	protein-L-isoaspartate (D-aspartate) O-methyltransferase domain containing 1	319263
ILMN_1232030	0.284883	0.017377	1.76002	4.2339	-2.95239	-2.3606	Kif4	kinesin family member 4	16571
ILMN_1257872	0.3051	0.0198791	1.7016	4.04994	-2.95359	-2.21265	4933434E20Rik	RIKEN cDNA 4933434E20 gene	99650
ILMN_2683277	0.285521	0.0175607	1.75546	4.21931	-2.95591	-2.31083	3830406C13Rik	RIKEN cDNA 3830406C13 gene	218734
ILMN_3159387	0.273003	0.0149719	1.82472	-4.44472	-2.95635	1.31577	Eif4g1	eukaryotic translation initiation factor 4, gamma 1	208643
ILMN_1247823	0.282273	0.0170048	1.76943	4.26407	-2.95652	-2.5003	Lrp8	low density lipoprotein receptor-related protein 8, apolipoprotein e receptor	16975
ILMN_2752506	0.304766	0.0198198	1.7029	4.05396	-2.95666	-1.45165	Sec22c	SEC22 homolog C, vesicle trafficking protein	215474
ILMN_1223070	0.304279	0.019622	1.70726	-4.06749	-2.96101	1.1975	Chst11	carbohydrate sulfotransferase 11	58250
ILMN_2446727	0.300895	0.0192887	1.7147	-4.09066	-2.9611	2.30777	Ddhd1	DDHD domain containing 1	114874
ILMN_2461800	0.307587	0.0206939	1.68416	3.99614	-2.96665	-1.34293	Grk6	G protein-coupled receptor kinase 6	26385
ILMN_1247019	0.273828	0.0156191	1.80634	-4.38405	-2.9681	1.04997	Zfp786	zinc finger protein 786	330301
ILMN_1218597	0.277678	0.0161411	1.79207	-4.33735	-2.97	1.98852	Dnaaf1	dynein, axonemal assembly factor 1	68270
ILMN_1235237	0.282273	0.0171055	1.76686	4.25582	-2.97134	-1.4475	8030462N17Rik	RIKEN cDNA 8030462N17 gene	212163
ILMN_1238927	0.255012	0.0130822	1.88332	4.64239	-2.97366	-0.944318	Sft2d3	SFT2 domain containing 3	67158
ILMN_1251877	0.273828	0.0154992	1.80969	-4.39505	-2.97565	1.22269	Psmc5	protease (prosome, macropain) 26S subunit, ATPase 5	19184
ILMN_2638866	0.267123	0.0143272	1.84384	4.50848	-2.97595	-1.2313	Ankrd27	ankyrin repeat domain 27 (VPS9 domain)	245886
ILMN_3159149	0.290156	0.0180038	1.74463	-4.18486	-2.97676	3.0806	Rusc2	RUN and SH3 domain containing 2	100213
ILMN_2420434	0.282273	0.0169537	1.77073	4.26827	-2.98171	-1.86274	Bbx	bobby sox homolog (Drosophila)	70508
ILMN_2795377	0.246687	0.0112029	1.95067	4.87795	-2.9821	-0.605875	Olfr257	olfactory receptor 257	404314
ILMN_2669958	0.287078	0.0177442	1.75094	-4.20491	-2.98227	2.33787	Bcas3	breast carcinoma amplified sequence 3	192197
ILMN_2823778	0.307604	0.0208642	1.6806	3.98523	-2.98306	-1.04371	Msmo1	methylsterol monoxygenase 1	66234
ILMN_2915059	0.281768	0.0166246	1.77925	-4.29574	-2.98527	1.29779	Dgkz	diacylglycerol kinase zeta	104418
ILMN_1231651	0.260308	0.0135066	1.86945	4.59503	-2.9864	-1.00346	-	-	-
ILMN_3142384	0.255012	0.0128656	1.89057	4.66732	-2.98652	-0.874287	Gprasp1	G protein-coupled receptor associated sorting protein 1	67298
ILMN_2889313	0.273828	0.0156125	1.80653	4.38466	-2.98716	-0.785277	C2cd5	C2 calcium-dependent domain containing 5	74741
ILMN_2719834	0.306023	0.0200168	1.69861	4.04066	-2.98804	-1.29087	Ccm2	cerebral cavernous malformation 2	216527
ILMN_2869225	0.273492	0.0150218	1.82328	-4.43992	-2.99013	1.13189	Rpl19	ribosomal protein L19	19921
ILMN_2868220	0.306677	0.0201774	1.69514	4.02993	-2.99124	-2.98768	Inhba	inhibin beta-A	16323
ILMN_1245731	0.285347	0.0174351	1.75857	4.22926	-2.99198	-1.057	Hhex	hematopoietically expressed homeobox	15242
ILMN_3125651	0.307587	0.0205107	1.68802	-4.00801	-2.99368	1.81449	Nolc1	nucleolar and coiled-body phosphoprotein 1	70769
ILMN_2462678	0.307587	0.020531	1.68759	-4.00668	-2.99694	1.9099	9130020K20Rik	RIKEN cDNA 9130020K20 gene	108858
ILMN_2459720	0.282273	0.0169173	1.77167	-4.27128	-2.99951	2.28094	2510010K19Rik	RIKEN cDNA 2510010K19 gene	78332
ILMN_2883990	0.307587	0.0207616	1.68274	3.99179	-3.00214	-1.43003	Rbms1	RNA binding motif, single stranded interacting protein 1	56878
ILMN_2728270	0.302042	0.0193971	1.71226	4.08307	-3.00658	-2.31819	B4galnt1	beta-1,4-N-acetyl-galactosaminyl transferase 1	14421
ILMN_1237230	0.273828	0.0152444	1.81689	-4.41879	-3.00686	0.356831	Dgcr2	DiGeorge syndrome critical region gene 2	13356
ILMN_2621761	0.282273	0.016934	1.77124	4.2699	-3.00692	-2.55355	Polm	polymerase (DNA directed), mu	54125
ILMN_2551152	0.246687	0.011135	1.95331	4.88736	-3.00723	-0.560894	Auh	AU RNA binding protein/enoyl-coenzyme A hydratase	11992
ILMN_1243099	0.297904	0.0189546	1.72229	4.11439	-3.00742	-2.49561	Lcor	ligand dependent nuclear receptor corepressor	212391
ILMN_1226754	0.28216	0.0167226	1.7767	-4.2875	-3.0136	1.71793	Phc2	polyhomeotic-like 2 (Drosophila)	54383
ILMN_2706819	0.304688	0.0196775	1.70603	4.06367	-3.0164	-3.9462	Rasl11b	RAS-like, family 11, member B	68939
ILMN_2756628	0.299533	0.0191727	1.71732	-4.09883	-3.01806	1.50217	Cmc1	COX assembly mitochondrial protein 1	67899
ILMN_2933655	0.255012	0.0130769	1.8835	4.64301	-3.02013	-0.846616	Ctnnbl1	catenin, beta like 1	66642
ILMN_1260397	0.299533	0.0191507	1.71781	4.10039	-3.0209	-2.50421	Umad1	UMAP1-MVP12 associated (UMA) domain containing 1	100036521
ILMN_1213531	0.282273	0.0170033	1.76947	4.26419	-3.02302	-1.11962	Adipor1	adiponectin receptor 1	72674
ILMN_2531581	0.306677	0.020337	1.69171	-4.01937	-3.02531	2.70619	-	-	-
ILMN_1231146	0.308973	0.0211448	1.6748	3.96748	-3.02643	-1.44978	Agfg1	ArfGAP with FG repeats 1	15463
ILMN_1236693	0.292392	0.0182684	1.7383	4.1648	-3.02675	-1.70318	Bfar	bifunctional apoptosis regulator	67118
ILMN_2757966	0.282273	0.0169021	1.77206	-4.27254	-3.02777	3.76667	Pf4	platelet factor 4	56744
ILMN_2990864	0.297774	0.0188917	1.72373	4.11891	-3.02903	-1.32255	Rab28	RAB28, member RAS oncogene family	100972
ILMN_2797322	0.307587	0.0207021	1.68398	-3.99561	-3.03032	0.405435	Prr3	proline-rich polypeptide 3	75210
ILMN_1253195	0.234325	0.00987326	2.00554	5.07673	-3.03072	-0.377567	-	-	-
ILMN_1233864	0.253873	0.012501	1.90306	4.71048	-3.03119	-0.73003	Ptgs1	prostaglandin-endoperoxide synthase 1	19224
ILMN_2622630	0.250019	0.011835	1.92683	4.79353	-3.03143	-0.631084	0610037L13Rik	RIKEN cDNA 0610037L13 gene	74098
ILMN_2455667	0.307604	0.020858	1.68073	3.98562	-3.03154	-1.98521	Trappc6b	trafficking protein particle complex 6B	78232
ILMN_1251375	0.255012	0.0130259	1.88519	4.64882	-3.03322	-0.811772	Nxpe3	neurexophilin and PC-esterase domain family, member 3	385658
ILMN_1236059	0.298528	0.0190228	1.72073	4.1095	-3.03492	-2.54325	Stat4	signal transducer and activator of transcription 4	20849
ILMN_1219209	0.23718	0.0102423	1.9896	5.01833	-3.0369	-0.405614	Hpse	heparanase	15442
ILMN_1254958	0.273828	0.015113	1.82065	4.43122	-3.03855	-1.23712	9430015G10Rik	RIKEN cDNA 9430015G10 gene	230996
ILMN_1258548	0.274234	0.0157181	1.8036	4.37505	-3.03934	-1.41135	-	-	-
ILMN_2913166	0.306677	0.0202886	1.69275	-4.02257	-3.03998	2.06359	Serping1	serine (or cysteine) peptidase inhibitor, clade G, member 1	12258
ILMN_1259631	0.286899	0.0177194	1.75155	4.20684	-3.0406	-2.98257	Ap2b1	adaptor-related protein complex 2, beta 1 subunit	71770
ILMN_2543304	0.28216	0.0167367	1.77633	4.28631	-3.04139	-1.96099	Ankra2	ankyrin repeat, family A (RFXANK-like), 2	68558
ILMN_2592709	0.2987	0.019048	1.72015	4.1077	-3.04237	-1.97537	Ifngr2	interferon gamma receptor 2	15980
ILMN_2531259	0.303159	0.0195089	1.70977	4.07529	-3.04468	-2.2232	-	-	-
ILMN_2788263	0.316036	0.0221478	1.65467	-3.90636	-3.04496	1.24023	Ncbp2	nuclear cap binding protein subunit 2	68092
ILMN_3161936	0.299533	0.0191602	1.7176	4.09972	-3.0459	-1.90602	Mpp1	membrane protein, palmitoylated	17524
ILMN_1237216	0.282273	0.0171099	1.76675	4.25547	-3.04658	-4.8922	-	-	-
ILMN_1219915	0.307587	0.0206897	1.68425	3.99641	-3.05153	-3.88113	Dgat2	diacylglycerol O-acyltransferase 2	67800
ILMN_2663920	0.277312	0.0160668	1.79407	4.34388	-3.053	-1.47094	Stradb	STE20-related kinase adaptor beta	227154
ILMN_1221204	0.308973	0.0211775	1.67413	3.96544	-3.05394	-2.16591	Dnajb6	DnaJ heat shock protein family (Hsp40) member B6	23950
ILMN_2702997	0.299533	0.0191665	1.71746	-4.09928	-3.05607	0.948799	Thap7	THAP domain containing 7	69009
ILMN_1224714	0.314119	0.0218482	1.66058	3.92425	-3.05927	-1.76601	Susd1	sushi domain containing 1	634731
ILMN_2930057	0.28551	0.0174699	1.75771	4.2265	-3.05928	-0.990644	Smg1	SMG1 homolog, phosphatidylinositol 3-kinase-related kinase (C, elegans)	233789
ILMN_1252016	0.318126	0.0225071	1.64768	-3.88529	-3.05931	0.692358	Abhd2	abhydrolase domain containing 2	54608
ILMN_2754364	0.253873	0.0124721	1.90406	4.71397	-3.06127	-0.913575	Ltf	lactotransferrin	17002
ILMN_2628532	0.296015	0.0187212	1.72767	-4.13128	-3.0623	0.771674	Stub1	STIP1 homology and U-Box containing protein 1	56424
ILMN_1223705	0.302544	0.0194522	1.71103	4.07923	-3.06309	-2.97124	Mthfs	5, 10-methenyltetrahydrofolate synthetase	107885
ILMN_1247099	0.29328	0.0183659	1.73599	-4.15749	-3.06342	1.2292	Setd1a	SET domain containing 1A	233904
ILMN_1227128	0.306502	0.0201463	1.6958	-4.032	-3.06455	2.20585	Sox12	SRY (sex determining region Y)-box 12	20667
ILMN_2582897	0.25291	0.0122163	1.91306	4.74529	-3.06587	-0.637301	Hmg20a	high mobility group 20A	66867
ILMN_1242935	0.306023	0.0200086	1.69878	4.04121	-3.06731	-2.89109	-	-	-
ILMN_2625893	0.304693	0.0197317	1.70483	4.05996	-3.06863	-3.08986	Ces1d	carboxylesterase 1D	104158
ILMN_2673889	0.307616	0.0209474	1.67887	-3.97993	-3.06907	2.90974	Mcm7	minichromosome maintenance complex component 7	17220
ILMN_1259781	0.31918	0.0228416	1.64127	-3.86604	-3.06981	0.423415	Fam179b	family with sequence similarity 179, member B	328108
ILMN_2668996	0.273828	0.0156265	1.80614	-4.38337	-3.07676	0.939959	Kel	Kell blood group	23925
ILMN_2840430	0.278699	0.0162813	1.78831	-4.32513	-3.07686	0.906948	Fam20a	family with sequence similarity 20, member A	208659
ILMN_1249444	0.306677	0.0203224	1.69203	-4.02034	-3.07726	1.3749	Sergef	secretion regulating guanine nucleotide exchange factor	27414
ILMN_2528453	0.310014	0.0213256	1.6711	3.9562	-3.08077	-5.00629	Cebpe	CCAAT/enhancer binding protein (C/EBP), epsilon	110794
ILMN_2621966	0.26355	0.01391	1.85667	-4.55169	-3.08079	0.764357	Ndufb8	NADH dehydrogenase (ubiquinone) 1 beta subcomplex 8	67264
ILMN_1249581	0.296809	0.0187855	1.72618	4.12659	-3.08233	-0.791795	Gtf3c2	general transcription factor IIIC, polypeptide 2, beta	71752
ILMN_1252479	0.31918	0.0228202	1.64168	3.86726	-3.08314	-1.58295	-	-	-
ILMN_2852756	0.307377	0.0204242	1.68986	4.01365	-3.08383	-2.83184	Rbm26	RNA binding motif protein 26	74213
ILMN_2479666	0.282273	0.0168522	1.77334	4.27668	-3.08612	-1.60127	Uck1	uridine-cytidine kinase 1	22245
ILMN_2660466	0.314483	0.0218949	1.65966	3.92144	-3.08633	-2.70944	-	-	-
ILMN_3018758	0.306023	0.0200416	1.69807	4.03899	-3.08741	-2.6344	Becn1	beclin 1, autophagy related	56208
ILMN_1214953	0.307587	0.0204989	1.68827	-4.00877	-3.08843	2.85731	Rusc2	RUN and SH3 domain containing 2	100213
ILMN_3045984	0.253873	0.0124608	1.90445	4.71534	-3.0885	-0.639614	Clec5a	C-type lectin domain family 5, member a	23845
ILMN_1224584	0.253873	0.0124863	1.90357	4.71226	-3.08855	-0.643085	-	-	-
ILMN_1232530	0.30996	0.0213071	1.67148	3.95735	-3.09067	-1.20463	Msantd4	Myb/SANT-like DNA-binding domain containing 4 with coiled-coils	78100
ILMN_2460168	0.306677	0.0201936	1.69479	4.02886	-3.09093	-1.67824	Wdr1	WD repeat domain 1	22388
ILMN_1243662	0.255012	0.0127225	1.89543	4.68407	-3.09543	-0.66593	Tmem189	transmembrane protein 189	407243
ILMN_2713487	0.316036	0.0220938	1.65573	-3.90956	-3.0969	2.16386	-	-	-
ILMN_2705497	0.29433	0.0184909	1.73304	4.1482	-3.10009	-1.51987	Tacc1	transforming, acidic coiled-coil containing protein 1	320165
ILMN_1244211	0.306677	0.0202954	1.6926	4.02212	-3.10098	-2.4094	-	-	-
ILMN_2798964	0.306932	0.02038	1.6908	4.01655	-3.10128	-2.15744	Sec22c	SEC22 homolog C, vesicle trafficking protein	215474
ILMN_1255989	0.288322	0.0178487	1.74839	-4.1968	-3.10136	1.24123	-	-	-
ILMN_1256883	0.305047	0.0198611	1.702	4.05116	-3.10586	-2.30836	Rad51	RAD51 recombinase	19361
ILMN_2760840	0.307616	0.0209548	1.67872	3.97947	-3.10811	-1.40164	Ppp1r8	protein phosphatase 1, regulatory (inhibitor) subunit 8	100336
ILMN_2944843	0.279309	0.0163428	1.78667	-4.31981	-3.1106	0.383292	Gm5801	ubiquitin-conjugating enzyme E2, J2 homolog pseudogene	545056
ILMN_2638017	0.266569	0.0142338	1.84668	4.51802	-3.11156	-0.869935	Atp2a3	ATPase, Ca++ transporting, ubiquitous	53313
ILMN_2781805	0.308802	0.0210651	1.67644	-3.97249	-3.11199	1.19465	Egln2	egl-9 family hypoxia-inducible factor 2	112406
ILMN_1253900	0.290277	0.0180669	1.74312	4.18005	-3.11216	-2.24435	-	-	-
ILMN_2588295	0.322632	0.0234456	1.62994	3.83215	-3.11378	-1.52911	Rarres2	retinoic acid receptor responder (tazarotene induced) 2	71660
ILMN_2698699	0.319023	0.0226734	1.64448	-3.87567	-3.11465	1.63681	Farsa	phenylalanyl-tRNA synthetase, alpha subunit	66590
ILMN_1252992	0.313998	0.0218248	1.66105	-3.92566	-3.11582	2.24709	Afg3l2	AFG3-like AAA ATPase 2	69597
ILMN_2852217	0.307587	0.0205523	1.68714	-4.0053	-3.11626	1.05452	Gnpda1	glucosamine-6-phosphate deaminase 1	26384
ILMN_2734340	0.306677	0.020243	1.69373	4.02558	-3.12099	-1.87287	Stx11	syntaxin 11	74732
ILMN_2685487	0.29773	0.0188723	1.72417	-4.12031	-3.12148	1.34458	Edc4	enhancer of mRNA decapping 4	234699
ILMN_1247760	0.323542	0.0236335	1.62647	-3.82183	-3.1219	0.783468	2210016L21Rik	RIKEN cDNA 2210016L21 gene	72357
ILMN_2686644	0.255012	0.0129735	1.88694	-4.65484	-3.12428	0.698242	Psmd13	proteasome (prosome, macropain) 26S subunit, non-ATPase, 13	23997
ILMN_2464474	0.314483	0.0219036	1.65948	3.92092	-3.12884	-0.787071	Klf13	Kruppel-like factor 13	50794
ILMN_2489314	0.312462	0.0215803	1.66594	-3.94051	-3.13019	1.57391	-	-	-
ILMN_2697238	0.273828	0.0156659	1.80504	4.37978	-3.13026	-1.09385	Klhl36	kelch-like 36	234796
ILMN_1230145	0.316327	0.0221832	1.65398	-3.90426	-3.13291	2.18869	Acvr2b	activin receptor IIB	11481
ILMN_2953351	0.323542	0.0236597	1.62599	-3.8204	-3.13604	1.58632	Ctdp1	CTD (carboxy-terminal domain, RNA polymerase II, polypeptide A) phosphatase, subunit 1	67655
ILMN_2764580	0.304693	0.0197506	1.70442	4.05867	-3.13641	-0.883453	Parvg	parvin, gamma	64099
ILMN_1260420	0.273828	0.0154733	1.81042	-4.39744	-3.13771	1.46711	Suv420h2	suppressor of variegation 4-20 homolog 2 (Drosophila)	232811
ILMN_2957898	0.322351	0.0232885	1.63286	-3.84086	-3.13911	0.346081	Ufsp2	UFM1-specific peptidase 2	192169
ILMN_2860804	0.279688	0.0163788	1.78572	4.3167	-3.13952	-0.924991	Tfrc	transferrin receptor	22042
ILMN_3160556	0.308973	0.0211695	1.67429	-3.96593	-3.13998	0.812498	Smg6	Smg-6 homolog, nonsense mediated mRNA decay factor (C, elegans)	103677
ILMN_3007680	0.324283	0.0241958	1.61626	3.79153	-3.14155	-1.32895	Mpp6	membrane protein, palmitoylated 6 (MAGUK p55 subfamily member 6)	56524
ILMN_2466601	0.325101	0.0243992	1.61262	3.78078	-3.1419	-1.13056	Wdr7	WD repeat domain 7	104082
ILMN_2690556	0.307587	0.0206342	1.68541	-4	-3.14461	3.18495	-	-	-
ILMN_1243089	0.290277	0.0180349	1.74389	4.18248	-3.1452	-1.76461	Nlrp12	NLR family, pyrin domain containing 12	378425
ILMN_1257307	0.307587	0.0206512	1.68505	3.99889	-3.14573	-2.29323	Dennd6a	DENN/MADD domain containing 6A	211922
ILMN_2658553	0.25174	0.0120105	1.92044	4.77108	-3.14608	-0.500858	Gys1	glycogen synthase 1, muscle	14936
ILMN_2595408	0.285521	0.0175557	1.75558	4.2197	-3.14796	-1.52616	Pld1	phospholipase D1	18805
ILMN_2729235	0.306264	0.0201099	1.69659	4.03443	-3.14955	-2.02052	Ccdc126	coiled-coil domain containing 126	57895
ILMN_2737092	0.307587	0.0207126	1.68377	3.99494	-3.15011	-1.67553	Utp23	UTP23 small subunit processome component	78581
ILMN_2738481	0.282273	0.0169198	1.7716	4.27107	-3.15072	-1.3187	Ankrd27	ankyrin repeat domain 27 (VPS9 domain)	245886
ILMN_2709787	0.322351	0.0233088	1.63248	-3.83973	-3.15073	1.9325	Ubn2	ubinuclein 2	320538
ILMN_2660028	0.307587	0.0207585	1.6828	-3.99198	-3.15273	0.764995	Sgf29	SAGA complex associated factor 29	75565
ILMN_2749063	0.306677	0.0202478	1.69362	4.02526	-3.15395	-2.13889	-	-	-
ILMN_2569431	0.244149	0.0109125	1.96207	4.91874	-3.15529	-0.376951	Raver2	ribonucleoprotein, PTB-binding 2	242570
ILMN_1254551	0.319023	0.0226706	1.64454	3.87583	-3.15714	-0.796308	Susd6	sushi domain containing 6	217684
ILMN_2543507	0.3175	0.0223079	1.65154	-3.89692	-3.15717	2.37368	1190007I07Rik	RIKEN cDNA 1190007I07 gene	544717
ILMN_2879225	0.306264	0.020116	1.69646	4.03402	-3.16132	-1.64765	Trim23	tripartite motif-containing 23	81003
ILMN_1218264	0.306677	0.0203267	1.69193	-4.02005	-3.16324	1.46757	Vldlr	very low density lipoprotein receptor	22359
ILMN_2863712	0.273828	0.0151754	1.81886	4.42529	-3.16491	-0.91947	Wdr38	WD repeat domain 38	76646
ILMN_1227803	0.327407	0.0248426	1.6048	-3.75774	-3.1675	0.879875	-	-	-
ILMN_2614477	0.321132	0.0230729	1.6369	-3.85294	-3.16756	2.61549	Csrp2bp	cysteine and glycine-rich protein 2 binding protein	228714
ILMN_2693387	0.297774	0.0189036	1.72346	4.11806	-3.1693	-2.18742	Zfp821	zinc finger protein 821	75871
ILMN_1247221	0.286533	0.0176558	1.75311	4.21183	-3.1698	-0.918114	Hibadh	3-hydroxyisobutyrate dehydrogenase	58875
ILMN_1214521	0.323542	0.0236636	1.62592	3.82018	-3.17049	-2.45977	-	-	-
ILMN_2443644	0.326246	0.0245714	1.60957	3.77177	-3.17054	-1.66191	Ube2g1	ubiquitin-conjugating enzyme E2G 1	67128
ILMN_1223268	0.309766	0.0212641	1.67235	-3.96002	-3.17095	0.974315	Bcl2l13	BCL2-like 13 (apoptosis facilitator)	94044
ILMN_2645071	0.318309	0.0225353	1.64714	-3.88365	-3.17177	2.54496	Nrgn	neurogranin	64011
ILMN_2871945	0.30984	0.021284	1.67195	3.95879	-3.17204	-2.65181	Trem1	triggering receptor expressed on myeloid cells 1	58217
ILMN_2628657	0.284883	0.0173743	1.76009	4.23412	-3.17266	-1.35792	Atp6ap2	ATPase, H+ transporting, lysosomal accessory protein 2	70495
ILMN_2502623	0.31918	0.0228564	1.64099	-3.8652	-3.17317	2.24662	Zhx3	zinc fingers and homeoboxes 3	320799
ILMN_2652403	0.319023	0.0227183	1.64362	-3.87309	-3.17508	2.03021	Usp42	ubiquitin specific peptidase 42	76800
ILMN_1256988	0.3237	0.0240369	1.61912	-3.8	-3.17588	1.10653	Trp53rkb	transformation related protein 53 regulating kinase B	76367
ILMN_2591570	0.282273	0.0170812	1.76748	-4.25781	-3.17689	0.341425	Stk11	serine/threonine kinase 11	20869
ILMN_2916782	0.32421	0.0241464	1.61715	-3.79416	-3.17945	1.7108	Apom	apolipoprotein M	55938
ILMN_1229042	0.312462	0.0216114	1.66532	3.93861	-3.18029	-4.27166	Eef1b2	eukaryotic translation elongation factor 1 beta 2	55949
ILMN_2680160	0.307604	0.0207795	1.68237	3.99064	-3.18206	-2.49664	-	-	-
ILMN_1221103	0.319023	0.0227231	1.64353	3.87282	-3.18239	-0.9994	Uhrf2	ubiquitin-like, containing PHD and RING finger domains 2	109113
ILMN_2660438	0.313088	0.0217466	1.66261	3.93039	-3.18511	-1.28706	Tank	TRAF family member-associated Nf-kappa B activator	21353
ILMN_1254199	0.307587	0.0206612	1.68485	-3.99825	-3.18521	1.16991	Gaa	glucosidase, alpha, acid	14387
ILMN_1229310	0.290277	0.0180611	1.74326	-4.18049	-3.18779	0.937075	Clstn3	calsyntenin 3	232370
ILMN_3121765	0.255012	0.0130757	1.88354	4.64314	-3.18938	-0.581436	Treml4	triggering receptor expressed on myeloid cells-like 4	224840
ILMN_3162224	0.307604	0.0207966	1.68201	3.98954	-3.191	-1.64189	l7Rn6	lethal, Chr 7, Rinchik 6	67669
ILMN_2715546	0.325101	0.0243992	1.61262	-3.78078	-3.1915	1.48669	Gpx3	glutathione peroxidase 3	14778
ILMN_2679619	0.325234	0.0244248	1.61217	3.77944	-3.19531	-2.09334	Rb1	retinoblastoma 1	19645
ILMN_1218901	0.307587	0.0206277	1.68555	-4.00042	-3.19572	0.772318	Tbc1d13	TBC1 domain family, member 13	70296
ILMN_1228414	0.317712	0.0223745	1.65025	3.89301	-3.19582	-2.9269	Smad2	SMAD family member 2	17126
ILMN_2475376	0.307616	0.0208966	1.67992	3.98316	-3.1962	-2.06903	Fads6	fatty acid desaturase domain family, member 6	328035
ILMN_2740348	0.293312	0.0183819	1.73561	-4.1563	-3.19625	1.26351	Rhot2	ras homolog family member T2	214952
ILMN_2856570	0.323754	0.0240815	1.61832	3.79762	-3.1968	-1.53267	Gpbp1	GC-rich promoter binding protein 1	73274
ILMN_1254971	0.273828	0.0155561	1.8081	-4.38982	-3.19806	0.681021	Cox6b1	cytochrome c oxidase, subunit VIb polypeptide 1	110323
ILMN_2890301	0.322351	0.0232777	1.63306	-3.84146	-3.19844	2.07659	Art5	ADP-ribosyltransferase 5	11875
ILMN_1230428	0.307604	0.0208673	1.68053	3.98503	-3.19945	-1.55092	-	-	-
ILMN_1222060	0.316036	0.0220904	1.6558	-3.90976	-3.20066	2.32632	Arhgef5	Rho guanine nucleotide exchange factor (GEF) 5	54324
ILMN_2633670	0.307616	0.0209417	1.67899	3.98029	-3.20097	-1.44005	Tmem62	transmembrane protein 62	96957
ILMN_2763080	0.304305	0.0196382	1.7069	4.06637	-3.20254	-1.32255	Glud1	glutamate dehydrogenase 1	14661
ILMN_1226882	0.323754	0.024081	1.61833	-3.79765	-3.20286	1.89987	-	-	-
ILMN_2689062	0.264822	0.0140817	1.85134	4.53371	-3.20325	-0.689302	Mtmr14	myotubularin related protein 14	97287
ILMN_1246992	0.297904	0.0189477	1.72244	-4.11488	-3.20602	1.47485	Hmgxb3	HMG box domain containing 3	106894
ILMN_1238360	0.304693	0.0197197	1.7051	4.06078	-3.20727	-4.75113	-	-	-
ILMN_2626653	0.307604	0.0208216	1.68149	-3.98794	-3.20747	1.49095	Timm10b	translocase of inner mitochondrial membrane 10B	14356
ILMN_2564644	0.324151	0.0241266	1.6175	-3.79521	-3.20751	1.26507	Gm9902	predicted gene 9902	791325
ILMN_2607953	0.298528	0.0190131	1.72095	4.11019	-3.20766	-0.398051	Sugp1	SURP and G patch domain containing 1	70616
ILMN_2628757	0.310787	0.0214085	1.66941	-3.95107	-3.20909	0.795568	Ehd1	EH-domain containing 1	13660
ILMN_2804037	0.282273	0.0171003	1.767	-4.25625	-3.20913	1.19135	Irgm1	immunity-related GTPase family M member 1	15944
ILMN_2600465	0.291937	0.018212	1.73964	-4.16904	-3.20974	0.729623	Phactr4	phosphatase and actin regulator 4	100169
ILMN_2598451	0.330628	0.0253989	1.59519	3.72952	-3.21189	-1.77611	Rabif	RAB interacting factor	98710
ILMN_1215660	0.288538	0.0178759	1.74773	4.1947	-3.21978	-1.30833	Dmtf1	cyclin D binding myb-like transcription factor 1	23857
ILMN_1230048	0.3237	0.0239657	1.62041	-3.80382	-3.21999	2.50428	Fxr2	fragile X mental retardation, autosomal homolog 2	23879
ILMN_2456696	0.323666	0.0237036	1.62519	-3.818	-3.22412	2.79897	-	-	-
ILMN_1253539	0.280921	0.0165087	1.78229	4.30558	-3.22517	-1.42673	-	-	-
ILMN_1230710	0.303159	0.0195353	1.70918	-4.07346	-3.22539	1.07582	C4bp	complement component 4 binding protein	12269
ILMN_1216167	0.304766	0.0198081	1.70316	4.05476	-3.2255	-2.09691	Syf2	SYF2 homolog, RNA splicing factor (S, cerevisiae)	68592
ILMN_1255358	0.313088	0.0217434	1.66267	-3.93058	-3.22588	0.719963	-	-	-
ILMN_2705673	0.311154	0.0214487	1.6686	3.94859	-3.22615	-1.16955	Spg21	spastic paraplegia 21 homolog (human)	27965
ILMN_2624862	0.321474	0.0231282	1.63586	3.84982	-3.22819	-2.54111	Rap2a	RAS related protein 2a	76108
ILMN_2674979	0.333195	0.0257872	1.5886	3.71027	-3.23284	-1.71173	Fus	fused in sarcoma	233908
ILMN_1254631	0.284191	0.0172415	1.76343	-4.24479	-3.23365	1.73919	-	-	-
ILMN_1254838	0.334285	0.025997	1.58508	3.70002	-3.2372	-1.72159	-	-	-
ILMN_2486945	0.334372	0.0263259	1.57962	-3.68416	-3.24145	1.2774	-	-	-
ILMN_1244135	0.330703	0.0254363	1.59455	3.72765	-3.2456	-2.72012	Arpc5	actin related protein 2/3 complex, subunit 5	67771
ILMN_2789208	0.303159	0.0195317	1.70926	-4.07372	-3.24566	1.3209	Tollip	toll interacting protein	54473
ILMN_2781602	0.327347	0.024739	1.60662	3.76307	-3.2459	-1.97299	Ier3ip1	immediate early response 3 interacting protein 1	66191
ILMN_2771991	0.326723	0.0246616	1.60798	-3.76708	-3.24815	2.19474	Ndrg2	N-myc downstream regulated gene 2	29811
ILMN_1220331	0.302042	0.0194055	1.71207	-4.08248	-3.2491	0.994401	Dapk1	death associated protein kinase 1	69635
ILMN_2603081	0.307616	0.0209357	1.67911	3.98068	-3.24915	-0.511161	Nt5c3	5'-nucleotidase, cytosolic III	107569
ILMN_2525620	0.324283	0.0242449	1.61538	-3.78893	-3.24918	1.7265	Hist1h4b	histone cluster 1, H4b	326620
ILMN_2643455	0.275691	0.0158938	1.79877	4.35924	-3.24929	-0.862643	Trabd	TraB domain containing	67976
ILMN_1227664	0.334285	0.0260633	1.58397	3.69681	-3.25126	-1.99301	Dck	deoxycytidine kinase	13178
ILMN_3135781	0.308898	0.0211012	1.67569	3.97022	-3.2542	-2.22681	Anxa3	annexin A3	11745
ILMN_2813524	0.336185	0.0270521	1.5678	-3.64997	-3.2551	0.881943	Zfp428	zinc finger protein 428	232969
ILMN_2680937	0.3237	0.0239589	1.62053	3.80419	-3.25579	-2.8817	Sap130	Sin3A associated protein	269003
ILMN_2508416	0.322351	0.0233454	1.6318	-3.8377	-3.25769	1.72584	Capn15	calpain 15	50817
ILMN_2732309	0.306677	0.0203484	1.69147	4.01863	-3.25945	-1.51509	Ppm1a	protein phosphatase 1A, magnesium dependent, alpha isoform	19042
ILMN_1221140	0.327407	0.0248624	1.60446	-3.75672	-3.26022	1.79384	B3gat3	beta-1,3-glucuronyltransferase 3 (glucuronosyltransferase I)	72727
ILMN_1253942	0.3237	0.0237537	1.62427	-3.81528	-3.26186	1.97153	Bop1	block of proliferation 1	12181
ILMN_1229777	0.330628	0.0253935	1.59528	-3.72979	-3.26188	1.93547	Spag9	sperm associated antigen 9	70834
ILMN_2675535	0.3237	0.0240465	1.61895	3.79949	-3.2621	-2.79461	Capn7	calpain 7	12339
ILMN_1230846	0.335868	0.0267487	1.5727	3.66411	-3.26416	-0.429944	-	-	-
ILMN_2650356	0.308805	0.0210801	1.67613	-3.97155	-3.26447	1.23004	Pth1r	parathyroid hormone 1 receptor	19228
ILMN_2964042	0.322351	0.0232901	1.63283	-3.84077	-3.26525	3.38251	Bgn	biglycan	12111
ILMN_1245831	0.321003	0.0230414	1.63749	3.85471	-3.26712	-2.11799	Abcd2	ATP-binding cassette, sub-family D (ALD), member 2	26874
ILMN_2864497	0.334372	0.0262901	1.58021	-3.68587	-3.27112	0.939277	Ncdn	neurochondrin	26562
ILMN_1251669	0.318581	0.0225768	1.64634	3.88124	-3.27137	-3.51823	Evi2a	ecotropic viral integration site 2a	14017
ILMN_2621268	0.338543	0.0275949	1.55917	-3.62514	-3.27287	0.457289	-	-	-
ILMN_2984793	0.307587	0.0207416	1.68316	-3.99307	-3.27432	1.66023	Tamm41	TAM41 mitochondrial translocator assembly and maintenance homolog	68971
ILMN_1228208	0.336185	0.0269681	1.56915	-3.65386	-3.27433	1.19051	Smg9	smg-9 homolog, nonsense mediated mRNA decay factor (C, elegans)	71997
ILMN_3144164	0.326246	0.0245758	1.60949	-3.77154	-3.27705	2.48592	Irs2	insulin receptor substrate 2	384783
ILMN_2736168	0.338236	0.0275496	1.55988	3.62719	-3.27988	-0.840788	Ppt1	palmitoyl-protein thioesterase 1	19063
ILMN_2497068	0.335612	0.0266462	1.57436	3.66894	-3.28107	-2.12728	Zmynd11	zinc finger, MYND domain containing 11	66505
ILMN_1252151	0.3237	0.0238918	1.62175	-3.8078	-3.28271	1.97613	Dzip3	DAZ interacting protein 3, zinc finger	224170
ILMN_1251151	0.333017	0.0257575	1.5891	-3.71173	-3.28299	1.37942	-	-	-
ILMN_1247746	0.338236	0.0275006	1.56066	-3.62941	-3.28305	1.10064	-	-	-
ILMN_2711045	0.334372	0.0262711	1.58052	-3.68678	-3.2841	1.54259	Sirt5	sirtuin 5	68346
ILMN_2804636	0.322642	0.0235052	1.62884	-3.82886	-3.28443	1.75608	Phax	phosphorylated adaptor for RNA export	56698
ILMN_1258366	0.338543	0.0276218	1.55875	-3.62393	-3.28481	0.923675	H13	histocompatibility 13	14950
ILMN_1237504	0.340728	0.0279805	1.55315	3.60787	-3.28637	-0.616814	Adnp2	ADNP homeobox 2	240442
ILMN_1225808	0.307587	0.02076	1.68277	3.99189	-3.28665	-2.20061	Ccdc88c	coiled-coil domain containing 88C	68339
ILMN_1218703	0.335836	0.026714	1.57326	-3.66574	-3.28709	1.78856	4930402H24Rik	RIKEN cDNA 4930402H24 gene	228602
ILMN_1246758	0.322351	0.0232783	1.63305	-3.84143	-3.29039	0.834609	Os9	amplified in osteosarcoma	216440
ILMN_2810882	0.327407	0.0248698	1.60433	-3.75634	-3.29045	1.67836	Ppic	peptidylprolyl isomerase C	19038
ILMN_3123970	0.317823	0.0224401	1.64897	3.88918	-3.29088	-1.1681	Stag2	stromal antigen 2	20843
ILMN_2773012	0.307587	0.0207523	1.68293	3.99238	-3.29176	-0.67466	Hbp1	high mobility group box transcription factor 1	73389
ILMN_1255053	0.29328	0.0183659	1.73599	-4.15749	-3.29425	1.10397	Plk1	polo-like kinase 1	18817
ILMN_1225602	0.324283	0.0241989	1.61621	3.79137	-3.29453	-2.10834	S100a1	S100 calcium binding protein A1	20193
ILMN_2692960	0.322642	0.0234955	1.62902	3.8294	-3.29576	-3.0646	Ero1lb	ERO1-like beta (S, cerevisiae)	67475
ILMN_2440807	0.3323	0.0255909	1.59191	-3.71996	-3.29577	0.582808	Whsc1	Wolf-Hirschhorn syndrome candidate 1 (human)	107823
ILMN_2844153	0.335612	0.0266596	1.57415	-3.66831	-3.30242	1.40579	Ppp1r37	protein phosphatase 1, regulatory subunit 37	232947
ILMN_1232896	0.31918	0.0228228	1.64163	-3.86711	-3.30244	1.45422	Smg5	Smg-5 homolog, nonsense mediated mRNA decay factor (C, elegans)	229512
ILMN_2747820	0.3237	0.023882	1.62193	3.80833	-3.30311	-2.76889	Dhrs7	dehydrogenase/reductase (SDR family) member 7	66375
ILMN_2452717	0.31918	0.0228202	1.64168	-3.86726	-3.30406	2.50709	Rab26os	RAB26, member RAS oncogene family, opposite strand	75614
ILMN_2621643	0.322632	0.0234506	1.62985	-3.83187	-3.31054	1.58503	Col4a1	collagen, type IV, alpha 1	12826
ILMN_1252063	0.330628	0.0253563	1.59591	-3.73165	-3.31258	0.750875	Cdc25c	cell division cycle 25C	12532
ILMN_1224142	0.323666	0.0236954	1.62534	-3.81845	-3.31386	1.11984	Tmem177	transmembrane protein 177	66343
ILMN_1258083	0.310603	0.0213809	1.66997	3.95277	-3.31472	-1.9682	Ica1	islet cell autoantigen 1	15893
ILMN_2956381	0.315364	0.02198	1.65797	3.91634	-3.31568	-1.56829	Syf2	SYF2 homolog, RNA splicing factor (S, cerevisiae)	68592
ILMN_2763602	0.307604	0.0208804	1.68026	3.98419	-3.3166	-1.79837	Maea	macrophage erythroblast attacher	59003
ILMN_1232272	0.322632	0.0234737	1.62942	-3.8306	-3.31892	1.24287	Gmppa	GDP-mannose pyrophosphorylase A	69080
ILMN_2900216	0.33535	0.0264991	1.57677	-3.6759	-3.31932	2.45788	Ndufb10	NADH dehydrogenase (ubiquinone) 1 beta subcomplex, 10	68342
ILMN_1234565	0.335612	0.0266802	1.57381	-3.66733	-3.32011	1.85203	P4ha1	procollagen-proline, 2-oxoglutarate 4-dioxygenase (proline 4-hydroxylase), alpha 1 polypeptide	18451
ILMN_2705886	0.317712	0.0224078	1.6496	3.89107	-3.32057	-2.44242	Scp2	sterol carrier protein 2, liver	20280
ILMN_3090731	0.33658	0.0271272	1.5666	3.6465	-3.32112	-1.08189	Pkig	protein kinase inhibitor, gamma	18769
ILMN_2766253	0.307587	0.0207101	1.68382	3.9951	-3.32246	-1.30039	Mbnl1	muscleblind-like 1 (Drosophila)	56758
ILMN_2740902	0.294995	0.0186143	1.73015	4.13909	-3.32263	-0.975067	-	-	-
ILMN_1256463	0.298734	0.0190645	1.71978	4.10653	-3.32316	-1.22049	Tmem159	transmembrane protein 159	233806
ILMN_1224607	0.322632	0.0234726	1.62944	-3.83066	-3.32368	3.06043	Vash1	vasohibin 1	238328
ILMN_2637982	0.338151	0.0274316	1.56175	-3.63255	-3.32406	1.39753	Herc1	HECT and RLD domain containing E3 ubiquitin protein ligase family member 1	235439
ILMN_2829646	0.34241	0.0283414	1.54758	3.59196	-3.3254	-0.877089	Ift172	intraflagellar transport 172	67661
ILMN_2578341	0.338822	0.0277212	1.55719	3.61945	-3.326	-1.91229	-	-	-
ILMN_2523903	0.332403	0.0256306	1.59124	3.71799	-3.32716	-3.02642	-	-	-
ILMN_2837888	0.33723	0.0272194	1.56512	3.64225	-3.32922	-2.13543	Nrbf2	nuclear receptor binding factor 2	641340
ILMN_2603699	0.326246	0.0245851	1.60933	3.77106	-3.3293	-1.63383	Birc5	baculoviral IAP repeat-containing 5	11799
ILMN_2834696	0.327407	0.0248362	1.60492	3.75806	-3.32948	-1.59392	Snap23	synaptosomal-associated protein 23	20619
ILMN_3049559	0.334372	0.0262134	1.58148	-3.68956	-3.33076	2.58886	C4b	complement component 4B (Chido blood group)	12268
ILMN_3112856	0.271427	0.014748	1.83127	4.46647	-3.33101	-0.589457	Adamts13	a disintegrin-like and metallopeptidase (reprolysin type) with thrombospondin type 1 motif, 13	279028
ILMN_2506229	0.335608	0.0265676	1.57565	-3.67265	-3.33251	2.01963	Tubd1	tubulin, delta 1	56427
ILMN_2567229	0.32346	0.0236112	1.62688	3.82305	-3.33351	-1.50288	Gm20169	predicted gene, 20169	100504320
ILMN_2692762	0.338151	0.0274042	1.56218	3.6338	-3.33395	-2.26884	Ap4m1	adaptor-related protein complex AP-4, mu 1	11781
ILMN_1222261	0.31918	0.0227979	1.6421	-3.86853	-3.33499	2.0931	Gon4l	gon-4-like (C,elegans)	76022
ILMN_1258341	0.3237	0.0238397	1.6227	-3.81062	-3.33508	1.5538	Chpf	chondroitin polymerizing factor	74241
ILMN_1229661	0.334372	0.0262772	1.58042	-3.68649	-3.33521	2.13546	Mzf1	myeloid zinc finger 1	109889
ILMN_2802952	0.338236	0.0274815	1.56096	-3.63028	-3.33614	1.84986	Ice2	interactor of little elongation complex ELL subunit 2	93697
ILMN_2708270	0.333017	0.0257445	1.58932	-3.71237	-3.33724	0.572078	Nras	neuroblastoma ras oncogene	18176
ILMN_2660364	0.336185	0.0270317	1.56813	-3.65091	-3.33947	2.34921	Nudt14	nudix (nucleoside diphosphate linked moiety X)-type motif 14	66174
ILMN_2704900	0.308973	0.0211775	1.67412	3.96543	-3.34193	-1.71944	Dffa	DNA fragmentation factor, alpha subunit	13347
ILMN_3104349	0.3237	0.0238049	1.62333	3.8125	-3.34238	-1.53723	Capzb	capping protein (actin filament) muscle Z-line, beta	12345
ILMN_2475271	0.336185	0.0270568	1.56772	3.64975	-3.34318	-0.527975	Trappc5	trafficking protein particle complex 5	66682
ILMN_2494421	0.304766	0.0198012	1.70331	4.05523	-3.34381	-1.3045	-	-	-
ILMN_2930095	0.317712	0.0224171	1.64942	-3.89052	-3.34668	0.977383	Dpm2	dolichol-phosphate (beta-D) mannosyltransferase 2	13481
ILMN_2772274	0.318126	0.0224779	1.64824	3.88698	-3.34796	-2.9849	Srsf5	serine/arginine-rich splicing factor 5	20384
ILMN_2705881	0.322632	0.0234228	1.63036	3.83341	-3.34888	-2.11079	Scp2	sterol carrier protein 2, liver	20280
ILMN_1241574	0.335097	0.0264051	1.57831	-3.68037	-3.3503	2.48113	-	-	-
ILMN_2883268	0.312709	0.0216605	1.66433	3.93562	-3.3506	-2.536	Lrrk2	leucine-rich repeat kinase 2	66725
ILMN_2963580	0.326177	0.0245268	1.61036	-3.7741	-3.35094	1.51912	Lsm12	LSM12 homolog	268490
ILMN_2639272	0.330577	0.0252078	1.59847	-3.73913	-3.35264	0.956706	Ddx21	DEAD (Asp-Glu-Ala-Asp) box polypeptide 21	56200
ILMN_1255237	0.306264	0.0200941	1.69693	-4.03548	-3.35288	0.826877	Ssr4	signal sequence receptor, delta	20832
ILMN_1218543	0.327407	0.0248026	1.6055	-3.75979	-3.35288	0.73737	-	-	-
ILMN_1231111	0.34177	0.0281662	1.55027	-3.59965	-3.35316	1.86071	Btnl10	butyrophilin-like 10	192194
ILMN_2609809	0.271546	0.0148501	1.82827	4.4565	-3.35377	-0.57	Sec61b	Sec61 beta subunit	66212
ILMN_1250535	0.273828	0.0155108	1.80937	4.39398	-3.3538	-0.643287	-	-	-
ILMN_2630593	0.3237	0.0237539	1.62426	3.81527	-3.35443	-1.83937	Emd	emerin	13726
ILMN_2615766	0.318126	0.0225068	1.64769	-3.88531	-3.35527	1.18837	Irak1	interleukin-1 receptor-associated kinase 1	16179
ILMN_1228091	0.335612	0.0266339	1.57456	3.66951	-3.35693	-0.626881	Bcor	BCL6 interacting corepressor	71458
ILMN_2589312	0.311678	0.0214997	1.66757	-3.94545	-3.3594	0.959083	Entpd4	ectonucleoside triphosphate diphosphohydrolase 4	67464
ILMN_1247482	0.329573	0.0250973	1.60037	3.74472	-3.36088	-1.79839	Ccnc	cyclin C	51813
ILMN_2713464	0.334285	0.0260039	1.58496	-3.69969	-3.36215	0.843755	Abhd4	abhydrolase domain containing 4	105501
ILMN_2680086	0.3237	0.0240419	1.61903	3.79974	-3.36238	-2.56919	Rhbdd1	rhomboid domain containing 1	76867
ILMN_2601471	0.338236	0.0275041	1.5606	-3.62925	-3.36689	2.52937	Ccnd1	cyclin D1	12443
ILMN_3145527	0.34203	0.0282532	1.54893	3.59582	-3.36895	-2.44446	Dhx15	DEAH (Asp-Glu-Ala-His) box polypeptide 15	13204
ILMN_3160688	0.336185	0.0267913	1.57201	3.66211	-3.36916	-3.05739	Zfp597	zinc finger protein 597	71063
ILMN_1246927	0.330628	0.0253582	1.59588	-3.73156	-3.3707	1.1954	Ndufa11	NADH dehydrogenase (ubiquinone) 1 alpha subcomplex 11	69875
ILMN_2941728	0.3237	0.0239922	1.61993	-3.8024	-3.37165	1.95883	Nenf	neuron derived neurotrophic factor	66208
ILMN_1252111	0.347955	0.0295292	1.52975	3.54132	-3.37195	-0.897172	Arl6ip5	ADP-ribosylation factor-like 6 interacting protein 5	65106
ILMN_1233809	0.325101	0.0243867	1.61285	3.78144	-3.37229	-1.42213	Cmtm7	CKLF-like MARVEL transmembrane domain containing 7	102545
ILMN_1257704	0.3237	0.0239522	1.62065	-3.80455	-3.37286	1.30762	-	-	-
ILMN_2747031	0.336185	0.0268552	1.57097	-3.65913	-3.37461	2.66138	-	-	-
ILMN_2649828	0.316036	0.0221189	1.65524	3.90807	-3.37478	-2.40984	Mapk1	mitogen-activated protein kinase 1	26413
ILMN_2555632	0.270373	0.0146696	1.83358	4.47418	-3.37597	-0.520273	Asah2	N-acylsphingosine amidohydrolase 2	54447
ILMN_1217329	0.306677	0.0202083	1.69447	-4.02788	-3.37755	0.435943	Sppl3	signal peptide peptidase 3	74585
ILMN_2602396	0.3175	0.0223296	1.65112	-3.89564	-3.3794	0.837771	Dpy30	dpy-30, histone methyltransferase complex regulatory subunit	66310
ILMN_2550952	0.284883	0.0173759	1.76005	4.23399	-3.38136	-0.816221	Ik	IK cytokine	24010
ILMN_2594593	0.313088	0.0217123	1.66329	3.93247	-3.38321	-1.63684	Mpp5	membrane protein, palmitoylated 5 (MAGUK p55 subfamily member 5)	56217
ILMN_3161120	0.334372	0.0262443	1.58096	-3.68807	-3.38441	2.4584	Fam83e	family with sequence similarity 83, member E	73813
ILMN_1213364	0.345899	0.0289842	1.53784	-3.56424	-3.38666	1.55914	-	-	-
ILMN_2853212	0.353619	0.0304983	1.51572	-3.50181	-3.38872	0.766457	Spns1	spinster homolog 1	73658
ILMN_2706129	0.35044	0.03002	1.52259	-3.52111	-3.39356	1.2126	Enkd1	enkurin domain containing 1	102124
ILMN_1255453	0.317712	0.0223965	1.64982	-3.89173	-3.39614	1.07153	Mogs	mannosyl-oligosaccharide glucosidase	57377
ILMN_2789425	0.35455	0.0306941	1.51295	-3.49401	-3.39781	0.881232	Polb	polymerase (DNA directed), beta	18970
ILMN_2947369	0.346604	0.0293269	1.53273	3.54976	-3.39892	-0.752393	Ppp2r3c	protein phosphatase 2, regulatory subunit B'', gamma	59032
ILMN_2418524	0.330577	0.0252106	1.59842	3.73899	-3.4014	-1.65483	Numb	numb homolog (Drosophila)	18222
ILMN_2699167	0.330628	0.0253364	1.59626	3.73265	-3.40156	-3.34438	-	-	-
ILMN_1224437	0.312462	0.021628	1.66498	3.9376	-3.40181	-1.89662	Ppm1m	protein phosphatase 1M	67905
ILMN_1228352	0.334285	0.0260995	1.58337	3.69505	-3.40316	-1.25313	Usp39	ubiquitin specific peptidase 39	28035
ILMN_2994108	0.304693	0.0197041	1.70544	-4.06185	-3.40351	0.933053	Spsb3	splA/ryanodine receptor domain and SOCS box containing 3	79043
ILMN_1241890	0.341131	0.0280391	1.55224	3.60527	-3.40598	-3.21419	Klf7	Kruppel-like factor 7 (ubiquitous)	93691
ILMN_2710186	0.322748	0.0235284	1.62841	3.82759	-3.40659	-1.5386	Myl12b	myosin, light chain 12B, regulatory	67938
ILMN_2528515	0.3175	0.0223061	1.65158	-3.89702	-3.40729	1.87685	-	-	-
ILMN_1241720	0.34942	0.0298821	1.52459	-3.52675	-3.40882	1.44882	9430081H08Rik	RIKEN cDNA 9430081H08 gene	77430
ILMN_2653696	0.333363	0.0258162	1.58811	3.70885	-3.40921	-2.286	Abcd3	ATP-binding cassette, sub-family D (ALD), member 3	19299
ILMN_2486267	0.345899	0.0289978	1.53763	3.56366	-3.4099	-1.99856	Ube2l6	ubiquitin-conjugating enzyme E2L 6	56791
ILMN_2732536	0.3281	0.0249381	1.60314	3.75284	-3.41304	-0.424124	Dctn5	dynactin 5	59288
ILMN_2758695	0.307587	0.0205709	1.68675	-4.00409	-3.41337	1.01425	Nup93	nucleoporin 93	71805
ILMN_2585233	0.355762	0.0308331	1.51098	3.48852	-3.41338	-1.25658	Selplg	selectin, platelet (p-selectin) ligand	20345
ILMN_2865726	0.3237	0.0240375	1.61911	-3.79997	-3.41373	1.2525	Gdpd2	glycerophosphodiester phosphodiesterase domain containing 2	71584
ILMN_1244061	0.3237	0.0240156	1.61951	3.80115	-3.41502	-2.26676	Nup50	nucleoporin 50	18141
ILMN_2758452	0.332403	0.0256176	1.59146	-3.71864	-3.41835	2.09359	Hn1	hematological and neurological expressed sequence 1	15374
ILMN_3097107	0.343184	0.0284797	1.54546	-3.58593	-3.41883	0.509548	Lca5	Leber congenital amaurosis 5 (human)	75782
ILMN_1227784	0.338549	0.0276434	1.55841	-3.62295	-3.41899	0.796577	Ptchd4	patched domain containing 4	627626
ILMN_2821788	0.356517	0.0309971	1.50868	3.48207	-3.41908	-1.13492	Cenpi	centromere protein I	102920
ILMN_1221983	0.34942	0.0298704	1.52476	-3.52723	-3.41909	1.52809	Smim8	small integral membrane protein 8	66291
ILMN_1227904	0.335608	0.0265625	1.57573	-3.67289	-3.41915	2.39048	2310022A10Rik	RIKEN cDNA 2310022A10 gene	66367
ILMN_2768831	0.345899	0.0289602	1.5382	3.56526	-3.42119	-0.519976	Siah1a	seven in absentia 1A	20437
ILMN_1250635	0.332494	0.0256694	1.59058	3.71608	-3.42208	-2.45056	Pgls	6-phosphogluconolactonase	66171
ILMN_2711355	0.33723	0.0272441	1.56473	-3.64112	-3.42224	1.42912	Dmwd	dystrophia myotonica-containing WD repeat motif	13401
ILMN_2677595	0.319153	0.0227476	1.64306	3.87141	-3.42344	-1.75289	Ncapg2	non-SMC condensin II complex, subunit G2	76044
ILMN_2671755	0.336185	0.0269215	1.5699	-3.65603	-3.4261	2.82061	Cercam	cerebral endothelial cell adhesion molecule	99151
ILMN_1218011	0.321698	0.0231597	1.63527	-3.84806	-3.42621	1.08107	-	-	-
ILMN_2492500	0.338151	0.0274259	1.56184	3.6328	-3.4269	-0.963992	Zeb1	zinc finger E-box binding homeobox 1	21417
ILMN_2525278	0.322632	0.0234286	1.63025	3.83309	-3.42757	-1.89494	-	-	-
ILMN_2457614	0.316036	0.0221153	1.65531	3.90828	-3.42778	-3.06971	-	-	-
ILMN_2791551	0.321003	0.0230483	1.63736	-3.85432	-3.42827	0.510412	Zcrb1	zinc finger CCHC-type and RNA binding motif 1	67197
ILMN_2675223	0.318581	0.022585	1.64618	3.88077	-3.42991	-2.81869	Cd33	CD33 antigen	12489
ILMN_2491301	0.338543	0.0276253	1.55869	3.62377	-3.43026	-2.68165	Usp16	ubiquitin specific peptidase 16	74112
ILMN_1236298	0.348138	0.0295732	1.5291	-3.53949	-3.43306	1.34606	Exoc3l	exocyst complex component 3-like	277978
ILMN_2959285	0.34177	0.0281983	1.54978	-3.59824	-3.43474	0.633214	Atpaf2	ATP synthase mitochondrial F1 complex assembly factor 2	246782
ILMN_2674936	0.309694	0.0212444	1.67276	-3.96125	-3.43536	0.76212	Sf3b5	splicing factor 3b, subunit 5	66125
ILMN_2608666	0.335868	0.0267427	1.57279	3.66439	-3.43726	-1.82567	Dcaf6	DDB1 and CUL4 associated factor 6	74106
ILMN_2510714	0.35809	0.0313527	1.50373	3.46823	-3.43734	-1.31973	Zhx1	zinc fingers and homeoboxes 1	22770
ILMN_2759933	0.338236	0.0275397	1.56004	-3.62764	-3.43771	0.916917	Gna15	guanine nucleotide binding protein, alpha 15	14676
ILMN_2509139	0.359217	0.031579	1.5006	3.45952	-3.43946	-1.12477	Tram1	translocating chain-associating membrane protein 1	72265
ILMN_1244776	0.320455	0.0229783	1.63868	3.85828	-3.44079	-1.03938	Snrpd3	small nuclear ribonucleoprotein D3	67332
ILMN_2533054	0.349407	0.0297645	1.5263	-3.53158	-3.4411	1.32125	-	-	-
ILMN_2748941	0.359894	0.0318362	1.49708	3.44972	-3.44124	-0.828339	Fam234a	family with sequence similarity 234, member A	106581
ILMN_3106706	0.255012	0.0126764	1.897	4.68953	-3.44133	-0.308262	Sun5	Sad1 and UNC84 domain containing 5	76407
ILMN_2941677	0.330628	0.0253671	1.59573	-3.73111	-3.44145	0.800325	Ddost	dolichyl-di-phosphooligosaccharide-protein glycotransferase	13200
ILMN_2716085	0.319023	0.0226658	1.64463	-3.87611	-3.44159	0.652195	Pex6	peroxisomal biogenesis factor 6	224824
ILMN_2881019	0.335097	0.0264631	1.57736	3.67761	-3.44241	-1.8138	Sh3kbp1	SH3-domain kinase binding protein 1	58194
ILMN_2589181	0.326246	0.0245944	1.60916	3.77058	-3.44412	-2.33699	Eef2	eukaryotic translation elongation factor 2	13629
ILMN_3107059	0.334285	0.0259311	1.58618	-3.70323	-3.4464	1.48731	Espn	espin	56226
ILMN_1235500	0.316036	0.0221426	1.65477	-3.90666	-3.44648	1.03774	Nup62	nucleoporin 62	18226
ILMN_3154231	0.330628	0.0252706	1.59738	3.73596	-3.44677	-2.77274	3830406C13Rik	RIKEN cDNA 3830406C13 gene	218734
ILMN_1231601	0.33723	0.0272325	1.56491	3.64165	-3.44804	-2.33863	-	-	-
ILMN_2737480	0.324283	0.0242179	1.61586	-3.79036	-3.44821	1.2353	Sirt3	sirtuin 3	64384
ILMN_2419490	0.335608	0.0265587	1.57579	3.67307	-3.44946	-1.76707	Tnfrsf18	tumor necrosis factor receptor superfamily, member 18	21936
ILMN_1219893	0.347673	0.0294672	1.53066	3.54389	-3.45116	-2.40631	Ctdspl2	CTD (carboxy-terminal domain, RNA polymerase II, polypeptide A) small phosphatase like 2	329506
ILMN_2775421	0.346203	0.0291275	1.5357	-3.55816	-3.45389	1.94169	Serping1	serine (or cysteine) peptidase inhibitor, clade G, member 1	12258
ILMN_3163529	0.340728	0.0279825	1.55311	3.60778	-3.45399	-2.34302	-	-	-
ILMN_2661635	0.343221	0.0284992	1.54517	3.58508	-3.45433	-2.61758	Gyg	glycogenin	27357
ILMN_2705802	0.34942	0.0298079	1.52567	-3.52979	-3.4549	0.948924	Blcap	bladder cancer associated protein	53619
ILMN_2486906	0.336185	0.026919	1.56994	-3.65615	-3.45508	1.70663	Wisp2	WNT1 inducible signaling pathway protein 2	22403
ILMN_1250852	0.356517	0.0310008	1.50863	-3.48192	-3.45537	1.62754	Haus1	HAUS augmin-like complex, subunit 1	225745
ILMN_2816196	0.330628	0.0253758	1.59558	-3.73068	-3.45563	1.33214	Oas1g	2'-5' oligoadenylate synthetase 1G	23960
ILMN_2544603	0.326371	0.0246194	1.60872	3.76927	-3.45572	-1.38228	-	-	-
ILMN_2814431	0.325954	0.0244945	1.61093	3.77579	-3.45725	-0.69558	Emc2	ER membrane protein complex subunit 2	66736
ILMN_1217896	0.342272	0.0282956	1.54828	-3.59396	-3.46101	2.12514	-	-	-
ILMN_2591502	0.334372	0.0263013	1.58002	-3.68533	-3.46107	1.60636	Taok3	TAO kinase 3	330177
ILMN_1256523	0.346302	0.0292319	1.53414	-3.55375	-3.4626	1.13954	Xntrpc	Xndc1-transient receptor potential cation channel, subfamily C, member 2 readthrough	102443351
ILMN_3110679	0.3237	0.024023	1.61937	-3.80075	-3.4629	1.09937	Gatsl2	GATS protein-like 2	80909
ILMN_2710589	0.282273	0.0168294	1.77393	4.27857	-3.46422	-0.628384	Rgp1	RAB6A GEF compex partner 1	242406
ILMN_1230030	0.334285	0.0261211	1.58301	-3.69401	-3.46447	1.76028	D11Wsu47e	DNA segment, Chr 11, Wayne State University 47, expressed	276852
ILMN_3145213	0.322351	0.0233227	1.63222	3.83896	-3.46673	-2.23037	H3f3a	H3 histone, family 3A	15078
ILMN_2445958	0.324918	0.0243079	1.61425	-3.78559	-3.46777	1.49666	Kcnq1ot1	KCNQ1 overlapping transcript 1	63830
ILMN_2527694	0.306677	0.0203255	1.69196	4.02013	-3.46781	-2.08348	-	-	-
ILMN_2752948	0.334285	0.0260784	1.58372	3.69607	-3.4679	-0.676533	Exoc2	exocyst complex component 2	66482
ILMN_2615547	0.3237	0.0239975	1.61983	3.80212	-3.46808	-2.02493	Pofut2	protein O-fucosyltransferase 2	80294
ILMN_1225084	0.343613	0.0285646	1.54417	-3.58225	-3.46862	1.29139	Pou5f2	POU domain class 5, transcription factor 2	75507
ILMN_2573285	0.337328	0.0272791	1.56417	3.63951	-3.47049	-1.55877	Casc4	cancer susceptibility candidate 4	319996
ILMN_1240779	0.356659	0.0310472	1.50798	-3.48011	-3.47451	1.43544	Hspa4l	heat shock protein 4 like	18415
ILMN_2667550	0.331036	0.0254777	1.59384	3.72558	-3.47595	-1.16346	Ppil1	peptidylprolyl isomerase (cyclophilin)-like 1	68816
ILMN_2686513	0.352267	0.0303449	1.51791	3.50796	-3.47652	-1.32188	Micu1	mitochondrial calcium uptake 1	216001
ILMN_2759756	0.336185	0.0269669	1.56917	3.65392	-3.47698	-1.92302	Arhgap15	Rho GTPase activating protein 15	76117
ILMN_2674483	0.362791	0.0325175	1.48788	3.42421	-3.47723	-1.30599	Gpx2	glutathione peroxidase 2	14776
ILMN_2706061	0.31918	0.0228325	1.64145	3.86656	-3.47776	-0.569554	-	-	-
ILMN_1255262	0.360029	0.0319559	1.49545	-3.44519	-3.47808	0.963873	Gpatch4	G patch domain containing 4	66614
ILMN_2576984	0.338549	0.0276719	1.55796	-3.62167	-3.47842	2.59355	Pcca	propionyl-Coenzyme A carboxylase, alpha polypeptide	110821
ILMN_2621472	0.304766	0.0198282	1.70272	-4.05339	-3.47964	0.84135	Get4	golgi to ER traffic protein 4	67604
ILMN_2879848	0.335097	0.0264337	1.57784	-3.67901	-3.48177	0.92014	St3gal3	ST3 beta-galactoside alpha-2,3-sialyltransferase 3	20441
ILMN_2428301	0.336185	0.0269196	1.56993	3.65612	-3.48203	-1.44001	Clk1	CDC-like kinase 1	12747
ILMN_2656362	0.338981	0.0277745	1.55635	3.61706	-3.48242	-1.71127	-	-	-
ILMN_2867158	0.325047	0.0243331	1.6138	3.78426	-3.48312	-2.24802	Cldn34c1	claudin 34C1	73061
ILMN_2430422	0.307587	0.0206728	1.6846	3.9975	-3.4837	-1.04642	-	-	-
ILMN_2751492	0.343613	0.028551	1.54438	3.58284	-3.48454	-2.40199	Pgap2	post-GPI attachment to proteins 2	233575
ILMN_2593143	0.346302	0.0292296	1.53418	3.55385	-3.487	-2.86644	-	-	-
ILMN_1224561	0.316036	0.0221397	1.65483	3.90683	-3.49033	-0.521695	-	-	-
ILMN_1255013	0.327407	0.0248203	1.60519	3.75888	-3.49063	-1.11949	Ilf3	interleukin enhancer binding factor 3	16201
ILMN_1257313	0.356659	0.0310351	1.50815	-3.48058	-3.49086	1.07522	Nab1	Ngfi-A binding protein 1	17936
ILMN_2774007	0.316036	0.0220535	1.65652	-3.91195	-3.49092	0.843011	Bub1b	BUB1B, mitotic checkpoint serine/threonine kinase	12236
ILMN_2652394	0.365925	0.0330783	1.48046	3.4037	-3.4918	-1.08228	Tceb3	transcription elongation factor B (SIII), polypeptide 3	27224
ILMN_2596834	0.34177	0.0281842	1.54999	3.59886	-3.4925	-1.84874	Llph	LLP homolog, long-term synaptic facilitation (Aplysia)	66225
ILMN_2656282	0.362791	0.0325101	1.48798	3.42449	-3.49354	-0.925359	Chuk	conserved helix-loop-helix ubiquitous kinase	12675
ILMN_1237821	0.312462	0.0215993	1.66556	-3.93935	-3.49399	0.8891	Hectd1	HECT domain containing 1	207304
ILMN_2676127	0.34177	0.028199	1.54977	-3.59821	-3.49416	1.86608	Scarf2	scavenger receptor class F, member 2	224024
ILMN_2822477	0.338151	0.0274281	1.5618	-3.63271	-3.4955	3.75904	-	-	-
ILMN_1216198	0.352365	0.0303702	1.51755	-3.50694	-3.49578	0.93399	Xpo5	exportin 5	72322
ILMN_2611155	0.360029	0.0319946	1.49492	3.44373	-3.49626	-0.357593	Kcmf1	potassium channel modulatory factor 1	74287
ILMN_2708440	0.338236	0.0275517	1.55985	3.6271	-3.49818	-1.82383	Snx12	sorting nexin 12	55988
ILMN_2707947	0.35809	0.0313943	1.50315	-3.46662	-3.49845	1.92757	Pms2	postmeiotic segregation increased 2 (S, cerevisiae)	18861
ILMN_2629052	0.347955	0.0295201	1.52988	3.54169	-3.50029	-2.36233	Cbx3	chromobox 3	12417
ILMN_1218311	0.322856	0.0235517	1.62798	-3.82631	-3.50188	0.939732	Fam53a	family with sequence similarity 53, member A	74504
ILMN_1255871	0.34241	0.0283522	1.54741	-3.59149	-3.50234	2.54708	Loxl1	lysyl oxidase-like 1	16949
ILMN_2630884	0.35442	0.030632	1.51382	-3.49648	-3.50262	1.26635	Aplf	aprataxin and PNKP like factor	72103
ILMN_2793739	0.307587	0.0205894	1.68636	4.00289	-3.50283	-0.989631	Lipo3	lipase, member O3	381236
ILMN_2959974	0.324283	0.024231	1.61563	-3.78966	-3.50378	0.929436	Cdan1	congenital dyserythropoietic anemia, type I (human)	68968
ILMN_1240590	0.348366	0.0296425	1.52809	3.53661	-3.50731	-2.33587	Necap1	NECAP endocytosis associated 1	67602
ILMN_1213274	0.353619	0.0305332	1.51523	-3.50041	-3.5087	2.47177	Ydjc	YdjC homolog (bacterial)	69101
ILMN_1236934	0.361689	0.0322724	1.49117	-3.43331	-3.51102	1.36652	Ccdc6	coiled-coil domain containing 6	76551
ILMN_2991255	0.341927	0.0282283	1.54931	3.59692	-3.51122	-2.97372	Gpr84	G protein-coupled receptor 84	80910
ILMN_2597653	0.328602	0.0249919	1.6022	-3.75008	-3.51185	1.35705	Hist1h4n	histone cluster 1, H4n	319161
ILMN_2552541	0.334372	0.0262326	1.58116	-3.68863	-3.5129	1.2676	Lpin2	lipin 2	64898
ILMN_1218000	0.346302	0.0292173	1.53436	-3.55437	-3.51522	0.434589	-	-	-
ILMN_1238644	0.350219	0.0299843	1.52311	3.52257	-3.51601	-2.43127	Marveld1	MARVEL (membrane-associating) domain containing 1	277010
ILMN_1230194	0.325101	0.0243604	1.61332	3.78283	-3.51695	-1.66274	-	-	-
ILMN_1255765	0.344224	0.0286467	1.54293	3.5787	-3.51785	-1.61886	Mtif2	mitochondrial translational initiation factor 2	76784
ILMN_2691832	0.368786	0.03404	1.46801	-3.3695	-3.51822	0.944191	Slc35e2	solute carrier family 35, member E2	320541
ILMN_2651526	0.332494	0.0256611	1.59073	-3.71649	-3.5186	0.853344	Slx4	SLX4 structure-specific endonuclease subunit homolog (S, cerevisiae)	52864
ILMN_1213816	0.365892	0.0330228	1.48119	-3.40571	-3.52289	0.866973	Ppp2r3d	protein phosphatase 2 (formerly 2A), regulatory subunit B'', delta	19054
ILMN_2719732	0.364326	0.0327944	1.4842	3.41403	-3.52385	-1.98694	Ms4a3	membrane-spanning 4-domains, subfamily A, member 3	170813
ILMN_2740285	0.35809	0.0312965	1.5045	-3.4704	-3.52473	1.64829	Fancl	Fanconi anemia, complementation group L	67030
ILMN_2796472	0.346302	0.0291929	1.53472	-3.5554	-3.5251	2.08649	Vldlr	very low density lipoprotein receptor	22359
ILMN_2417430	0.362983	0.0326041	1.48673	-3.42102	-3.52582	0.748816	1810044D09Rik	RIKEN cDNA 1810044D09 gene	69798
ILMN_1223547	0.327407	0.024849	1.60469	-3.7574	-3.52714	0.728253	Yif1a	Yip1 interacting factor homolog A (S, cerevisiae)	68090
ILMN_2739033	0.3237	0.0239489	1.62071	-3.80473	-3.52884	1.25353	Edf1	endothelial differentiation-related factor 1	59022
ILMN_2592925	0.369639	0.0343181	1.46448	3.35983	-3.53005	-1.00379	Mgll	monoglyceride lipase	23945
ILMN_1248099	0.344224	0.0286483	1.5429	-3.57863	-3.53041	1.68981	Col16a1	collagen, type XVI, alpha 1	107581
ILMN_2452219	0.354548	0.0306677	1.51332	3.49506	-3.53055	-3.45475	Tirap	toll-interleukin 1 receptor (TIR) domain-containing adaptor protein	117149
ILMN_1231658	0.336185	0.0269495	1.56945	3.65473	-3.53094	-0.825589	Commd1	COMM domain containing 1	17846
ILMN_1255902	0.344825	0.0287478	1.5414	3.57434	-3.53097	-1.9625	Smc4	structural maintenance of chromosomes 4	70099
ILMN_2593888	0.35809	0.0313521	1.50373	-3.46825	-3.53342	0.952276	Gsk3b	glycogen synthase kinase 3 beta	56637
ILMN_2900827	0.365462	0.0329376	1.48231	-3.40881	-3.53402	1.41827	Ssbp4	single stranded DNA binding protein 4	76900
ILMN_2441909	0.364925	0.0328658	1.48326	3.41142	-3.53449	-1.1868	Tbc1d2b	TBC1 domain family, member 2B	67016
ILMN_2688728	0.345899	0.0290595	1.53671	-3.56104	-3.54001	1.13485	Pcyt1a	phosphate cytidylyltransferase 1, choline, alpha isoform	13026
ILMN_2727235	0.334372	0.0261739	1.58213	3.69146	-3.54013	-0.802963	Ankrd11	ankyrin repeat domain 11	77087
ILMN_2704927	0.346302	0.0292517	1.53385	3.55292	-3.54155	-1.71581	Xxylt1	xyloside xylosyltransferase 1	268880
ILMN_2775122	0.336185	0.0268424	1.57118	-3.65972	-3.54203	0.972898	Cpt2	carnitine palmitoyltransferase 2	12896
ILMN_2744398	0.334372	0.0262188	1.58139	3.6893	-3.54462	-2.41891	Ostf1	osteoclast stimulating factor 1	20409
ILMN_1252335	0.3175	0.0223414	1.65089	-3.89495	-3.54535	1.09154	Gpat4	glycerol-3-phosphate acyltransferase 4	102247
ILMN_2935032	0.327347	0.0247399	1.6066	-3.76302	-3.54548	1.2353	Fbxl6	F-box and leucine-rich repeat protein 6	30840
ILMN_2944824	0.313088	0.0217334	1.66287	3.93119	-3.54763	-2.30516	Hp	haptoglobin	15439
ILMN_3163481	0.371543	0.0348117	1.45828	-3.34289	-3.54851	1.02741	Trappc9	trafficking protein particle complex 9	76510
ILMN_2694782	0.364101	0.0327567	1.4847	-3.41541	-3.55155	1.85205	Rec114	REC114 meiotic recombination protein	73673
ILMN_1221503	0.359894	0.0318041	1.49752	-3.45094	-3.55204	2.42899	Ccnd1	cyclin D1	12443
ILMN_2515601	0.338236	0.0275181	1.56038	-3.62862	-3.55335	1.32426	Vldlr	very low density lipoprotein receptor	22359
ILMN_1225522	0.346604	0.0293242	1.53277	3.54988	-3.55433	-3.00796	Trpc4ap	transient receptor potential cation channel, subfamily C, member 4 associated protein	56407
ILMN_1228334	0.338822	0.0277403	1.55689	-3.61859	-3.55493	2.05727	Dctpp1	dCTP pyrophosphatase 1	66422
ILMN_1253677	0.356517	0.0309668	1.5091	-3.48325	-3.55609	1.61637	Eml4	echinoderm microtubule associated protein like 4	78798
ILMN_2597481	0.308718	0.0210446	1.67686	3.97378	-3.55678	-0.929115	Rala	v-ral simian leukemia viral oncogene A (ras related)	56044
ILMN_2472861	0.359894	0.0317833	1.4978	3.45173	-3.55704	-3.03414	Zmynd11	zinc finger, MYND domain containing 11	66505
ILMN_2697760	0.359965	0.031917	1.49598	-3.44666	-3.55855	0.828294	Nkx2-3	NK2 homeobox 3	18089
ILMN_2740494	0.368786	0.034153	1.46657	3.36556	-3.55881	-1.9316	Ppcs	phosphopantothenoylcysteine synthetase	106564
ILMN_1212667	0.365462	0.0329491	1.48216	-3.40839	-3.55954	1.39957	Gm5785	predicted gene 5785	544864
ILMN_2726905	0.345899	0.0288772	1.53945	-3.5688	-3.56105	1.55136	Gnb4	guanine nucleotide binding protein (G protein), beta 4	14696
ILMN_2466121	0.359732	0.0316633	1.49944	-3.4563	-3.56187	2.34419	Twistnb	twist basic helix-loop-helix transcription factor 1 neighbor	28071
ILMN_2615170	0.334285	0.0260162	1.58476	3.69909	-3.56228	-2.21533	Acad8	acyl-Coenzyme A dehydrogenase family, member 8	66948
ILMN_1221828	0.362393	0.0323912	1.48957	-3.42889	-3.56267	2.47517	Wiz	widely-interspaced zinc finger motifs	22404
ILMN_2766521	0.359965	0.0318862	1.4964	3.44783	-3.56365	-0.967782	Esrra	estrogen related receptor, alpha	26379
ILMN_2770471	0.345899	0.0290474	1.53689	-3.56155	-3.56401	2.77497	Slc9a1	solute carrier family 9 (sodium/hydrogen exchanger), member 1	20544
ILMN_2789650	0.35809	0.0313261	1.50409	-3.46926	-3.56409	1.61866	Csrp3	cysteine and glycine-rich protein 3	13009
ILMN_1258086	0.346467	0.0292822	1.5334	-3.55164	-3.56449	2.14386	Setd1b	SET domain containing 1B	208043
ILMN_2707319	0.348373	0.0296597	1.52783	3.5359	-3.56625	-1.5676	Mgl2	macrophage galactose N-acetyl-galactosamine specific lectin 2	216864
ILMN_2769733	0.324283	0.0241982	1.61622	-3.79141	-3.56689	0.43611	Tcf25	transcription factor 25 (basic helix-loop-helix)	66855
ILMN_1257574	0.334285	0.0260906	1.58352	-3.69548	-3.56761	1.08223	Esm1	endothelial cell-specific molecule 1	71690
ILMN_2881272	0.370918	0.0346198	1.46068	-3.34944	-3.56844	0.668707	Aifm1	apoptosis-inducing factor, mitochondrion-associated 1	26926
ILMN_2606015	0.370918	0.0347324	1.45926	3.34559	-3.57353	-1.68987	Rnf181	ring finger protein 181	66510
ILMN_3136056	0.336185	0.0270044	1.56857	3.65218	-3.5749	-0.856743	Atxn2	ataxin 2	20239
ILMN_2778655	0.365925	0.0330519	1.4808	3.40466	-3.57525	-3.85813	Vcam1	vascular cell adhesion molecule 1	22329
ILMN_2772174	0.312462	0.0216284	1.66497	-3.93757	-3.57591	1.26182	Ppan	peter pan homolog (Drosophila)	235036
ILMN_2653617	0.334285	0.0261273	1.58291	3.69371	-3.57779	-2.80908	Cd63	CD63 antigen	12512
ILMN_1227627	0.360029	0.0319756	1.49518	3.44445	-3.57856	-2.59097	Rnf141	ring finger protein 141	67150
ILMN_2639230	0.362494	0.0324562	1.4887	3.42648	-3.57865	-2.9588	Atad1	ATPase family, AAA domain containing 1	67979
ILMN_2514723	0.345899	0.0290234	1.53725	-3.56257	-3.58064	1.96775	Smim20	small integral membrane protein 20	66278
ILMN_1241857	0.336185	0.0270406	1.56798	3.6505	-3.58264	-1.7195	Nap1l1	nucleosome assembly protein 1-like 1	53605
ILMN_1225535	0.330703	0.0254244	1.59475	3.72824	-3.5832	-1.56971	Ganab	alpha glucosidase 2 alpha neutral subunit	14376
ILMN_1231062	0.335097	0.0264502	1.57757	3.67822	-3.58327	-2.04355	Zzef1	zinc finger, ZZ-type with EF hand domain 1	195018
ILMN_3123716	0.334285	0.0261	1.58336	3.69503	-3.58575	-0.828894	Morf4l1	mortality factor 4 like 1	21761
ILMN_2725414	0.364101	0.0327471	1.48483	3.41576	-3.58732	-3.8016	Cd9	CD9 antigen	12527
ILMN_1228404	0.338151	0.0273707	1.56271	-3.63532	-3.58932	3.81505	Sh2d2a	SH2 domain containing 2A	27371
ILMN_2832886	0.367999	0.0334873	1.47512	-3.38901	-3.59001	0.858049	Foxred1	FAD-dependent oxidoreductase domain containing 1	235169
ILMN_2664593	0.355762	0.0308299	1.51103	-3.48864	-3.59061	1.34641	Hist1h1b	histone cluster 1, H1b	56702
ILMN_2653143	0.34942	0.0298851	1.52455	3.52662	-3.59093	-1.61241	Fbxo28	F-box protein 28	67948
ILMN_2548251	0.362887	0.0325435	1.48754	3.42325	-3.59094	-1.94504	Gtf3c2	general transcription factor IIIC, polypeptide 2, beta	71752
ILMN_1220939	0.335612	0.0266589	1.57416	-3.66834	-3.59098	3.97393	Epb41l4a	erythrocyte membrane protein band 4,1 like 4a	13824
ILMN_2908022	0.359894	0.0318396	1.49703	-3.44959	-3.59199	2.6738	Fam175a	family with sequence similarity 175, member A	70681
ILMN_2683621	0.334285	0.0259494	1.58587	-3.70234	-3.59276	0.248737	Preb	prolactin regulatory element binding	50907
ILMN_1247250	0.373151	0.0351228	1.45441	-3.33237	-3.59465	0.485354	Kif1c	kinesin family member 1C	16562
ILMN_2565964	0.376623	0.0358637	1.44534	-3.30776	-3.59572	0.603189	Fto	fat mass and obesity associated	26383
ILMN_1248565	0.374305	0.0352672	1.45263	3.32752	-3.59615	-1.61778	Srsf10	serine/arginine-rich splicing factor 10	14105
ILMN_3152792	0.334285	0.025987	1.58524	3.70051	-3.59693	-1.64245	Pira11	paired-Ig-like receptor A11	18724
ILMN_2683283	0.374617	0.0354724	1.45011	3.32068	-3.59743	-1.83256	3830406C13Rik	RIKEN cDNA 3830406C13 gene	218734
ILMN_1226904	0.351178	0.0301168	1.52119	3.51717	-3.59843	-1.57022	2900011L18Rik	RIKEN cDNA 2900011L18 gene	77082
ILMN_1234143	0.374617	0.0354544	1.45033	-3.32128	-3.59924	1.59095	-	-	-
ILMN_2734856	0.35809	0.0313257	1.5041	-3.46927	-3.59983	1.07316	Gfm2	G elongation factor, mitochondrial 2	320806
ILMN_1224980	0.369056	0.0342434	1.46542	-3.36242	-3.60041	0.957978	Fam173b	family with sequence similarity 173, member B	68073
ILMN_2544368	0.336239	0.0270837	1.56729	3.64851	-3.60243	-1.83599	Rgs19	regulator of G-protein signaling 19	56470
ILMN_2793503	0.371558	0.0348841	1.45737	3.34043	-3.60334	-1.31658	Uchl5	ubiquitin carboxyl-terminal esterase L5	56207
ILMN_2427971	0.377386	0.036192	1.44139	3.29705	-3.6039	-1.40129	Tfdp2	transcription factor Dp 2	211586
ILMN_2804622	0.345899	0.0290688	1.53657	-3.56064	-3.60429	1.03416	Med25	mediator complex subunit 25	75613
ILMN_2961042	0.367999	0.0333393	1.47704	-3.3943	-3.60438	2.4467	L1td1	LINE-1 type transposase domain containing 1	381591
ILMN_2776909	0.352156	0.0303016	1.51853	-3.5097	-3.60475	1.62734	Irx3	Iroquois related homeobox 3	16373
ILMN_1229455	0.334285	0.0260472	1.58424	-3.69758	-3.60501	0.908168	-	-	-
ILMN_2757861	0.356175	0.0309029	1.51	3.48576	-3.60607	-0.836249	Ap4b1	adaptor-related protein complex AP-4, beta 1	67489
ILMN_1230440	0.336185	0.0270512	1.56781	3.65001	-3.60753	-0.434552	Itpripl1	inositol 1,4,5-triphosphate receptor interacting protein-like 1	73338
ILMN_1212849	0.368133	0.0336315	1.47325	-3.38388	-3.60783	2.20222	-	-	-
ILMN_1232692	0.330577	0.0252221	1.59822	3.7384	-3.61007	-1.6486	-	-	-
ILMN_2733026	0.367999	0.0335253	1.47463	-3.38766	-3.61391	1.67377	Ubox5	U box domain containing 5	140629
ILMN_3009260	0.34942	0.0298992	1.52434	-3.52604	-3.61421	1.14219	Coq2	coenzyme Q2 4-hydroxybenzoate polyprenyltransferase	71883
ILMN_1220845	0.307587	0.0206387	1.68532	3.9997	-3.61647	-0.77241	Atat1	alpha tubulin acetyltransferase 1	73242
ILMN_2526163	0.366691	0.0331826	1.47909	3.39994	-3.61823	-2.56496	Atxn7l1	ataxin 7-like 1	380753
ILMN_2657467	0.371822	0.034958	1.45645	-3.33793	-3.61828	2.05431	Nsmf	NMDA receptor synaptonuclear signaling and neuronal migration factor	56876
ILMN_1215528	0.368693	0.0338321	1.47067	-3.37679	-3.61973	2.24777	Chst11	carbohydrate sulfotransferase 11	58250
ILMN_2734212	0.376623	0.035858	1.44541	3.30795	-3.61985	-1.95296	Cd1d1	CD1d1 antigen	12479
ILMN_2906948	0.367999	0.0334447	1.47567	3.39053	-3.62009	-1.13718	Rapgef6	Rap guanine nucleotide exchange factor (GEF) 6	192786
ILMN_1241523	0.338549	0.0276743	1.55792	-3.62156	-3.62078	3.8663	Ptprs	protein tyrosine phosphatase, receptor type, S	19280
ILMN_2749143	0.345899	0.0289651	1.53812	-3.56505	-3.62335	0.987416	-	-	-
ILMN_2660267	0.353619	0.0305417	1.51511	3.50008	-3.62359	-1.58636	Dnm1l	dynamin 1-like	74006
ILMN_2801891	0.34942	0.0298991	1.52434	-3.52605	-3.62377	1.43963	Cygb	cytoglobin	114886
ILMN_3010110	0.350451	0.0300377	1.52233	3.52039	-3.62474	-0.980179	Slc25a11	solute carrier family 25 (mitochondrial carrier oxoglutarate carrier), member 11	67863
ILMN_2793464	0.368786	0.0341235	1.46695	-3.36658	-3.62585	2.26896	Oasl1	2'-5' oligoadenylate synthetase-like 1	231655
ILMN_2706495	0.345899	0.0290582	1.53673	3.56109	-3.62661	-1.23251	Prune	prune exopolyphosphatase	229589
ILMN_2677065	0.367999	0.0335366	1.47448	-3.38725	-3.62663	1.36387	Ninl	ninein-like	78177
ILMN_2649286	0.320118	0.0229388	1.63943	3.86051	-3.6273	-1.00299	-	-	-
ILMN_2534207	0.379589	0.036999	1.43181	-3.27122	-3.62956	1.21038	-	-	-
ILMN_1232295	0.347955	0.029541	1.52958	3.54082	-3.62998	-1.23537	Sort1	sortilin 1	20661
ILMN_2766455	0.340092	0.0278817	1.55468	3.61226	-3.63201	-0.908672	Lrrc8d	leucine rich repeat containing 8D	231549
ILMN_2853957	0.377436	0.0362299	1.44093	-3.29582	-3.63421	1.74282	Dag1	dystroglycan 1	13138
ILMN_2722184	0.348249	0.0296159	1.52847	3.53771	-3.63435	-2.02822	Ankrd54	ankyrin repeat domain 54	223690
ILMN_2649408	0.379788	0.0373652	1.42753	3.25973	-3.63525	-1.21738	-	-	-
ILMN_2716527	0.355765	0.0308503	1.51074	3.48783	-3.63536	-2.02655	Mapk9	mitogen-activated protein kinase 9	26420
ILMN_1259110	0.361689	0.0322144	1.49195	3.43548	-3.63643	-2.21312	Ccnc	cyclin C	51813
ILMN_2836386	0.28216	0.0167307	1.77649	4.28682	-3.63744	-0.408889	Ccl19	chemokine (C-C motif) ligand 19	24047
ILMN_2788475	0.374617	0.0355115	1.44963	-3.31938	-3.6376	2.12809	Stxbp4	syntaxin binding protein 4	20913
ILMN_1252860	0.340728	0.0279827	1.55311	3.60777	-3.63863	-1.79697	Nfatc3	nuclear factor of activated T cells, cytoplasmic, calcineurin dependent 3	18021
ILMN_2785454	0.335612	0.0266012	1.5751	-3.67106	-3.63882	3.57647	Hist2h2ab	histone cluster 2, H2ab	621893
ILMN_2453620	0.379771	0.0371795	1.4297	3.26554	-3.64152	-1.57605	Ube2g1	ubiquitin-conjugating enzyme E2G 1	67128
ILMN_2680876	0.368786	0.0341026	1.46721	-3.36731	-3.64194	2.50517	Iqce	IQ motif containing E	74239
ILMN_1234249	0.371558	0.0348603	1.45767	-3.34124	-3.64286	2.17667	Ralgapa1	Ral GTPase activating protein, alpha subunit 1	56784
ILMN_2696488	0.34942	0.029872	1.52474	3.52716	-3.6434	-1.45723	-	-	-
ILMN_2744121	0.368693	0.033813	1.47092	3.37746	-3.64754	-1.55108	Tmem181c-ps	transmembrane protein 181C, pseudogene	100040525
ILMN_3142224	0.322351	0.023333	1.63203	-3.83839	-3.64932	1.60143	Uqcr10	ubiquinol-cytochrome c reductase, complex III subunit X	66152
ILMN_1236793	0.365892	0.0330095	1.48136	3.4062	-3.6502	-2.16997	-	-	-
ILMN_1241924	0.379173	0.0368472	1.4336	3.27603	-3.65182	-1.46938	Arl6ip5	ADP-ribosylation factor-like 6 interacting protein 5	65106
ILMN_2597840	0.379173	0.0367695	1.43451	-3.2785	-3.65196	1.58189	Rpa2	replication protein A2	19891
ILMN_1246740	0.336185	0.027034	1.56809	-3.65081	-3.65265	1.16354	Slc35b2	solute carrier family 35, member B2	73836
ILMN_2652482	0.352156	0.0302882	1.51873	3.51024	-3.65298	-2.99196	Dfna5	deafness, autosomal dominant 5 (human)	54722
ILMN_1253692	0.327407	0.0248273	1.60507	-3.75852	-3.65335	1.62341	Glg1	golgi apparatus protein 1	20340
ILMN_1248388	0.358782	0.0315064	1.5016	3.46231	-3.65446	-1.76156	-	-	-
ILMN_2656465	0.367999	0.0334158	1.47605	-3.39156	-3.65491	1.34066	Tjap1	tight junction associated protein 1	74094
ILMN_2497067	0.379173	0.0367423	1.43483	3.27936	-3.65549	-1.7714	Zmynd11	zinc finger, MYND domain containing 11	66505
ILMN_2739027	0.379961	0.0376748	1.42395	-3.25012	-3.65749	1.3483	Nat8f1	N-acetyltransferase 8 (GCN5-related) family member 1	66116
ILMN_2518744	0.381337	0.038119	1.41886	-3.23649	-3.66008	0.883781	Wnk4	WNK lysine deficient protein kinase 4	69847
ILMN_2477946	0.368693	0.0337511	1.47171	-3.37965	-3.66114	2.43989	Pisd-ps3	phosphatidylserine decarboxylase, pseudogene 3	66776
ILMN_1224154	0.368786	0.0339378	1.46932	-3.37307	-3.66423	1.79415	-	-	-
ILMN_1215761	0.322351	0.0232722	1.63316	3.84177	-3.66581	-0.956569	Metap2	methionine aminopeptidase 2	56307
ILMN_2857086	0.341131	0.0280648	1.55184	3.60413	-3.67024	-2.42066	Tra2a	transformer 2 alpha homolog (Drosophila)	101214
ILMN_2578773	0.3237	0.0240299	1.61925	3.80038	-3.67075	-1.0325	Gpbp1	GC-rich promoter binding protein 1	73274
ILMN_2863437	0.345899	0.0289668	1.5381	-3.56498	-3.67384	0.979562	1110038F14Rik	RIKEN cDNA 1110038F14 gene	117171
ILMN_2772691	0.380051	0.0377708	1.42284	-3.24716	-3.67399	1.41725	-	-	-
ILMN_2473718	0.370792	0.0345286	1.46182	3.35257	-3.67448	-2.3514	Lrch1	leucine-rich repeats and calponin homology (CH) domain containing 1	380916
ILMN_1230345	0.379771	0.0372683	1.42866	3.26276	-3.67452	-0.816655	-	-	-
ILMN_1214408	0.368786	0.0341	1.46725	-3.3674	-3.67533	1.48261	-	-	-
ILMN_1232821	0.362431	0.0324332	1.48901	3.42733	-3.67724	-1.55235	Aph1a	aph1 homolog A, gamma secretase subunit	226548
ILMN_1254644	0.381337	0.0380319	1.41985	3.23915	-3.67749	-1.1458	Spsb2	splA/ryanodine receptor domain and SOCS box containing 2	14794
ILMN_1232115	0.379173	0.0368229	1.43388	3.2768	-3.67765	-1.24589	Rrp36	ribosomal RNA processing 36 homolog (S, cerevisiae)	224823
ILMN_1232305	0.360466	0.0320851	1.4937	-3.44032	-3.67947	1.28466	-	-	-
ILMN_2683916	0.344635	0.0287064	1.54202	-3.57612	-3.68047	1.11312	Eif1ad	eukaryotic translation initiation factor 1A domain containing	69860
ILMN_1216662	0.35809	0.0313881	1.50323	-3.46686	-3.68061	1.4416	Kif5c	kinesin family member 5C	16574
ILMN_2543842	0.370918	0.0347214	1.4594	3.34597	-3.68083	-2.28337	-	-	-
ILMN_1228387	0.379173	0.0367513	1.43473	-3.27908	-3.68087	1.32688	Casp2	caspase 2	12366
ILMN_1244737	0.357277	0.0311352	1.50675	3.47667	-3.68178	-1.37691	Rlf	rearranged L-myc fusion sequence	109263
ILMN_2593631	0.343115	0.0284576	1.5458	-3.58689	-3.68201	1.16428	Kif18b	kinesin family member 18B	70218
ILMN_2763951	0.351531	0.0301639	1.52051	-3.51526	-3.68224	0.346812	Zfand2b	zinc finger, AN1 type domain 2B	68818
ILMN_2997256	0.370918	0.0347247	1.45936	3.34585	-3.68303	-2.30312	Pdcl	phosducin-like	67466
ILMN_2974480	0.357959	0.0312117	1.50568	3.47369	-3.68344	-0.628952	Snip1	Smad nuclear interacting protein 1	76793
ILMN_2856628	0.358548	0.0314516	1.50236	3.46442	-3.68381	-0.879827	Fam50a	family with sequence similarity 50, member A	108160
ILMN_3160750	0.368786	0.034129	1.46688	3.36639	-3.68626	-3.94168	AA467197	expressed sequence AA467197	433470
ILMN_2908546	0.359863	0.031739	1.49841	-3.45341	-3.68685	0.450009	Arfgap1	ADP-ribosylation factor GTPase activating protein 1	228998
ILMN_2471268	0.371822	0.0349622	1.4564	3.33779	-3.68726	-0.981904	Usp39	ubiquitin specific peptidase 39	28035
ILMN_2608933	0.377093	0.0360574	1.44301	-3.30143	-3.69	2.73624	Tcof1	treacle ribosome biogenesis factor 1	21453
ILMN_1212993	0.386431	0.0394023	1.40448	-3.19819	-3.69109	1.0411	Smpd4	sphingomyelin phosphodiesterase 4	77626
ILMN_1243932	0.381337	0.0380835	1.41926	-3.23757	-3.69237	1.00786	Sec61a1	Sec61 alpha 1 subunit (S, cerevisiae)	53421
ILMN_1229082	0.359638	0.0316331	1.49986	-3.45745	-3.69265	1.05446	Klhl21	kelch-like 21	242785
ILMN_2634656	0.359894	0.0318449	1.49696	3.44939	-3.69464	-2.38902	Slc31a2	solute carrier family 31, member 2	20530
ILMN_1254010	0.33723	0.0272319	1.56492	-3.64168	-3.6957	0.94784	Pip5k1a	phosphatidylinositol-4-phosphate 5-kinase, type 1 alpha	18720
ILMN_2524801	0.371822	0.034956	1.45648	3.338	-3.69638	-2.11424	-	-	-
ILMN_1254173	0.379173	0.0366605	1.4358	3.28197	-3.69665	-1.61378	Laptm4a	lysosomal-associated protein transmembrane 4A	17775
ILMN_2529682	0.361689	0.0322408	1.49159	-3.43449	-3.69714	1.08596	-	-	-
ILMN_1249466	0.37783	0.0363569	1.43941	-3.29172	-3.6974	1.56799	Fut10	fucosyltransferase 10	171167
ILMN_2777706	0.334372	0.0262499	1.58087	-3.6878	-3.69833	0.779099	Mrps12	mitochondrial ribosomal protein S12	24030
ILMN_2668236	0.377093	0.0359898	1.44382	-3.30363	-3.70039	1.49778	-	-	-
ILMN_1242893	0.380997	0.0379011	1.42135	-3.24315	-3.70286	1.88729	-	-	-
ILMN_1255745	0.368693	0.0338325	1.47067	3.37678	-3.70338	-2.35132	Tprgl	transformation related protein 63 regulated like	67808
ILMN_1224487	0.34241	0.0283664	1.5472	-3.59087	-3.70432	0.638794	Ddx26b	DEAD/H (Asp-Glu-Ala-Asp/His) box polypeptide 26B	236790
ILMN_1228298	0.368693	0.0337487	1.47174	3.37973	-3.70467	-3.47735	Fbxo3	F-box protein 3	57443
ILMN_2855423	0.379771	0.0371997	1.42946	-3.26491	-3.70575	1.86553	Ube3b	ubiquitin protein ligase E3B	117146
ILMN_2416764	0.374559	0.0353628	1.45145	3.32433	-3.70604	-2.28796	Cacna1d	calcium channel, voltage-dependent, L type, alpha 1D subunit	12289
ILMN_1232489	0.377093	0.0360462	1.44314	-3.30179	-3.70613	0.658257	Tmx1	thioredoxin-related transmembrane protein 1	72736
ILMN_2919259	0.368693	0.0338319	1.47067	3.3768	-3.70816	-1.6154	Scd2	stearoyl-Coenzyme A desaturase 2	20250
ILMN_1212894	0.385759	0.0392406	1.40626	3.20293	-3.70884	-1.66217	Cask	calcium/calmodulin-dependent serine protein kinase (MAGUK family)	12361
ILMN_2790512	0.377093	0.036021	1.44344	-3.30261	-3.70903	0.938098	Tmem214	transmembrane protein 214	68796
ILMN_2697990	0.346749	0.0293557	1.53231	-3.54855	-3.71119	0.478996	Mkln1	muskelin 1, intracellular mediator containing kelch motifs	27418
ILMN_3132361	0.360029	0.0319848	1.49506	3.4441	-3.71135	-1.33424	Ncoa4	nuclear receptor coactivator 4	27057
ILMN_2972646	0.376468	0.035795	1.44618	3.31002	-3.71215	-2.42422	Pdzd11	PDZ domain containing 11	72621
ILMN_2685769	0.379961	0.0375423	1.42548	-3.25422	-3.71482	2.22581	-	-	-
ILMN_2424866	0.370352	0.0344659	1.46261	3.35472	-3.71559	-1.42451	Cnih4	cornichon family AMPA receptor auxiliary protein 4	98417
ILMN_1240153	0.381337	0.0380053	1.42016	3.23996	-3.71564	-1.25787	Uchl5	ubiquitin carboxyl-terminal esterase L5	56207
ILMN_1222385	0.368786	0.0340846	1.46744	3.36794	-3.71652	-2.32532	Cdc27	cell division cycle 27	217232
ILMN_1239040	0.3237	0.0240036	1.61972	3.80179	-3.71676	-1.25821	-	-	-
ILMN_1235602	0.359088	0.0315505	1.50099	-3.46062	-3.7187	1.34536	D0Kist3	DNA segment, KIST 3	27492
ILMN_1254191	0.379036	0.0365827	1.43672	-3.28446	-3.7188	1.76284	Lipa	lysosomal acid lipase A	16889
ILMN_1242705	0.3175	0.0223406	1.6509	3.895	-3.71942	-0.761259	4833420G17Rik	RIKEN cDNA 4833420G17 gene	67392
ILMN_2750767	0.35809	0.0313654	1.50355	3.46774	-3.72033	-1.28201	Pcnx	pecanex homolog (Drosophila)	54604
ILMN_2867013	0.368786	0.0339071	1.46971	3.37415	-3.72437	-1.60943	Zfp160	zinc finger protein 160	224585
ILMN_1236762	0.367999	0.0335351	1.4745	-3.38731	-3.72565	2.79747	Gp5	glycoprotein 5 (platelet)	14729
ILMN_2859518	0.352156	0.0302909	1.51869	-3.51013	-3.72582	0.7721	Krtcap3	keratinocyte associated protein 3	69815
ILMN_2642571	0.387033	0.0396645	1.4016	3.19055	-3.7261	-1.14531	Mxd3	Max dimerization protein 3	17121
ILMN_2655577	0.329573	0.0250919	1.60047	-3.745	-3.72719	1.29506	Pold1	polymerase (DNA directed), delta 1, catalytic subunit	18971
ILMN_2790486	0.379771	0.0372671	1.42867	3.26279	-3.72819	-3.15565	Atp5f1	ATP synthase, H+ transporting, mitochondrial F0 complex, subunit B1	11950
ILMN_3138674	0.34942	0.0298956	1.52439	3.52619	-3.72935	-2.02673	Aebp2	AE binding protein 2	11569
ILMN_1222223	0.335097	0.0264456	1.57765	3.67844	-3.72978	-1.18164	-	-	-
ILMN_1239110	0.366516	0.0331492	1.47953	3.40114	-3.73274	-2.61164	Eef2	eukaryotic translation elongation factor 2	13629
ILMN_2935012	0.319023	0.0226802	1.64435	3.87528	-3.73448	-0.766593	Anxa4	annexin A4	11746
ILMN_2985127	0.376623	0.0358575	1.44542	-3.30796	-3.73691	2.94587	Hist4h4	histone cluster 4, H4	320332
ILMN_2734283	0.374617	0.0355029	1.44974	-3.31967	-3.73899	1.01624	Slc25a44	solute carrier family 25, member 44	229517
ILMN_2580315	0.379173	0.0368885	1.43311	-3.27472	-3.74216	2.48146	-	-	-
ILMN_3158500	0.377093	0.0360777	1.44276	-3.30076	-3.74221	0.870351	Hs6st1	heparan sulfate 6-O-sulfotransferase 1	50785
ILMN_2744217	0.368786	0.034017	1.4683	-3.3703	-3.7424	1.09868	Spag5	sperm associated antigen 5	54141
ILMN_2511275	0.378291	0.0364566	1.43822	3.28851	-3.74325	-2.79446	Ccnl1	cyclin L1	56706
ILMN_2479786	0.322632	0.023442	1.63	3.83235	-3.74375	-0.818046	Ubqln1	ubiquilin 1	56085
ILMN_2700689	0.388258	0.0400405	1.3975	3.1797	-3.74427	-1.98751	Rnf19b	ring finger protein 19B	75234
ILMN_1239601	0.334285	0.0260708	1.58385	3.69644	-3.74871	-1.08303	-	-	-
ILMN_1251909	0.379961	0.0376817	1.42387	-3.2499	-3.75164	2.28288	Vars2	valyl-tRNA synthetase 2, mitochondrial	68915
ILMN_1249719	0.367999	0.0335303	1.47456	-3.38748	-3.75268	1.04708	Ascc1	activating signal cointegrator 1 complex subunit 1	69090
ILMN_3009685	0.359965	0.0319201	1.49594	-3.44654	-3.75269	1.30005	Ptprs	protein tyrosine phosphatase, receptor type, S	19280
ILMN_2607196	0.368786	0.0341886	1.46612	3.36432	-3.75279	-2.27372	Fam49b	family with sequence similarity 49, member B	223601
ILMN_2636384	0.330577	0.0252369	1.59796	-3.73765	-3.75288	1.48394	Uqcr10	ubiquinol-cytochrome c reductase, complex III subunit X	66152
ILMN_2419247	0.379173	0.036904	1.43293	3.27423	-3.75502	-2.39361	Trp53bp2	transformation related protein 53 binding protein 2	209456
ILMN_2460491	0.395178	0.0423533	1.37311	-3.11557	-3.75619	0.496359	-	-	-
ILMN_3103652	0.359825	0.0317184	1.49869	-3.4542	-3.75899	0.912693	Csnk1d	casein kinase 1, delta	104318
ILMN_1227663	0.377093	0.0359696	1.44406	3.30429	-3.75994	-1.78895	Sgms2	sphingomyelin synthase 2	74442
ILMN_2437792	0.374617	0.0354961	1.44982	3.31989	-3.76034	-1.60701	Stxbp5	syntaxin binding protein 5 (tomosyn)	78808
ILMN_1228441	0.379961	0.0375526	1.42536	3.2539	-3.76038	-2.43677	-	-	-
ILMN_3029434	0.362393	0.0323952	1.48952	-3.42874	-3.76067	1.27365	Glyctk	glycerate kinase	235582
ILMN_2896042	0.354548	0.030677	1.51319	-3.49469	-3.76135	1.89264	Dcaf15	DDB1 and CUL4 associated factor 15	212123
ILMN_2617971	0.368133	0.0336294	1.47328	-3.38395	-3.76285	1.43639	Minpp1	multiple inositol polyphosphate histidine phosphatase 1	17330
ILMN_1226353	0.334372	0.0263119	1.57985	3.68483	-3.76293	-1.07511	Safb2	scaffold attachment factor B2	224902
ILMN_2657780	0.368133	0.0336474	1.47305	3.38332	-3.76313	-1.52888	Fam104a	family with sequence similarity 104, member A	28081
ILMN_1232126	0.379771	0.0372571	1.42879	-3.26311	-3.76429	0.508707	Gm12689	predicted gene 12689	100137011
ILMN_2878021	0.35809	0.0312777	1.50476	3.47113	-3.76537	-1.18159	Atp2b1	ATPase, Ca++ transporting, plasma membrane 1	67972
ILMN_2851455	0.391644	0.0410132	1.38708	3.15219	-3.76705	-0.440442	Trp53rka	transformation related protein 53 regulating kinase A	381406
ILMN_2542231	0.388258	0.0400287	1.39763	-3.18004	-3.76864	1.07662	-	-	-
ILMN_1217919	0.35809	0.0313239	1.50412	3.46934	-3.77014	-1.89214	Fam104a	family with sequence similarity 104, member A	28081
ILMN_2946873	0.381337	0.0381076	1.41899	3.23684	-3.7707	-1.5079	Ino80c	INO80 complex subunit C	225280
ILMN_2752234	0.380516	0.0378351	1.4221	-3.24518	-3.77221	2.6617	Krba1	KRAB-A domain containing 1	77827
ILMN_2584685	0.358694	0.0314816	1.50194	3.46326	-3.77291	-2.55511	Ikzf1	IKAROS family zinc finger 1	22778
ILMN_3161897	0.389025	0.0405037	1.39251	3.1665	-3.7749	-2.29365	Dync1li2	dynein, cytoplasmic 1 light intermediate chain 2	234663
ILMN_2432508	0.391146	0.0408367	1.38895	-3.15713	-3.77548	0.59125	Slc39a13	solute carrier family 39 (metal ion transporter), member 13	68427
ILMN_1229918	0.370918	0.0347142	1.45949	3.34621	-3.77784	-1.36283	-	-	-
ILMN_2716098	0.353619	0.0305459	1.51505	-3.49991	-3.77931	1.32487	Hsph1	heat shock 105kDa/110kDa protein 1	15505
ILMN_2998870	0.379961	0.0375736	1.42512	-3.25325	-3.77936	0.671033	Pi4ka	phosphatidylinositol 4-kinase, catalytic, alpha polypeptide	224020
ILMN_1226855	0.384833	0.0386955	1.41234	-3.21909	-3.77942	0.969335	Zswim8	zinc finger SWIM-type containing 8	268721
ILMN_2855183	0.377093	0.0360678	1.44288	-3.30109	-3.77952	1.10783	Epb41l4a	erythrocyte membrane protein band 4,1 like 4a	13824
ILMN_3087593	0.393021	0.0416546	1.38034	-3.13449	-3.78005	1.01791	Gtf2a1	general transcription factor II A, 1	83602
ILMN_2962083	0.398616	0.0433258	1.36325	-3.08986	-3.78079	0.489667	Acap3	ArfGAP with coiled-coil, ankyrin repeat and PH domains 3	140500
ILMN_2620729	0.371558	0.0348464	1.45784	-3.34171	-3.78351	0.511159	Commd9	COMM domain containing 9	76501
ILMN_2686132	0.379961	0.0375945	1.42488	3.2526	-3.78353	-1.21599	Ada	adenosine deaminase	11486
ILMN_2626864	0.379173	0.036756	1.43467	-3.27893	-3.78354	1.67455	Pcif1	PDX1 C-terminal inhibiting factor 1	228866
ILMN_1258682	0.342272	0.0283059	1.54812	-3.59352	-3.7842	0.934806	Map2k2	mitogen-activated protein kinase kinase 2	26396
ILMN_2613641	0.377659	0.0362873	1.44025	3.29396	-3.78523	-1.1315	-	-	-
ILMN_1252110	0.391644	0.0410698	1.38648	-3.15062	-3.78581	1.02559	Foxj2	forkhead box J2	60611
ILMN_1249569	0.368133	0.0336136	1.47348	3.38451	-3.78612	-2.95683	Rnf130	ring finger protein 130	59044
ILMN_1241458	0.390491	0.0407497	1.38988	-3.15957	-3.78696	1.91692	Arap1	ArfGAP with RhoGAP domain, ankyrin repeat and PH domain 1	69710
ILMN_3062378	0.379788	0.0373997	1.42713	-3.25865	-3.78716	1.23775	Dcp1b	decapping mRNA 1B	319618
ILMN_2608429	0.379961	0.0376367	1.42439	3.25129	-3.78942	-3.16509	Atp6v0d1	ATPase, H+ transporting, lysosomal V0 subunit D1	11972
ILMN_2810473	0.368786	0.034091	1.46736	3.36772	-3.79009	-1.94742	Acadm	acyl-Coenzyme A dehydrogenase, medium chain	11364
ILMN_2600274	0.3237	0.0238629	1.62228	-3.80936	-3.79266	0.667548	Cox4i1	cytochrome c oxidase subunit IV isoform 1	12857
ILMN_2755258	0.338822	0.0277452	1.55681	3.61837	-3.79304	-1.16521	Dscr3	Down syndrome critical region gene 3	13185
ILMN_2562780	0.385656	0.0391405	1.40737	-3.20588	-3.79547	1.90201	Gpatch3	G patch domain containing 3	242691
ILMN_1257772	0.398616	0.0433847	1.36266	-3.08832	-3.79595	0.96556	Fam206a	family with sequence similarity 206, member A	230234
ILMN_1236869	0.379286	0.0369332	1.43258	-3.2733	-3.79652	1.44774	-	-	-
ILMN_1236637	0.377093	0.0359702	1.44406	3.30427	-3.79825	-1.71311	Trim33	tripartite motif-containing 33	94093
ILMN_1234929	0.371558	0.0348676	1.45758	3.34099	-3.79886	-2.52587	-	-	-
ILMN_2933692	0.385468	0.0390646	1.40822	3.20812	-3.79951	-2.50022	Upf1	UPF1 regulator of nonsense transcripts homolog (yeast)	19704
ILMN_1222402	0.368786	0.0342007	1.46596	-3.3639	-3.79999	0.629023	Pla2g4b	phospholipase A2, group IVB (cytosolic)	211429
ILMN_1243157	0.3237	0.0239842	1.62007	3.80283	-3.8005	-0.769473	Ankzf1	ankyrin repeat and zinc finger domain containing 1	52231
ILMN_1212958	0.379019	0.0365629	1.43696	-3.28509	-3.80112	1.15136	A930004J17Rik	RIKEN cDNA A930004J17 gene	319635
ILMN_2962511	0.379961	0.0375577	1.4253	-3.25374	-3.80196	1.45655	Gorasp1	golgi reassembly stacking protein 1	74498
ILMN_1259006	0.39422	0.0421923	1.37477	3.1199	-3.80317	-1.17408	Zfp410	zinc finger protein 410	52708
ILMN_1223029	0.346302	0.0292473	1.53391	3.55311	-3.80438	-1.07347	Rab8b	RAB8B, member RAS oncogene family	235442
ILMN_2948272	0.374839	0.0355505	1.44915	-3.31809	-3.80649	1.11371	Spc24	SPC24, NDC80 kinetochore complex component, homolog (S, cerevisiae)	67629
ILMN_1214823	0.363669	0.0326831	1.48568	-3.41811	-3.80663	1.06418	Tsc2	tuberous sclerosis 2	22084
ILMN_1213914	0.336185	0.0269127	1.57004	-3.65644	-3.80681	1.14009	Atp5j2	ATP synthase, H+ transporting, mitochondrial F0 complex, subunit F2	57423
ILMN_1250017	0.368786	0.0341259	1.46692	-3.3665	-3.80741	0.767173	Rptor	regulatory associated protein of MTOR, complex 1	74370
ILMN_2448002	0.379961	0.0375546	1.42534	3.25384	-3.8078	-3.06011	Oxa1l	oxidase assembly 1-like	69089
ILMN_3154215	0.360169	0.0320242	1.49452	3.44262	-3.80871	-2.16306	Tdrd3	tudor domain containing 3	219249
ILMN_1243483	0.391644	0.0410212	1.38699	-3.15197	-3.8103	1.13661	-	-	-
ILMN_1244297	0.367999	0.0334379	1.47576	-3.39077	-3.81164	1.22771	Edem1	ER degradation enhancer, mannosidase alpha-like 1	192193
ILMN_2649671	0.388747	0.0402501	1.39523	-3.17371	-3.81261	2.38056	Hif3a	hypoxia inducible factor 3, alpha subunit	53417
ILMN_2984012	0.387033	0.0396386	1.40188	-3.1913	-3.81271	1.19827	Fdxr	ferredoxin reductase	14149
ILMN_1215203	0.388427	0.0401257	1.39658	-3.17726	-3.81378	1.90106	Frmd4a	FERM domain containing 4A	209630
ILMN_1217150	0.386969	0.0396026	1.40228	-3.19235	-3.8146	1.57824	Ccdc137	coiled-coil domain containing 137	67291
ILMN_2979248	0.399555	0.0435864	1.36065	3.08309	-3.81493	-1.14533	Tmed8	transmembrane emp24 domain containing 8	382620
ILMN_2963412	0.388747	0.0402516	1.39522	-3.17366	-3.81595	0.923247	Ikzf5	IKAROS family zinc finger 5	67143
ILMN_2914416	0.386909	0.0395159	1.40323	-3.19487	-3.81605	1.66972	Ncstn	nicastrin	59287
ILMN_1244797	0.392847	0.0414922	1.38203	-3.13894	-3.81798	0.944996	Dlgap5	discs, large (Drosophila) homolog-associated protein 5	218977
ILMN_2641013	0.386716	0.0394684	1.40375	3.19626	-3.8195	-2.34461	Mynn	myoneurin	80732
ILMN_1238103	0.385275	0.038922	1.40981	3.21234	-3.81977	-2.23427	Ttll3	tubulin tyrosine ligase-like family, member 3	101100
ILMN_2935389	0.362431	0.0324319	1.48903	3.42738	-3.81981	-1.18767	Snrnp35	small nuclear ribonucleoprotein 35 (U11/U12)	76167
ILMN_2862567	0.374617	0.035511	1.44964	3.3194	-3.82052	-1.60365	Fndc3b	fibronectin type III domain containing 3B	72007
ILMN_1222607	0.378291	0.0364244	1.43861	3.28954	-3.82117	-1.15652	Chmp1b	charged multivesicular body protein 1B	67064
ILMN_1224907	0.367999	0.0335648	1.47412	-3.38625	-3.82123	1.09116	Fbxw5	F-box and WD-40 domain protein 5	30839
[truncated: 18,920 more rows]

## Sheet: MLL-ENL-BMSC vs normal BMSC
Probe ID	adj p-value	p-value	-log10 (p-value)	t	B	log2 (Fold Change)	Gene symbol	Gene title	Gene ID
ILMN_1221149	0.00129058	6.16942e-08	7.20976	-162.195	7.66306	6.11257	-	-	-
ILMN_1234196	0.00201225	4.90987e-07	6.30893	89.8828	7.0616	-3.71437	6030458C11Rik	RIKEN cDNA 6030458C11 gene	77877
ILMN_2846865	0.0014582	1.39414e-07	6.85569	-128.613	6.85626	2.74816	Actb	actin, beta	11461
ILMN_1236010	0.00179539	2.57478e-07	6.58926	-108.009	6.72584	2.26976	Bicc1	BicC family RNA binding protein 1	83675
ILMN_1232847	0.00201225	1.4091e-06	5.85106	66.5789	6.55821	-1.07363	Tuba8	tubulin, alpha 8	53857
ILMN_1232665	0.00201225	6.24742e-07	6.2043	-83.9257	6.52449	1.7816	-	-	-
ILMN_1230848	0.00201225	8.37574e-07	6.07698	-77.2063	6.44781	1.58146	Mycbp2	MYC binding protein 2	105689
ILMN_2687339	0.00201225	1.14137e-06	5.94257	-70.6954	6.36318	1.35356	Pfkfb2	6-phosphofructo-2-kinase/fructose-2,6-biphosphatase 2	18640
ILMN_1240789	0.00201225	1.53445e-06	5.81405	-64.9828	6.23872	1.20694	-	-	-
ILMN_3103062	0.00201225	2.28644e-06	5.64084	58.0069	6.2136	-6.05947	Cebpe	CCAAT/enhancer binding protein (C/EBP), epsilon	110794
ILMN_2565262	0.00201225	1.56925e-06	5.80431	-64.5694	6.21138	1.25453	Lrig3	leucine-rich repeats and immunoglobulin-like domains 3	320398
ILMN_1251986	0.00201225	1.19726e-06	5.92181	-69.7397	6.1609	2.37253	Rc3h2	ring finger and CCCH-type zinc finger domains 2	319817
ILMN_2666935	0.00201225	2.01629e-06	5.69545	60.1215	6.14477	-2.28685	Gm14085	predicted gene 14085	381417
ILMN_2680054	0.00201225	1.24405e-06	5.90516	-68.9827	6.14184	2.71914	Nrep	neuronal regeneration related protein	27528
ILMN_2611022	0.00201225	1.43025e-06	5.84459	-66.2971	6.12912	3.41976	Bcl11b	B cell leukemia/lymphoma 11B	58208
ILMN_2749138	0.00201225	1.48786e-06	5.82744	-65.5559	6.12623	1.7266	Pard3b	par-3 family cell polarity regulator beta	72823
ILMN_1234871	0.00201225	1.49909e-06	5.82417	-65.4157	6.11595	1.76282	Phip	pleckstrin homology domain interacting protein	83946
ILMN_3073406	0.00201225	2.35958e-06	5.62717	57.4891	6.08569	-1.57521	Slc16a6	solute carrier family 16 (monocarboxylic acid transporters), member 6	104681
ILMN_3001824	0.00201225	1.7151e-06	5.76571	-62.9559	6.04393	1.74219	Serpinf2	serine (or cysteine) peptidase inhibitor, clade F, member 2	18816
ILMN_2801891	0.00201225	1.58469e-06	5.80006	-64.3895	6.0397	2.08769	Cygb	cytoglobin	114886
ILMN_1258927	0.00201225	2.26559e-06	5.64482	-58.1584	6.02175	1.0532	Tcam1	testicular cell adhesion molecule 1	75870
ILMN_2798964	0.00201225	2.43451e-06	5.61359	56.9795	6.00822	-2.8116	Sec22c	SEC22 homolog C, vesicle trafficking protein	215474
ILMN_1250688	0.00201225	2.44049e-06	5.61252	-56.9397	5.97829	1.00724	Fat1	FAT atypical cadherin 1	14107
ILMN_1220492	0.00201225	2.5972e-06	5.5855	-55.9395	5.91439	1.10372	-	-	-
ILMN_2556182	0.00214025	3.00679e-06	5.5219	53.6545	5.90468	-1.46304	Dbf4	DBF4 zinc finger	27214
ILMN_1234503	0.00201225	2.48807e-06	5.60414	-56.6275	5.85983	1.493	Ssr3	signal sequence receptor, gamma	67437
ILMN_2711163	0.00201225	2.43006e-06	5.61438	-57.0092	5.8534	1.61221	Ctsk	cathepsin K	13038
ILMN_2728088	0.00201225	2.51924e-06	5.59873	-56.4271	5.84444	1.52797	Cda	cytidine deaminase	72269
ILMN_2614531	0.00214025	3.6383e-06	5.4391	50.8187	5.79584	-0.77751	Mcam	melanoma cell adhesion molecule	84004
ILMN_1259326	0.00214025	3.30196e-06	5.48123	-52.2423	5.7422	1.06942	Cdc42bpa	CDC42 binding protein kinase alpha	226751
ILMN_2463180	0.00207577	2.77842e-06	5.5562	-54.8752	5.73132	1.86567	Tnc	tenascin C	21923
ILMN_1251509	0.00214025	3.16646e-06	5.49943	-52.8696	5.72074	1.35359	Depdc5	DEP domain containing 5	277854
ILMN_1253797	0.00214025	3.50908e-06	5.45481	-51.3448	5.66803	1.22944	Slit2	slit homolog 2 (Drosophila)	20563
ILMN_1257855	0.00214025	3.85526e-06	5.41395	49.9871	5.65193	-2.90573	Stard8	START domain containing 8	236920
ILMN_2477346	0.00214025	3.88783e-06	5.41029	-49.8675	5.64292	0.865203	Tmem241	transmembrane protein 241	338363
ILMN_2628603	0.00214025	3.86398e-06	5.41297	-49.955	5.57646	1.33521	Limch1	LIM and calponin homology domains 1	77569
ILMN_2907989	0.00214025	3.66398e-06	5.43605	-50.717	5.569	1.64028	Zfp119a	zinc finger protein 119a	104349
ILMN_2547103	0.0022054	4.55274e-06	5.34173	47.6744	5.56633	-1.18561	Rnf219	ring finger protein 219	72486
ILMN_1235035	0.0022054	4.19416e-06	5.37736	-48.8017	5.55152	1.08679	Nup155	nucleoporin 155	170762
ILMN_2759335	0.0022054	4.74416e-06	5.32384	47.1183	5.52894	-1.17257	Rnmt	RNA (guanine-7-) methyltransferase	67897
ILMN_1238627	0.00214025	3.6601e-06	5.43651	-50.7323	5.51563	2.2392	Snhg11	small nucleolar RNA host gene 11	319317
ILMN_3072839	0.0022054	4.6068e-06	5.3366	-47.5143	5.50575	0.826045	Usp38	ubiquitin specific peptidase 38	74841
ILMN_1251178	0.0022054	4.40308e-06	5.35624	-48.1305	5.49476	1.20969	Hs3st3b1	heparan sulfate (glucosamine) 3-O-sulfotransferase 3B1	54710
ILMN_1257702	0.0022054	4.66427e-06	5.33122	-47.3468	5.48542	0.888202	Lars	leucyl-tRNA synthetase	107045
ILMN_1226504	0.0022054	4.39267e-06	5.35727	-48.163	5.47142	1.37586	Ppm1d	protein phosphatase 1D magnesium-dependent, delta isoform	53892
ILMN_2971073	0.00225137	4.95067e-06	5.30534	-46.5498	5.44816	0.785004	Tctn2	tectonic family member 2	67978
ILMN_1221016	0.00233141	5.75472e-06	5.23998	44.5959	5.34759	-4.99725	Alox5	arachidonate 5-lipoxygenase	11689
ILMN_2698443	0.00229821	5.16352e-06	5.28705	-45.9948	5.34187	1.3876	Efnb1	ephrin B1	13641
ILMN_2909275	0.00233141	5.81655e-06	5.23533	-44.4603	5.30704	0.770882	Slc46a1	solute carrier family 46, member 1	52466
ILMN_2666297	0.00233141	6.00894e-06	5.2212	-44.05	5.26946	0.875092	Map10	microtubule-associated protein 10	74393
ILMN_2588071	0.00233141	6.12973e-06	5.21256	-43.8009	5.26241	0.735209	-	-	-
ILMN_1251713	0.00233141	5.4069e-06	5.26705	-45.3952	5.24111	2.10311	Car12	carbonic anhydrase 12	76459
ILMN_2769777	0.00233141	6.06743e-06	5.21699	-43.9285	5.23954	1.11887	Msc	musculin	17681
ILMN_2613157	0.00235439	6.30268e-06	5.20047	-43.4549	5.23775	0.724974	Arhgef40	Rho guanine nucleotide exchange factor (GEF) 40	268739
ILMN_1218642	0.00238091	6.48749e-06	5.18792	43.0985	5.23322	-0.758472	Mast4	microtubule associated serine/threonine kinase family member 4	328329
ILMN_3028894	0.00233141	5.87183e-06	5.23123	-44.3406	5.16727	2.47601	Srrm2	serine/arginine repetitive matrix 2	75956
ILMN_1234728	0.00233141	6.05977e-06	5.21754	-43.9444	5.15378	2.09433	Ptpn14	protein tyrosine phosphatase, non-receptor type 14	19250
ILMN_2518000	0.00247992	6.99438e-06	5.15525	-42.1844	5.14317	0.697658	Ficd	FIC domain containing	231630
ILMN_2587614	0.00250359	7.19049e-06	5.14324	-41.8532	5.10652	0.887774	-	-	-
ILMN_2723891	0.00253982	7.52754e-06	5.12335	41.3104	5.06487	-2.60155	Megf9	multiple EGF-like-domains 9	230316
ILMN_2852957	0.00262928	8.30536e-06	5.08064	-40.1687	4.97513	0.841612	Dkk3	dickkopf WNT signaling pathway inhibitor 3	50781
ILMN_1236344	0.00256037	7.71086e-06	5.1129	-41.028	4.96024	2.10622	Ift43	intraflagellar transport 43	76411
ILMN_2579122	0.00262928	8.54879e-06	5.0681	39.8392	4.95718	-1.46074	Dbf4	DBF4 zinc finger	27214
ILMN_2721337	0.00244723	6.78519e-06	5.16844	42.551	4.90656	-2.28998	G6pdx	glucose-6-phosphate dehydrogenase X-linked	14381
ILMN_2573801	0.00262928	9.07247e-06	5.04227	39.1698	4.89882	-1.38442	Cep120	centrosomal protein 120	225523
ILMN_2439114	0.00262928	9.02816e-06	5.0444	-39.2245	4.8922	0.943688	Plekha1	pleckstrin homology domain containing, family A (phosphoinositide binding specific) member 1	101476
ILMN_2878071	0.00262928	9.01474e-06	5.04505	39.2411	4.89004	-2.49403	Lyz1	lysozyme 1	17110
ILMN_2659724	0.00262928	8.8078e-06	5.05513	-39.5017	4.88855	1.3913	Gpr135	G protein-coupled receptor 135	238252
ILMN_2668808	0.00262928	9.11791e-06	5.0401	-39.114	4.87615	1.09495	Stam	signal transducing adaptor molecule (SH3 domain and ITAM motif) 1	20844
ILMN_1256644	0.00262928	9.30094e-06	5.03147	38.893	4.87206	-3.58383	Slc6a12	solute carrier family 6 (neurotransmitter transporter, betaine/GABA), member 12	14411
ILMN_1245292	0.00262928	9.19774e-06	5.03632	-39.0169	4.85025	1.38501	Rbm14	RNA binding motif protein 14	56275
ILMN_2913845	0.00250359	7.30048e-06	5.13665	-41.6726	4.84349	2.45235	Peo1	progressive external ophthalmoplegia 1 (human)	226153
ILMN_1216871	0.00264829	9.61964e-06	5.01684	38.5213	4.83979	-3.75436	Lcp1	lymphocyte cytosolic protein 1	18826
ILMN_2778789	0.00264829	9.6214e-06	5.01676	-38.5193	4.83037	0.987759	Sgip1	SH3-domain GRB2-like (endophilin) interacting protein 1	73094
ILMN_1222736	0.00262928	8.39967e-06	5.07574	40.0396	4.80356	-2.95923	Lrrk2	leucine-rich repeat kinase 2	66725
ILMN_2693019	0.00272265	1.03679e-05	4.98431	37.7074	4.76208	-2.67607	Acpp	acid phosphatase, prostate	56318
ILMN_2690621	0.00272265	1.04122e-05	4.98246	-37.6616	4.75768	0.888884	Bbc3	BCL2 binding component 3	170770
ILMN_2502623	0.00272265	1.04095e-05	4.98257	37.6643	4.74306	-0.782473	Zhx3	zinc fingers and homeoboxes 3	320799
ILMN_2903972	0.00273345	1.05841e-05	4.97534	-37.4861	4.72282	1.38169	Pdgfrb	platelet derived growth factor receptor, beta polypeptide	18596
ILMN_1237228	0.00277097	1.10572e-05	4.95636	37.0217	4.68201	-0.845234	Fam175b	family with sequence similarity 175, member B	109359
ILMN_1233884	0.00277097	1.12593e-05	4.94849	-36.831	4.67634	1.12056	Prr12	proline rich 12	233210
ILMN_1214998	0.00277097	1.11564e-05	4.95248	36.9275	4.66266	-6.33631	Hsd11b1	hydroxysteroid 11-beta dehydrogenase 1	15483
ILMN_1254148	0.00262928	9.23605e-06	5.03451	-38.9707	4.65273	1.95729	Golga7	golgi autoantigen, golgin subfamily a, 7	57437
ILMN_1255385	0.00269354	9.91454e-06	5.00373	-38.1911	4.62715	1.72578	Chst1	carbohydrate (keratan sulfate Gal-6) sulfotransferase 1	76969
ILMN_1225545	0.00287507	1.18197e-05	4.92739	-36.3244	4.5896	2.66767	9430087C24Rik	RIKEN cDNA 9430087C24 gene	319872
ILMN_1253435	0.00288965	1.21269e-05	4.91625	-36.0596	4.57099	2.13199	Sf3b3	splicing factor 3b, subunit 3	101943
ILMN_2905866	0.00288965	1.26151e-05	4.89911	35.656	4.56946	-1.97303	Cited2	Cbp/p300-interacting transactivator, with Glu/Asp-rich carboxy-terminal domain, 2	17684
ILMN_2794741	0.00288965	1.25562e-05	4.90114	-35.7036	4.56075	1.45572	Gm5416	predicted gene 5416	408196
ILMN_1247017	0.00288965	1.27259e-05	4.89531	-35.5672	4.55608	1.21578	Gigyf2	GRB10 interacting GYF protein 2	227331
ILMN_2624630	0.00277097	1.12433e-05	4.94911	36.8459	4.54786	-4.74261	Fcnb	ficolin B	14134
ILMN_1250942	0.00288965	1.28925e-05	4.88966	35.4355	4.54593	-1.66508	Cdk2	cyclin-dependent kinase 2	12566
ILMN_2624862	0.00288965	1.30175e-05	4.88547	35.3381	4.53738	-3.40643	Rap2a	RAS related protein 2a	76108
ILMN_2921901	0.00288965	1.32729e-05	4.87704	-35.1429	4.51794	0.745511	Kcne1	potassium voltage-gated channel, Isk-related subfamily, member 1	16509
ILMN_2482766	0.00288965	1.33991e-05	4.87292	-35.0482	4.50469	1.28286	Tspyl1	testis-specific protein, Y-encoded-like 1	22110
ILMN_2879102	0.0029085	1.36255e-05	4.86565	34.8811	4.49243	-2.27055	Gjb3	gap junction protein, beta 3	14620
ILMN_1225861	0.00288965	1.33272e-05	4.87526	35.102	4.48997	-0.991355	Trmt1l	tRNA methyltransferase 1 like	98685
ILMN_2537123	0.00288965	1.32757e-05	4.87694	35.1408	4.47246	-0.660826	Fryl	FRY like transcription coactivator	72313
ILMN_2668510	0.00288965	1.2962e-05	4.88733	35.3812	4.45107	-3.10398	Hp	haptoglobin	15439
ILMN_1220815	0.00295539	1.4086e-05	4.85121	-34.552	4.4497	1.53683	Syt5	synaptotagmin V	53420
ILMN_1240124	0.00295539	1.42397e-05	4.8465	-34.4452	4.42261	2.71917	A630038E17Rik	RIKEN cDNA A630038E17 gene	219065
ILMN_2774410	0.0029826	1.46856e-05	4.83311	-34.1436	4.41774	0.994488	Stfa1	stefin A1	20861
ILMN_1212828	0.00302281	1.50315e-05	4.823	-33.9176	4.39407	1.19336	Tgif2	TGFB-induced factor homeobox 2	228839
ILMN_2653842	0.00302281	1.51726e-05	4.81894	33.8274	4.36744	-1.31086	Fam118b	family with sequence similarity 118, member B	109229
ILMN_2528453	0.00296057	1.44356e-05	4.84057	34.3112	4.3605	-6.98918	Cebpe	CCAAT/enhancer binding protein (C/EBP), epsilon	110794
ILMN_1255676	0.00314916	1.6082e-05	4.79366	33.2703	4.32089	-1.8712	Gm9958	predicted gene 9958	791294
ILMN_2633670	0.00314916	1.61079e-05	4.79296	33.2551	4.31904	-1.85688	Tmem62	transmembrane protein 62	96957
ILMN_1226514	0.00295539	1.42691e-05	4.8456	34.425	4.29779	-1.10431	Gab3	growth factor receptor bound protein 2-associated protein 3	210710
ILMN_1242622	0.0031558	1.62926e-05	4.78801	33.147	4.29146	-1.30902	Crem	cAMP responsive element modulator	12916
ILMN_2755936	0.00329465	1.72619e-05	4.76291	-32.605	4.25209	3.61075	Rasl11a	RAS-like, family 11, member A	68895
ILMN_2470211	0.00329465	1.76395e-05	4.75351	32.4044	4.2211	-1.01119	Upf2	UPF2 regulator of nonsense transcripts homolog (yeast)	326622
ILMN_2854920	0.00329465	1.76331e-05	4.75367	32.4077	4.16761	-2.94942	Mogat2	monoacylglycerol O-acyltransferase 2	233549
ILMN_2774160	0.00329465	1.75877e-05	4.75479	32.4316	4.16681	-6.19091	Hsd11b1	hydroxysteroid 11-beta dehydrogenase 1	15483
ILMN_1253877	0.00342383	1.88221e-05	4.72533	-31.8099	4.16618	1.89812	-	-	-
ILMN_2729103	0.00342383	1.87673e-05	4.7266	-31.8364	4.16611	2.93393	Adamts2	a disintegrin-like and metallopeptidase (reprolysin type) with thrombospondin type 1 motif, 2	216725
ILMN_1233008	0.00358042	1.98541e-05	4.70215	-31.3291	4.11622	0.865309	Dhx30	DEAH (Asp-Glu-Ala-His) box polypeptide 30	72831
ILMN_2685150	0.00342383	1.85546e-05	4.73155	31.9401	4.10775	-0.732807	Tmub2	transmembrane and ubiquitin-like domain containing 2	72053
ILMN_2497957	0.00359742	2.01204e-05	4.69636	-31.2102	4.08968	0.81691	Fbln1	fibulin 1	14114
ILMN_1257214	0.00369127	2.08302e-05	4.68131	-30.903	4.05462	1.65974	Dido1	death inducer-obliterator 1	23856
ILMN_2486906	0.00369127	2.12051e-05	4.67356	-30.746	4.03881	0.924807	Wisp2	WNT1 inducible signaling pathway protein 2	22403
ILMN_2473718	0.00369127	2.15963e-05	4.66562	30.586	4.01202	-3.27846	Lrch1	leucine-rich repeats and calponin homology (CH) domain containing 1	380916
ILMN_2958016	0.00369127	2.17336e-05	4.66287	30.5308	4.0108	-2.69267	Fundc1	FUN14 domain containing 1	72018
ILMN_1222816	0.00369127	2.21507e-05	4.65461	-30.3656	4.00737	1.6012	-	-	-
ILMN_1247767	0.00369127	2.1733e-05	4.66288	-30.531	4.00653	0.786792	Zzef1	zinc finger, ZZ-type with EF hand domain 1	195018
ILMN_2600042	0.00369127	2.16802e-05	4.66394	30.5522	4.00191	-1.70844	Slc35a5	solute carrier family 35, member A5	74102
ILMN_1255190	0.00369127	2.19999e-05	4.65758	30.4248	3.99218	-3.28305	C1rl	complement component 1, r subcomponent-like	232371
ILMN_3142789	0.00369127	2.29392e-05	4.63942	-30.0639	3.97131	2.7844	Abcb10	ATP-binding cassette, sub-family B (MDR/TAP), member 10	56199
ILMN_2639012	0.00369127	2.25254e-05	4.64733	-30.2205	3.96701	0.763406	Ccr6	chemokine (C-C motif) receptor 6	12458
ILMN_2899863	0.00369127	2.28123e-05	4.64183	30.1116	3.95921	-2.75421	Tnf	tumor necrosis factor	21926
ILMN_2492170	0.00369214	2.32124e-05	4.63428	29.9625	3.95773	-1.39814	Tnfsfm13	tumor necrosis factor (ligand) superfamily, membrane-bound member 13	619441
ILMN_2570699	0.00369214	2.32976e-05	4.63269	29.9312	3.93648	-2.30598	-	-	-
ILMN_2587515	0.00369127	2.28443e-05	4.64122	-30.0995	3.93069	1.59178	Ywhag	tyrosine 3-monooxygenase/tryptophan 5-monooxygenase activation protein, gamma polypeptide	22628
ILMN_2623844	0.00369127	2.28045e-05	4.64198	-30.1145	3.91419	1.30812	Pkp4	plakophilin 4	227937
ILMN_3072319	0.00377344	2.45383e-05	4.61015	-29.4911	3.90497	2.30539	Slx4ip	SLX4 interacting protein	74243
ILMN_2497745	0.00377344	2.44433e-05	4.61184	-29.5238	3.90473	1.37517	Map9	microtubule-associated protein 9	213582
ILMN_2998135	0.00377344	2.46582e-05	4.60804	29.4501	3.88904	-1.15725	Atg5	autophagy related 5	11793
ILMN_2467245	0.00377344	2.44108e-05	4.61242	29.535	3.88744	-2.48817	Tnf	tumor necrosis factor	21926
ILMN_3149944	0.00378363	2.49601e-05	4.60275	29.348	3.88079	-0.848719	Cklf	chemokine-like factor	75458
ILMN_1254008	0.00377344	2.47126e-05	4.60708	-29.4316	3.86493	0.72635	-	-	-
ILMN_2924839	0.00379952	2.59701e-05	4.58553	-29.0175	3.84815	1.86096	Oas1a	2'-5' oligoadenylate synthetase 1A	246730
ILMN_1253840	0.00379096	2.51897e-05	4.59878	-29.2714	3.84334	1.82386	Ep400	E1A binding protein p400	75560
ILMN_1241455	0.00379952	2.6132e-05	4.58283	-28.9661	3.83029	1.21559	Lurap1	leucine rich adaptor protein 1	68075
ILMN_2737713	0.00379952	2.64626e-05	4.57737	-28.8623	3.82993	2.70445	Edn1	endothelin 1	13614
ILMN_2486818	0.00379952	2.652e-05	4.57643	-28.8445	3.82769	3.00899	Arhgef7	Rho guanine nucleotide exchange factor (GEF7)	54126
ILMN_2499888	0.00379952	2.6656e-05	4.5742	-28.8024	3.81563	1.39797	-	-	-
ILMN_3029849	0.00379952	2.69459e-05	4.56951	28.7135	3.80394	-5.05661	Cebpe	CCAAT/enhancer binding protein (C/EBP), epsilon	110794
ILMN_2523844	0.00379952	2.6557e-05	4.57582	28.833	3.79657	-2.37747	Adnp	activity-dependent neuroprotective protein	11538
ILMN_1250435	0.00379952	2.74481e-05	4.56149	-28.5626	3.79017	3.69647	Sh3d21	SH3 domain containing 21	66938
ILMN_2560631	0.00379952	2.77894e-05	4.55612	-28.4619	3.78041	2.04037	Harbi1	harbinger transposase derived 1	241547
ILMN_3105343	0.00379952	2.77873e-05	4.55615	-28.4626	3.76526	1.20927	Adarb1	adenosine deaminase, RNA-specific, B1	110532
ILMN_2710253	0.00380615	2.82018e-05	4.54972	-28.3425	3.76466	3.35973	Cyr61	cysteine rich protein 61	16007
ILMN_3104271	0.00379952	2.71342e-05	4.56648	-28.6565	3.75864	0.665227	Abcc9	ATP-binding cassette, sub-family C (CFTR/MRP), member 9	20928
ILMN_2654197	0.00382608	2.85323e-05	4.54466	-28.2483	3.75237	1.82883	Tbc1d14	TBC1 domain family, member 14	100855
ILMN_1221226	0.00379952	2.69159e-05	4.56999	28.7227	3.75219	-1.42922	Suv420h1	suppressor of variegation 4-20 homolog 1 (Drosophila)	225888
ILMN_2493231	0.00379952	2.77481e-05	4.55677	-28.474	3.74932	0.875605	Zswim5	zinc finger SWIM-type containing 5	74464
ILMN_2618714	0.00380615	2.82003e-05	4.54975	-28.3429	3.74067	1.02794	Pdgfb	platelet derived growth factor, B polypeptide	18591
ILMN_2499056	0.00379952	2.66946e-05	4.57358	28.7905	3.73467	-1.11701	-	-	-
ILMN_1248312	0.00386771	2.90277e-05	4.53719	-28.1098	3.70371	0.926369	Prr5	proline rich 5 (renal)	109270
ILMN_2547209	0.00402554	3.05902e-05	4.51442	-27.6921	3.68407	2.53965	Azi2	5-azacytidine induced gene 2	27215
ILMN_1255967	0.00402554	3.05971e-05	4.51432	-27.6903	3.67027	2.65402	-	-	-
ILMN_2711772	0.00408715	3.12607e-05	4.505	-27.5211	3.65911	1.74338	Micall2	MICAL-like 2	231830
ILMN_1243565	0.00414156	3.18749e-05	4.49655	-27.3686	3.63357	1.22644	Manba	mannosidase, beta A, lysosomal	110173
ILMN_2848583	0.00416387	3.22456e-05	4.49153	27.2784	3.62179	-2.16155	Mtch2	mitochondrial carrier 2	56428
ILMN_1245757	0.00420145	3.29384e-05	4.4823	27.1133	3.59557	-2.27865	Nans	N-acetylneuraminic acid synthase (sialic acid synthase)	94181
ILMN_1223045	0.00427568	3.37247e-05	4.47205	26.9312	3.58292	-0.841953	2810417H13Rik	RIKEN cDNA 2810417H13 gene	68026
ILMN_1226017	0.00420145	3.28837e-05	4.48302	27.1261	3.56459	-2.56156	2610035D17Rik	RIKEN cDNA 2610035D17 gene	72386
ILMN_2418366	0.00433267	3.54165e-05	4.45079	-26.5572	3.53705	1.5986	6720427H10Rik	RIKEN cDNA 6720427H10 gene	77884
ILMN_1218247	0.00433267	3.55941e-05	4.44862	-26.5193	3.52843	2.82063	-	-	-
ILMN_2614692	0.00433267	3.53562e-05	4.45153	-26.5701	3.52602	1.61727	Zfyve9	zinc finger, FYVE domain containing 9	230597
ILMN_3074952	0.00433267	3.46047e-05	4.46087	26.7337	3.5083	-2.45682	Copg1	coatomer protein complex, subunit gamma 1	54161
ILMN_1218378	0.00433267	3.51008e-05	4.45468	-26.6252	3.49259	0.878776	Cep162	centrosomal protein 162	382090
ILMN_2981169	0.00430739	3.41807e-05	4.46622	26.828	3.48369	-1.41391	Ifit2	interferon-induced protein with tetratricopeptide repeats 2	15958
ILMN_1227748	0.00433267	3.56241e-05	4.44826	26.5129	3.43515	-1.39435	Rab11fip3	RAB11 family interacting protein 3 (class II)	215445
ILMN_1228832	0.00457436	3.89233e-05	4.40979	25.8504	3.43433	-4.67212	Ngp	neutrophilic granule protein	18054
ILMN_2719256	0.00460144	3.95936e-05	4.40237	25.7246	3.42719	-4.57566	Mpo	myeloperoxidase	17523
ILMN_1229913	0.00465936	4.03147e-05	4.39454	25.5922	3.409	-2.75145	Fundc1	FUN14 domain containing 1	72018
ILMN_2661786	0.00455915	3.85759e-05	4.41368	-25.9167	3.39942	1.02312	Pomgnt1	protein O-linked mannose beta 1,2-N-acetylglucosaminyltransferase	68273
ILMN_1218327	0.00451673	3.77851e-05	4.42268	-26.0705	3.39545	0.709274	Alg8	asparagine-linked glycosylation 8 (alpha-1,3-glucosyltransferase)	381903
ILMN_1235833	0.00457968	3.91875e-05	4.40685	-25.8005	3.38847	1.11061	Zfp955a	zinc finger protein 955A	77652
ILMN_1220897	0.00455915	3.83983e-05	4.41569	-25.9509	3.37894	0.724821	Vmn1r84	vomeronasal 1 receptor 84	171267
ILMN_1220553	0.00442252	3.65742e-05	4.43683	26.3143	3.37121	-1.06877	Rap2a	RAS related protein 2a	76108
ILMN_2565964	0.0047995	4.26744e-05	4.36983	-25.1795	3.34869	1.40024	Fto	fat mass and obesity associated	26383
ILMN_2747687	0.00451673	3.77269e-05	4.42335	26.082	3.33393	-1.05501	Mpg	N-methylpurine-DNA glycosylase	268395
ILMN_1238360	0.0047995	4.24747e-05	4.37187	25.2133	3.32704	-3.29539	-	-	-
ILMN_1251123	0.0047646	4.14531e-05	4.38244	-25.3894	3.32345	1.06902	2210016L21Rik	RIKEN cDNA 2210016L21 gene	72357
ILMN_2598033	0.00477752	4.17939e-05	4.37889	-25.33	3.30142	0.909345	Smarca2	SWI/SNF related, matrix associated, actin dependent regulator of chromatin, subfamily a, member 2	67155
ILMN_2712075	0.00493283	4.40958e-05	4.3556	24.9448	3.29993	-5.23563	Lcn2	lipocalin 2	16819
ILMN_1215785	0.00499971	4.54106e-05	4.34284	-24.7362	3.29096	2.28049	Bcl10	B cell leukemia/lymphoma 10	12042
ILMN_2583318	0.00479775	4.22002e-05	4.37469	25.2601	3.28806	-2.56843	Echs1	enoyl Coenzyme A hydratase, short chain, 1, mitochondrial	93747
ILMN_2422982	0.00499971	4.50558e-05	4.34625	-24.7917	3.28225	2.44299	Synpo	synaptopodin	104027
ILMN_1234384	0.005065	4.62457e-05	4.33493	-24.6077	3.27283	2.56529	Dido1	death inducer-obliterator 1	23856
ILMN_1233738	0.0051394	4.74581e-05	4.32369	24.4263	3.24584	-0.826204	Ttc9c	tetratricopeptide repeat domain 9C	70387
ILMN_1233684	0.0051394	4.76621e-05	4.32183	-24.3963	3.24285	2.79719	Nucks1	nuclear casein kinase and cyclin-dependent kinase substrate 1	98415
ILMN_2544305	0.00506691	4.65054e-05	4.3325	-24.5683	3.23788	1.76406	Nnmt	nicotinamide N-methyltransferase	18113
ILMN_2711651	0.00517476	4.82374e-05	4.31662	24.3128	3.23002	-1.20048	-	-	-
ILMN_2416764	0.00499971	4.53456e-05	4.34346	24.7463	3.19861	-3.17265	Cacna1d	calcium channel, voltage-dependent, L type, alpha 1D subunit	12289
ILMN_2638708	0.00521801	4.91394e-05	4.30857	-24.1844	3.19007	2.48569	Ccdc171	coiled-coil domain containing 171	320226
ILMN_2961933	0.0052194	4.9402e-05	4.30626	-24.1475	3.18441	2.5975	Nid2	nidogen 2	18074
ILMN_2628271	0.00530227	5.06934e-05	4.29505	23.97	3.16277	-1.17993	-	-	-
ILMN_1221168	0.00532093	5.12157e-05	4.2906	-23.8999	3.14501	1.11094	Ctu2	cytosolic thiouridylase subunit 2	66965
ILMN_2913069	0.00532093	5.26865e-05	4.2783	-23.7071	3.1406	1.40035	Aoc2	amine oxidase, copper containing 2 (retina-specific)	237940
ILMN_2581989	0.00532093	5.2355e-05	4.28104	-23.75	3.11949	2.99015	C2cd4a	C2 calcium-dependent domain containing 4A	244911
ILMN_1248493	0.00532093	5.20756e-05	4.28337	-23.7863	3.08576	1.25816	Gm14207	predicted gene 14207	100043609
ILMN_1237216	0.00532093	5.27906e-05	4.27744	23.6937	3.08401	-3.3024	-	-	-
ILMN_2591031	0.00530227	5.05448e-05	4.29632	23.9901	3.0793	-3.02283	Fam129a	family with sequence similarity 129, member A	63913
ILMN_2519030	0.00521801	4.89351e-05	4.31038	24.2132	3.0534	-1.23243	2610001J05Rik	RIKEN cDNA 2610001J05 gene	66520
ILMN_2419858	0.00532093	5.27721e-05	4.2776	-23.6961	3.05148	1.04171	E230020D15Rik	RIKEN cDNA E230020D15 gene	319744
ILMN_1237964	0.00532093	5.29066e-05	4.27649	23.6789	3.03297	-2.59756	Sh3yl1	Sh3 domain YSC-like 1	24057
ILMN_2493021	0.00532093	5.20633e-05	4.28347	23.7879	3.00707	-1.46023	Fbxw2	F-box and WD-40 domain protein 2	30050
ILMN_2536518	0.00576613	6.09166e-05	4.21526	22.743	2.99822	-1.23098	-	-	-
ILMN_2741169	0.00557597	5.5709e-05	4.25407	-23.3319	2.98889	1.02674	Cd8b1	CD8 antigen, beta chain 1	12526
ILMN_1240566	0.00559578	5.6977e-05	4.2443	-23.1822	2.97094	1.1063	Cep170	centrosomal protein 170	545389
ILMN_2754067	0.00559519	5.6436e-05	4.24844	-23.2455	2.95622	0.850724	Osbpl10	oxysterol binding protein-like 10	74486
ILMN_2720107	0.00576613	6.08756e-05	4.21556	-22.7474	2.95452	3.08058	Crybb3	crystallin, beta B3	12962
ILMN_1214375	0.0057791	6.13299e-05	4.21233	-22.699	2.94265	1.2803	Gpn2	GPN-loop GTPase 2	100210
ILMN_2665496	0.00565913	5.84336e-05	4.23334	-23.0154	2.93878	1.06837	Ankrd9	ankyrin repeat domain 9	74251
ILMN_2514522	0.00566372	5.87517e-05	4.23098	-22.9797	2.93472	1.09019	4930533K18Rik	RIKEN cDNA 4930533K18 gene	75189
ILMN_3126609	0.00559578	5.68925e-05	4.24495	23.192	2.92792	-3.51429	Ceacam1	carcinoembryonic antigen-related cell adhesion molecule 1	26365
ILMN_1227526	0.00559519	5.63627e-05	4.24901	23.2542	2.92009	-1.51048	Dock9	dedicator of cytokinesis 9	105445
ILMN_2648100	0.00599209	6.58818e-05	4.18123	22.2387	2.91698	-2.55454	-	-	-
ILMN_2450155	0.00599209	6.51292e-05	4.18622	22.312	2.91526	-1.84128	-	-	-
ILMN_1214290	0.00592557	6.31676e-05	4.19951	-22.5081	2.9108	1.96605	-	-	-
ILMN_3149218	0.00566643	5.90507e-05	4.22877	-22.9463	2.89161	0.742654	Cacfd1	calcium channel flower domain containing 1	381356
ILMN_1220581	0.0059661	6.40493e-05	4.19349	-22.419	2.89017	1.81198	Fip1l1	FIP1 like 1 (S, cerevisiae)	66899
ILMN_2671829	0.0060095	6.63605e-05	4.17809	-22.1927	2.85752	2.00088	Atl3	atlastin GTPase 3	109168
ILMN_1246510	0.00565913	5.84299e-05	4.23336	23.0158	2.85604	-1.30879	-	-	-
ILMN_1240671	0.0059661	6.44553e-05	4.19074	-22.3785	2.85036	1.29884	-	-	-
ILMN_2489694	0.00559931	5.72805e-05	4.24199	23.147	2.81799	-0.84189	Tada3	transcriptional adaptor 3	101206
ILMN_2463181	0.00617639	6.84987e-05	4.16432	-21.9922	2.81071	1.69807	Tnc	tenascin C	21923
ILMN_1218434	0.0059661	6.42328e-05	4.19224	-22.4007	2.81	0.869934	C1ra	complement component 1, r subcomponent A	50909
ILMN_1255833	0.00572693	5.9955e-05	4.22217	22.8468	2.80024	-1.11264	App	amyloid beta (A4) precursor protein	11820
ILMN_2932662	0.00633729	7.0889e-05	4.14942	-21.7773	2.77352	3.58271	Rasl11a	RAS-like, family 11, member A	68895
ILMN_1253191	0.00663937	7.67507e-05	4.11492	-21.2876	2.75481	2.42233	-	-	-
ILMN_2999627	0.00599209	6.57607e-05	4.18203	-22.2505	2.75431	0.644073	Gjb2	gap junction protein, beta 2	14619
ILMN_1255010	0.00628556	7.00098e-05	4.15484	-21.8553	2.74378	1.17252	Map2k5	mitogen-activated protein kinase kinase 5	23938
ILMN_1234996	0.00599209	6.57256e-05	4.18227	22.2539	2.72109	-1.33269	Msx3	msh homeobox 3	17703
ILMN_1214659	0.00696874	8.12836e-05	4.09	20.9407	2.69364	-2.29173	-	-	-
ILMN_2577511	0.00702681	8.23566e-05	4.0843	-20.8622	2.69304	0.79391	Tmem167	transmembrane protein 167	66074
ILMN_1241341	0.00661511	7.5894e-05	4.11979	-21.3561	2.69068	1.60364	-	-	-
ILMN_2733793	0.00696874	8.09639e-05	4.09171	20.9643	2.68995	-4.35673	Coro1a	coronin, actin binding protein 1A	12721
ILMN_3160174	0.00641037	7.23193e-05	4.14075	-21.6532	2.67332	0.871649	Nrp	neural regeneration protein	654309
ILMN_2971964	0.00663937	7.68071e-05	4.1146	-21.2831	2.61651	0.981923	Adam4	a disintegrin and metallopeptidase domain 4	11498
ILMN_2690135	0.00656522	7.46939e-05	4.12671	-21.4538	2.60521	0.641106	Acsl4	acyl-CoA synthetase long-chain family member 4	50790
ILMN_1230369	0.00738636	8.94412e-05	4.04846	-20.3748	2.59704	1.01807	Mast2	microtubule associated serine/threonine kinase 2	17776
ILMN_2623064	0.00702681	8.26328e-05	4.08285	-20.8422	2.59568	1.6195	Snx24	sorting nexing 24	69226
ILMN_2544661	0.00653416	7.40282e-05	4.1306	21.5089	2.59419	-1.44019	Lamtor2	late endosomal/lysosomal adaptor, MAPK and MTOR activator 2	83409
ILMN_2691815	0.00660009	7.54061e-05	4.12259	21.3956	2.58272	-1.53554	G3bp2	GTPase activating protein (SH3 domain) binding protein 2	23881
ILMN_1224697	0.00634386	7.12657e-05	4.14712	21.7443	2.56559	-0.895538	Fbxl12	F-box and leucine-rich repeat protein 12	30843
ILMN_1245420	0.00753083	9.55312e-05	4.01985	-19.9938	2.53571	1.3882	Zmym6	zinc finger, MYM-type 6	100177
ILMN_2737685	0.00747814	9.366e-05	4.02845	-20.1075	2.52799	3.72988	Mmp13	matrix metallopeptidase 13	17386
ILMN_1238535	0.00707833	8.35771e-05	4.07791	20.7745	2.49716	-2.07688	Wls	wntless homolog (Drosophila)	68151
ILMN_2883063	0.00746159	9.13514e-05	4.03928	-20.2518	2.49369	1.8333	Adcy2	adenylate cyclase 2	210044
ILMN_2516338	0.00714633	8.50669e-05	4.07024	-20.6696	2.47492	0.799051	-	-	-
ILMN_2706972	0.00721903	8.66187e-05	4.06239	-20.5628	2.47275	0.946402	Spata9	spermatogenesis associated 9	75571
ILMN_2858666	0.00750692	9.47382e-05	4.02347	-20.0417	2.46682	2.24727	Shd	src homology 2 domain-containing transforming protein D	20420
ILMN_1254526	0.00714633	8.54047e-05	4.06852	-20.6461	2.46292	0.74637	Bmp2k	BMP2 inducible kinase	140780
ILMN_1242659	0.00788493	0.00010177	3.99238	-19.6346	2.46043	2.1031	Zc3hav1	zinc finger CCCH type, antiviral 1	78781
ILMN_3163110	0.00746159	9.23762e-05	4.03444	-20.1872	2.45345	1.42829	Grik5	glutamate receptor, ionotropic, kainate 5 (gamma 2)	14809
ILMN_2498357	0.00747814	9.3642e-05	4.02853	-20.1086	2.4489	0.620105	Zmynd8	zinc finger, MYND-type containing 8	228880
ILMN_2738825	0.00750122	9.43076e-05	4.02545	-20.0678	2.44822	1.66291	Acta1	actin, alpha 1, skeletal muscle	11459
ILMN_1252127	0.00753083	9.57598e-05	4.01882	-19.9802	2.4347	1.72736	-	-	-
ILMN_2737686	0.00726573	8.75264e-05	4.05786	20.5015	2.42803	-1.79971	Efcab11	EF-hand calcium binding domain 11	78767
ILMN_3096144	0.00739395	9.01314e-05	4.04512	20.33	2.41298	-2.94816	Stat3	signal transducer and activator of transcription 3	20848
ILMN_2915303	0.00790268	0.000103888	3.98343	19.519	2.40896	-3.58307	Trem3	triggering receptor expressed on myeloid cells 3	58218
ILMN_1249313	0.00802056	0.000106205	3.97386	-19.396	2.38333	0.726353	-	-	-
ILMN_2933151	0.00746159	9.24608e-05	4.03404	-20.1819	2.37941	0.8153	Rab11fip2	RAB11 family interacting protein 2 (class I)	74998
ILMN_2594539	0.00820561	0.000111401	3.95311	19.1321	2.37045	-1.142	-	-	-
ILMN_2421641	0.00802987	0.000106716	3.97177	-19.3693	2.33428	2.42499	Cacfd1	calcium channel flower domain containing 1	381356
ILMN_1232922	0.00714633	8.4801e-05	4.0716	20.6881	2.33148	-0.737047	Ttc33	tetratricopeptide repeat domain 33	67515
ILMN_1244225	0.00789972	0.000103472	3.98518	-19.5415	2.32771	1.47897	-	-	-
ILMN_1260538	0.00789972	0.000103233	3.98618	-19.5544	2.31705	1.35086	-	-	-
ILMN_1228944	0.00738636	8.96857e-05	4.04728	20.3589	2.31134	-1.04263	Ccnc	cyclin C	51813
ILMN_2718284	0.00831985	0.00011494	3.93953	18.9613	2.30312	-1.32352	Mfsd1	major facilitator superfamily domain containing 1	66868
ILMN_2582748	0.00764315	9.75801e-05	4.01064	-19.8726	2.3005	0.709227	-	-	-
ILMN_2662602	0.00785164	0.000100965	3.99583	-19.6793	2.29863	0.987869	Mylk	myosin, light polypeptide kinase	107589
ILMN_2674979	0.00848128	0.000120061	3.9206	18.7257	2.27713	-2.01673	Fus	fused in sarcoma	233908
ILMN_2616556	0.00792668	0.000104583	3.98054	-19.4817	2.27355	1.11874	Ctnnb1	catenin (cadherin associated protein), beta 1	12387
ILMN_1212958	0.00848128	0.000119407	3.92297	-18.7551	2.26886	1.16551	A930004J17Rik	RIKEN cDNA A930004J17 gene	319635
ILMN_2646052	0.00831985	0.000114788	3.9401	-18.9685	2.25178	2.56025	C4a	complement component 4A (Rodgers blood group)	625018
ILMN_2801427	0.00746159	9.25134e-05	4.0338	20.1786	2.24879	-0.874044	Cmtm8	CKLF-like MARVEL transmembrane domain containing 8	70031
ILMN_1216592	0.00789972	0.00010287	3.98771	-19.5742	2.24817	0.777336	Mettl3	methyltransferase like 3	56335
ILMN_2510233	0.00746159	9.27393e-05	4.03274	20.1645	2.22836	-0.767135	Stat1	signal transducer and activator of transcription 1	20846
ILMN_1216860	0.00831985	0.00011447	3.94131	-18.9836	2.22144	1.59953	Gm19590	predicted gene, 19590	100503198
ILMN_2590061	0.00764315	9.79189e-05	4.00913	19.8529	2.21436	-1.10189	Mutyh	mutY DNA glycosylase	70603
ILMN_2644061	0.00807527	0.000108859	3.96313	-19.2592	2.21262	1.00693	Tsr1	TSR1 20S rRNA accumulation	104662
ILMN_2588610	0.00843354	0.00011772	3.92915	-18.8318	2.20597	1.42551	Chmp7	charged multivesicular body protein 7	105513
ILMN_1218890	0.00804491	0.000108005	3.96656	19.3027	2.20523	-2.60084	-	-	-
ILMN_1218353	0.00848128	0.000120414	3.91932	-18.7099	2.18707	2.02136	Cnrip1	cannabinoid receptor interacting protein 1	380686
ILMN_1240174	0.00895741	0.000130627	3.88397	-18.278	2.18449	2.52491	Agtpbp1	ATP/GTP binding protein 1	67269
ILMN_2561818	0.00818594	0.000110742	3.95569	-19.1647	2.15404	0.732551	Vezt	vezatin, adherens junctions transmembrane protein	215008
ILMN_1222149	0.00848466	0.000120868	3.91769	-18.6898	2.13993	1.40475	Cdk12	cyclin-dependent kinase 12	69131
ILMN_2544368	0.00831985	0.000113934	3.94335	19.0092	2.13167	-2.06727	Rgs19	regulator of G-protein signaling 19	56470
ILMN_2730425	0.00804491	0.000108065	3.96631	19.2996	2.12966	-1.32699	Ryr1	ryanodine receptor 1, skeletal muscle	20190
ILMN_1221985	0.00802987	0.000107096	3.97023	19.3496	2.12726	-1.23797	-	-	-
ILMN_1219063	0.00789972	0.000103063	3.9869	19.5636	2.1266	-0.92684	Supt20	suppressor of Ty 20	56790
ILMN_2591029	0.00832243	0.000115374	3.93789	18.9408	2.1261	-2.37002	Fam129a	family with sequence similarity 129, member A	63913
ILMN_2824593	0.00895741	0.000131028	3.88264	18.2619	2.12326	-1.05391	Kbtbd2	kelch repeat and BTB (POZ) domain containing 2	210973
ILMN_2490287	0.0093239	0.000140544	3.85219	-17.8981	2.12109	1.15596	-	-	-
ILMN_2454307	0.00831985	0.000114389	3.94162	18.9875	2.11235	-1.81717	Ap3m1	adaptor-related protein complex 3, mu 1 subunit	55946
ILMN_1215363	0.00926592	0.000138514	3.85851	17.973	2.10357	-1.84528	Srpk2	serine/arginine-rich protein specific kinase 2	20817
ILMN_3130403	0.00843751	0.000118179	3.92746	-18.8108	2.08336	0.775531	Smagp	small cell adhesion glycoprotein	207818
ILMN_2888902	0.0093239	0.000141292	3.84988	17.8709	2.07715	-1.69258	Pcmt1	protein-L-isoaspartate (D-aspartate) O-methyltransferase 1	18537
ILMN_2616262	0.00906395	0.000133453	3.87467	-18.1661	2.07633	2.25104	Pkig	protein kinase inhibitor, gamma	18769
ILMN_2702266	0.00895653	0.000130159	3.88553	-18.2968	2.07018	1.57098	Crygs	crystallin, gamma S	12970
ILMN_2464201	0.00896665	0.000131591	3.88077	-18.2394	2.06544	1.67386	3110021A11Rik	RIKEN cDNA 3110021A11 gene	67289
ILMN_2734848	0.00911579	0.000134652	3.87079	-18.1195	2.06072	2.05319	-	-	-
ILMN_1260378	0.00928815	0.000139418	3.85568	17.9395	2.05207	-0.551859	Csrp1	cysteine and glycine-rich protein 1	13007
ILMN_2635516	0.00945845	0.0001474	3.8315	-17.655	2.04648	1.78243	Phf12	PHD finger protein 12	268448
ILMN_1221530	0.00945845	0.00014728	3.83186	17.6591	2.03725	-0.652151	Adcy7	adenylate cyclase 7	11513
ILMN_2676127	0.00926592	0.000138625	3.85816	-17.9689	2.03538	2.51603	Scarf2	scavenger receptor class F, member 2	224024
ILMN_2643951	0.00912821	0.000135272	3.86879	-18.0956	2.03092	1.63924	Fbxl18	F-box and leucine-rich repeat protein 18	231863
ILMN_1252389	0.00881863	0.000127311	3.89513	-18.4133	2.01639	0.922333	-	-	-
ILMN_1229418	0.00947504	0.000149017	3.82676	17.5998	2.00118	-3.64734	Hps3	Hermansky-Pudlak syndrome 3	12807
ILMN_1245924	0.00883783	0.000128011	3.89275	18.3844	2.00109	-2.83205	Map3k8	mitogen-activated protein kinase kinase kinase 8	26410
ILMN_1245916	0.00869275	0.000124844	3.90363	-18.517	1.99763	0.646926	-	-	-
ILMN_2645645	0.00848128	0.000120006	3.9208	18.7282	1.98871	-1.22845	Hnrnpa0	heterogeneous nuclear ribonucleoprotein A0	77134
ILMN_1221620	0.00869275	0.000125078	3.90282	18.5071	1.98236	-1.54474	Il18rap	interleukin 18 receptor accessory protein	16174
ILMN_2707198	0.00835955	0.000116288	3.93447	18.898	1.97626	-0.901705	As3mt	arsenic (+3 oxidation state) methyltransferase	57344
ILMN_2723860	0.00958582	0.00015305	3.81517	17.4653	1.97619	-2.98889	-	-	-
ILMN_1215009	0.00990287	0.000161623	3.7915	-17.194	1.96793	1.01953	Ift27	intraflagellar transport 27	67042
ILMN_2719139	0.00990287	0.000161821	3.79096	17.188	1.94713	-3.02467	AB124611	cDNA sequence AB124611	382062
ILMN_1230697	0.00990287	0.000161389	3.79213	-17.2012	1.93372	0.961016	Scaf8	SR-related CTD-associated factor 8	106583
ILMN_2465905	0.0100546	0.000164861	3.78288	17.0963	1.92896	-1.86324	2310007O11Rik	RIKEN cDNA 2310007O11 gene	74177
ILMN_2729422	0.00945845	0.000146657	3.8337	-17.6806	1.91211	1.394	Ror2	receptor tyrosine kinase-like orphan receptor 2	26564
ILMN_1254179	0.00854771	0.000122174	3.91302	18.6322	1.90995	-0.863813	Rap2b	RAP2B, member of RAS oncogene family	74012
ILMN_2543809	0.0100556	0.000166296	3.77912	-17.0538	1.90983	1.04711	9030624J02Rik	RIKEN cDNA 9030624J02 gene	71517
ILMN_2606144	0.00926592	0.000138641	3.85811	17.9683	1.90846	-2.66689	Cd300lf	CD300 molecule like family member F	246746
ILMN_1239448	0.0098582	0.000159285	3.79783	17.2662	1.90799	-1.21754	Manbal	mannosidase, beta A, lysosomal-like	69161
ILMN_2663083	0.010078	0.000167642	3.77562	17.0143	1.89737	-4.58007	Fcnb	ficolin B	14134
ILMN_2731197	0.0100556	0.000165646	3.78082	-17.073	1.89423	0.954239	Cc2d1b	coiled-coil and C2 domain containing 1B	319965
ILMN_2503508	0.0101457	0.000169749	3.77019	-16.9534	1.88964	0.769702	Zfp628	zinc finger protein 628	232816
ILMN_2567234	0.0101556	0.0001704	3.76853	-16.9347	1.88178	1.02219	-	-	-
ILMN_1247556	0.00958582	0.000152568	3.81654	-17.4811	1.86414	1.38262	Ern1	endoplasmic reticulum (ER) to nucleus signalling 1	78943
ILMN_3105563	0.0093689	0.000144105	3.84132	17.77	1.85703	-2.94734	Dmkn	dermokine	73712
ILMN_1215164	0.00961095	0.000153911	3.81273	-17.4372	1.85559	1.39677	Prc1	protein regulator of cytokinesis 1	233406
ILMN_2796353	0.0093239	0.000141167	3.85027	17.8754	1.85216	-1.704	Rad23b	RAD23 homolog B, nucleotide excision repair protein	19359
ILMN_1240019	0.00947504	0.000148712	3.82765	-17.6101	1.85168	1.06848	Cux1	cut-like homeobox 1	13047
ILMN_2684838	0.0093689	0.000144249	3.84089	-17.7649	1.83712	0.724683	Olfr550	olfactory receptor 550	259108
ILMN_1237174	0.0093689	0.000144661	3.83965	-17.7504	1.83608	0.739278	Elmo1	engulfment and cell motility 1	140580
ILMN_2740207	0.00966906	0.000155304	3.80882	-17.3921	1.83598	1.32629	Exoc3l4	exocyst complex component 3-like 4	74190
ILMN_1241793	0.00958582	0.000152356	3.81714	-17.4881	1.81925	1.04228	Vps13b	vacuolar protein sorting 13B	666173
ILMN_2771584	0.00946781	0.000147998	3.82974	-17.6345	1.791	0.632609	Srcin1	SRC kinase signaling inhibitor 1	56013
ILMN_1214094	0.00958582	0.000152809	3.81585	-17.4732	1.78972	0.861612	Kcnrg	potassium channel regulator	328424
ILMN_2699700	0.0105963	0.000181341	3.7415	16.6345	1.78648	-1.45487	Arpc1a	actin related protein 2/3 complex, subunit 1A	56443
ILMN_1224434	0.0108018	0.000186407	3.72954	16.5033	1.76846	-0.615374	Mtdh	metadherin	67154
ILMN_2730701	0.0093689	0.000143561	3.84296	17.7893	1.75358	-1.11611	Pqlc3	PQ loop repeat containing	217430
ILMN_2838139	0.010078	0.000167653	3.77559	-17.014	1.73439	1.24754	Zfp52	zinc finger protein 52	22710
ILMN_1232313	0.0110869	0.000192917	3.71463	-16.3412	1.73412	1.21615	-	-	-
ILMN_2781689	0.0093689	0.000144625	3.83976	17.7516	1.72552	-0.994584	Kif2a	kinesin family member 2A	16563
ILMN_2465985	0.0093689	0.000144006	3.84162	17.7735	1.72509	-0.958938	-	-	-
ILMN_2610204	0.0113266	0.000201419	3.6959	16.1397	1.70587	-1.7875	Mtch2	mitochondrial carrier 2	56428
ILMN_2909238	0.0108026	0.000186938	3.7283	-16.4898	1.68683	2.73752	Sptb	spectrin beta, erythrocytic	20741
ILMN_2429437	0.0105132	0.000178412	3.74858	-16.7126	1.67875	1.38093	Ccdc92	coiled-coil domain containing 92	215707
ILMN_1232593	0.0113266	0.000199775	3.69946	-16.1778	1.66032	1.19151	Tut1	terminal uridylyl transferase 1, U6 snRNA-specific	70044
ILMN_1212809	0.0101417	0.000169198	3.77161	16.9692	1.6493	-1.90442	Klhl42	kelch-like 42	232539
ILMN_2729153	0.010382	0.000175192	3.75649	-16.8003	1.63916	0.950871	Nos3	nitric oxide synthase 3, endothelial cell	18127
ILMN_1246130	0.0117794	0.000212407	3.67283	-15.8949	1.62809	1.71604	Cit	citron	12704
ILMN_2779858	0.00979676	0.000157823	3.80183	17.3119	1.62745	-1.04819	S100a14	S100 calcium binding protein A14	66166
ILMN_2711241	0.00990287	0.0001619	3.79075	17.1856	1.61114	-1.14059	Grap2	GRB2-related adaptor protein 2	17444
ILMN_1244343	0.0117794	0.000212807	3.67201	15.8863	1.60568	-2.44741	Sun2	Sad1 and UNC84 domain containing 2	223697
ILMN_1248425	0.00958582	0.000151953	3.81829	17.5014	1.60362	-0.644384	Naif1	nuclear apoptosis inducing factor 1	71254
ILMN_1231573	0.0113266	0.00020017	3.6986	16.1686	1.59558	-4.71654	Serpinb1a	serine (or cysteine) peptidase inhibitor, clade B, member 1a	66222
ILMN_2430051	0.0105963	0.000180726	3.74298	16.6508	1.58632	-2.2224	2210037E17Rik	RIKEN cDNA 2210037E17 gene	73665
ILMN_2842802	0.0124393	0.00022895	3.64026	-15.5555	1.58465	1.06342	Fam69a	family with sequence similarity 69, member A	67266
ILMN_2439341	0.0116579	0.000207869	3.68221	-15.994	1.57041	1.35826	Vars	valyl-tRNA synthetase	22321
ILMN_2485839	0.0105963	0.000180989	3.74235	16.6438	1.56862	-1.91326	Tnfrsf1b	tumor necrosis factor receptor superfamily, member 1b	21938
ILMN_2755337	0.0107109	0.000184327	3.73441	16.5566	1.5671	-2.46203	-	-	-
ILMN_1244702	0.0106309	0.000182441	3.73888	-16.6056	1.55554	0.733112	-	-	-
ILMN_1259822	0.0124393	0.000229588	3.63905	-15.543	1.55523	1.89231	Caskin2	CASK-interacting protein 2	140721
ILMN_1224380	0.0122768	0.000225359	3.64712	15.6264	1.55001	-1.69495	Gosr2	golgi SNAP receptor complex member 2	56494
ILMN_1235322	0.0100556	0.00016632	3.77905	17.0531	1.54904	-0.959573	Ska2	spindle and kinetochore associated complex subunit 2	66140
ILMN_2687918	0.0103855	0.000175748	3.75511	16.785	1.54791	-1.36813	Ccdc166	coiled-coil domain containing 166	223648
ILMN_1250956	0.0113266	0.000200383	3.69814	-16.1637	1.54256	1.39582	Prune2	prune homolog 2 (Drosophila)	353211
ILMN_1229763	0.0108693	0.00018861	3.72443	16.4476	1.52623	-3.15262	Dmkn	dermokine	73712
ILMN_1254715	0.0118548	0.000215346	3.66686	-15.8322	1.50351	0.611335	Mrpl37	mitochondrial ribosomal protein L37	56280
ILMN_2688822	0.010382	0.000174848	3.75734	16.8098	1.50325	-1.05483	Ndufv3	NADH dehydrogenase (ubiquinone) flavoprotein 3	78330
ILMN_2661576	0.0118991	0.00021672	3.6641	-15.8032	1.48088	1.69801	Bicc1	BicC family RNA binding protein 1	83675
ILMN_2567911	0.0117794	0.000213413	3.67078	-15.8733	1.48077	1.50339	-	-	-
ILMN_1233167	0.0124676	0.000233033	3.63258	-15.4765	1.4787	1.98767	Arl8b	ADP-ribosylation factor-like 8B	67166
ILMN_2597769	0.0113266	0.000199075	3.70098	-16.1941	1.47167	0.863085	Igf2	insulin-like growth factor 2	16002
ILMN_1247096	0.0128947	0.000245332	3.61025	15.249	1.45976	-2.72291	Agl	amylo-1,6-glucosidase, 4-alpha-glucanotransferase	77559
ILMN_3135697	0.0124676	0.000233017	3.63261	-15.4768	1.4562	0.98009	Zfp869	zinc finger protein 869	66869
ILMN_1233848	0.0113266	0.000200993	3.69682	16.1495	1.45425	-2.13061	Copg1	coatomer protein complex, subunit gamma 1	54161
ILMN_2621921	0.0128751	0.000242496	3.6153	-15.3001	1.44101	1.44799	Clcn7	chloride channel, voltage-sensitive 7	26373
ILMN_1237006	0.0132149	0.000254582	3.59417	-15.0873	1.43248	1.0623	Churc1	churchill domain containing 1	211151
ILMN_2473811	0.0124393	0.000230125	3.63804	-15.5326	1.41026	6.20285	-	-	-
ILMN_1241890	0.0135758	0.000263646	3.57898	14.9359	1.40932	-1.83302	Klf7	Kruppel-like factor 7 (ubiquitous)	93691
ILMN_3137432	0.0133245	0.000257702	3.58888	-15.0344	1.39689	0.776039	Golga2	golgi autoantigen, golgin subfamily a, 2	99412
ILMN_1232084	0.0130786	0.000251331	3.59975	15.1432	1.36129	-1.6456	Tmx4	thioredoxin-related transmembrane protein 4	52837
ILMN_1252111	0.0140303	0.000276998	3.55752	14.7247	1.35558	-1.64492	Arl6ip5	ADP-ribosylation factor-like 6 interacting protein 5	65106
ILMN_2753314	0.0112681	0.00019712	3.70527	16.2402	1.34513	-0.987324	Rtf1	RTF1, Paf1/RNA polymerase II complex component	76246
ILMN_2599897	0.0142617	0.000286528	3.54283	-14.5818	1.33263	0.568087	Srp68	signal recognition particle 68	217337
ILMN_2498416	0.0140303	0.000276689	3.55801	14.7295	1.32996	-0.53471	Zfp207	zinc finger protein 207	22680
ILMN_1234708	0.0138597	0.000271642	3.566	-14.8079	1.32846	0.99185	-	-	-
ILMN_1240161	0.0142534	0.000284128	3.54649	14.6172	1.32748	-1.86236	Gns	glucosamine (N-acetyl)-6-sulfatase	75612
ILMN_2630182	0.0112681	0.000197147	3.70521	16.2395	1.32633	-0.87786	Syp	synaptophysin	20977
ILMN_1213124	0.0138404	0.000270602	3.56767	-14.8242	1.3257	3.30513	Rrp7a	ribosomal RNA processing 7 homolog A (S, cerevisiae)	74778
ILMN_2577643	0.0128947	0.000244467	3.61178	-15.2645	1.32491	1.56215	Ppp6r1	protein phosphatase 6, regulatory subunit 1	243819
ILMN_2783429	0.0138358	0.000269851	3.56888	-14.8361	1.30803	0.55526	Dcp1a	decapping mRNA 1A	75901
ILMN_2653617	0.0128947	0.000245004	3.61083	15.2548	1.29743	-0.966178	Cd63	CD63 antigen	12512
ILMN_3162205	0.0117066	0.000209856	3.67808	15.9503	1.29017	-1.12069	Ipcef1	interaction protein for cytohesin exchange factors 1	320495
ILMN_1226766	0.0124676	0.000231927	3.63465	15.4977	1.28951	-2.59367	Tm6sf1	transmembrane 6 superfamily member 1	107769
ILMN_2480682	0.0142846	0.000288163	3.54036	-14.5579	1.28166	1.2595	Sgms1	sphingomyelin synthase 1	208449
ILMN_2420939	0.0142617	0.00028702	3.54209	14.5746	1.27787	-2.42821	Cdkn2c	cyclin-dependent kinase inhibitor 2C (p18, inhibits CDK4)	12580
ILMN_1218217	0.0124676	0.000232005	3.6345	-15.4962	1.26805	0.756557	Meis1	Meis homeobox 1	17268
ILMN_1221687	0.011688	0.000208963	3.67993	15.9699	1.2577	-0.895165	Mrps9	mitochondrial ribosomal protein S9	69527
ILMN_2877227	0.0148022	0.000304609	3.51626	14.3267	1.24447	-1.41434	Snx13	sorting nexin 13	217463
ILMN_1242437	0.0147725	0.000300137	3.52268	-14.388	1.24224	1.80655	Camk2g	calcium/calmodulin-dependent protein kinase II gamma	12325
ILMN_2748271	0.0128751	0.000242031	3.61613	15.3086	1.23761	-2.48498	Tmem164	transmembrane protein 164	209497
ILMN_1258083	0.0128568	0.000240922	3.61812	15.3288	1.23749	-2.20263	Ica1	islet cell autoantigen 1	15893
ILMN_2765196	0.0148362	0.000307215	3.51256	14.2915	1.23453	-0.557419	Camk2g	calcium/calmodulin-dependent protein kinase II gamma	12325
ILMN_1257445	0.0148022	0.00030568	3.51473	14.3122	1.23176	-2.74979	Agl	amylo-1,6-glucosidase, 4-alpha-glucanotransferase	77559
ILMN_3058391	0.0148362	0.000309024	3.51001	14.2674	1.21693	-1.66384	Rap2c	RAP2C, member of RAS oncogene family	72065
ILMN_2698872	0.0149333	0.000315527	3.50096	14.1819	1.21074	-0.854428	Rai1	retinoic acid induced 1	19377
ILMN_1220624	0.0129878	0.000248965	3.60386	15.1845	1.20185	-2.7541	Brwd3	bromodomain and WD repeat domain containing 3	382236
ILMN_1226099	0.0117794	0.000213217	3.67118	15.8775	1.19501	-6.2856	Tnfsf13b	tumor necrosis factor (ligand) superfamily, member 13b	24099
ILMN_1239607	0.0148362	0.000310444	3.50802	-14.2485	1.18863	0.710783	Dgkz	diacylglycerol kinase zeta	104418
ILMN_1238893	0.015063	0.000322589	3.49135	-14.0916	1.17947	1.18136	Lime1	Lck interacting transmembrane adaptor 1	72699
ILMN_1228338	0.015121	0.000325171	3.48789	-14.0592	1.17943	1.33318	Eps15	epidermal growth factor receptor pathway substrate 15	13858
ILMN_2620053	0.0119472	0.000218168	3.66121	15.773	1.17556	-0.738708	Als2	amyotrophic lateral sclerosis 2 (juvenile)	74018
ILMN_2485594	0.0142617	0.00028697	3.54216	-14.5753	1.1749	2.17259	Dopey1	dopey family member 1	320615
ILMN_2591703	0.0121459	0.000222376	3.65291	15.6865	1.17151	-0.842549	Fzd5	frizzled class receptor 5	14367
ILMN_1254943	0.0140208	0.000275469	3.55993	-14.7483	1.14278	1.27414	Gdpd5	glycerophosphodiester phosphodiesterase domain containing 5	233552
ILMN_1242046	0.0148022	0.000305194	3.51542	-14.3188	1.14257	1.91276	Aqr	aquarius	11834
ILMN_2456243	0.015063	0.000322547	3.49141	-14.0921	1.14145	0.936034	Zfp148	zinc finger protein 148	22661
ILMN_1222637	0.015031	0.000320465	3.49422	14.1185	1.10622	-0.938967	Anp32a	acidic (leucine-rich) nuclear phosphoprotein 32 family, member A	11737
ILMN_2889641	0.0147725	0.000300831	3.52168	-14.3784	1.10444	1.90405	Wnt4	wingless-type MMTV integration site family, member 4	22417
ILMN_1222157	0.0154977	0.000340788	3.46752	-13.8701	1.09491	1.23543	Cul1	cullin 1	26965
ILMN_2720193	0.0135758	0.000264131	3.57818	14.928	1.09004	-1.68285	-	-	-
ILMN_2459720	0.0150298	0.000318789	3.4965	-14.1398	1.08848	2.37515	2510010K19Rik	RIKEN cDNA 2510010K19 gene	78332
ILMN_2432039	0.0148362	0.000308174	3.5112	-14.2787	1.07174	1.84975	-	-	-
ILMN_2747959	0.0149333	0.000315211	3.5014	-14.186	1.06589	2.26908	Dcn	decorin	13179
ILMN_2639734	0.0141313	0.000280343	3.55231	14.6739	1.05698	-2.33737	Apobr	apolipoprotein B receptor	171504
ILMN_2670375	0.0133245	0.000257968	3.58843	15.0299	1.05261	-0.898708	Itm2b	integral membrane protein 2B	16432
ILMN_2593230	0.0157458	0.000347642	3.45887	13.7905	1.05034	-0.874417	Mllt4	myeloid/lymphoid or mixed-lineage leukemia	-
ILMN_2964986	0.0128947	0.000245295	3.61031	15.2496	1.04797	-0.830023	Crem	cAMP responsive element modulator	12916
ILMN_1256102	0.014126	0.000279562	3.55352	-14.6857	1.04344	0.772348	-	-	-
ILMN_1220863	0.0129239	0.000246504	3.60818	15.228	1.03418	-0.789268	Plk4	polo-like kinase 4	20873
ILMN_1212692	0.0154153	0.000336028	3.47362	13.9265	1.02631	-4.55778	Mapk13	mitogen-activated protein kinase 13	26415
ILMN_1239969	0.0158988	0.000361009	3.44248	-13.641	1.01783	2.37923	Cklf	chemokine-like factor	75458
ILMN_2604556	0.0129878	0.000248721	3.60429	15.1888	1.01342	-0.739372	Pde7a	phosphodiesterase 7A	18583
ILMN_1247626	0.0143602	0.000290444	3.53694	14.5249	1.01027	-2.21709	As3mt	arsenic (+3 oxidation state) methyltransferase	57344
ILMN_2949021	0.0158086	0.000353592	3.4515	13.7231	1.00332	-1.3744	Nceh1	neutral cholesterol ester hydrolase 1	320024
ILMN_2751492	0.0143602	0.000291062	3.53601	14.516	0.997717	-3.17345	Pgap2	post-GPI attachment to proteins 2	233575
ILMN_2836637	0.0147967	0.000302031	3.51995	-14.3619	0.996868	1.0596	Glt8d2	glycosyltransferase 8 domain containing 2	74782
ILMN_2691469	0.014865	0.000311952	3.50591	-14.2286	0.989452	1.25725	Spata7	spermatogenesis associated 7	104871
ILMN_2705361	0.0142617	0.000285809	3.54392	14.5924	0.982042	-1.57641	Hsd17b11	hydroxysteroid (17-beta) dehydrogenase 11	114664
ILMN_2596117	0.0158086	0.000355937	3.44863	13.6969	0.981929	-0.989764	Kctd10	potassium channel tetramerisation domain containing 10	330171
ILMN_3065373	0.0164258	0.000388678	3.41041	13.353	0.974316	-0.76227	Them6	thioesterase superfamily member 6	223626
ILMN_1256532	0.0153836	0.000333867	3.47643	-13.9525	0.972958	1.8161	Rictor	RPTOR independent companion of MTOR, complex 2	78757
ILMN_2495860	0.0163493	0.000384849	3.41471	13.3912	0.954849	-1.83964	-	-	-
ILMN_2744752	0.0160237	0.000365661	3.43692	13.5907	0.950033	-1.54511	Riok3	RIO kinase 3	66878
ILMN_1228395	0.0166247	0.00039418	3.40431	-13.2988	0.949552	1.51533	Rab1a	RAB1A, member RAS oncogene family	19324
ILMN_3030470	0.0163457	0.000383659	3.41605	-13.4032	0.948986	0.869104	Cir1	corepressor interacting with RBPJ, 1	66935
ILMN_2836501	0.0141482	0.000281353	3.55075	14.6587	0.947584	-4.7546	Rdh12	retinol dehydrogenase 12	77974
ILMN_2773491	0.0157458	0.000349601	3.45643	13.7682	0.945855	-1.66013	-	-	-
ILMN_3161543	0.0163457	0.000380817	3.41928	13.4321	0.944653	-1.98209	Ikbke	inhibitor of kappaB kinase epsilon	56489
ILMN_2607112	0.0148362	0.000310638	3.50775	14.2459	0.933301	-2.64866	Alox5	arachidonate 5-lipoxygenase	11689
ILMN_1240264	0.0149333	0.000315508	3.50099	14.1821	0.914353	-2.62957	Usp2	ubiquitin specific peptidase 2	53376
ILMN_2683621	0.0157458	0.000348278	3.45807	-13.7832	0.912587	0.939672	Preb	prolactin regulatory element binding	50907
ILMN_1222346	0.0163175	0.000376756	3.42394	-13.4738	0.912542	0.935929	Ankrd10	ankyrin repeat domain 10	102334
ILMN_1253178	0.0158086	0.000352881	3.45237	-13.7311	0.90962	1.86243	Aldh3a1	aldehyde dehydrogenase family 3, subfamily A1	11670
ILMN_2873793	0.0169401	0.00041034	3.38686	-13.1452	0.897112	1.32415	Mapkbp1	mitogen-activated protein kinase binding protein 1	26390
ILMN_2628098	0.0154623	0.000337792	3.47135	-13.9055	0.89669	1.28153	Wnk4	WNK lysine deficient protein kinase 4	69847
ILMN_2611510	0.0171817	0.0004224	3.37428	13.0355	0.888118	-0.602792	Med21	mediator complex subunit 21	108098
ILMN_2725155	0.0166854	0.000398585	3.39948	13.2562	0.88262	-1.62313	Fnip1	folliculin interacting protein 1	216742
ILMN_2844097	0.0163457	0.000380141	3.42006	-13.439	0.879001	1.19109	Foxn3	forkhead box N3	71375
ILMN_2751072	0.0169401	0.000410321	3.38688	13.1454	0.877846	-1.49126	Gna11	guanine nucleotide binding protein, alpha 11	14672
ILMN_2433946	0.0169401	0.000412299	3.38479	-13.1271	0.870755	0.692969	Glce	glucuronyl C5-epimerase	93683
ILMN_2868997	0.015121	0.000326049	3.48672	-14.0482	0.868752	0.722428	Rangap1	RAN GTPase activating protein 1	19387
ILMN_2693022	0.0150298	0.000319662	3.49531	-14.1287	0.866666	0.703966	Hhat	hedgehog acyltransferase	226861
ILMN_2668849	0.0166554	0.000396063	3.40224	-13.2805	0.857805	1.61387	Zmynd8	zinc finger, MYND-type containing 8	228880
ILMN_3026198	0.0153465	0.000332329	3.47843	13.9711	0.857701	-0.589043	Rnaset2b	ribonuclease T2B	68195
ILMN_1241997	0.0170036	0.000416049	3.38086	-13.0928	0.855058	2.63659	Parn	poly(A)-specific ribonuclease (deadenylation nuclease)	74108
ILMN_1245562	0.0173367	0.000428465	3.36808	-12.9818	0.843928	1.89004	2410004B18Rik	RIKEN cDNA 2410004B18 gene	66421
ILMN_1226783	0.0148022	0.000303107	3.5184	14.3472	0.839138	-1.13284	Irak4	interleukin-1 receptor-associated kinase 4	266632
ILMN_2959247	0.0166554	0.000396501	3.40176	13.2763	0.821005	-1.04736	Ube2b	ubiquitin-conjugating enzyme E2B	22210
ILMN_2628658	0.0154919	0.000339245	3.46949	13.8882	0.814906	-2.104	Atp6ap2	ATPase, H+ transporting, lysosomal accessory protein 2	70495
ILMN_2421299	0.0148362	0.000310262	3.50827	14.2509	0.810642	-1.13486	Zfp24	zinc finger protein 24	59057
ILMN_1258238	0.0177376	0.000443461	3.35314	-12.8532	0.805707	1.70352	Zbtb20	zinc finger and BTB domain containing 20	56490
ILMN_2904117	0.0160237	0.000366142	3.43635	-13.5855	0.80299	1.30842	Six1	sine oculis-related homeobox 1	20471
ILMN_1245214	0.0158086	0.00035532	3.44938	-13.7038	0.802959	1.08668	Slc5a5	solute carrier family 5 (sodium iodide symporter), member 5	114479
ILMN_2738310	0.0163493	0.000385831	3.4136	-13.3814	0.799168	1.82649	Zfp869	zinc finger protein 869	66869
ILMN_1226222	0.0148022	0.000305466	3.51504	14.3151	0.794955	-0.933135	Abhd10	abhydrolase domain containing 10	213012
ILMN_3003290	0.015121	0.000326644	3.48593	-14.0408	0.794199	0.939082	Hdgf	hepatoma-derived growth factor	15191
ILMN_1227510	0.0170036	0.000416169	3.38073	-13.0917	0.792151	3.86487	Shisa4	shisa family member 4	77552
ILMN_1250624	0.0176921	0.000441477	3.35509	-12.8699	0.791505	1.2954	Wee1	WEE 1 homolog 1 (S, pombe)	22390
ILMN_1226468	0.0169401	0.000410533	3.38665	13.1434	0.791202	-1.09685	Csde1	cold shock domain containing E1, RNA binding	229663
ILMN_1252957	0.0159311	0.000362504	3.44069	-13.6248	0.778318	1.08559	-	-	-
ILMN_1227502	0.0163457	0.000380557	3.41958	-13.4347	0.776531	1.44365	Il15ra	interleukin 15 receptor, alpha chain	16169
ILMN_2822842	0.0157458	0.000349567	3.45647	13.7685	0.775034	-2.04791	1600014C10Rik	RIKEN cDNA 1600014C10 gene	72244
ILMN_1250555	0.0175679	0.000435861	3.36065	-12.9177	0.757796	1.11145	Ebpl	emopamil binding protein-like	68177
ILMN_1246733	0.0167873	0.000402851	3.39486	-13.2154	0.755101	1.93802	-	-	-
ILMN_1230893	0.0158086	0.000354191	3.45076	13.7164	0.75465	-1.98148	-	-	-
ILMN_2600043	0.0157458	0.000350006	3.45592	13.7635	0.752637	-1.7698	Slc35a5	solute carrier family 35, member A5	74102
ILMN_1219489	0.0158979	0.000360229	3.44342	13.6496	0.749143	-2.81457	Cnst	consortin, connexin sorting protein	226744
ILMN_2609505	0.0161724	0.000371085	3.43053	-13.533	0.74382	1.0493	Lgr6	leucine-rich repeat-containing G protein-coupled receptor 6	329252
ILMN_2746521	0.015121	0.000326721	3.48582	14.0399	0.736151	-1.07458	Icam5	intercellular adhesion molecule 5, telencephalin	15898
ILMN_2770819	0.0182831	0.000460596	3.33668	12.7129	0.727328	-2.02736	Rnf10	ring finger protein 10	50849
ILMN_1225300	0.0150298	0.000319723	3.49523	14.1279	0.723041	-0.849856	Slc25a29	solute carrier family 25 (mitochondrial carrier, palmitoylcarnitine transporter), member 29	214663
ILMN_1244242	0.0189628	0.000484063	3.3151	12.5312	0.722959	-0.909044	Aldh4a1	aldehyde dehydrogenase 4 family, member A1	212647
ILMN_2522765	0.0188663	0.000479797	3.31894	12.5634	0.722931	-1.52089	Ints12	integrator complex subunit 12	71793
ILMN_1249945	0.0169401	0.000412145	3.38495	-13.1285	0.718183	1.32076	Gm26588	predicted gene, 26588	102639841
ILMN_1224842	0.0166854	0.000399608	3.39837	-13.2463	0.717162	1.1872	-	-	-
ILMN_2620799	0.0161549	0.000369913	3.4319	13.5453	0.714583	-2.89074	Dennd2c	DENN/MADD domain containing 2C	329727
ILMN_2719473	0.0187164	0.000474561	3.32371	12.6034	0.709327	-1.4614	Asf1b	anti-silencing function 1B histone chaperone	66929
ILMN_2682613	0.0187164	0.00047509	3.32322	-12.5994	0.70021	2.34863	Igfbp5	insulin-like growth factor binding protein 5	16011
ILMN_2720763	0.0179873	0.000451237	3.3456	-12.7887	0.696283	1.25434	Cmtr2	cap methyltransferase 2	234728
ILMN_1218250	0.0153842	0.000334615	3.47545	13.9435	0.691948	-0.990675	Krr1	KRR1, small subunit (SSU) processome component, homolog (yeast)	52705
ILMN_3115917	0.0176423	0.000439391	3.35715	12.8876	0.689622	-5.76264	Hsd11b1	hydroxysteroid 11-beta dehydrogenase 1	15483
ILMN_1239949	0.016252	0.000374465	3.42659	-13.4975	0.679993	0.745743	Pdzrn4	PDZ domain containing RING finger 4	239618
ILMN_1224240	0.0189043	0.000481668	3.31725	-12.5493	0.676817	0.465392	Ints3	integrator complex subunit 3	229543
ILMN_2682928	0.0192418	0.000493528	3.30669	-12.4611	0.667569	2.15096	Rai14	retinoic acid induced 14	75646
ILMN_1224291	0.0162159	0.00037286	3.42845	13.5143	0.664746	-1.66531	Mbd1	methyl-CpG binding domain protein 1	17190
ILMN_2588995	0.0173367	0.000427677	3.36888	12.9888	0.660506	-0.647587	Rab8b	RAB8B, member RAS oncogene family	235442
ILMN_2705849	0.0163457	0.00038289	3.41693	-13.411	0.659764	0.783748	Decr2	2-4-dienoyl-Coenzyme A reductase 2, peroxisomal	26378
ILMN_1233220	0.0158086	0.000355715	3.4489	13.6994	0.656191	-1.21667	Cgrrf1	cell growth regulator with ring finger domain 1	68755
ILMN_2529900	0.0192418	0.000493944	3.30632	-12.4581	0.656108	1.10488	Ubxn7	UBX domain protein 7	224111
ILMN_1220423	0.0158979	0.000359693	3.44407	13.6554	0.654708	-1.28554	Nt5dc1	5'-nucleotidase domain containing 1	319638
ILMN_1213707	0.0193322	0.000498114	3.30267	-12.4278	0.651743	2.34879	-	-	-
ILMN_2655273	0.0163457	0.000382473	3.4174	13.4152	0.648637	-1.82985	Slu7	SLU7 splicing factor homolog (S, cerevisiae)	193116
ILMN_2507286	0.0154919	0.000339919	3.46862	13.8803	0.628616	-6.10061	Tnfsf13b	tumor necrosis factor (ligand) superfamily, member 13b	24099
ILMN_1214609	0.0197298	0.000514549	3.28857	-12.3114	0.627577	1.80781	Metap2	methionine aminopeptidase 2	56307
ILMN_3162618	0.0195652	0.000505989	3.29586	-12.3714	0.622726	0.679581	Luc7l	Luc7-like	66978
ILMN_1217705	0.0197298	0.000514961	3.28823	-12.3085	0.616123	1.96004	-	-	-
ILMN_1236693	0.0166854	0.00039914	3.39888	13.2508	0.615896	-2.11785	Bfar	bifunctional apoptosis regulator	67118
ILMN_1241187	0.0163457	0.000378597	3.42182	13.4548	0.60862	-1.38667	Mtmr11	myotubularin related protein 11	194126
ILMN_1220218	0.0169401	0.000412434	3.38465	-13.1258	0.604492	0.98978	LOC102641261	uncharacterized LOC102641261	102641261
ILMN_1241561	0.019969	0.000525971	3.27904	-12.2333	0.586941	1.08155	Tctn3	tectonic family member 3	67590
ILMN_2959974	0.0185538	0.000469189	3.32865	-12.645	0.585832	0.957634	Cdan1	congenital dyserythropoietic anemia, type I (human)	68968
ILMN_2816196	0.0169401	0.000412994	3.38406	-13.1207	0.57895	0.851197	Oas1g	2'-5' oligoadenylate synthetase 1G	23960
ILMN_2580536	0.0163457	0.000382808	3.41702	13.4118	0.570308	-1.24494	Tmem245	transmembrane protein 245	242474
ILMN_3013144	0.019969	0.000526922	3.27825	-12.2269	0.569494	0.493354	Ttc5	tetratricopeptide repeat domain 5	219022
ILMN_3141249	0.0179873	0.000452271	3.3446	-12.7802	0.568587	1.46101	Thsd4	thrombospondin, type I, domain containing 4	207596
ILMN_2733915	0.0158141	0.000356818	3.44755	13.6871	0.561152	-0.720894	Pde10a	phosphodiesterase 10A	23984
ILMN_2662831	0.019969	0.000526932	3.27825	-12.2268	0.544957	0.745948	-	-	-
ILMN_1248730	0.0205253	0.000552403	3.25774	-12.0605	0.543656	1.87934	-	-	-
ILMN_2909150	0.0196791	0.000509875	3.29254	-12.344	0.541069	4.22373	Ctgf	connective tissue growth factor	14219
ILMN_2748584	0.0201718	0.000535176	3.2715	-12.1719	0.539159	1.31647	-	-	-
ILMN_1251333	0.0202614	0.000539492	3.26802	12.1435	0.505921	-1.88278	Gabarap	gamma-aminobutyric acid receptor associated protein	56486
ILMN_1230457	0.0171817	0.000422991	3.37367	13.0302	0.487461	-1.49018	Cd99l2	CD99 antigen-like 2	171486
ILMN_2725286	0.0203087	0.000544484	3.26402	12.1111	0.486161	-1.79313	Atp6ap2	ATPase, H+ transporting, lysosomal accessory protein 2	70495
ILMN_1218366	0.0192837	0.000495942	3.30457	-12.4435	0.484699	1.71176	Peak1	pseudopodium-enriched atypical kinase 1	244895
ILMN_1252036	0.0175443	0.000434435	3.36208	12.93	0.484608	-1.75175	Fgd4	FYVE, RhoGEF and PH domain containing 4	224014
ILMN_1237431	0.0163493	0.000386088	3.41331	13.3788	0.484598	-0.829957	Gtdc1	glycosyltransferase-like domain containing 1	227835
ILMN_2877909	0.0213953	0.000594308	3.22599	-11.8072	0.46495	1.42842	Smg5	Smg-5 homolog, nonsense mediated mRNA decay factor (C, elegans)	229512
ILMN_1212672	0.0207597	0.000564958	3.24798	-11.9821	0.463413	1.47256	Elac2	elaC ribonuclease Z 2	68626
ILMN_2686433	0.0213953	0.00059275	3.22713	-11.8162	0.463148	1.64931	-	-	-
ILMN_3123341	0.0215197	0.000599752	3.22203	-11.776	0.458262	0.870157	Xist	inactive X specific transcripts	213742
ILMN_2990864	0.0208555	0.000570261	3.24393	11.9497	0.456634	-1.31886	Rab28	RAB28, member RAS oncogene family	100972
ILMN_1251519	0.0206987	0.000561029	3.25101	-12.0064	0.453112	1.14324	Wrap53	WD repeat containing, antisense to Trp53	216853
ILMN_2449674	0.0215197	0.000600769	3.22129	-11.7702	0.449572	1.62941	2900003A17Rik	RIKEN cDNA 2900003A17 gene	72877
ILMN_1230696	0.0213953	0.000594307	3.22599	11.8072	0.443524	-3.20556	-	-	-
ILMN_3037668	0.0213953	0.000593615	3.22649	-11.8112	0.436999	0.901095	Prosc	proline synthetase co-transcribed	114863
ILMN_2780424	0.0203087	0.00054267	3.26546	12.1229	0.434349	-0.793599	Zfp36l1	zinc finger protein 36, C3H type-like 1	12192
ILMN_1243193	0.0213953	0.000595251	3.2253	11.8018	0.427515	-1.03813	Tmem248	transmembrane protein 248	71667
ILMN_2810882	0.0183908	0.000464187	3.33331	12.6844	0.426908	-3.11005	Ppic	peptidylprolyl isomerase C	19038
ILMN_3140032	0.0169401	0.000412959	3.38409	13.121	0.424994	-0.960126	Dnase1l2	deoxyribonuclease 1-like 2	66705
ILMN_2760095	0.0210362	0.000577216	3.23866	11.9077	0.412788	-4.61699	-	-	-
ILMN_2684324	0.0179873	0.000452282	3.34459	12.7801	0.411616	-3.88499	Dock11	dedicator of cytokinesis 11	75974
ILMN_2630730	0.0207597	0.000564356	3.24845	-11.9858	0.38254	0.558769	Sf3a1	splicing factor 3a, subunit 1	67465
ILMN_2555752	0.0227024	0.000647896	3.18849	-11.5148	0.371897	1.27543	-	-	-
ILMN_2463979	0.0219671	0.000619561	3.20792	11.6654	0.366788	-1.24222	Twsg1	twisted gastrulation BMP signaling modulator 1	65960
ILMN_2609504	0.0197298	0.000513566	3.2894	-12.3182	0.361123	1.14576	Lgr6	leucine-rich repeat-containing G protein-coupled receptor 6	329252
ILMN_2514723	0.0219581	0.000617344	3.20947	-11.6775	0.360338	1.03681	Smim20	small integral membrane protein 20	66278
ILMN_2609011	0.0222073	0.000628459	3.20172	-11.6172	0.3568	2.67644	Ank1	ankyrin 1, erythroid	11733
ILMN_2639291	0.0213953	0.000594651	3.22574	11.8053	0.347274	-0.764144	-	-	-
ILMN_1226259	0.0204567	0.00054958	3.25997	-12.0784	0.34683	1.5903	Adamts2	a disintegrin-like and metallopeptidase (reprolysin type) with thrombospondin type 1 motif, 2	216725
ILMN_2683560	0.0194	0.000500789	3.30035	12.4085	0.346391	-2.63496	Ceacam1	carcinoembryonic antigen-related cell adhesion molecule 1	26365
ILMN_1233013	0.0207597	0.000565659	3.24745	-11.9778	0.335384	1.84369	-	-	-
ILMN_1234037	0.0176423	0.00043905	3.35749	12.8905	0.335039	-0.886176	Mctp1	multiple C2 domains, transmembrane 1	78771
ILMN_1241459	0.0171741	0.000421162	3.37555	13.0466	0.327292	-0.58753	Cyfip1	cytoplasmic FMR1 interacting protein 1	20430
ILMN_2928160	0.0201705	0.000534177	3.27231	-12.1785	0.326782	1.13385	Vars	valyl-tRNA synthetase	22321
ILMN_1242472	0.0197298	0.000513212	3.2897	-12.3207	0.325096	0.929495	Parva	parvin, alpha	57342
ILMN_2718204	0.0231212	0.00066648	3.17621	-11.4205	0.3194	1.91061	Clec11a	C-type lectin domain family 11, member a	20256
ILMN_3003335	0.0230782	0.000663856	3.17793	11.4336	0.312258	-1.19907	Gcc2	GRIP and coiled-coil domain containing 2	70297
ILMN_2523794	0.0230407	0.000660854	3.17989	11.4487	0.304646	-1.29076	A630001G21Rik	RIKEN cDNA A630001G21 gene	319997
ILMN_2545897	0.0208555	0.000570263	3.24392	-11.9497	0.304241	1.61318	Ost4	oligosaccharyltransferase complex subunit 4 (non-catalytic)	67695
ILMN_2615322	0.0197513	0.000516467	3.28696	-12.2981	0.304046	0.856035	Tspan4	tetraspanin 4	64540
ILMN_2629582	0.0190502	0.000487206	3.31229	12.5078	0.288519	-1.34321	Plau	plasminogen activator, urokinase	18792
ILMN_1231843	0.0233314	0.000675886	3.17013	-11.374	0.281868	2.02912	Swap70	SWA-70 protein	20947
ILMN_1227624	0.0233314	0.000675591	3.17032	-11.3755	0.281864	1.07169	Elac1	elaC ribonuclease Z 1	114615
ILMN_1248713	0.0199887	0.000528408	3.27703	12.2169	0.277091	-2.296	F5	coagulation factor V	14067
ILMN_1255925	0.0205939	0.000556978	3.25416	-12.0317	0.257395	1.1245	Col8a1	collagen, type VIII, alpha 1	12837
ILMN_1243902	0.0237767	0.000694467	3.15835	-11.2847	0.257004	1.22379	-	-	-
ILMN_1243030	0.0219581	0.000618258	3.20883	11.6725	0.252536	-0.573145	Zfand6	zinc finger, AN1-type domain 6	65098
ILMN_3033524	0.0231733	0.00066909	3.17452	-11.4075	0.243703	0.565127	Ccdc93	coiled-coil domain containing 93	70829
ILMN_2425990	0.0219581	0.000616925	3.20977	-11.6798	0.239709	0.583953	Nipbl	Nipped-B homolog (Drosophila)	71175
ILMN_2939517	0.0205939	0.000555902	3.255	-12.0384	0.229886	0.949637	-	-	-
ILMN_2584558	0.0243921	0.000726434	3.1388	11.1378	0.228501	-1.43486	Inpp5k	inositol polyphosphate 5-phosphatase K	19062
ILMN_1254554	0.0211088	0.000580216	3.23641	-11.8898	0.215673	1.17299	-	-	-
ILMN_1251170	0.0198158	0.0005191	3.28475	12.28	0.211494	-1.35368	Aff4	AF4/FMR2 family, member 4	93736
ILMN_2953751	0.0241575	0.000718292	3.1437	11.1744	0.205878	-1.74608	Sec14l1	SEC14-like lipid binding 1	74136
ILMN_2595842	0.0237879	0.000701236	3.15414	11.2529	0.198197	-1.13844	Def6	differentially expressed in FDCP 6	23853
ILMN_1245586	0.0203087	0.000543658	3.26467	12.1165	0.18461	-1.54985	-	-	-
ILMN_2640239	0.0205939	0.000557203	3.25399	12.0303	0.182709	-1.82053	Pqlc3	PQ loop repeat containing	217430
ILMN_1256028	0.0212644	0.000585511	3.23246	-11.8585	0.17917	1.02741	-	-	-
ILMN_2678547	0.0247444	0.000741659	3.1298	11.0708	0.171199	-1.83438	Lypla1	lysophospholipase 1	18777
ILMN_2754364	0.0202376	0.00053789	3.26931	12.154	0.170931	-1.60643	Ltf	lactotransferrin	17002
ILMN_1217102	0.0237879	0.000698997	3.15552	-11.2633	0.16027	0.268459	Tpcn1	two pore channel 1	252972
ILMN_1225114	0.0254231	0.000774155	3.11117	-10.9334	0.158173	1.27496	Gtdc1	glycosyltransferase-like domain containing 1	227835
ILMN_2723524	0.0203087	0.000544632	3.2639	12.1102	0.150262	-1.34499	Tjp3	tight junction protein 3	27375
ILMN_2709585	0.0246351	0.000737205	3.13241	11.0902	0.139693	-1.67024	Avl9	AVL9 homolog (S, cerevisiase)	78937
ILMN_2561575	0.0256783	0.000784378	3.10547	-10.8917	0.136945	1.18339	Anxa7	annexin A7	11750
ILMN_1250399	0.0246351	0.000735028	3.1337	-11.0998	0.119783	1.6337	-	-	-
ILMN_2586669	0.0198357	0.00052057	3.28352	12.2699	0.109254	-0.818252	Trpc4ap	transient receptor potential cation channel, subfamily C, member 4 associated protein	56407
ILMN_2752506	0.0253986	0.000772194	3.11227	10.9414	0.0987968	-2.91921	Sec22c	SEC22 homolog C, vesicle trafficking protein	215474
ILMN_2747103	0.0237879	0.000702756	3.1532	-11.2458	0.0962388	1.13326	Tbca	tubulin cofactor A	21371
ILMN_1254123	0.0263025	0.000809457	3.09181	-10.7922	0.0892781	1.81499	Usp21	ubiquitin specific peptidase 21	30941
ILMN_2666018	0.0238958	0.000708227	3.14983	-11.2204	0.0791126	2.12774	Mgp	matrix Gla protein	17313
ILMN_1213275	0.0219691	0.000620668	3.20714	11.6593	0.0744886	-2.93382	Slc12a6	solute carrier family 12, member 6	107723
ILMN_1233402	0.0208664	0.000571559	3.24294	11.9418	0.0742414	-1.25727	-	-	-
ILMN_1232099	0.0222964	0.000632046	3.19925	11.598	0.0586048	-2.5127	Tspan3	tetraspanin 3	56434
ILMN_2579463	0.026681	0.00083445	3.0786	-10.6969	0.0571981	1.68992	Gpatch8	G patch domain containing 8	237943
ILMN_1252076	0.0258115	0.000790915	3.10187	10.8653	0.0560583	-5.35397	Lyz2	lysozyme 2	17105
ILMN_2445658	0.0237879	0.000702399	3.15342	-11.2474	0.0507734	1.63268	-	-	-
ILMN_1231072	0.0224302	0.000637983	3.19519	11.5665	0.0396858	-4.96218	Kdm7a	lysine (K)-specific demethylase 7A	338523
ILMN_2626401	0.0228237	0.000652449	3.18545	-11.4914	0.0352732	0.969794	Amotl1	angiomotin-like 1	75723
ILMN_1250076	0.0216377	0.000605097	3.21817	11.7457	0.0185681	-1.3416	Tbc1d10a	TBC1 domain family, member 10a	103724
ILMN_3156529	0.0265959	0.000823851	3.08415	-10.7369	0.017587	1.42042	-	-	-
ILMN_2668706	0.0269052	0.000848867	3.07116	10.6436	0.0158913	-2.94396	Slc39a11	solute carrier family 39 (metal ion transporter), member 11	69806
ILMN_3162465	0.026661	0.000832146	3.0798	10.7056	0.0107323	-0.935792	Fam8a1	family with sequence similarity 8, member A1	97863
ILMN_1241775	0.0233435	0.00067793	3.16882	-11.3641	0.0084064	1.08798	-	-	-
ILMN_1240030	0.0271632	0.000862201	3.06439	-10.5953	0.00500119	1.07333	Nfatc3	nuclear factor of activated T cells, cytoplasmic, calcineurin dependent 3	18021
ILMN_2710538	0.0263246	0.000811673	3.09062	10.7836	0.00312278	-1.1192	Fbxo18	F-box protein 18	50755
ILMN_2598585	0.0277735	0.000889539	3.05083	10.4992	-0.00775125	-1.37221	Ikbkg	inhibitor of kappaB kinase gamma	16151
ILMN_1220301	0.0265811	0.000821809	3.08523	10.7447	-0.0081961	-4.87449	Cebpe	CCAAT/enhancer binding protein (C/EBP), epsilon	110794
ILMN_1234249	0.0271202	0.000859539	3.06573	-10.6049	-0.00962807	2.28272	Ralgapa1	Ral GTPase activating protein, alpha subunit 1	56784
ILMN_2562109	0.0278961	0.000896133	3.04763	10.4766	-0.0133126	-0.901938	-	-	-
ILMN_2472504	0.0266528	0.000828001	3.08197	10.7212	-0.0275222	-1.94997	Pcyox1	prenylcysteine oxidase 1	66881
ILMN_1241970	0.0252091	0.000762817	3.11758	-10.9805	-0.0304931	0.76755	Zpr1	ZPR1 zinc finger	22687
ILMN_1245146	0.0255284	0.00077858	3.1087	10.9152	-0.0310035	-2.55977	-	-	-
ILMN_2682623	0.0246351	0.000737016	3.13252	-11.091	-0.0408301	0.38681	Aup1	ancient ubiquitous protein 1	11993
ILMN_2677332	0.0250279	0.000754941	3.12209	-11.0137	-0.0408806	1.60785	Hic2	hypermethylated in cancer 2	58180
ILMN_1254837	0.0234884	0.000684924	3.16436	11.3302	-0.0538107	-2.08427	Rab7	RAB7, member RAS oncogene family	19349
ILMN_2685890	0.0247958	0.000744385	3.1282	-11.059	-0.0581727	1.36485	-	-	-
ILMN_2793062	0.0278506	0.000893337	3.04898	10.4862	-0.0630879	-2.89374	Rasl11b	RAS-like, family 11, member B	68939
ILMN_2609998	0.0224202	0.000636628	3.19611	11.5736	-0.0669812	-1.22117	Fxyd6	FXYD domain-containing ion transport regulator 6	59095
ILMN_2781153	0.0274956	0.000875381	3.0578	-10.5485	-0.0745869	2.52983	Doc2g	double C2, gamma	60425
ILMN_2491182	0.0228887	0.0006554	3.18349	-11.4763	-0.0781131	0.878765	A130010C12Rik	RIKEN cDNA A130010C12 gene	320211
ILMN_2760593	0.0284472	0.000925612	3.03357	10.3781	-0.0783608	-1.84731	Ambra1	autophagy/beclin 1 regulator 1	228361
ILMN_1254159	0.0216836	0.000607419	3.21651	11.7326	-0.0819012	-0.828152	-	-	-
ILMN_2750767	0.023371	0.000680383	3.16725	11.3521	-0.0820591	-1.65101	Pcnx	pecanex homolog (Drosophila)	54604
ILMN_1213322	0.0266528	0.000828161	3.08188	-10.7206	-0.0842429	1.13251	Chd2	chromodomain helicase DNA binding protein 2	244059
ILMN_2548974	0.0271171	0.00085793	3.06655	10.6107	-0.0979424	-3.50427	Chic2	cysteine-rich hydrophobic domain 2	74277
ILMN_2769418	0.0284472	0.000925234	3.03375	-10.3793	-0.0980423	1.13938	Apom	apolipoprotein M	55938
ILMN_2697954	0.028977	0.000962527	3.01659	10.2602	-0.0992081	-0.947074	Chd9	chromodomain helicase DNA binding protein 9	109151
ILMN_2689560	0.0275284	0.000879056	3.05598	10.5356	-0.103683	-0.446637	Exoc8	exocyst complex component 8	102058
ILMN_2578341	0.0237879	0.000701454	3.154	11.2518	-0.107377	-3.50431	-	-	-
ILMN_1250837	0.0240959	0.000715309	3.14551	-11.188	-0.117754	0.699945	Rangap1	RAN GTPase activating protein 1	19387
ILMN_2764732	0.0233435	0.000678467	3.16847	11.3614	-0.126152	-1.33018	Pdlim2	PDZ and LIM domain 2	213019
ILMN_2708347	0.0288976	0.000952921	3.02094	-10.2903	-0.130696	2.04691	Rfx1	regulatory factor X, 1 (influences HLA class II expression)	19724
ILMN_1252189	0.0291757	0.000975636	3.01071	-10.2197	-0.131063	1.20255	-	-	-
ILMN_2513422	0.0291757	0.00097629	3.01042	-10.2177	-0.134027	1.32645	-	-	-
ILMN_1258735	0.0284472	0.000926073	3.03335	10.3766	-0.134739	-4.45597	Itgb2l	integrin beta 2-like	16415
ILMN_1215466	0.0238073	0.000704466	3.15214	-11.2378	-0.136662	0.571435	Oscar	osteoclast associated receptor	232790
ILMN_1230398	0.0288775	0.000941463	3.0262	-10.3267	-0.141799	3.15906	-	-	-
ILMN_3111575	0.0288976	0.000948105	3.02314	-10.3055	-0.14256	1.05234	Mef2b	myocyte enhancer factor 2B	17259
ILMN_1231624	0.0295152	0.000993292	3.00292	-10.1662	-0.143488	1.0052	Mks1	Meckel syndrome, type 1	380718
ILMN_2470360	0.0226035	0.000643993	3.19112	11.535	-0.145937	-0.875088	BC037704	cDNA sequence BC037704	100502982
ILMN_2913326	0.026681	0.000836543	3.07751	10.6891	-0.149483	-0.747409	Mis18a	MIS18 kinetochore protein A	66578
ILMN_1244303	0.028977	0.000960099	3.01768	10.2677	-0.156364	-1.72632	Tug1	taurine upregulated gene 1	544752
ILMN_2970532	0.026661	0.00083224	3.07975	-10.7052	-0.160452	0.857208	Mcm10	minichromosome maintenance 10 replication initiation factor	70024
ILMN_1215901	0.0294161	0.000986128	3.00607	10.1878	-0.164496	-2.0735	Agpat2	1-acylglycerol-3-phosphate O-acyltransferase 2 (lysophosphatidic acid acyltransferase, beta)	67512
ILMN_1225918	0.0297914	0.00101541	2.99336	10.101	-0.169185	-1.47703	Golga1	golgi autoantigen, golgin subfamily a, 1	76899
ILMN_2670778	0.0288976	0.000949474	3.02252	10.3012	-0.171063	-2.84861	Kif1b	kinesin family member 1B	16561
ILMN_2510418	0.0230782	0.000664136	3.17774	11.4322	-0.177986	-0.908533	Rnf214	ring finger protein 214	235315
ILMN_2642133	0.0297684	0.0010132	2.99431	10.1074	-0.181382	-0.986725	Sipa1	signal-induced proliferation associated gene 1	20469
ILMN_1234565	0.0296222	0.00099831	3.00073	-10.1513	-0.182223	1.87506	P4ha1	procollagen-proline, 2-oxoglutarate 4-dioxygenase (proline 4-hydroxylase), alpha 1 polypeptide	18451
ILMN_1235150	0.0252865	0.000767577	3.11488	10.9606	-0.184345	-2.34854	-	-	-
ILMN_1231731	0.0296231	0.00100117	2.99949	-10.1428	-0.188928	1.05591	Lrp5	low density lipoprotein receptor-related protein 5	16973
ILMN_1257333	0.028977	0.000962713	3.0165	-10.2596	-0.195366	1.63324	2310022B05Rik	RIKEN cDNA 2310022B05 gene	69551
ILMN_3044905	0.0258606	0.000793656	3.10037	-10.8544	-0.20334	0.994423	Gabrb3	gamma-aminobutyric acid (GABA) A receptor, subunit beta 3	14402
ILMN_2457854	0.0294161	0.000988551	3.005	-10.1805	-0.203364	1.34956	B230308N11Rik	RIKEN cDNA B230308N11 gene	320060
ILMN_1218000	0.029081	0.000970339	3.01308	-10.2359	-0.204659	1.52772	-	-	-
ILMN_1250309	0.0237879	0.000697051	3.15674	11.2725	-0.219144	-1.01313	Lonrf1	LON peptidase N-terminal domain and ring finger 1	244421
ILMN_1230440	0.0288976	0.000952394	3.02118	10.2919	-0.230546	-1.12925	Itpripl1	inositol 1,4,5-triphosphate receptor interacting protein-like 1	73338
ILMN_2611124	0.0294161	0.000988473	3.00504	10.1807	-0.247293	-1.56757	Btbd19	BTB (POZ) domain containing 19	78611
ILMN_1224237	0.0288976	0.000953169	3.02083	-10.2895	-0.248894	1.60705	-	-	-
ILMN_2610084	0.0249304	0.000749617	3.12516	11.0364	-0.254383	-1.30997	Fgd4	FYVE, RhoGEF and PH domain containing 4	224014
ILMN_2742583	0.028977	0.000960144	3.01766	-10.2676	-0.255057	1.45993	Phrf1	PHD and ring finger domains 1	101471
ILMN_1238644	0.0304857	0.0010551	2.97671	9.98826	-0.257134	-2.05027	Marveld1	MARVEL (membrane-associating) domain containing 1	277010
ILMN_2741132	0.0263025	0.000809734	3.09166	10.7911	-0.26455	-0.657488	Hmgn1	high mobility group nucleosomal binding domain 1	15312
ILMN_2490271	0.0311604	0.00108198	2.96578	-9.91497	-0.269908	1.86295	Zfp27	zinc finger protein 27	22689
ILMN_1229684	0.030405	0.00104359	2.98147	-10.0204	-0.274277	1.40554	2310009B15Rik	RIKEN cDNA 2310009B15 gene	69549
ILMN_1251465	0.0314722	0.00110512	2.95659	9.85372	-0.275709	-0.982508	Kctd9	potassium channel tetramerisation domain containing 9	105440
ILMN_2444023	0.0265811	0.000822122	3.08506	-10.7435	-0.276355	0.835761	Vti1b	vesicle transport through interaction with t-SNAREs 1B	53612
ILMN_2713055	0.0237879	0.000699601	3.15515	11.2605	-0.277482	-0.738422	Psca	prostate stem cell antigen	72373
ILMN_1222383	0.0274036	0.000871142	3.05991	-10.5635	-0.289779	1.15778	-	-	-
ILMN_2861469	0.0250152	0.000753362	3.123	11.0204	-0.296526	-1.12148	Cyfip1	cytoplasmic FMR1 interacting protein 1	20430
ILMN_2602581	0.0313102	0.00109262	2.96153	-9.88661	-0.299749	1.42595	Gmpr	guanosine monophosphate reductase	66355
ILMN_2851455	0.0314722	0.00111031	2.95456	9.84021	-0.303477	-1.87833	Trp53rka	transformation related protein 53 regulating kinase A	381406
ILMN_1226293	0.0314982	0.00111273	2.95361	-9.83393	-0.308593	2.19292	Slc39a4	solute carrier family 39 (zinc transporter), member 4	72027
ILMN_1259554	0.026681	0.000836692	3.07743	10.6886	-0.310025	-1.97346	-	-	-
ILMN_1230908	0.0316829	0.00112531	2.94873	-9.80159	-0.310234	1.28783	-	-	-
ILMN_1224811	0.026809	0.000844549	3.07338	-10.6595	-0.320665	0.781002	Ankib1	ankyrin repeat and IBR domain containing 1	70797
ILMN_1228762	0.0301529	0.00103349	2.98569	-10.0489	-0.325425	1.28804	Dvl1	dishevelled segment polarity protein 1	13542
ILMN_1246596	0.0252448	0.000765104	3.11628	10.9709	-0.329384	-1.04788	Il20ra	interleukin 20 receptor, alpha	237313
ILMN_2758720	0.0304823	0.00104794	2.97967	10.0082	-0.332556	-1.26366	Sypl	synaptophysin-like protein	19027
ILMN_2595637	0.0320679	0.00114205	2.94231	-9.75926	-0.333108	1.0286	Dnajc16	DnaJ heat shock protein family (Hsp40) member C16	214063
ILMN_2947526	0.0326352	0.00117162	2.93121	-9.68642	-0.335867	1.12051	Ecm1	extracellular matrix protein 1	13601
ILMN_1225461	0.0314722	0.00111029	2.95456	-9.84025	-0.34357	2.39147	Pex6	peroxisomal biogenesis factor 6	224824
ILMN_2731080	0.0326989	0.00117933	2.92836	9.66779	-0.35214	-0.729656	Rps6ka3	ribosomal protein S6 kinase polypeptide 3	110651
ILMN_2686132	0.0324971	0.00116511	2.93363	9.70226	-0.35521	-2.16085	Ada	adenosine deaminase	11486
ILMN_2497673	0.0324971	0.00116351	2.93423	-9.70615	-0.355636	1.37347	5830472F04Rik	RIKEN cDNA 5830472F04 gene	76104
ILMN_2735766	0.0251823	0.000760803	3.11873	10.9889	-0.359886	-0.849549	Zfp790	zinc finger protein 790	233056
ILMN_2584496	0.0315115	0.00111515	2.95266	-9.82766	-0.360121	2.36146	-	-	-
ILMN_1225234	0.0300179	0.00102661	2.98859	-10.0686	-0.365103	1.1197	Fryl	FRY like transcription coactivator	72313
ILMN_1250075	0.029081	0.000969491	3.01346	-10.2386	-0.367913	1.47039	Dpysl3	dihydropyrimidinase-like 3	22240
ILMN_2520264	0.0328655	0.00119379	2.92307	9.63331	-0.371643	-1.30097	2010016I18Rik	RIKEN cDNA 2010016I18 gene	69206
ILMN_2972026	0.0315115	0.00111621	2.95225	9.82493	-0.386763	-1.16876	Cebpg	CCAAT/enhancer binding protein (C/EBP), gamma	12611
ILMN_2637165	0.0331739	0.00122428	2.91212	9.56229	-0.391851	-1.13042	-	-	-
ILMN_2782402	0.0281402	0.000909402	3.04124	-10.4318	-0.398928	0.851624	Napb	N-ethylmaleimide sensitive fusion protein attachment protein beta	17957
ILMN_2668509	0.0314722	0.00110982	2.95475	9.84146	-0.412022	-3.349	Hp	haptoglobin	15439
ILMN_2914456	0.0256816	0.000785709	3.10474	10.8863	-0.413261	-0.785748	Plekha5	pleckstrin homology domain containing, family A member 5	109135
ILMN_1234250	0.0281964	0.000913866	3.03912	-10.4169	-0.416197	0.794597	Ak3	adenylate kinase 3	56248
ILMN_1246496	0.0331739	0.00122585	2.91156	-9.55869	-0.421562	1.18918	Mapk1ip1l	mitogen-activated protein kinase 1 interacting protein 1-like	218975
ILMN_1250538	0.0328655	0.00119949	2.921	9.61985	-0.423179	-1.22923	Reep3	receptor accessory protein 3	28193
ILMN_2657867	0.0328655	0.00120307	2.91971	9.61145	-0.424243	-2.3054	Napsa	napsin A aspartic peptidase	16541
ILMN_1252303	0.0328655	0.0012013	2.92035	-9.61561	-0.427938	1.20909	Tbl1xr1	transducin (beta)-like 1X-linked receptor 1	81004
ILMN_2703913	0.0314722	0.00110063	2.95836	-9.86548	-0.434866	0.764518	Mtf2	metal response element binding transcription factor 2	17765
ILMN_2839479	0.0330059	0.00121332	2.91602	9.58755	-0.438442	-2.15631	S1pr4	sphingosine-1-phosphate receptor 4	13611
ILMN_2702575	0.0267022	0.000838632	3.07643	10.6813	-0.440503	-1.06869	Obfc1	oligonucleotide/oligosaccharide-binding fold containing 1	108689
ILMN_2771956	0.0326989	0.00118172	2.92749	9.66206	-0.441559	-0.820439	Calu	calumenin	12321
ILMN_2417344	0.0297128	0.00100562	2.99756	-10.1296	-0.441926	1.29908	9330164J24Rik	RIKEN cDNA 9330164J24 gene	320316
ILMN_1219503	0.0288976	0.000947124	3.02359	10.3086	-0.448209	-2.26653	-	-	-
ILMN_1247133	0.0330182	0.00121535	2.9153	9.58285	-0.448226	-1.27994	Tns3	tensin 3	319939
ILMN_2688415	0.0344444	0.00129749	2.8869	-9.40063	-0.450938	0.698142	Vwa8	von Willebrand factor A domain containing 8	219189
ILMN_2853957	0.0342779	0.00128958	2.88955	-9.41753	-0.452981	1.02794	Dag1	dystroglycan 1	13138
ILMN_1213591	0.0280255	0.000901629	3.04497	10.4579	-0.454823	-1.48702	Aes	amino-terminal enhancer of split	14797
ILMN_1216920	0.0280889	0.00090501	3.04335	10.4465	-0.460926	-1.47792	Ccdc50	coiled-coil domain containing 50	67501
ILMN_2735575	0.0328721	0.00120684	2.91835	-9.60264	-0.461728	0.580486	Acp2	acid phosphatase 2, lysosomal	11432
ILMN_2820098	0.0347959	0.00131572	2.88084	9.36217	-0.463999	-0.450936	Med19	mediator complex subunit 19	381379
ILMN_1249608	0.0339612	0.00126688	2.89727	-9.46678	-0.476945	0.776262	-	-	-
ILMN_1247739	0.0339612	0.00126911	2.8965	-9.46188	-0.480161	1.65845	Tecpr2	tectonin beta-propeller repeat containing 2	104859
ILMN_2643092	0.0275284	0.00087802	3.0565	-10.5393	-0.490555	0.649444	Rps9	ribosomal protein S9	76846
ILMN_2774580	0.026661	0.000831423	3.08018	10.7083	-0.496793	-0.726222	-	-	-
ILMN_2647170	0.0349316	0.00132548	2.87763	-9.34187	-0.497102	1.06152	Serhl	serine hydrolase-like	68607
ILMN_2868220	0.032403	0.00115554	2.93722	9.72574	-0.502162	-4.89563	Inhba	inhibin beta-A	16323
ILMN_1219914	0.0324971	0.0011647	2.93378	9.70324	-0.508433	-0.895421	-	-	-
ILMN_2518744	0.0349316	0.00132586	2.8775	-9.34108	-0.509177	1.79709	Wnk4	WNK lysine deficient protein kinase 4	69847
ILMN_1255046	0.0271171	0.000858144	3.06644	10.6099	-0.511548	-0.846663	Serinc5	serine incorporator 5	218442
ILMN_2883666	0.0289049	0.000954791	3.02009	10.2844	-0.516726	-1.5533	Pign	phosphatidylinositol glycan anchor biosynthesis, class N	27392
ILMN_2865726	0.0312755	0.00108991	2.96261	-9.89379	-0.516797	1.44507	Gdpd2	glycerophosphodiester phosphodiesterase domain containing 2	71584
ILMN_2578237	0.0331739	0.00122743	2.911	-9.55508	-0.517806	1.18002	Esyt1	extended synaptotagmin-like protein 1	23943
ILMN_1235237	0.0355804	0.00136409	2.86516	-9.26335	-0.519378	0.406791	8030462N17Rik	RIKEN cDNA 8030462N17 gene	212163
ILMN_1229720	0.0277735	0.000889102	3.05105	10.5007	-0.521323	-1.02795	Tollip	toll interacting protein	54473
ILMN_2788283	0.0337236	0.00125261	2.90219	9.49832	-0.521922	-0.996134	Ift52	intraflagellar transport 52	245866
ILMN_1218497	0.0288976	0.000945644	3.02427	10.3134	-0.527532	-1.40625	Rnf219	ring finger protein 219	72486
ILMN_2964841	0.0297135	0.00100707	2.99694	-10.1253	-0.534439	0.808631	Ppfibp2	PTPRF interacting protein, binding protein 2 (liprin beta 2)	19024
ILMN_2597987	0.0304857	0.00105405	2.97714	-9.99119	-0.537128	1.10044	Adgrf5	adhesion G protein-coupled receptor F5	224792
ILMN_1253838	0.0304857	0.00105235	2.97784	-9.99589	-0.542936	1.05688	Pawr	PRKC, apoptosis, WT1, regulator	114774
ILMN_2622354	0.0320171	0.00113871	2.94359	-9.76764	-0.546517	1.62473	Arl4d	ADP-ribosylation factor-like 4D	80981
ILMN_2891104	0.0356327	0.0013695	2.86344	-9.25257	-0.546762	1.54878	Tmco4	transmembrane and coiled-coil domains 4	77056
ILMN_1247561	0.0328655	0.00120431	2.91926	9.60854	-0.551596	-0.274801	Pdhb	pyruvate dehydrogenase (lipoamide) beta	68263
ILMN_2759749	0.0360866	0.0013904	2.85686	9.21146	-0.552251	-1.5079	Syap1	synapse associated protein 1	67043
ILMN_2647694	0.035257	0.00134495	2.87129	-9.30191	-0.553942	1.1031	-	-	-
ILMN_1225233	0.0342029	0.00128512	2.89106	9.42711	-0.559111	-4.78271	Cd177	CD177 antigen	68891
ILMN_2440807	0.0365521	0.00141694	2.84865	9.16037	-0.5622	-0.793655	Whsc1	Wolf-Hirschhorn syndrome candidate 1 (human)	107823
ILMN_2628708	0.034687	0.00130994	2.88275	9.37429	-0.56334	-1.59708	Depdc1b	DEP domain containing 1B	218581
ILMN_2690396	0.0281402	0.000910483	3.04073	10.4281	-0.566083	-0.947962	Nradd	neurotrophin receptor associated death domain	67169
ILMN_1250019	0.0304823	0.00104915	2.97916	10.0048	-0.575787	-2.26507	B4galt6	UDP-Gal:betaGlcNAc beta 1,4-galactosyltransferase, polypeptide 6	56386
ILMN_3154457	0.0353527	0.0013503	2.86957	9.29108	-0.581434	-1.17194	Pja2	praja 2, RING-H2 motif containing	224938
ILMN_1229777	0.0363068	0.00140409	2.8526	-9.18495	-0.587575	1.90181	Spag9	sperm associated antigen 9	70834
ILMN_1254635	0.0298451	0.00101866	2.99197	-10.0915	-0.596262	0.575469	Cpsf6	cleavage and polyadenylation specific factor 6	432508
ILMN_1222970	0.0297684	0.0010129	2.99443	10.1083	-0.597173	-1.507	F5	coagulation factor V	14067
ILMN_1214483	0.0314722	0.00110662	2.956	-9.84979	-0.603753	1.06682	Crabp2	cellular retinoic acid binding protein II	12904
ILMN_1225132	0.0350739	0.00133294	2.87519	9.32647	-0.604211	-1.13546	-	-	-
ILMN_1214811	0.0370409	0.00144194	2.84105	9.11335	-0.606713	-1.77505	Psen1	presenilin 1	19164
ILMN_1239890	0.0348687	0.00132014	2.87938	9.35296	-0.607638	-0.848607	-	-	-
ILMN_1222256	0.0268058	0.000843166	3.07409	10.6646	-0.608617	-0.369581	Gpsm3	G-protein signalling modulator 3 (AGS3-like, C, elegans)	106512
ILMN_2737158	0.0355542	0.00135969	2.86656	9.27216	-0.611519	-1.20898	Ankle2	ankyrin repeat and LEM domain containing 2	71782
ILMN_2481799	0.0363068	0.00140268	2.85304	-9.18766	-0.611848	2.10657	Zfp317	zinc finger protein 317	244713
ILMN_2768984	0.0314722	0.00110809	2.95543	-9.84598	-0.616433	1.00584	Anln	anillin, actin binding protein	68743
ILMN_2541505	0.036605	0.00142262	2.84691	-9.14958	-0.616616	2.41269	Vps13c	vacuolar protein sorting 13C	320528
ILMN_2695228	0.0365521	0.00141882	2.84807	9.15679	-0.618602	-2.05905	Fam220a	family with sequence similarity 220, member A	67238
ILMN_2972325	0.0341926	0.0012831	2.89174	-9.43147	-0.620698	0.770007	2410016O06Rik	RIKEN cDNA 2410016O06 gene	71952
ILMN_2645816	0.033517	0.00124172	2.90597	-9.52267	-0.62159	1.97809	Cpxm1	carboxypeptidase X 1 (M14 family)	56264
ILMN_1239042	0.0373712	0.00146189	2.83509	-9.07656	-0.63036	1.4628	Ankhd1	ankyrin repeat and KH domain containing 1	108857
ILMN_1212849	0.0374959	0.00147159	2.83221	-9.0589	-0.630954	1.38934	-	-	-
ILMN_1259544	0.0288976	0.000951381	3.02165	10.2951	-0.639606	-0.854033	Tbc1d31	TBC1 domain family, member 31	210544
ILMN_2692927	0.0281402	0.000910698	3.04063	10.4274	-0.639838	-0.590862	Srd5a1	steroid 5 alpha-reductase 1	78925
ILMN_2650428	0.0328655	0.00119621	2.92219	-9.62759	-0.644401	1.37276	Mettl20	methyltransferase like 20	320204
ILMN_1259356	0.0312755	0.00108964	2.96272	9.89451	-0.649758	-1.84883	Snrk	SNF related kinase	20623
ILMN_2685696	0.0290233	0.000965641	3.01518	10.2505	-0.651955	-0.885813	Ing3	inhibitor of growth family, member 3	71777
ILMN_1238912	0.0375569	0.00147578	2.83098	9.05132	-0.655821	-0.375153	-	-	-
ILMN_1243217	0.0297684	0.00101091	2.99529	10.1141	-0.655953	-1.16749	Tmtc4	transmembrane and tetratricopeptide repeat containing 4	70551
ILMN_2874071	0.0381406	0.00152424	2.81695	8.96559	-0.673005	-0.479817	Tfb2m	transcription factor B2, mitochondrial	15278
ILMN_2645368	0.0377969	0.00149424	2.82558	-9.01824	-0.673827	1.5015	Zfp763	zinc finger protein 763	73451
ILMN_2588040	0.0296231	0.00100049	2.99979	10.1448	-0.6815	-0.963457	Pwwp2a	PWWP domain containing 2A	70802
ILMN_2648098	0.0300179	0.00102743	2.98825	10.0662	-0.681956	-1.13854	Srgap3	SLIT-ROBO Rho GTPase activating protein 3	259302
ILMN_1226819	0.0385222	0.00154735	2.81041	-8.92591	-0.684311	1.4847	Tapbp	TAP binding protein	21356
ILMN_1259714	0.0339612	0.00126968	2.89631	-9.46064	-0.691669	1.54328	Cdk6	cyclin-dependent kinase 6	12571
ILMN_2556758	0.0381406	0.0015237	2.8171	-8.96651	-0.698803	2.36291	Glb1	galactosidase, beta 1	12091
ILMN_1215096	0.0381406	0.0015237	2.8171	8.96652	-0.70976	-1.07459	Entpd5	ectonucleoside triphosphate diphosphohydrolase 5	12499
ILMN_1234747	0.0328655	0.00118979	2.92453	-9.6428	-0.712276	0.966588	-	-	-
ILMN_1249092	0.0385222	0.00154947	2.80982	-8.92231	-0.716909	2.14119	Kif23	kinesin family member 23	71819
ILMN_3161878	0.0380297	0.0015089	2.82134	8.99235	-0.717352	-1.03055	Bid	BH3 interacting domain death agonist	12122
ILMN_2480463	0.0340621	0.00127658	2.89395	-9.4456	-0.723038	0.433298	Trim25	tripartite motif-containing 25	217069
ILMN_1219471	0.0324172	0.00115759	2.93644	-9.72067	-0.723192	0.736338	Mylk	myosin, light polypeptide kinase	107589
ILMN_2741402	0.037983	0.00150523	2.8224	-8.99879	-0.730265	3.05419	Sspn	sarcospan	16651
ILMN_2561993	0.0389249	0.00157047	2.80397	-8.88698	-0.732052	2.02258	-	-	-
ILMN_2633030	0.0392898	0.0015927	2.79786	-8.85021	-0.732237	1.38957	Dennd6a	DENN/MADD domain containing 6A	211922
ILMN_1248401	0.0380942	0.00151328	2.82008	-8.98467	-0.733785	3.06817	Meis1	Meis homeobox 1	17268
ILMN_2572482	0.0395183	0.00161726	2.79122	-8.81036	-0.734225	1.18658	Tango6	transport and golgi organization 6	272538
ILMN_1238696	0.0385222	0.00155054	2.80952	-8.9205	-0.735027	1.02767	Fanca	Fanconi anemia, complementation group A	14087
ILMN_2675289	0.0377142	0.00148917	2.82706	-9.02727	-0.735107	2.76709	Amn	amnionless	93835
ILMN_2602899	0.0304857	0.00105298	2.97758	9.99414	-0.737203	-1.0087	Crem	cAMP responsive element modulator	12916
ILMN_1216412	0.0328655	0.00119887	2.92123	9.62131	-0.738258	-2.65051	Xrcc6	X-ray repair complementing defective repair in Chinese hamster cells 6	14375
ILMN_1214167	0.0393304	0.00159623	2.79691	8.84444	-0.743763	-1.01267	Commd10	COMM domain containing 10	69456
ILMN_2753492	0.0395166	0.00161014	2.79314	8.82184	-0.745225	-1.42244	Ripk1	receptor (TNFRSF)-interacting serine-threonine kinase 1	19766
ILMN_2804523	0.038334	0.0015338	2.81423	-8.94908	-0.751577	0.96762	Dusp7	dual specificity phosphatase 7	235584
ILMN_2715601	0.035257	0.0013436	2.87173	-9.30467	-0.753485	0.91514	Ank1	ankyrin 1, erythroid	11733
ILMN_2653205	0.0326989	0.00117736	2.92909	9.67253	-0.754626	-1.76268	Gp1bb	glycoprotein Ib, beta polypeptide	14724
ILMN_1251849	0.0326469	0.0011736	2.93048	9.68162	-0.755175	-1.71728	Rbm6	RNA binding motif protein 6	19654
ILMN_2591814	0.0328655	0.00119664	2.92204	-9.62658	-0.756882	0.464416	Srsf1	serine/arginine-rich splicing factor 1	110809
ILMN_1260447	0.038449	0.00154024	2.81241	-8.93804	-0.758241	0.942168	-	-	-
ILMN_1246035	0.0337393	0.0012548	2.90143	-9.49344	-0.761597	1.05989	-	-	-
ILMN_1242482	0.0397821	0.00163548	2.78635	-8.78128	-0.765416	1.61145	Abcb8	ATP-binding cassette, sub-family B (MDR/TAP), member 8	74610
ILMN_2688763	0.035257	0.00134205	2.87223	-9.30782	-0.780883	1.09514	Ndufs7	NADH dehydrogenase (ubiquinone) Fe-S protein 7	75406
ILMN_2748321	0.0393359	0.00159833	2.79633	8.84101	-0.780966	-1.6169	Rad51c	RAD51 paralog C	114714
ILMN_1214991	0.0388586	0.00156594	2.80523	-8.89455	-0.78333	1.18905	Lrrc45	leucine rich repeat containing 45	217366
ILMN_2463405	0.0314722	0.00110147	2.95803	9.86328	-0.785731	-1.05126	Zcchc4	zinc finger, CCHC domain containing 4	78796
ILMN_2737604	0.0335418	0.00124425	2.90509	-9.517	-0.793873	0.831756	Gnat2	guanine nucleotide binding protein, alpha transducing 2	14686
ILMN_3163486	0.0315675	0.0011197	2.9509	9.81594	-0.794308	-1.11569	Heca	hdc homolog, cell cycle regulator	380629
ILMN_2576431	0.0402658	0.00166114	2.77959	-8.74103	-0.798764	2.11919	Lpin2	lipin 2	64898
ILMN_2700166	0.0396926	0.0016299	2.78784	-8.79014	-0.807045	2.2308	Ccnd2	cyclin D2	12444
ILMN_1222171	0.0407923	0.0017088	2.76731	-8.66834	-0.816086	0.543484	Trmt10a	tRNA methyltransferase 10A	108943
ILMN_3120454	0.0307836	0.00106688	2.97188	9.95585	-0.824642	-0.659466	Creb1	cAMP responsive element binding protein 1	12912
ILMN_3134412	0.0412534	0.00174527	2.75814	8.61442	-0.826674	-1.00426	Dph3	diphthamine biosynthesis 3	105638
ILMN_1248139	0.0395183	0.00161897	2.79076	8.80762	-0.826918	-3.86442	Lilr4b	leukocyte immunoglobulin-like receptor, subfamily B, member 4B	14727
ILMN_2911520	0.0404319	0.00168103	2.77442	-8.71037	-0.831141	1.22791	Hexdc	hexosaminidase (glycosyl hydrolase family 20, catalytic domain) containing	238023
ILMN_2496421	0.0410539	0.00172898	2.76221	-8.63832	-0.836097	0.985364	Xrcc3	X-ray repair complementing defective repair in Chinese hamster cells 3	74335
ILMN_1234014	0.041255	0.00175248	2.75635	-8.60394	-0.839525	1.57674	Slc35d2	solute carrier family 35, member D2	70484
ILMN_2997763	0.0339612	0.00127117	2.8958	9.45738	-0.842946	-1.8423	Hsd17b1	hydroxysteroid (17-beta) dehydrogenase 1	15485
ILMN_1226157	0.0311604	0.00108292	2.9654	9.91245	-0.848132	-0.637727	Pik3r3	phosphatidylinositol 3 kinase, regulatory subunit, polypeptide 3 (p55)	18710
ILMN_2454649	0.0328655	0.00120502	2.91901	-9.60688	-0.848167	0.688145	-	-	-
ILMN_3130983	0.0417095	0.00179447	2.74606	-8.54392	-0.849053	0.396841	Rbak	RB-associated KRAB zinc finger	57782
ILMN_2775660	0.0346447	0.00130669	2.88383	9.38113	-0.854581	-1.11798	Myl6	myosin, light polypeptide 6, alkali, smooth muscle and non-muscle	17904
ILMN_2952730	0.041255	0.00175315	2.75618	-8.60297	-0.860372	1.82798	Fbxl18	F-box and leucine-rich repeat protein 18	231863
ILMN_1214671	0.0377142	0.00148634	2.82788	9.03232	-0.865016	-1.19278	Cdca4	cell division cycle associated 4	71963
ILMN_2579432	0.0403423	0.00166815	2.77776	-8.73017	-0.866254	1.57465	Topbp1	topoisomerase (DNA) II binding protein 1	235559
ILMN_2793616	0.0408928	0.00171711	2.7652	8.65592	-0.872059	-0.953351	Lin54	lin-54 homolog (C, elegans)	231506
ILMN_2786763	0.041936	0.00180904	2.74255	8.52352	-0.872215	-0.440028	Rab5a	RAB5A, member RAS oncogene family	271457
ILMN_2594718	0.0406542	0.00170049	2.76943	8.68083	-0.873292	-0.952142	Adam17	a disintegrin and metallopeptidase domain 17	11491
ILMN_2674952	0.0331706	0.00122255	2.91273	9.56627	-0.876987	-1.25669	Rnf170	ring finger protein 170	77733
ILMN_1247450	0.0326989	0.00118036	2.92799	9.66532	-0.884985	-0.985622	Maml1	mastermind like 1 (Drosophila)	103806
ILMN_1255034	0.0390868	0.00157887	2.80165	-8.87301	-0.897274	0.429555	-	-	-
ILMN_1214136	0.0356461	0.00137172	2.86273	-9.24817	-0.89852	0.919895	-	-	-
ILMN_2653936	0.041255	0.0017583	2.75491	8.5955	-0.914373	-0.532958	-	-	-
ILMN_2751247	0.041255	0.00175589	2.7555	8.59899	-0.916429	-1.71383	Urm1	ubiquitin related modifier 1	68205
ILMN_2636110	0.041255	0.00176636	2.75292	8.5839	-0.922415	-1.43172	Sgol2a	shugoshin-like 2a (S, pombe)	68549
ILMN_2697760	0.0328655	0.00120265	2.91986	9.61243	-0.930902	-0.870362	Nkx2-3	NK2 homeobox 3	18089
ILMN_2647172	0.0423459	0.001834	2.7366	-8.48905	-0.934888	0.853932	Serhl	serine hydrolase-like	68607
ILMN_2567803	0.0424283	0.00184162	2.7348	-8.47863	-0.939714	1.41929	Arnt	aryl hydrocarbon receptor nuclear translocator	11863
ILMN_2959037	0.0419371	0.00181228	2.74177	8.519	-0.943536	-0.77078	Mat2b	methionine adenosyltransferase II, beta	108645
ILMN_1235077	0.0370409	0.00144311	2.8407	-9.11117	-0.947956	0.995091	Capn2	calpain 2	12334
ILMN_1255679	0.0430694	0.00189621	2.72211	-8.40565	-0.949974	1.64347	-	-	-
ILMN_1230498	0.0430017	0.00189103	2.7233	-8.41247	-0.963031	1.91354	Msantd1	Myb/SANT-like DNA-binding domain containing 1	403174
ILMN_2815594	0.0414826	0.00178074	2.7494	8.56334	-0.964418	-0.960594	Fam69b	family with sequence similarity 69, member B	56279
ILMN_1234887	0.0430017	0.00189118	2.72327	-8.41227	-0.967004	1.1607	Dnajc27	DnaJ heat shock protein family (Hsp40) member C27	217378
ILMN_2548831	0.0339612	0.00126612	2.89752	9.46843	-0.97046	-0.999706	-	-	-
ILMN_2756176	0.0404319	0.00168152	2.7743	-8.70962	-0.970799	0.898478	Phka2	phosphorylase kinase alpha 2	110094
ILMN_2652663	0.0443851	0.00199021	2.7011	-8.28605	-0.972268	0.539132	Crk	v-crk avian sarcoma virus CT10 oncogene homolog	12928
ILMN_3134598	0.041936	0.00181023	2.74227	-8.52186	-0.972366	0.835499	Pdp2	pyruvate dehyrogenase phosphatase catalytic subunit 2	382051
ILMN_2655024	0.0440004	0.00195867	2.70804	8.32536	-0.974049	-1.65102	Il17ra	interleukin 17 receptor A	16172
ILMN_2706268	0.0381406	0.00152022	2.81809	-8.97257	-0.980335	1.17013	Scara3	scavenger receptor class A, member 3	219151
ILMN_1230926	0.0395183	0.00161661	2.79139	-8.8114	-0.983944	1.60538	Tenm4	teneurin transmembrane protein 4	23966
ILMN_1248379	0.0373712	0.00146312	2.83472	9.07431	-0.986941	-2.61723	-	-	-
ILMN_1224540	0.0365521	0.00141778	2.84839	9.15878	-0.993412	-1.70207	Adgrl4	adhesion G protein-coupled receptor L4	170757
ILMN_2856157	0.0440004	0.00196034	2.70767	8.32326	-0.997388	-1.8759	Pgam1	phosphoglycerate mutase 1	18648
ILMN_1239857	0.0408928	0.00172024	2.76441	-8.65127	-0.998889	1.13708	Extl3	exostoses (multiple)-like 3	54616
ILMN_2879876	0.0440004	0.00195784	2.70822	8.32641	-0.999317	-1.43982	Tbc1d23	TBC1 domain family, member 23	67581
ILMN_1217734	0.0377142	0.00148799	2.8274	-9.02937	-0.999855	0.921671	Pak6	p21 protein (Cdc42/Rac)-activated kinase 6	214230
ILMN_1257574	0.0384503	0.00154213	2.81188	-8.93481	-1.00096	1.15578	Esm1	endothelial cell-specific molecule 1	71690
ILMN_2713471	0.0425896	0.00186013	2.73046	8.45359	-1.00106	-1.37277	Mettl9	methyltransferase like 9	59052
ILMN_1223547	0.0404121	0.00167297	2.77651	-8.72274	-1.00213	1.38276	Yif1a	Yip1 interacting factor homolog A (S, cerevisiae)	68090
ILMN_2796557	0.0408928	0.00171847	2.76486	-8.65389	-1.00241	0.560335	Rwdd1	RWD domain containing 1	66521
ILMN_2458545	0.0430017	0.00188761	2.72409	-8.41698	-1.0057	0.934355	Mau2	MAU2 sister chromatid cohesion factor	74549
ILMN_2773789	0.0437339	0.00193383	2.71358	-8.3569	-1.00854	0.650334	Pard6a	par-6 family cell polarity regulator alpha	56513
ILMN_2851575	0.037983	0.00150355	2.82288	9.00176	-1.02106	-2.48302	Tnfsf14	tumor necrosis factor (ligand) superfamily, member 14	50930
ILMN_2733482	0.0374732	0.00146891	2.83301	9.06377	-1.03074	-1.77036	Gca	grancalcin	227960
ILMN_1245112	0.0434714	0.00192015	2.71667	-8.37449	-1.03317	0.57541	Aldh16a1	aldehyde dehydrogenase 16 family, member A1	69748
ILMN_2683620	0.0411398	0.00173653	2.76032	-8.62721	-1.03322	0.850399	Preb	prolactin regulatory element binding	50907
ILMN_2657828	0.0439185	0.00194829	2.71035	-8.33848	-1.03476	2.76889	Rhbdf1	rhomboid 5 homolog 1	13650
ILMN_1237186	0.0373712	0.00146044	2.83552	9.07921	-1.03543	-1.65822	Spint1	serine protease inhibitor, Kunitz type 1	20732
ILMN_2679815	0.0362114	0.00139694	2.85482	9.19876	-1.03881	-1.28506	Pkn2	protein kinase N2	109333
ILMN_2895177	0.0442834	0.00198353	2.70256	8.29431	-1.03889	-1.38869	Epm2aip1	EPM2A (laforin) interacting protein 1	77781
ILMN_3103652	0.0424723	0.00184962	2.73292	-8.46776	-1.04349	0.733993	Csnk1d	casein kinase 1, delta	104318
ILMN_1231181	0.0462431	0.00211773	2.67413	-8.13482	-1.04554	0.346419	Snx9	sorting nexin 9	66616
ILMN_2564090	0.0405551	0.00169052	2.77198	-8.6959	-1.05175	1.51332	Man1a	mannosidase 1, alpha	17155
ILMN_1227789	0.0355804	0.00136244	2.86568	9.26665	-1.05312	-1.04979	Tanc1	tetratricopeptide repeat, ankyrin repeat and coiled-coil containing 1	66860
ILMN_1239055	0.0371505	0.00144915	2.83889	9.09997	-1.05345	-4.06482	Xdh	xanthine dehydrogenase	22436
ILMN_1254634	0.0424283	0.00183972	2.73525	8.48122	-1.05626	-1.47808	Pxylp1	2-phosphoxylose phosphatase 1	235534
ILMN_2670906	0.0455755	0.0020632	2.68546	-8.19804	-1.05728	2.04309	-	-	-
ILMN_2670950	0.0456018	0.00206875	2.68429	-8.19151	-1.05847	1.63636	Pnma1	paraneoplastic antigen MA1	70481
ILMN_2998303	0.042589	0.00185674	2.73125	-8.45815	-1.06134	0.420077	Katna1	katanin p60 (ATPase-containing) subunit A1	23924
ILMN_2419633	0.0442192	0.00197432	2.70458	-8.30576	-1.06192	1.08359	Ankrd11	ankyrin repeat domain 11	77087
ILMN_1252543	0.0451815	0.00203672	2.69107	-8.2295	-1.0633	0.511464	-	-	-
ILMN_1217097	0.0456018	0.00206666	2.68473	-8.19396	-1.06544	1.96751	Cables1	CDK5 and Abl enzyme substrate 1	63955
ILMN_1253798	0.0456707	0.00207406	2.68318	8.18528	-1.06784	-0.642502	Spag9	sperm associated antigen 9	70834
ILMN_1215791	0.041255	0.00176795	2.75253	8.58161	-1.06878	-2.2921	Alox5ap	arachidonate 5-lipoxygenase activating protein	11690
ILMN_2968731	0.0442489	0.00197776	2.70383	8.30148	-1.07299	-0.997468	Nqo2	NAD(P)H dehydrogenase, quinone 2	18105
ILMN_1258698	0.0412534	0.00174333	2.75862	-8.61725	-1.07513	0.5516	Dlst	dihydrolipoamide S-succinyltransferase (E2 component of 2-oxo-glutarate complex)	78920
ILMN_2444603	0.0356118	0.001367	2.86423	9.25755	-1.07605	-0.951264	-	-	-
ILMN_1251205	0.0391197	0.00158207	2.80078	-8.86772	-1.07745	0.916586	Epg5	ectopic P-granules autophagy protein 5 homolog (C, elegans)	100502841
ILMN_1243291	0.0453739	0.00204973	2.6883	8.21397	-1.08493	-1.62213	Ptp4a2	protein tyrosine phosphatase 4a2	19244
ILMN_2799217	0.0431871	0.00190553	2.71999	8.39347	-1.08551	-1.08039	Tmem216	transmembrane protein 216	68642
ILMN_1252195	0.0462632	0.00213635	2.67033	8.11371	-1.08996	-2.15253	Arf3	ADP-ribosylation factor 3	11842
ILMN_3058975	0.0463398	0.00215318	2.66692	-8.09483	-1.09309	1.61344	Fnta	farnesyltransferase, CAAX box, alpha	14272
ILMN_1254167	0.0465002	0.0021673	2.66408	8.07913	-1.09558	-0.984341	Plpp6	phospholipid phosphatase 6	74411
ILMN_2670951	0.0463398	0.00215273	2.66701	-8.09533	-1.09798	1.73373	Pnma1	paraneoplastic antigen MA1	70481
ILMN_2811282	0.0462632	0.00212725	2.67218	8.124	-1.09813	-1.85851	Tmx4	thioredoxin-related transmembrane protein 4	52837
ILMN_2612283	0.0431841	0.00190333	2.72049	-8.39633	-1.09974	1.56736	Gata2	GATA binding protein 2	14461
ILMN_2682970	0.0462632	0.00213634	2.67033	-8.11372	-1.10851	1.76097	Ttc41	tetratricopeptide repeat domain 41	103220
ILMN_2692262	0.0462632	0.00213588	2.67042	8.11424	-1.10897	-1.18531	Kdsr	3-ketodihydrosphingosine reductase	70750
ILMN_2599570	0.0464483	0.00216044	2.66546	-8.08674	-1.11072	1.14715	Sephs1	selenophosphate synthetase 1	109079
ILMN_1251852	0.0463084	0.00214065	2.66945	-8.10887	-1.11211	1.2517	Gatad2b	GATA zinc finger domain containing 2B	229542
ILMN_1217978	0.0462632	0.00212188	2.67328	-8.1301	-1.11759	2.18011	Hoxa5	homeobox A5	15402
ILMN_2510187	0.0406393	0.00169792	2.77008	-8.6847	-1.11823	1.17048	-	-	-
ILMN_2898832	0.0381406	0.00152397	2.81702	8.96606	-1.12517	-1.40775	Lancl1	LanC (bacterial lantibiotic synthetase component C)-like 1	14768
ILMN_3160212	0.0463398	0.00214953	2.66766	8.09891	-1.12718	-0.945946	Prps1l3	phosphoribosyl pyrophosphate synthetase 1-like 3	328099
ILMN_2711948	0.0425896	0.00186084	2.73029	-8.45263	-1.12769	1.03523	-	-	-
ILMN_1223164	0.047403	0.00224336	2.6491	7.99676	-1.13349	-1.28228	Spata6	spermatogenesis associated 6	67946
ILMN_1256171	0.0458733	0.00209203	2.67943	-8.16436	-1.13439	1.03773	Tmem63b	transmembrane protein 63b	224807
ILMN_2996021	0.0473983	0.00223973	2.64981	8.00061	-1.13453	-1.55457	Zfp326	zinc finger protein 326	54367
ILMN_2685772	0.0469946	0.00221056	2.6555	-8.03184	-1.13617	1.39378	Sort1	sortilin 1	20661
ILMN_1241764	0.0476876	0.00227718	2.6426	-7.96127	-1.13883	0.81695	Cnot3	CCR4-NOT transcription complex, subunit 3	232791
ILMN_3049559	0.0469609	0.00220224	2.65714	-8.04085	-1.1411	1.95102	C4b	complement component 4B (Chido blood group)	12268
ILMN_2544757	0.0407923	0.00171016	2.76696	-8.66629	-1.14279	1.08861	Tsn	translin	22099
ILMN_2842859	0.0465002	0.00216567	2.66441	-8.08094	-1.1519	1.3347	Cdk5rap2	CDK5 regulatory subunit associated protein 2	214444
ILMN_2773012	0.0449154	0.00202258	2.69409	8.24652	-1.15481	-1.47151	Hbp1	high mobility group box transcription factor 1	73389
ILMN_2951995	0.041255	0.00176037	2.7544	-8.59251	-1.15492	1.21396	Bricd5	BRICHOS domain containing 5	319259
ILMN_2581860	0.0375916	0.00147894	2.83005	9.04562	-1.15681	-1.04684	Smyd3	SET and MYND domain containing 3	69726
ILMN_2592476	0.0453094	0.00204465	2.68938	8.22002	-1.1597	-0.879263	Nfkb1	nuclear factor of kappa light polypeptide gene enhancer in B cells 1, p105	18033
ILMN_1219915	0.0473498	0.00223406	2.65091	8.00664	-1.16195	-2.76319	Dgat2	diacylglycerol O-acyltransferase 2	67800
ILMN_2859917	0.0404319	0.00167726	2.7754	8.71615	-1.16232	-2.86286	Tmem53	transmembrane protein 53	68777
ILMN_2694430	0.0465868	0.00217535	2.66247	8.07025	-1.16553	-1.22797	-	-	-
ILMN_1247199	0.0403423	0.00166807	2.77779	8.7303	-1.16569	-3.11604	H2afy	H2A histone family, member Y	26914
ILMN_2962737	0.0405363	0.0016878	2.77268	8.70004	-1.16728	-2.35728	Aoah	acyloxyacyl hydrolase	27052
ILMN_1219200	0.0392898	0.0015921	2.79803	8.85121	-1.17294	-1.44925	P2ry14	purinergic receptor P2Y, G-protein coupled, 14	140795
ILMN_2425351	0.0485104	0.00235143	2.62867	7.88564	-1.17405	-0.568049	Usp1	ubiquitin specific peptidase 1	230484
ILMN_1226653	0.0481809	0.00232625	2.63334	-7.91095	-1.17815	1.15577	Neurl4	neuralized E3 ubiquitin protein ligase 4	216860
ILMN_1253666	0.0467769	0.00219137	2.65928	-8.05267	-1.1807	1.28112	Usp5	ubiquitin specific peptidase 5 (isopeptidase T)	22225
ILMN_2660466	0.0474257	0.00224671	2.64845	7.99322	-1.19198	-1.64189	-	-	-
ILMN_1250980	0.0480456	0.00231075	2.63625	-7.92669	-1.19304	1.24837	-	-	-
ILMN_2527003	0.0427578	0.00187432	2.72716	-8.43459	-1.19355	1.42893	-	-	-
ILMN_1232627	0.0395183	0.00161813	2.79099	8.80896	-1.19423	-1.44346	Tmem229b	transmembrane protein 229B	268567
ILMN_1214127	0.0476876	0.00227261	2.64347	-7.96602	-1.1963	1.42171	Lman2	lectin, mannose-binding 2	66890
ILMN_1238215	0.0469946	0.00220855	2.65589	-8.03401	-1.19839	2.94764	Ctgf	connective tissue growth factor	14219
ILMN_1257107	0.041255	0.00176281	2.75379	-8.589	-1.20328	2.00952	-	-	-
ILMN_1241907	0.0416987	0.00179201	2.74666	-8.54738	-1.20359	1.07571	-	-	-
ILMN_1254178	0.0471592	0.00222149	2.65336	-8.02008	-1.20486	2.64	-	-	-
ILMN_1259781	0.0487832	0.00237631	2.6241	-7.86097	-1.20583	0.917233	Fam179b	family with sequence similarity 179, member B	328108
ILMN_2594031	0.041255	0.001769	2.75227	-8.5801	-1.2067	0.972196	Nrbp2	nuclear receptor binding protein 2	223649
ILMN_3155228	0.0476186	0.00226267	2.64538	-7.97641	-1.20945	1.15508	Mdga1	MAM domain containing glycosylphosphatidylinositol anchor 1	74762
ILMN_2736168	0.0476876	0.00227916	2.64222	7.9592	-1.21747	-1.54252	Ppt1	palmitoyl-protein thioesterase 1	19063
ILMN_3161612	0.0481809	0.00232623	2.63335	7.91096	-1.21901	-1.08644	Ireb2	iron responsive element binding protein 2	64602
ILMN_1245887	0.041255	0.00176758	2.75262	-8.58215	-1.22512	5.76565	-	-	-
ILMN_2512043	0.0487461	0.00237217	2.62485	7.86505	-1.22568	-1.83161	-	-	-
ILMN_2659200	0.0424321	0.00184381	2.73428	-8.47565	-1.22592	1.14616	Prpf40b	pre-mRNA processing factor 40B	54614
ILMN_2941033	0.0495473	0.00244415	2.61187	7.79536	-1.22712	-0.922531	Papolg	poly(A) polymerase gamma	216578
ILMN_2578541	0.0476545	0.00226666	2.64461	-7.97224	-1.2307	1.88291	Slc38a10	solute carrier family 38, member 10	72055
ILMN_1235114	0.0495473	0.00244199	2.61226	7.79741	-1.23146	-1.04074	Chd9	chromodomain helicase DNA binding protein 9	109151
ILMN_1247361	0.0441139	0.00196751	2.70608	-8.31427	-1.23427	1.5601	Abhd12	abhydrolase domain containing 12	76192
ILMN_2605417	0.0476876	0.00228647	2.64083	7.95164	-1.23678	-0.638078	Cfap97	cilia and flagella associated protein 97	66756
ILMN_2523169	0.0399085	0.00164259	2.78447	8.77006	-1.23794	-1.30689	Treml1	triggering receptor expressed on myeloid cells-like 1	71326
ILMN_2956381	0.0459095	0.00209731	2.67834	8.15825	-1.23904	-0.69793	Syf2	SYF2 homolog, RNA splicing factor (S, cerevisiae)	68592
ILMN_3008475	0.0495855	0.0024554	2.60988	7.7847	-1.24245	-1.23664	Cyb5r4	cytochrome b5 reductase 4	266690
ILMN_2647282	0.0480456	0.00231282	2.63586	7.92458	-1.24772	-1.94504	Ptp4a2	protein tyrosine phosphatase 4a2	19244
ILMN_1243284	0.0490895	0.00239827	2.6201	7.83947	-1.24919	-1.76344	Pxylp1	2-phosphoxylose phosphatase 1	235534
ILMN_2470407	0.0410794	0.00173202	2.76145	8.63384	-1.25181	-1.63475	Zfp296	zinc finger protein 296	63872
ILMN_1257653	0.0417225	0.00179703	2.74545	8.54033	-1.2524	-2.96961	-	-	-
ILMN_3065779	0.0469829	0.00220552	2.65649	8.03729	-1.25527	-3.2874	Mier1	MEIR1 treanscription regulator	71148
ILMN_2726315	0.0497199	0.00248849	2.60406	7.75371	-1.25923	-1.34737	Sdf4	stromal cell derived factor 4	20318
ILMN_2805339	0.0495473	0.00244215	2.61223	7.79726	-1.26064	-1.86889	Hspb6	heat shock protein, alpha-crystallin-related, B6	243912
ILMN_2870295	0.041255	0.00175022	2.75691	8.60721	-1.26351	-1.64728	Cldn1	claudin 1	12737
ILMN_2680937	0.0497705	0.0024934	2.60321	7.74916	-1.26793	-1.60348	Sap130	Sin3A associated protein	269003
ILMN_2687140	0.0496592	0.0024807	2.60542	7.76096	-1.27292	-1.2866	B3galt6	UDP-Gal:betaGal beta 1,3-galactosyltransferase, polypeptide 6	117592
ILMN_1246449	0.0474295	0.00225042	2.64774	-7.9893	-1.27294	1.56519	2210419D22Rik	RIKEN cDNA 2210419D22 gene	73661
ILMN_2448651	0.0488632	0.00238254	2.62296	7.85485	-1.27331	-1.15476	Ampd3	adenosine monophosphate deaminase 3	11717
ILMN_1241924	0.0478847	0.0023005	2.63818	7.93718	-1.27337	-2.31232	Arl6ip5	ADP-ribosylation factor-like 6 interacting protein 5	65106
ILMN_2996046	0.0483001	0.00233431	2.63184	-7.90281	-1.27415	0.44854	Gpank1	G patch domain and ankyrin repeats 1	81845
ILMN_2706061	0.0438452	0.00194295	2.71154	-8.34527	-1.27484	0.697346	-	-	-
ILMN_1214239	0.0496592	0.00247452	2.60651	7.76673	-1.27571	-1.99005	Zfp943	zinc finger prtoein 943	74670
ILMN_1221304	0.0473983	0.00224088	2.64958	-7.99939	-1.2769	1.40741	Scaf4	SR-related CTD-associated factor 4	224432
ILMN_2508910	0.0485544	0.00235588	2.62785	7.8812	-1.27742	-0.459833	Tpst2	protein-tyrosine sulfotransferase 2	22022
ILMN_1235310	0.0493765	0.00241967	2.61624	-7.81876	-1.27763	2.50646	3110062M04Rik	RIKEN cDNA 3110062M04 gene	78412
ILMN_2604494	0.0481035	0.00231791	2.6349	-7.9194	-1.27763	3.1545	Podxl	podocalyxin-like	27205
ILMN_1226498	0.0498888	0.00250171	2.60176	-7.74147	-1.27939	1.66312	Eif3k	eukaryotic translation initiation factor 3, subunit K	73830
ILMN_2808939	0.045824	0.0020866	2.68056	-8.17065	-1.27977	1.03893	0610007P14Rik	RIKEN cDNA 0610007P14 gene	58520
ILMN_2524801	0.0476876	0.00227591	2.64285	7.96259	-1.28001	-2.54284	-	-	-
ILMN_3123826	0.0395166	0.00161134	2.79281	8.81989	-1.28174	-0.95729	Wdr37	WD repeat domain 37	207615
ILMN_2461707	0.0495107	0.00243069	2.61427	-7.8082	-1.28179	1.00615	Rbms2	RNA binding motif, single stranded interacting protein 2	56516
ILMN_2593554	0.0484182	0.00234464	2.62992	-7.89243	-1.28889	1.10522	Igtp	interferon gamma induced GTPase	16145
ILMN_2594644	0.0495855	0.00245806	2.60941	-7.78219	-1.29392	2.1642	Lrrc48	leucine rich repeat containing 48	74665
ILMN_2824599	0.0478664	0.00229733	2.63878	7.94044	-1.29538	-2.33593	Plpp6	phospholipid phosphatase 6	74411
ILMN_2551945	0.0396846	0.00162768	2.78843	8.79368	-1.29707	-0.943556	Ubr2///C79242	ubiquitin protein ligase E3 component n-recognin 2///expressed sequence C79242	224826///98068
ILMN_2552631	0.0424414	0.00184625	2.73371	8.47234	-1.29837	-1.98276	Micall1	microtubule associated monooxygenase, calponin and LIM domain containing -like 1	27008
ILMN_2542956	0.0487122	0.00236587	2.62601	7.87129	-1.30028	-0.987904	-	-	-
ILMN_1255047	0.0440004	0.0019541	2.70905	-8.33113	-1.30055	1.13574	Slc9b2	solute carrier family 9, subfamily B (NHA2, cation proton antiporter 2), member 2	97086
ILMN_1255765	0.0511579	0.00261215	2.583	-7.64237	-1.30428	0.662153	Mtif2	mitochondrial translational initiation factor 2	76784
ILMN_2673260	0.0507846	0.00258547	2.58746	-7.66581	-1.30626	1.00405	Ctrl	chymotrypsin-like	109660
ILMN_2575994	0.0493765	0.00242002	2.61618	-7.81843	-1.30767	1.26138	-	-	-
ILMN_2619767	0.0394985	0.00160683	2.79403	8.82719	-1.30865	-0.806014	Pdlim2	PDZ and LIM domain 2	213019
ILMN_1243466	0.0444878	0.00199907	2.69917	-8.27515	-1.31254	1.21999	Rnd1	Rho family GTPase 1	223881
ILMN_2470764	0.0495473	0.00243619	2.61329	7.80294	-1.31265	-1.76861	Ttll11	tubulin tyrosine ligase-like family, member 11	74410
ILMN_2705881	0.0471592	0.00222281	2.6531	8.01866	-1.31387	-0.558293	Scp2	sterol carrier protein 2, liver	20280
ILMN_1240950	0.0514649	0.00263979	2.57843	7.6184	-1.32053	-0.453976	Usp1	ubiquitin specific peptidase 1	230484
ILMN_2562780	0.0510949	0.00260406	2.58435	-7.64945	-1.32564	0.932643	Gpatch3	G patch domain containing 3	242691
ILMN_1217606	0.0427578	0.00187274	2.72752	8.4367	-1.32606	-1.86495	Fam101b	family with sequence similarity 101, member B	76566
ILMN_1236845	0.0495855	0.00245192	2.61049	-7.78799	-1.33254	3.19178	Gfod2	glucose-fructose oxidoreductase domain containing 2	70575
ILMN_1244545	0.0405686	0.00169303	2.77134	8.6921	-1.33368	-1.01089	Ociad1	OCIA domain containing 1	68095
ILMN_1233836	0.0427214	0.00186864	2.72847	-8.44217	-1.33396	0.710193	Pon2	paraoxonase 2	330260
ILMN_2838372	0.0505294	0.00255316	2.59292	-7.69463	-1.33445	0.395284	-	-	-
ILMN_2708222	0.0522221	0.00269112	2.57007	7.57472	-1.34208	-0.73392	Nlrx1	NLR family member X1	270151
ILMN_1228489	0.0499602	0.00251007	2.60031	-7.73378	-1.34689	0.732167	Hmg20a	high mobility group 20A	66867
ILMN_2476005	0.0515138	0.0026494	2.57685	-7.61014	-1.34715	1.59174	D030028A08Rik	RIKEN cDNA D030028A08 gene	319371
ILMN_2644068	0.0404319	0.00167899	2.77495	8.7135	-1.3492	-0.877781	Serp2	stress-associated endoplasmic reticulum protein family member 2	72661
ILMN_2500157	0.0515138	0.00264969	2.57681	7.60989	-1.36565	-2.5476	1810011H11Rik	RIKEN cDNA 1810011H11 gene	69069
ILMN_1244845	0.0495855	0.00244911	2.61099	-7.79066	-1.36631	1.05353	Narf	nuclear prelamin A recognition factor	67608
ILMN_2580462	0.041255	0.00175931	2.75466	8.59404	-1.37254	-1.06027	Gtf2e1	general transcription factor II E, polypeptide 1 (alpha subunit)	74197
ILMN_2451556	0.0399685	0.00164696	2.78332	8.76317	-1.37279	-0.653484	-	-	-
ILMN_3126277	0.045824	0.00208759	2.68035	-8.1695	-1.37767	1.16363	Palmd	palmdelphin	114301
ILMN_1239641	0.0505294	0.00255298	2.59295	-7.69479	-1.37869	3.10902	Gm9883	predicted gene 9883	791409
ILMN_1216748	0.0496592	0.00248	2.60555	-7.76161	-1.38401	0.596495	Nt5m	5',3'-nucleotidase, mitochondrial	103850
ILMN_2435584	0.0528544	0.00274841	2.56092	7.52719	-1.38541	-1.50741	Tpm3	tropomyosin 3, gamma	59069
ILMN_1220893	0.0534502	0.00280295	2.55238	-7.48311	-1.39005	0.555909	Zfp281	zinc finger protein 281	226442
ILMN_2583710	0.0527782	0.00273491	2.56306	-7.53828	-1.39023	1.6597	Wdr33	WD repeat domain 33	74320
ILMN_2727153	0.0465868	0.00217579	2.66238	-8.06976	-1.39349	1.35112	-	-	-
ILMN_1215981	0.0422435	0.00182754	2.73813	8.4979	-1.39384	-1.19577	Nat14	N-acetyltransferase 14	269854
ILMN_2619836	0.0505467	0.00256592	2.59076	-7.6832	-1.40174	1.2276	2310039H08Rik	RIKEN cDNA 2310039H08 gene	67101
ILMN_1215651	0.0443887	0.00199249	2.7006	8.28324	-1.40281	-1.87536	Cdkn2c	cyclin-dependent kinase inhibitor 2C (p18, inhibits CDK4)	12580
ILMN_1251934	0.0462632	0.00213372	2.67086	-8.11668	-1.41272	1.12437	Azi2	5-azacytidine induced gene 2	27215
ILMN_2510920	0.0455315	0.00205903	2.68634	-8.20296	-1.41571	0.873746	Ptpn14	protein tyrosine phosphatase, non-receptor type 14	19250
ILMN_3123889	0.0534502	0.0027965	2.55338	7.48826	-1.41917	-1.29021	Zfp277	zinc finger protein 277	246196
ILMN_1235652	0.0496592	0.00247802	2.6059	-7.76346	-1.42213	1.55574	Usp37	ubiquitin specific peptidase 37	319651
ILMN_3145814	0.0528544	0.00274258	2.56184	7.53197	-1.4223	-1.81897	Ogfrl1	opioid growth factor receptor-like 1	70155
ILMN_2696272	0.0523232	0.00270633	2.56762	7.56197	-1.42473	-2.10187	Tmem185b	transmembrane protein 185B	226351
ILMN_1253916	0.05354	0.00283111	2.54804	7.46077	-1.42737	-1.1717	Bcl7c	B cell CLL/lymphoma 7C	12055
ILMN_2662264	0.0442834	0.00198232	2.70283	8.29581	-1.42863	-1.5775	Bcas1	breast carcinoma amplified sequence 1	76960
ILMN_2629052	0.0538407	0.00287627	2.54117	7.42553	-1.43141	-1.11427	Cbx3	chromobox 3	12417
ILMN_1228970	0.0535889	0.00284044	2.54661	-7.45343	-1.43175	1.5621	Rhobtb2	Rho-related BTB domain containing 2	246710
ILMN_1227862	0.0474295	0.00225142	2.64754	-7.98824	-1.43216	1.37325	Chd2	chromodomain helicase DNA binding protein 2	244059
ILMN_1248388	0.0457944	0.00208186	2.68155	8.17616	-1.43533	-2.2006	-	-	-
ILMN_2432040	0.0484179	0.00234232	2.63035	-7.89476	-1.4373	1.67729	-	-	-
ILMN_2674367	0.0511579	0.00261426	2.58265	-7.64053	-1.43837	0.954322	Agrn	agrin	11603
ILMN_2443164	0.0534502	0.00280246	2.55246	7.4835	-1.43869	-2.05995	Tpm3	tropomyosin 3, gamma	59069
ILMN_2617468	0.0459095	0.00209807	2.67818	8.15737	-1.4394	-2.73169	Chac1	ChaC, cation transport regulator 1	69065
ILMN_1213307	0.0535889	0.00284578	2.5458	-7.44924	-1.44091	0.448333	Ctdsp1	CTD (carboxy-terminal domain, RNA polymerase II, polypeptide A) small phosphatase 1	227292
ILMN_1217329	0.0476876	0.00228025	2.64202	-7.95808	-1.4476	0.584866	Sppl3	signal peptide peptidase 3	74585
ILMN_2661635	0.0528544	0.00275389	2.56005	7.52271	-1.45033	-2.40782	Gyg	glycogenin	27357
ILMN_2901655	0.0539879	0.00290341	2.53709	-7.40469	-1.4535	0.818988	Gatb	glutamyl-tRNA(Gln) amidotransferase, subunit B	229487
ILMN_2714678	0.0499602	0.00250855	2.60058	-7.73518	-1.45472	0.580367	Pif1	PIF1 5'-to-3' DNA helicase	208084
ILMN_1226935	0.0496421	0.00246561	2.60808	7.77508	-1.46097	-4.36794	Orm1	orosomucoid 1	18405
ILMN_2578074	0.0538407	0.00288013	2.54059	-7.42255	-1.46617	1.34514	Ralgapa1	Ral GTPase activating protein, alpha subunit 1	56784
ILMN_1236679	0.053494	0.00281292	2.55084	-7.47517	-1.4678	2.21039	-	-	-
ILMN_2788629	0.054328	0.0029271	2.53356	7.38669	-1.47011	-1.78456	Cnih4	cornichon family AMPA receptor auxiliary protein 4	98417
ILMN_2621471	0.0490708	0.00239501	2.62069	-7.84265	-1.47052	0.41474	Get4	golgi to ER traffic protein 4	67604
ILMN_2477324	0.0543625	0.00294135	2.53145	7.37596	-1.47419	-1.04194	Trim10	tripartite motif-containing 10	19824
ILMN_2968032	0.0535395	0.00282299	2.54929	7.46718	-1.47464	-1.29858	Eif1ad	eukaryotic translation initiation factor 1A domain containing	69860
ILMN_1231405	0.0535889	0.00284298	2.54623	-7.45144	-1.47899	0.838637	Ncdn	neurochondrin	26562
ILMN_2796842	0.0539879	0.00289748	2.53798	-7.40922	-1.48149	1.39328	Abl1	c-abl oncogene 1, non-receptor tyrosine kinase	11350
ILMN_2471359	0.05354	0.00282591	2.54884	7.46487	-1.48376	-2.44509	-	-	-
ILMN_1259158	0.0538407	0.00287391	2.54153	-7.42735	-1.48379	1.09614	Hexdc	hexosaminidase (glycosyl hydrolase family 20, catalytic domain) containing	238023
ILMN_2488783	0.0437798	0.00193796	2.71266	8.35163	-1.4901	-1.08164	B3galt6	UDP-Gal:betaGal beta 1,3-galactosyltransferase, polypeptide 6	117592
ILMN_2516899	0.0535889	0.00284865	2.54536	7.447	-1.49317	-0.873222	Uvrag	UV radiation resistance associated gene	78610
ILMN_2941992	0.0514701	0.00264252	2.57798	-7.61605	-1.49516	0.841131	Psen2	presenilin 2	19165
ILMN_3049961	0.0531009	0.00277194	2.55722	7.50804	-1.49731	-3.26817	Syne1	spectrin repeat containing, nuclear envelope 1	64009
ILMN_1220230	0.0519595	0.0026751	2.57266	7.58824	-1.49818	-1.36766	Hbp1	high mobility group box transcription factor 1	73389
ILMN_2927025	0.0505467	0.00256725	2.59053	7.68201	-1.49913	-1.0332	Sdcbp	syndecan binding protein	53378
ILMN_2691492	0.0523232	0.00270303	2.56815	-7.56473	-1.50354	1.43095	Sssca1	Sjogren's syndrome/scleroderma autoantigen 1 homolog (human)	56390
ILMN_1254927	0.0523232	0.00270439	2.56793	7.5636	-1.50387	-3.97394	Ly6c1	lymphocyte antigen 6 complex, locus C1	17067
ILMN_2745462	0.054328	0.00292949	2.53321	-7.38489	-1.50503	2.48586	Zfp507	zinc finger protein 507	668501
ILMN_2861331	0.0538407	0.00286605	2.54272	7.43344	-1.50776	-1.84136	Pnrc2	proline-rich nuclear receptor coactivator 2	52830
ILMN_2692723	0.046706	0.00218359	2.66083	8.06119	-1.50967	-3.23988	Lpl	lipoprotein lipase	16956
ILMN_2835423	0.0463398	0.00215069	2.66742	8.09762	-1.51022	-1.7535	Cfd	complement factor D (adipsin)	11537
ILMN_1246054	0.0462632	0.00213517	2.67057	-8.11504	-1.51138	0.635569	Col2a1	collagen, type II, alpha 1	12824
ILMN_1253966	0.053472	0.0028075	2.55168	7.47948	-1.5122	-2.46565	Pfkfb2	6-phosphofructo-2-kinase/fructose-2,6-biphosphatase 2	18640
ILMN_3092415	0.0561441	0.00308378	2.51092	7.27218	-1.51387	-0.982341	Hbp1	high mobility group box transcription factor 1	73389
ILMN_2512042	0.0549117	0.00299944	2.52296	7.33288	-1.51547	-1.8017	Ube2e3	ubiquitin-conjugating enzyme E2E 3	22193
ILMN_1240716	0.0543563	0.00293612	2.53223	-7.37989	-1.51949	0.912775	Etaa1	Ewing tumor-associated antigen 1	68145
ILMN_2426249	0.0495855	0.00245731	2.60954	7.7829	-1.52266	-2.13061	-	-	-
ILMN_2800505	0.0505467	0.00255997	2.59177	-7.68852	-1.52626	1.90157	Dlx1	distal-less homeobox 1	13390
ILMN_2888834	0.0445335	0.00200325	2.69826	8.27002	-1.53081	-5.18125	Apobr	apolipoprotein B receptor	171504
ILMN_2579927	0.0561781	0.00309763	2.50897	-7.26242	-1.53107	1.22754	Nipal3	NIPA-like domain containing 3	74552
ILMN_2985053	0.0496592	0.00247039	2.60723	-7.7706	-1.53128	0.531049	Ndufv2	NADH dehydrogenase (ubiquinone) flavoprotein 2	72900
ILMN_2440776	0.0546665	0.00296603	2.52782	-7.35752	-1.53171	2.10789	Gm12592	predicted gene 12592	791413
ILMN_2764580	0.0539879	0.00290246	2.53723	7.40541	-1.5385	-1.57115	Parvg	parvin, gamma	64099
ILMN_2876302	0.0548606	0.00299195	2.52405	-7.33837	-1.53939	1.115	Aars2	alanyl-tRNA synthetase 2, mitochondrial	224805
ILMN_2572109	0.0549267	0.00300641	2.52195	-7.32778	-1.54148	2.42628	-	-	-
ILMN_2575438	0.0571873	0.00317957	2.49763	-7.20574	-1.5516	0.927033	-	-	-
ILMN_2914884	0.0539153	0.00288919	2.53922	7.41557	-1.55219	-0.653818	Tmem9b	TMEM9 domain family, member B	56786
ILMN_1228572	0.0462632	0.00212525	2.67259	8.12626	-1.55919	-1.31889	Gpr108	G protein-coupled receptor 108	78308
ILMN_2955452	0.0535889	0.00284648	2.54569	7.4487	-1.56189	-4.02619	Mapk13	mitogen-activated protein kinase 13	26415
ILMN_1245117	0.0547579	0.00297623	2.52633	-7.34996	-1.56318	1.42953	Rab3gap1	RAB3 GTPase activating protein subunit 1	226407
ILMN_2607953	0.0527782	0.00273309	2.56335	7.53978	-1.56564	-0.705757	Sugp1	SURP and G patch domain containing 1	70616
ILMN_1256671	0.0538407	0.00288208	2.54029	7.42104	-1.56809	-0.981	Hnrnph1	heterogeneous nuclear ribonucleoprotein H1	59013
ILMN_3102653	0.0571873	0.00317973	2.49761	-7.20564	-1.56917	1.38515	Glyctk	glycerate kinase	235582
ILMN_2981167	0.0546009	0.00295986	2.52873	7.36211	-1.57083	-2.68897	Ifit2	interferon-induced protein with tetratricopeptide repeats 2	15958
ILMN_3075712	0.0573873	0.0031987	2.49503	-7.19278	-1.57443	0.814104	Smarca2	SWI/SNF related, matrix associated, actin dependent regulator of chromatin, subfamily a, member 2	67155
ILMN_1241320	0.0538407	0.00288262	2.54021	-7.42063	-1.57615	1.71237	Clspn	claspin	269582
ILMN_2435079	0.0505467	0.0025615	2.59151	7.68715	-1.59256	-2.51477	Zmpste24	zinc metallopeptidase, STE24	230709
ILMN_2601758	0.0513978	0.00263073	2.57992	-7.62622	-1.5927	1.58897	Gsto2	glutathione S-transferase omega 2	68214
ILMN_1255177	0.0487461	0.00237197	2.62489	7.86526	-1.59275	-2.39738	Pdia5	protein disulfide isomerase associated 5	72599
ILMN_1237265	0.0496592	0.00247573	2.6063	-7.7656	-1.59325	1.30031	Mrpl28	mitochondrial ribosomal protein L28	68611
ILMN_2881019	0.0561781	0.00310176	2.50839	7.25951	-1.59744	-2.50569	Sh3kbp1	SH3-domain kinase binding protein 1	58194
ILMN_1218597	0.0543625	0.00294174	2.5314	-7.37566	-1.60393	0.998801	Dnaaf1	dynein, axonemal assembly factor 1	68270
ILMN_3151345	0.0493765	0.0024179	2.61656	7.82047	-1.60952	-0.511405	Eif5	eukaryotic translation initiation factor 5	217869
ILMN_2438221	0.0505709	0.00257218	2.5897	-7.67761	-1.61738	1.27253	Nphp3	nephronophthisis 3 (adolescent)	74025
ILMN_1250599	0.0476876	0.00228282	2.64153	7.95541	-1.61789	-3.98238	Pglyrp1	peptidoglycan recognition protein 1	21946
ILMN_1230846	0.0590301	0.00336928	2.47246	-7.08137	-1.62032	0.646978	-	-	-
ILMN_2723338	0.0545583	0.00295495	2.52945	-7.36578	-1.62729	1.39086	Dolpp1	dolichyl pyrophosphate phosphatase 1	57170
ILMN_2444316	0.0583971	0.0032829	2.48374	7.13687	-1.62994	-2.087	Tpm3	tropomyosin 3, gamma	59069
ILMN_1235442	0.0594489	0.00340455	2.46794	-7.05923	-1.6304	0.675528	Zer1	zyg-11 related, cell cycle regulator	227693
ILMN_1236079	0.0495473	0.00244432	2.61184	-7.79519	-1.63106	0.871421	Ciart	circadian associated repressor of transcription	229599
ILMN_1253258	0.0583971	0.00328165	2.48391	-7.13769	-1.63113	1.74401	Cradd	CASP2 and RIPK1 domain containing adaptor with death domain	12905
ILMN_2594873	0.0462309	0.00211496	2.6747	8.13798	-1.63405	-0.906018	4632404H12Rik	RIKEN cDNA 4632404H12 gene	74034
ILMN_1230082	0.0505467	0.00256495	2.59092	-7.68407	-1.6359	1.22766	Vps16	VSP16 CORVET/HOPS core subunit	80743
ILMN_1257729	0.0588049	0.00331933	2.47895	7.11324	-1.63594	-1.33604	Invs	inversin	16348
ILMN_2939138	0.0505467	0.00256853	2.59031	-7.68086	-1.64055	1.14531	Bicc1	BicC family RNA binding protein 1	83675
ILMN_2747381	0.0543563	0.00293621	2.53221	-7.37982	-1.64159	1.22225	Ddx24	DEAD (Asp-Glu-Ala-Asp) box polypeptide 24	27225
ILMN_2618549	0.0496421	0.00246472	2.60823	7.77592	-1.6419	-2.7685	Rab7	RAB7, member RAS oncogene family	19349
ILMN_2984012	0.0588253	0.00334353	2.4758	-7.09773	-1.6427	0.662414	Fdxr	ferredoxin reductase	14149
ILMN_2766262	0.0567813	0.00314864	2.50188	-7.22692	-1.64729	0.883499	Pfdn5	prefoldin 5	56612
ILMN_2964042	0.0588236	0.00333781	2.47654	-7.10138	-1.6578	1.85551	Bgn	biglycan	12111
ILMN_3100042	0.0588319	0.00334953	2.47502	7.0939	-1.65866	-1.00025	Btrc	beta-transducin repeat containing protein	12234
ILMN_2711045	0.0586873	0.00330483	2.48085	-7.12261	-1.65986	0.838776	Sirt5	sirtuin 5	68346
ILMN_1260096	0.0588253	0.00334139	2.47607	-7.09909	-1.66414	1.18543	Zer1	zyg-11 related, cell cycle regulator	227693
ILMN_2847038	0.0604403	0.00347233	2.45938	-7.01748	-1.66639	1.16553	Mta3	metastasis associated 3	116871
ILMN_2616827	0.0528544	0.00275402	2.56003	-7.52261	-1.66737	1.46868	Ppt2	palmitoyl-protein thioesterase 2	54397
ILMN_1256434	0.0594489	0.00340252	2.4682	-7.0605	-1.66755	0.796099	Pigk	phosphatidylinositol glycan anchor biosynthesis, class K	329777
ILMN_2886981	0.0571873	0.00317819	2.49782	7.20668	-1.67295	-2.93778	Tm6sf1	transmembrane 6 superfamily member 1	107769
ILMN_2452219	0.0578133	0.00323073	2.4907	7.17129	-1.6755	-3.50402	Tirap	toll-interleukin 1 receptor (TIR) domain-containing adaptor protein	117149
ILMN_2911855	0.0561781	0.00309929	2.50874	-7.26125	-1.67807	0.768212	Espl1	extra spindle pole bodies 1, separase	105988
ILMN_2778195	0.0588049	0.0033286	2.47774	7.10728	-1.67933	-0.797854	Nin	ninein	18080
ILMN_1226461	0.0572911	0.0031906	2.49613	-7.19826	-1.68245	0.774618	Helz	helicase with zinc finger domain	78455
ILMN_2556989	0.0584377	0.00328798	2.48307	-7.13356	-1.68799	2.90441	Zfp865	zinc finger protein 865	319748
ILMN_2849753	0.0535395	0.00282105	2.54959	7.46872	-1.69009	-2.28517	Erich1	glutamate rich 1	234086
ILMN_2860135	0.0606456	0.00351417	2.45418	6.99222	-1.69221	-1.62085	Cwf19l2	CWF19-like 2, cell cycle control (S, pombe)	244672
ILMN_2671438	0.0580215	0.00324514	2.48877	7.16171	-1.69228	-1.74965	Ppp1r12a	protein phosphatase 1, regulatory (inhibitor) subunit 12A	17931
ILMN_2720506	0.0467769	0.0021906	2.65944	8.05351	-1.69303	-0.834187	Kdm2a	lysine (K)-specific demethylase 2A	225876
ILMN_1260397	0.061114	0.00357002	2.44733	6.95909	-1.69321	-0.929662	Umad1	UMAP1-MVP12 associated (UMA) domain containing 1	100036521
ILMN_2602630	0.0588049	0.0033292	2.47766	-7.1069	-1.69615	0.659666	Flad1	flavin adenine dinucleotide synthetase 1	319945
ILMN_2848163	0.0476876	0.00228448	2.64121	7.95369	-1.69715	-1.08101	Rilpl1	Rab interacting lysosomal protein-like 1	75695
ILMN_2732034	0.0497199	0.00248667	2.60438	7.75541	-1.70321	-1.65488	Lrrfip2	leucine rich repeat (in FLII) interacting protein 2	71268
ILMN_2656776	0.0604929	0.00348747	2.45749	-7.0083	-1.70404	1.96585	Proser3	proline and serine rich 3	333193
ILMN_2846368	0.0538407	0.00287722	2.54103	-7.4248	-1.70613	0.885811	Bola2	bolA-like 2 (E, coli)	66162
ILMN_2704184	0.0501982	0.00252443	2.59784	7.72064	-1.70656	-1.80056	Wls	wntless homolog (Drosophila)	68151
ILMN_2429108	0.0546972	0.00297032	2.5272	-7.35434	-1.71215	1.09475	Arpp19	cAMP-regulated phosphoprotein 19	59046
ILMN_2590771	0.0510949	0.00260616	2.584	7.64761	-1.71488	-2.8789	Unc119b	unc-119 lipid binding chaperone B	106840
ILMN_2495446	0.0604929	0.00348549	2.45774	-7.0095	-1.71513	0.613109	H2-Q6	histocompatibility 2, Q region locus 6	110557
ILMN_3154129	0.0588049	0.00332526	2.47817	7.10943	-1.72479	-0.919587	Sbno1	strawberry notch homolog 1 (Drosophila)	243272
ILMN_2517566	0.0504567	0.00254225	2.59478	-7.70446	-1.72834	0.644706	1110028F11Rik	RIKEN cDNA 1110028F11 gene	68690
ILMN_2780454	0.0588319	0.00334779	2.47524	7.09501	-1.72984	-0.557557	S100pbp	S100P binding protein	74648
ILMN_2842060	0.0523232	0.00269988	2.56866	-7.56737	-1.73056	1.00042	Bmp2k	BMP2 inducible kinase	140780
ILMN_3150296	0.0606456	0.00350337	2.45551	6.99871	-1.73063	-0.75674	Acbd4	acyl-Coenzyme A binding domain containing 4	67131
ILMN_2688639	0.0608298	0.00353307	2.45185	6.98094	-1.73104	-1.35764	Pxmp4	peroxisomal membrane protein 4	59038
ILMN_2546546	0.0606456	0.00351824	2.45367	-6.98979	-1.73697	1.11417	Grb10	growth factor receptor bound protein 10	14783
ILMN_2622671	0.0614553	0.00359667	2.4441	6.94352	-1.73931	-1.04888	Acsl1	acyl-CoA synthetase long-chain family member 1	14081
ILMN_1218551	0.0606456	0.00351156	2.4545	6.99379	-1.7396	-1.2355	Mapk3	mitogen-activated protein kinase 3	26417
ILMN_1234133	0.0513978	0.00263389	2.5794	7.62349	-1.74186	-3.18893	-	-	-
ILMN_1232170	0.0606456	0.00351606	2.45394	6.99109	-1.74632	-1.0264	Creld1	cysteine-rich with EGF-like domains 1	171508
ILMN_1244117	0.0604403	0.00347276	2.45933	-7.01722	-1.75103	0.866731	AI314180	expressed sequence AI314180	230249
ILMN_2983228	0.0604403	0.00347288	2.45931	7.01714	-1.75388	-1.86442	Ss18	synovial sarcoma translocation, Chromosome 18	268996
ILMN_2753234	0.0493765	0.00242173	2.61587	7.81678	-1.75733	-1.14833	Uhmk1	U2AF homology motif (UHM) kinase 1	16589
ILMN_1232067	0.0561441	0.00308354	2.51095	-7.27235	-1.7584	0.62145	Ccdc124	coiled-coil domain containing 124	234388
ILMN_2656282	0.0632789	0.00380841	2.41926	-6.82474	-1.76565	0.476114	Chuk	conserved helix-loop-helix ubiquitous kinase	12675
ILMN_2998446	0.0588049	0.00333148	2.47736	-7.10543	-1.77114	2.24276	Catsper3	cation channel, sperm associated 3	76856
ILMN_1240891	0.0611063	0.00355858	2.44872	6.96583	-1.77277	-1.95449	Trp53rkb	transformation related protein 53 regulating kinase B	76367
ILMN_2699338	0.0535234	0.00281702	2.55021	-7.47191	-1.77286	1.0578	Atg9a	autophagy related 9A	245860
ILMN_2648949	0.0606456	0.00351871	2.45362	-6.9895	-1.77633	1.82396	Tcam1	testicular cell adhesion molecule 1	75870
ILMN_1252496	0.0629514	0.00375288	2.42564	6.85506	-1.77737	-0.767002	Brwd1	bromodomain and WD repeat domain containing 1	93871
ILMN_2475376	0.0529448	0.00276126	2.55889	7.51671	-1.78255	-2.43595	Fads6	fatty acid desaturase domain family, member 6	328035
ILMN_1253270	0.0617456	0.00363939	2.43897	-6.91885	-1.78325	2.42399	Fam21	family with sequence similarity 21	28006
ILMN_1224990	0.0629514	0.00374699	2.42632	-6.85831	-1.78471	1.50399	-	-	-
ILMN_2566272	0.0611063	0.00356022	2.44852	-6.96486	-1.78616	2.72521	-	-	-
ILMN_1237695	0.0618898	0.0036538	2.43725	6.91061	-1.78696	-1.70604	Pfkp	phosphofructokinase, platelet	56421
ILMN_2550376	0.0627811	0.00373043	2.42824	-6.86748	-1.79432	1.50876	Phf12	PHD finger protein 12	268448
ILMN_1256479	0.0463398	0.00214623	2.66832	8.1026	-1.79465	-0.357995	Dnajb5	DnaJ heat shock protein family (Hsp40) member B5	56323
ILMN_1260536	0.0561781	0.00309444	2.50942	-7.26466	-1.80248	0.470371	Trappc10	trafficking protein particle complex 10	216131
ILMN_2573285	0.0642294	0.00390136	2.40878	-6.77521	-1.80361	0.933172	Casc4	cancer susceptibility candidate 4	319996
ILMN_2591502	0.0614558	0.00361056	2.44243	-6.93546	-1.80714	0.915801	Taok3	TAO kinase 3	330177
ILMN_1238246	0.063007	0.00377096	2.42355	-6.84512	-1.8117	2.32537	Ufl1	UFM1 specific ligase 1	67490
ILMN_1231490	0.0614553	0.00360431	2.44318	-6.93908	-1.81253	1.38789	2410006H16Rik	RIKEN cDNA 2410006H16 gene	69221
ILMN_2663741	0.0629888	0.00376385	2.42437	6.84903	-1.81256	-1.08073	Ankmy2	ankyrin repeat and MYND domain containing 2	217473
ILMN_1222607	0.0611095	0.00356684	2.44772	6.96096	-1.8139	-0.790766	Chmp1b	charged multivesicular body protein 1B	67064
ILMN_1244906	0.056166	0.00308767	2.51037	-7.26943	-1.81468	0.839135	Ap1b1	adaptor protein complex AP-1, beta 1 subunit	11764
ILMN_1218441	0.0642294	0.0039086	2.40798	-6.77141	-1.81785	1.34806	Slc23a3	solute carrier family 23 (nucleobase transporters), member 3	22626
ILMN_2595814	0.0600417	0.00344137	2.46327	7.03642	-1.82007	-1.18147	Kdm7a	lysine (K)-specific demethylase 7A	338523
ILMN_1257078	0.0614553	0.00359692	2.44407	6.94337	-1.82156	-0.780566	Btbd1	BTB (POZ) domain containing 1	83962
ILMN_2440183	0.0646589	0.00396141	2.40215	-6.744	-1.82825	1.12816	Minos1	mitochondrial inner membrane organizing system 1	433771
ILMN_1228091	0.0631975	0.00379142	2.4212	6.83395	-1.82905	-0.362034	Bcor	BCL6 interacting corepressor	71458
ILMN_2454823	0.0632238	0.00379685	2.42058	-6.83101	-1.83001	2.53141	-	-	-
ILMN_3136355	0.0611063	0.00355863	2.44872	-6.9658	-1.83019	1.64589	Phrf1	PHD and ring finger domains 1	101471
ILMN_1244097	0.0611063	0.00356221	2.44828	6.96368	-1.83041	-1.06734	Med20	mediator complex subunit 20	56771
ILMN_2835683	0.0629514	0.00375421	2.42548	6.85433	-1.83192	-1.05929	Gm8909	predicted gene 8909	667977
ILMN_1255086	0.0604485	0.00347625	2.45889	-7.0151	-1.83334	1.11319	Puf60	poly-U binding splicing factor 60	67959
ILMN_1256303	0.0637003	0.00384578	2.41502	-6.80464	-1.83383	1.18469	-	-	-
ILMN_1223812	0.0650991	0.00400198	2.39772	6.72325	-1.83407	-0.728541	Cep57	centrosomal protein 57	74360
ILMN_2963792	0.0621373	0.00368184	2.43394	-6.8947	-1.83511	0.503297	Trmt1l	tRNA methyltransferase 1 like	98685
ILMN_1213136	0.0645122	0.00394123	2.40437	-6.75442	-1.83865	1.19217	Pim2	proviral integration site 2	18715
ILMN_2768831	0.0629514	0.00375834	2.425	-6.85206	-1.83997	0.814216	Siah1a	seven in absentia 1A	20437
ILMN_2666061	0.053472	0.0028092	2.55142	-7.47812	-1.84114	0.415757	Ndufa4	NADH dehydrogenase (ubiquinone) 1 alpha subcomplex, 4	17992
ILMN_2765287	0.0583971	0.00327984	2.48415	-7.13887	-1.842	0.515024	Coa3	cytochrome C oxidase assembly factor 3	52469
ILMN_2637982	0.0644568	0.0039286	2.40576	-6.76098	-1.84214	1.57056	Herc1	HECT and RLD domain containing E3 ubiquitin protein ligase family member 1	235439
ILMN_1252270	0.0502449	0.00252918	2.59702	7.71632	-1.84299	-0.988734	Rsbn1l	round spermatid basic protein 1-like	242860
ILMN_2596560	0.0532985	0.0027848	2.55521	-7.49765	-1.84585	0.630256	Phactr1	phosphatase and actin regulator 1	218194
ILMN_2609813	0.0611063	0.00356373	2.44809	6.96279	-1.84885	-3.7521	Chil1	chitinase-like 1	12654
ILMN_1252926	0.0614558	0.00360907	2.4426	-6.93632	-1.85268	0.841483	Gnas	GNAS (guanine nucleotide binding protein, alpha stimulating) complex locus	14683
ILMN_2544597	0.0646589	0.00396256	2.40202	-6.74341	-1.85305	1.21079	Fyco1	FYVE and coiled-coil domain containing 1	17281
ILMN_1252016	0.0648603	0.003978	2.40034	-6.73548	-1.8549	0.733183	Abhd2	abhydrolase domain containing 2	54608
ILMN_2859518	0.0606456	0.00351879	2.45361	-6.98946	-1.85791	0.599589	Krtcap3	keratinocyte associated protein 3	69815
ILMN_2620037	0.0541527	0.00291486	2.53538	7.39597	-1.85989	-2.14475	Tmco6	transmembrane and coiled-coil domains 6	71983
ILMN_2704186	0.05354	0.00283114	2.54804	7.46074	-1.8627	-1.68393	Wls	wntless homolog (Drosophila)	68151
ILMN_1241756	0.0549117	0.00300153	2.52266	-7.33134	-1.86302	1.00139	Nfib	nuclear factor I/B	18028
ILMN_2551272	0.0645122	0.0039394	2.40457	-6.75537	-1.86461	1.98043	Rnf170	ring finger protein 170	77733
ILMN_2733179	0.054831	0.00298282	2.52537	7.34509	-1.86496	-1.75201	Aldh2	aldehyde dehydrogenase 2, mitochondrial	11669
ILMN_2687062	0.0631975	0.00379037	2.42132	6.83452	-1.87006	-2.9957	Abr	active BCR-related gene	109934
ILMN_2895862	0.0567813	0.00314863	2.50188	-7.22692	-1.87033	0.521308	Psmb6	proteasome (prosome, macropain) subunit, beta type 6	19175
ILMN_2526918	0.0528544	0.00274685	2.56117	7.52847	-1.87792	-1.33806	Arhgap30	Rho GTPase activating protein 30	226652
ILMN_1250814	0.0504665	0.00254516	2.59429	7.70184	-1.87912	-0.847821	4930550C14Rik	RIKEN cDNA 4930550C14 gene	75311
ILMN_2852217	0.0655477	0.00407656	2.38971	6.6858	-1.88168	-0.605814	Gnpda1	glucosamine-6-phosphate deaminase 1	26384
ILMN_2503420	0.0548606	0.0029923	2.52399	-7.33812	-1.88243	0.881887	Zfp617	zinc finger protein 617	170938
ILMN_1232851	0.0654397	0.00405581	2.39192	-6.69613	-1.88345	1.36101	Rab12	RAB12, member RAS oncogene family	19328
ILMN_1218078	0.0654495	0.00406732	2.39069	-6.69039	-1.8855	0.696051	Txlna	taxilin alpha	109658
ILMN_2693124	0.065179	0.00401936	2.39584	6.71445	-1.8865	-2.06949	Rab1b	RAB1B, member RAS oncogene family	76308
ILMN_2878021	0.0619351	0.00365944	2.43659	6.9074	-1.88696	-1.03638	Atp2b1	ATPase, Ca++ transporting, plasma membrane 1	67972
ILMN_2694175	0.0621373	0.00368326	2.43377	6.8939	-1.88806	-1.33865	Adgre5	adhesion G protein-coupled receptor E5	26364
ILMN_2749955	0.0528544	0.0027501	2.56065	7.52581	-1.88884	-1.28971	Ist1	increased sodium tolerance 1 homolog (yeast)	71955
ILMN_1252122	0.0646589	0.00395537	2.40281	6.74711	-1.89342	-0.634261	Thoc2	THO complex 2	331401
ILMN_1238065	0.0651119	0.00400623	2.39726	-6.7211	-1.89478	0.611052	Rpap1	RNA polymerase II associated protein 1	68925
ILMN_2483948	0.0627491	0.00372253	2.42916	6.87188	-1.89723	-0.504232	Specc1	sperm antigen with calponin homology and coiled-coil domains 1	432572
ILMN_2613636	0.0635587	0.00383133	2.41665	6.81238	-1.89868	-0.639242	Col4a3bp	collagen, type IV, alpha 3 (Goodpasture antigen) binding protein	68018
ILMN_2445165	0.0549117	0.00300296	2.52245	-7.3303	-1.90199	0.808019	Vdr	vitamin D receptor	22337
ILMN_2812215	0.0657067	0.00411091	2.38606	-6.66884	-1.90415	1.74552	-	-	-
ILMN_1242142	0.0513978	0.00263363	2.57945	7.62371	-1.90563	-0.928581	-	-	-
ILMN_2756628	0.0654397	0.00406028	2.39144	-6.6939	-1.90963	0.835338	Cmc1	COX assembly mitochondrial protein 1	67899
ILMN_2510714	0.0660603	0.00414002	2.383	-6.65461	-1.92378	0.692061	Zhx1	zinc fingers and homeoboxes 1	22770
ILMN_2999818	0.0642294	0.00389637	2.40934	6.77783	-1.92555	-1.85141	Slc17a9	solute carrier family 17, member 9	228993
ILMN_2932453	0.055661	0.00305192	2.51543	7.29486	-1.92935	-1.97045	P2rx1	purinergic receptor P2X, ligand-gated ion channel, 1	18436
ILMN_2620729	0.0639898	0.00386649	2.41268	-6.79361	-1.93137	1.18269	Commd9	COMM domain containing 9	76501
ILMN_2724191	0.0588049	0.00333394	2.47704	-7.10386	-1.93181	0.620143	Naa10	N(alpha)-acetyltransferase 10, NatA catalytic subunit	56292
ILMN_1230783	0.065595	0.00408577	2.38873	-6.68123	-1.9337	2.2126	-	-	-
ILMN_2794460	0.0617744	0.00364404	2.43842	-6.91619	-1.93989	0.863335	Ncoa5	nuclear receptor coactivator 5	228869
ILMN_1253808	0.0632238	0.00380181	2.42001	-6.82831	-1.94101	1.07479	Oas1g	2'-5' oligoadenylate synthetase 1G	23960
ILMN_2685985	0.0673653	0.00424726	2.37189	-6.60324	-1.94127	0.923844	Megf8	multiple EGF-like-domains 8	269878
ILMN_1229687	0.0656706	0.00410304	2.38689	6.67271	-1.94192	-1.58539	Rnf141	ring finger protein 141	67150
ILMN_2594128	0.0627811	0.00373013	2.42828	6.86765	-1.94507	-1.48578	Arglu1	arginine and glutamate rich 1	234023
ILMN_1225035	0.0635587	0.00382838	2.41699	6.81397	-1.94866	-1.28447	Carhsp1	calcium regulated heat stable protein 1	52502
ILMN_2657911	0.0654397	0.00406116	2.39135	-6.69346	-1.94957	0.645483	Cnot4	CCR4-NOT transcription complex, subunit 4	53621
ILMN_2694170	0.0642294	0.00389632	2.40935	6.77786	-1.95401	-1.28107	Adgre5	adhesion G protein-coupled receptor E5	26364
ILMN_2946672	0.0673653	0.004242	2.37243	-6.60573	-1.95454	2.15049	Rnf225	ring finger protein 225	381845
ILMN_2753444	0.0539879	0.00290322	2.53712	7.40483	-1.95777	-1.28551	Stxbp4	syntaxin binding protein 4	20913
ILMN_2812614	0.0571873	0.00318209	2.49729	7.20403	-1.96	-2.47471	Reck	reversion-inducing-cysteine-rich protein with kazal motifs	53614
ILMN_2548577	0.0676353	0.00428075	2.36848	-6.58754	-1.96274	1.05576	-	-	-
ILMN_1242619	0.0687963	0.00436739	2.35978	6.54763	-1.96374	-1.08982	Smchd1	SMC hinge domain containing 1	74355
ILMN_2466052	0.065642	0.00409811	2.38742	6.67514	-1.96395	-1.9745	Slc17a9	solute carrier family 17, member 9	228993
ILMN_1233268	0.0594489	0.00340138	2.46835	-7.06121	-1.96839	1.26425	Gcn1l1	GCN1 general control of amino-acid synthesis 1-like 1 (yeast)	231659
ILMN_1249301	0.0632238	0.00380207	2.41998	-6.82817	-1.96942	0.771944	Bckdk	branched chain ketoacid dehydrogenase kinase	12041
ILMN_2960071	0.0565456	0.00313016	2.50443	7.23969	-1.97411	-0.606695	Ppp1ca	protein phosphatase 1, catalytic subunit, alpha isoform	19045
ILMN_2748336	0.067492	0.00426729	2.36985	-6.59383	-1.97759	1.44487	Elf2	E74-like factor 2	69257
ILMN_2758562	0.05354	0.00283325	2.54771	7.45908	-1.98198	-1.00863	Stap2	signal transducing adaptor family member 2	106766
ILMN_1229985	0.056501	0.00312499	2.50515	7.24328	-1.98354	-1.7108	Exoc6b	exocyst complex component 6B	75914
ILMN_2853800	0.0705327	0.00454821	2.34216	-6.46746	-1.985	0.407384	Sall1	sal-like 1 (Drosophila)	58198
ILMN_1233637	0.0538407	0.00288195	2.54031	7.42114	-1.9893	-1.08152	-	-	-
ILMN_2717727	0.066369	0.00416254	2.38064	6.64368	-1.98945	-1.04722	Herc2	HECT and RLD domain containing E3 ubiquitin protein ligase 2	15204
ILMN_2599858	0.0693044	0.00443609	2.353	6.51668	-1.98962	-1.61729	Pbx2	pre B cell leukemia homeobox 2	18515
ILMN_2789900	0.0637003	0.00384595	2.415	6.80455	-1.99168	-4.10786	Cd177	CD177 antigen	68891
ILMN_2706819	0.0690025	0.00439368	2.35717	6.53572	-1.99384	-2.79996	Rasl11b	RAS-like, family 11, member B	68939
ILMN_3117650	0.0688887	0.00437984	2.35854	-6.54197	-1.99461	2.08366	Ttc41	tetratricopeptide repeat domain 41	103220
ILMN_2614351	0.0698078	0.00447499	2.34921	-6.49943	-1.99465	1.61491	Serhl	serine hydrolase-like	68607
ILMN_1216295	0.067492	0.00426846	2.36973	-6.59329	-1.99559	0.913238	Rad23a	RAD23 homolog A, nucleotide excision repair protein	19358
ILMN_2997002	0.065179	0.0040189	2.39589	-6.71468	-1.99629	1.37765	Pigo	phosphatidylinositol glycan anchor biosynthesis, class O	56703
ILMN_2725414	0.0681575	0.00431706	2.36481	6.57069	-1.99807	-3.53804	Cd9	CD9 antigen	12527
ILMN_2759598	0.0646589	0.00395741	2.40259	-6.74606	-1.9986	0.492739	Hint2	histidine triad nucleotide binding protein 2	68917
ILMN_1257622	0.0688544	0.00437437	2.35908	6.54446	-1.99863	-1.04854	Tubgcp4	tubulin, gamma complex associated protein 4	51885
ILMN_2544126	0.0534502	0.00280066	2.55274	7.48494	-1.99949	-0.848192	Prmt3	protein arginine N-methyltransferase 3	71974
ILMN_2866970	0.0664987	0.00417385	2.37946	6.63822	-2.0015	-0.886937	Kif11	kinesin family member 11	16551
ILMN_2651054	0.057573	0.00321456	2.49288	7.18211	-2.00216	-3.36005	-	-	-
ILMN_2854054	0.0583971	0.00327497	2.48479	7.14206	-2.00367	-2.18956	Atp8b4	ATPase, class I, type 8B, member 4	241633
ILMN_1235374	0.0604929	0.00348285	2.45807	-7.0111	-2.00418	1.23273	Decr1	2,4-dienoyl CoA reductase 1, mitochondrial	67460
ILMN_1231135	0.0589179	0.00336006	2.47365	-7.08721	-2.00465	0.999784	-	-	-
ILMN_2920309	0.0656245	0.00409389	2.38786	-6.67722	-2.00554	0.643854	Trit1	tRNA isopentenyltransferase 1	66966
ILMN_3003130	0.0588049	0.00332971	2.47759	-7.10657	-2.00682	0.929328	Rarres2	retinoic acid receptor responder (tazarotene induced) 2	71660
ILMN_2587980	0.065595	0.00408562	2.38874	6.68131	-2.00753	-0.66383	Tmem191c	transmembrane protein 191C	224019
ILMN_1244879	0.0629514	0.0037586	2.42497	-6.85191	-2.01301	0.932764	-	-	-
ILMN_1234539	0.0711782	0.00463434	2.33401	6.43069	-2.01627	-0.941936	Irgm1	immunity-related GTPase family M member 1	15944
ILMN_1248291	0.061571	0.00362321	2.44091	-6.92815	-2.01689	1.4262	Rab11fip3	RAB11 family interacting protein 3 (class II)	215445
ILMN_2749866	0.0648772	0.00398358	2.39973	-6.73263	-2.01835	0.774856	Bap1	Brca1 associated protein 1	104416
ILMN_3087593	0.0700428	0.00450345	2.34645	-6.48693	-2.0204	1.83551	Gtf2a1	general transcription factor II A, 1	83602
ILMN_2605703	0.0711782	0.00463252	2.33418	-6.43145	-2.02896	0.812934	Ufsp1	UFM1-specific peptidase 1	70240
ILMN_2831283	0.0674849	0.00426156	2.37043	6.59652	-2.03047	-0.512529	Tmem43	transmembrane protein 43	74122
ILMN_1240620	0.0631823	0.00378447	2.42199	-6.83774	-2.03112	0.851399	Rfc1	replication factor C (activator 1) 1	19687
ILMN_1259100	0.0583971	0.00327967	2.48417	7.13898	-2.03147	-3.42061	Pilrb1	paired immunoglobin-like type 2 receptor beta 1	170741
ILMN_2823778	0.0712407	0.00464933	2.33261	6.42437	-2.03287	-1.46997	Msmo1	methylsterol monoxygenase 1	66234
ILMN_1238167	0.0642294	0.00390688	2.40817	-6.77232	-2.03966	0.415978	Pop4	processing of precursor 4, ribonuclease P/MRP family, (S, cerevisiae)	66161
ILMN_2548818	0.0563638	0.00311471	2.50658	7.25045	-2.04282	-1.30214	Pcf11	PCF11 cleavage and polyadenylation factor subunit	74737
ILMN_1214199	0.0700188	0.00449521	2.34725	-6.49054	-2.04473	1.07442	-	-	-
ILMN_2464474	0.0711782	0.00463208	2.33422	6.43164	-2.0463	-1.2948	Klf13	Kruppel-like factor 13	50794
ILMN_2714031	0.0684619	0.00433962	2.36255	-6.56031	-2.04878	3.48353	Errfi1	ERBB receptor feedback inhibitor 1	74155
ILMN_2666118	0.0687318	0.00436002	2.36051	-6.55099	-2.05515	0.834115	Adcy3	adenylate cyclase 3	104111
ILMN_2525278	0.0729119	0.00481339	2.31755	-6.35692	-2.05628	0.56874	-	-	-
ILMN_1229853	0.0705706	0.00456236	2.34081	6.46136	-2.06034	-1.49447	Arrb1	arrestin, beta 1	109689
ILMN_2675760	0.0553433	0.00303186	2.51829	7.30929	-2.06124	-1.03942	Slc52a3	solute carrier protein family 52, member 3	69698
ILMN_1214137	0.0698863	0.00448336	2.3484	6.49575	-2.0629	-1.65684	-	-	-
ILMN_1218058	0.063007	0.00376894	2.42378	6.84623	-2.06309	-0.653862	Atp1a1	ATPase, Na+/K+ transporting, alpha 1 polypeptide	11928
ILMN_2953411	0.0690389	0.00440765	2.35579	6.52942	-2.06452	-2.14473	Ppp3r1	protein phosphatase 3, regulatory subunit B, alpha isoform (calcineurin B, type I)	19058
ILMN_1221892	0.0711782	0.0046248	2.33491	-6.43472	-2.06686	2.15638	Ipo7	importin 7	233726
ILMN_3160616	0.0728375	0.00480115	2.31865	-6.36186	-2.07479	0.864581	Whamm	WAS protein homolog associated with actin, golgi membranes and microtubules	434204
ILMN_1249727	0.0712407	0.00465285	2.33228	6.4229	-2.07589	-1.84163	Car13	carbonic anhydrase 13	71934
ILMN_2694659	0.0705706	0.00456437	2.34062	6.4605	-2.07615	-0.607399	Ckap5	cytoskeleton associated protein 5	75786
ILMN_2773981	0.0642294	0.00390069	2.40886	-6.77556	-2.0818	1.01452	0610007P14Rik	RIKEN cDNA 0610007P14 gene	58520
ILMN_2692399	0.0645122	0.00393532	2.40502	-6.75748	-2.0841	1.68158	-	-	-
ILMN_2880246	0.0674456	0.00425585	2.37101	6.5992	-2.08541	-1.38431	Smarce1	SWI/SNF related, matrix associated, actin dependent regulator of chromatin, subfamily e, member 1	57376
ILMN_2944824	0.0620869	0.00367138	2.43517	6.90062	-2.08611	-2.6613	Hp	haptoglobin	15439
ILMN_2624397	0.0705327	0.00454716	2.34226	-6.46792	-2.09043	2.86412	Tbcd	tubulin-specific chaperone d	108903
ILMN_2964324	0.0705327	0.00454843	2.34214	-6.46737	-2.09085	2.93847	Igfbp5	insulin-like growth factor binding protein 5	16011
ILMN_1233365	0.0719167	0.00471384	2.32663	-6.3975	-2.09241	1.2288	Exoc5	exocyst complex component 5	105504
ILMN_1246339	0.0673653	0.00424347	2.37228	-6.60503	-2.09349	1.1908	Ankrd10	ankyrin repeat domain 10	102334
ILMN_2567940	0.0739538	0.00494227	2.30607	-6.30595	-2.09417	0.875158	Etnk1	ethanolamine kinase 1	75320
ILMN_1222249	0.0712407	0.00465338	2.33223	6.42267	-2.09545	-1.1534	Cnot1	CCR4-NOT transcription complex, subunit 1	234594
ILMN_2577206	0.0690389	0.00440548	2.35601	6.5304	-2.09879	-0.606801	Lamp2	lysosomal-associated membrane protein 2	16784
ILMN_2508745	0.0690389	0.00440423	2.35613	6.53096	-2.10604	-1.58061	Zfyve21	zinc finger, FYVE domain containing 21	68520
ILMN_2930689	0.0719509	0.00472244	2.32583	-6.39395	-2.10689	1.33845	Olfr267	olfactory receptor 267	258922
ILMN_2630521	0.0700436	0.00450684	2.34613	-6.48545	-2.10713	2.37474	Hist1h1a	histone cluster 1, H1a	80838
ILMN_1246353	0.0709888	0.0046016	2.33709	6.44457	-2.11053	-1.35947	-	-	-
ILMN_2722938	0.0672608	0.00422812	2.37385	-6.61229	-2.11087	1.01163	Ppp1r15a	protein phosphatase 1, regulatory (inhibitor) subunit 15A	17872
ILMN_2826414	0.05885	0.00335337	2.47452	7.09146	-2.11276	-1.42239	Wdfy3	WD repeat and FYVE domain containing 3	72145
ILMN_2867789	0.0561781	0.0030955	2.50927	7.26391	-2.1129	-0.909087	Lekr1	leucine, glutamate and lysine rich 1	624866
ILMN_2668805	0.0617314	0.0036356	2.43942	-6.92102	-2.11391	0.945017	Stam	signal transducing adaptor molecule (SH3 domain and ITAM motif) 1	20844
ILMN_3005740	0.0548563	0.00298682	2.52479	7.34214	-2.11852	-0.673402	Zap70	zeta-chain (TCR) associated protein kinase	22637
ILMN_1236037	0.0728375	0.00480152	2.31862	-6.36171	-2.11862	1.15903	-	-	-
ILMN_2571414	0.0719167	0.00471675	2.32636	-6.3963	-2.11884	2.49022	Ndrg3	N-myc downstream regulated gene 3	29812
ILMN_1245979	0.0594489	0.00340225	2.46823	7.06067	-2.12115	-1.48088	-	-	-
ILMN_2770381	0.061571	0.00362255	2.44099	-6.92853	-2.12333	0.875219	Cd80	CD80 antigen	12519
ILMN_2467429	0.057433	0.00320399	2.49431	7.18921	-2.12453	-1.0712	D6Mit97	DNA segment, Chr 6, Massachusetts Institute of Technology 97	110963
ILMN_2641876	0.0621373	0.00368082	2.43406	-6.89528	-2.12654	0.959809	Kif13a	kinesin family member 13A	16553
ILMN_1228590	0.0746972	0.00505589	2.2962	-6.26238	-2.13584	1.23078	Ogfod2	2-oxoglutarate and iron-dependent oxygenase domain containing 2	66627
ILMN_2559384	0.0653017	0.00403317	2.39435	-6.70748	-2.13983	1.49356	-	-	-
ILMN_1236649	0.0743586	0.00500487	2.30061	6.28179	-2.14412	-1.36966	Fbxl18	F-box and leucine-rich repeat protein 18	231863
ILMN_2478429	0.0732152	0.00485547	2.31377	-6.34009	-2.14452	1.05102	Myo1a	myosin IA	432516
ILMN_2774244	0.0735279	0.0048852	2.31112	-6.32831	-2.14509	0.92742	Abhd14b	abhydrolase domain containing 14b	76491
ILMN_3001616	0.0712407	0.00465799	2.3318	6.42074	-2.14515	-1.74311	Plp2	proteolipid protein 2	18824
ILMN_1242329	0.0707747	0.00458427	2.33873	-6.45196	-2.14893	0.433902	-	-	-
ILMN_2945472	0.0721992	0.00474218	2.32402	-6.38584	-2.14911	0.90066	Acy1	aminoacylase 1	109652
ILMN_2462745	0.0606456	0.00351947	2.45352	6.98905	-2.14938	-0.635442	H2-D1	histocompatibility 2, D region locus 1	14964
ILMN_1254990	0.0737112	0.00492254	2.30781	6.31364	-2.15136	-1.7522	Pex13	peroxisomal biogenesis factor 13	72129
ILMN_1220312	0.0749784	0.00508601	2.29362	-6.25104	-2.1528	1.42687	E230008O15Rik	RIKEN cDNA E230008O15 gene	319862
ILMN_2579537	0.0736739	0.00491653	2.30834	-6.316	-2.15296	1.46947	Kdm6a	lysine (K)-specific demethylase 6A	22289
ILMN_2582036	0.074073	0.0049644	2.30413	-6.29736	-2.1538	0.84419	Cog2	component of oligomeric golgi complex 2	76332
ILMN_2632257	0.0743586	0.00498945	2.30195	-6.28771	-2.15419	1.25543	6330549D23Rik	RIKEN cDNA 6330549D23 gene	229613
ILMN_1217353	0.0739742	0.00494717	2.30564	-6.30404	-2.1574	0.709464	Rfx2	regulatory factor X, 2 (influences HLA class II expression)	19725
ILMN_1230860	0.0731759	0.00484481	2.31472	-6.34434	-2.15756	1.58107	Polr1a	polymerase (RNA) I polypeptide A	20019
ILMN_2911123	0.0740108	0.0049567	2.30481	-6.30035	-2.16266	1.14079	Itga2b	integrin alpha 2b	16399
ILMN_2911729	0.0583971	0.00327064	2.48537	7.1449	-2.16374	-1.00275	Kcnip3	Kv channel interacting protein 3, calsenilin	56461
ILMN_3114413	0.0712407	0.00465879	2.33173	6.4204	-2.16541	-1.1551	G3bp2	GTPase activating protein (SH3 domain) binding protein 2	23881
ILMN_3120797	0.0749163	0.00507822	2.29429	-6.25396	-2.17844	1.0512	Pigk	phosphatidylinositol glycan anchor biosynthesis, class K	329777
ILMN_2460470	0.0614553	0.00360465	2.44314	6.93888	-2.18265	-1.55177	Dock5	dedicator of cytokinesis 5	68813
ILMN_2594149	0.0657067	0.00411157	2.38599	-6.66851	-2.18396	0.854444	Sdhc	succinate dehydrogenase complex, subunit C, integral membrane protein	66052
ILMN_2771374	0.0756404	0.00514538	2.28858	-6.22893	-2.1844	1.96024	Pddc1	Parkinson disease 7 domain containing 1	213350
ILMN_2792809	0.0614553	0.00360364	2.44326	6.93946	-2.18713	-1.30002	Arpc5	actin related protein 2/3 complex, subunit 5	67771
ILMN_2982097	0.0755389	0.00513126	2.28978	6.23416	-2.19026	-2.26465	Gatad1	GATA zinc finger domain containing 1	67210
ILMN_2806700	0.0653544	0.00404571	2.39301	6.70118	-2.19406	-2.01462	Cyba	cytochrome b-245, alpha polypeptide	13057
ILMN_1251084	0.0765322	0.0052577	2.2792	-6.18797	-2.19438	1.26282	Taf8	TATA-box binding protein associated factor 8	63856
ILMN_2602588	0.0705706	0.00456413	2.34064	6.4606	-2.19562	-0.553918	Zc3hc1	zinc finger, C3HC type 1	232679
ILMN_2628744	0.0732152	0.00485451	2.31385	6.34048	-2.2032	-2.77813	Tmco3	transmembrane and coiled-coil domains 3	234076
ILMN_2815479	0.0629514	0.00375161	2.42578	6.85576	-2.20411	-1.79466	L3mbtl3	l(3)mbt-like 3 (Drosophila)	237339
ILMN_2537579	0.0746972	0.00505623	2.29617	-6.26225	-2.20603	1.74971	-	-	-
ILMN_1215092	0.0743586	0.00500351	2.30073	-6.28231	-2.20997	2.93963	C4a	complement component 4A (Rodgers blood group)	625018
ILMN_2930177	0.0642294	0.00388667	2.41042	6.78294	-2.21034	-2.56903	Ldhc	lactate dehydrogenase C	16833
ILMN_2589256	0.0652272	0.00402545	2.39519	-6.71137	-2.21515	1.08203	Adap2	ArfGAP with dual PH domains 2	216991
ILMN_1236387	0.0731759	0.0048432	2.31487	-6.34498	-2.21588	1.0703	-	-	-
ILMN_1225071	0.0748488	0.00507007	2.29499	-6.25703	-2.21856	2.08663	Fgfr2	fibroblast growth factor receptor 2	14183
ILMN_2701435	0.0766491	0.00528362	2.27707	6.17868	-2.2193	-1.51031	Lysmd4	LysM, putative peptidoglycan-binding, domain containing 4	75099
ILMN_2885590	0.0758741	0.00518304	2.28542	6.21507	-2.21954	-0.809209	Coq4	coenzyme Q4	227683
ILMN_2669088	0.0729417	0.00481885	2.31706	-6.35473	-2.2204	0.633977	-	-	-
ILMN_2421813	0.0732152	0.00485792	2.31355	6.33912	-2.22292	-0.73699	Zfp180	zinc finger protein 180	210135
ILMN_1222825	0.0778862	0.00540885	2.2669	-6.13456	-2.22598	1.08447	Gm36027	predicted gene, 36027	102639801
ILMN_2609264	0.078537	0.00547007	2.26201	-6.11347	-2.22739	1.1615	1600002K03Rik	RIKEN cDNA 1600002K03 gene	69770
ILMN_1255694	0.0656245	0.00409083	2.38819	-6.67873	-2.22848	1.11787	Rb1cc1	RB1-inducible coiled-coil 1	12421
ILMN_2669441	0.072759	0.00478938	2.31972	-6.36661	-2.23098	0.815652	Eftud2	elongation factor Tu GTP binding domain containing 2	20624
ILMN_2752790	0.0642294	0.00390434	2.40845	6.77365	-2.2359	-2.00077	Gsdmd	gasdermin D	69146
ILMN_3161528	0.0764291	0.00524653	2.28013	-6.19199	-2.23703	1.17686	-	-	-
ILMN_2745463	0.0769235	0.00530621	2.27522	-6.17062	-2.24256	2.53284	Zfp507	zinc finger protein 507	668501
ILMN_3147112	0.0740108	0.00495618	2.30485	6.30055	-2.24403	-1.49445	Mapk6	mitogen-activated protein kinase 6	50772
ILMN_1232181	0.0648772	0.00398524	2.39955	6.73178	-2.24879	-2.92417	Syne2	spectrin repeat containing, nuclear envelope 2	319565
ILMN_1228441	0.0743792	0.00500981	2.30018	6.2799	-2.25169	-2.89102	-	-	-
ILMN_3007680	0.0787644	0.00548967	2.26045	6.10677	-2.25875	-1.77944	Mpp6	membrane protein, palmitoylated 6 (MAGUK p55 subfamily member 6)	56524
ILMN_2474167	0.0588049	0.00331823	2.47909	7.11395	-2.2595	-0.635525	A330044H09	uncharacterized protein A330044H09	329068
ILMN_1228796	0.0643869	0.00392126	2.40657	6.7648	-2.26038	-1.78667	Atp6v1g2	ATPase, H+ transporting, lysosomal V1 subunit G2	66237
ILMN_2688560	0.0763336	0.00522903	2.28158	-6.19832	-2.26215	1.76674	Pcnx2	pecanex homolog 2	270109
ILMN_2725493	0.0736739	0.0049065	2.30923	-6.31993	-2.26409	0.534235	Mob2	MOB kinase activator 2	101513
ILMN_2938047	0.0654397	0.00406359	2.39109	6.69225	-2.2664	-2.48088	Etv5	ets variant 5	104156
ILMN_2851576	0.0651119	0.00400899	2.39696	6.71969	-2.26661	-3.15448	Tnfsf14	tumor necrosis factor (ligand) superfamily, member 14	50930
ILMN_2735080	0.0653544	0.00404468	2.39312	6.7017	-2.26952	-2.16441	Armc8	armadillo repeat containing 8	74125
ILMN_1246061	0.0766491	0.00528131	2.27726	6.1795	-2.26975	-1.54733	-	-	-
ILMN_2916035	0.0758741	0.0051764	2.28597	6.21751	-2.27189	-0.568412	Lmnb1	lamin B1	16906
ILMN_3161120	0.077569	0.00537127	2.26992	-6.14767	-2.27337	2.01884	Fam83e	family with sequence similarity 83, member E	73813
ILMN_3051466	0.0736739	0.00491486	2.30849	-6.31665	-2.27417	1.23563	Ikzf1	IKAROS family zinc finger 1	22778
ILMN_2666406	0.0745021	0.00502521	2.29885	-6.27402	-2.27772	0.482536	Prrc1	proline-rich coiled-coil 1	73137
ILMN_2473858	0.0801905	0.00568685	2.24513	6.04109	-2.28224	-1.12689	Ttc19	tetratricopeptide repeat domain 19	72795
ILMN_2576142	0.077569	0.00537299	2.26978	-6.14706	-2.28522	1.49022	Dnajc9	DnaJ heat shock protein family (Hsp40) member C9	108671
ILMN_2756733	0.0801905	0.00567606	2.24595	6.04461	-2.28606	-1.57831	Ccdc130	coiled-coil domain containing 130	67736
ILMN_1245437	0.0804948	0.0057488	2.24042	-6.02105	-2.29217	0.469855	Sympk	symplekin	68188
ILMN_2648661	0.0793359	0.00555605	2.25523	6.08433	-2.29303	-1.66822	Cap1	CAP, adenylate cyclase-associated protein 1 (yeast)	12331
ILMN_1234147	0.0803266	0.00572911	2.24191	-6.02739	-2.29532	1.39451	-	-	-
ILMN_2889020	0.072307	0.00475618	2.32274	6.38011	-2.2981	-5.63737	Ltf	lactotransferrin	17002
ILMN_2498108	0.0758595	0.00516908	2.28659	-6.2202	-2.30198	1.23508	Zzef1	zinc finger, ZZ-type with EF hand domain 1	195018
ILMN_2547052	0.0758501	0.00516327	2.28707	-6.22233	-2.30618	1.14268	Sft2d3	SFT2 domain containing 3	67158
ILMN_2595383	0.0743586	0.00500431	2.30066	-6.282	-2.30666	1.1683	Cog8	component of oligomeric golgi complex 8	97484
ILMN_2755621	0.0764291	0.00524468	2.28028	-6.19266	-2.31457	0.961011	Zfp653	zinc finger protein 653	319601
ILMN_1232103	0.0789303	0.0055201	2.25805	-6.09644	-2.3167	2.59691	Pbx4	pre B cell leukemia homeobox 4	80720
ILMN_2691528	0.0710292	0.00461101	2.3362	-6.44057	-2.31774	0.755194	Atp5g2	ATP synthase, H+ transporting, mitochondrial F0 complex, subunit C2 (subunit 9)	67942
ILMN_2662885	0.0798645	0.00561598	2.25057	-6.06436	-2.31945	2.34154	Zak	sterile alpha motif and leucine zipper containing kinase AZK	65964
ILMN_1220813	0.0758595	0.00517117	2.28641	-6.21943	-2.32046	0.938411	Dtx3l	deltex 3-like, E3 ubiquitin ligase	209200
ILMN_2747623	0.0803142	0.00572021	2.24259	-6.03026	-2.32498	1.00422	Cnksr3	Cnksr family member 3	215748
ILMN_1214412	0.0801905	0.00566577	2.24674	6.04798	-2.32559	-1.39323	Antxr2	anthrax toxin receptor 2	71914
ILMN_1255438	0.0801905	0.00568874	2.24498	-6.04048	-2.32686	1.3297	Cpped1	calcineurin-like phosphoesterase domain containing 1	223978
ILMN_2700168	0.0803266	0.00572563	2.24218	-6.02851	-2.32805	2.18999	Ccnd2	cyclin D2	12444
ILMN_1235000	0.0750862	0.00509691	2.29269	-6.24695	-2.3288	1.36109	Yif1a	Yip1 interacting factor homolog A (S, cerevisiae)	68090
ILMN_1245547	0.0825855	0.00597708	2.22351	-5.94948	-2.33124	0.951042	-	-	-
ILMN_2717984	0.068956	0.00438742	2.35779	-6.53854	-2.34944	0.94457	-	-	-
ILMN_2787257	0.0713036	0.00466631	2.33103	6.41725	-2.34985	-2.27426	Coro1a	coronin, actin binding protein 1A	12721
ILMN_1221684	0.0824431	0.00595426	2.22517	5.95647	-2.35462	-1.743	Scp2	sterol carrier protein 2, liver	20280
ILMN_2770492	0.0830795	0.0060583	2.21765	5.92484	-2.35484	-1.30608	Alg2	asparagine-linked glycosylation 2 (alpha-1,3-mannosyltransferase)	56737
ILMN_2685921	0.0672572	0.00422467	2.37421	-6.61393	-2.35812	0.678578	Chrnb1	cholinergic receptor, nicotinic, beta polypeptide 1 (muscle)	11443
ILMN_2596007	0.0829697	0.00603661	2.21921	5.93138	-2.35903	-0.914295	Phospho2	phosphatase, orphan 2	73373
ILMN_2917223	0.0831362	0.00608052	2.21606	-5.91817	-2.36159	1.09458	Esd	esterase D/formylglutathione hydrolase	13885
ILMN_2688923	0.0761313	0.00520789	2.28334	6.206	-2.36214	-0.640815	Hnrnph1	heterogeneous nuclear ribonucleoprotein H1	59013
ILMN_2925066	0.0653544	0.00404579	2.393	6.70114	-2.36442	-1.33767	Glrx3	glutaredoxin 3	30926
ILMN_1234202	0.0801905	0.00567975	2.24567	-6.04341	-2.36547	0.973816	Phip	pleckstrin homology domain interacting protein	83946
ILMN_1218228	0.0822225	0.00592722	2.22715	-5.96481	-2.36628	1.33976	Rilp	Rab interacting lysosomal protein	280408
ILMN_2700425	0.0794019	0.00556447	2.25458	-6.08151	-2.36704	0.646483	Atp9b	ATPase, class II, type 9B	50771
ILMN_2879745	0.0803142	0.00572055	2.24256	6.03016	-2.36826	-1.31474	Lasp1	LIM and SH3 protein 1	16796
ILMN_2766604	0.069517	0.00445302	2.35135	6.50915	-2.36897	-1.5948	Camp	cathelicidin antimicrobial peptide	12796
ILMN_2732482	0.0657989	0.00412049	2.38505	6.66414	-2.36906	-1.43596	-	-	-
ILMN_2533104	0.0826844	0.00598818	2.2227	5.94608	-2.37001	-1.06209	Kctd14	potassium channel tetramerisation domain containing 14	233529
ILMN_2626428	0.0829697	0.0060353	2.2193	-5.93177	-2.37036	1.52446	-	-	-
ILMN_1258598	0.0824431	0.00595495	2.22512	-5.95626	-2.37148	1.81395	Srek1	splicing regulatory glutamine/lysine-rich protein 1	218543
ILMN_1222500	0.0801688	0.00564888	2.24804	6.05352	-2.37215	-1.21159	-	-	-
ILMN_2628532	0.0801905	0.0056755	2.246	-6.04479	-2.37252	0.318104	Stub1	STIP1 homology and U-Box containing protein 1	56424
ILMN_2642571	0.0831163	0.00607509	2.21645	5.91979	-2.37587	-1.80304	Mxd3	Max dimerization protein 3	17121
ILMN_1235329	0.0690389	0.0044092	2.35564	6.52872	-2.37832	-2.99594	Etv5	ets variant 5	104156
ILMN_1243663	0.0834223	0.0061338	2.21227	-5.90231	-2.37984	1.14818	G2e3	G2/M-phase specific E3 ubiquitin ligase	217558
ILMN_1236031	0.0642294	0.00390375	2.40852	6.77395	-2.38111	-1.02915	Nisch	nischarin	64652
ILMN_2868482	0.0763092	0.00522371	2.28202	6.20025	-2.38239	-0.701289	Nadk	NAD kinase	192185
ILMN_2815545	0.076425	0.00523894	2.28076	-6.19473	-2.38413	1.11735	Kansl3	KAT8 regulatory NSL complex subunit 3	226976
ILMN_2728729	0.0691772	0.00442465	2.35412	6.5218	-2.3852	-2.1101	Sdc4	syndecan 4	20971
ILMN_1256917	0.0673653	0.00424756	2.37186	6.6031	-2.38753	-1.55961	Slc30a9	solute carrier family 30 (zinc transporter), member 9	109108
ILMN_2504368	0.0830795	0.00606843	2.21692	-5.92179	-2.38895	1.76125	Spag4	sperm associated antigen 4	245865
ILMN_1217855	0.0822225	0.00592683	2.22718	5.96493	-2.38906	-3.24776	Nkg7	natural killer cell group 7 sequence	72310
ILMN_2543842	0.0832211	0.00609569	2.21498	-5.91363	-2.39261	0.784896	-	-	-
ILMN_2871881	0.0735279	0.00488569	2.31107	-6.32812	-2.39337	0.430244	Uqcr11	ubiquinol-cytochrome c reductase, complex III subunit XI	66594
ILMN_2668462	0.0845423	0.00622782	2.20566	5.87473	-2.40132	-1.73912	Emilin1	elastin microfibril interfacer 1	100952
ILMN_1245768	0.0822225	0.00592655	2.2272	5.96502	-2.40312	-2.53187	Ica1	islet cell autoantigen 1	15893
ILMN_2724942	0.0761292	0.00520411	2.28365	-6.20737	-2.40452	1.97906	Ptgis	prostaglandin I2 (prostacyclin) synthase	19223
ILMN_3151840	0.0783063	0.00544652	2.26388	6.12154	-2.40463	-1.62164	Ppm1m	protein phosphatase 1M	67905
ILMN_1235278	0.0788958	0.00550432	2.2593	-6.10179	-2.40692	1.35115	Mtx3	metaxin 3	382793
ILMN_1257623	0.0783063	0.00545026	2.26358	6.12026	-2.40751	-4.93303	Pik3ap1	phosphoinositide-3-kinase adaptor protein 1	83490
ILMN_1230397	0.0857557	0.00637459	2.19555	5.83272	-2.40773	-0.838058	-	-	-
ILMN_2565096	0.0790427	0.00553174	2.25714	-6.09251	-2.40852	0.880819	-	-	-
ILMN_1258737	0.0830451	0.00604607	2.21853	5.92852	-2.40976	-0.281804	Smim6	small integral membrane protein 6	68528
ILMN_1248314	0.0832822	0.00610718	2.21416	-5.91021	-2.4112	2.40216	Scrib	scribbled planar cell polarity	105782
ILMN_2821736	0.0801688	0.005643	2.24849	-6.05545	-2.41376	1.42572	Kdm8	lysine (K)-specific demethylase 8	77035
ILMN_2744356	0.0801905	0.00568823	2.24502	-6.04064	-2.41664	1.39111	Rplp0	ribosomal protein, large, P0	11837
ILMN_1249137	0.0852298	0.00630863	2.20006	5.85145	-2.41777	-1.27267	Vipas39	VPS33B interacting protein, apical-basolateral polarity regulator, spe-39 homolog	104799
ILMN_2751494	0.0705706	0.00456134	2.34091	6.4618	-2.42184	-2.13315	Stk39	serine/threonine kinase 39	53416
ILMN_2687974	0.0863523	0.00643546	2.19142	5.81566	-2.42428	-0.808258	Spryd3	SPRY domain containing 3	223918
ILMN_1258834	0.0801905	0.00566533	2.24677	-6.04812	-2.42731	1.0141	Chd1	chromodomain helicase DNA binding protein 1	12648
ILMN_2737092	0.0722219	0.00474713	2.32357	6.38381	-2.42776	-2.0052	Utp23	UTP23 small subunit processome component	78581
ILMN_2641150	0.0832211	0.00609867	2.21477	5.91275	-2.43053	-1.63663	-	-	-
ILMN_2935898	0.0830795	0.00606329	2.21729	5.92334	-2.43426	-1.49431	Serinc1	serine incorporator 1	56442
ILMN_2778428	0.0814667	0.00585716	2.23231	5.98663	-2.43819	-1.36192	Thoc6	THO complex 6	386612
ILMN_1216198	0.0845614	0.00623327	2.20528	-5.87315	-2.44067	1.30485	Xpo5	exportin 5	72322
ILMN_2454204	0.0707747	0.00458434	2.33872	6.45193	-2.4426	-1.93056	Tnfrsf22	tumor necrosis factor receptor superfamily, member 22	79202
ILMN_1252502	0.0855505	0.00635116	2.19715	-5.83935	-2.44431	1.22587	-	-	-
ILMN_3157483	0.0807306	0.00578108	2.23799	6.01071	-2.44563	-1.77682	Ets1	E26 avian leukemia oncogene 1, 5' domain	23871
ILMN_1227663	0.0851018	0.00628395	2.20177	5.85852	-2.4474	-1.18931	Sgms2	sphingomyelin synthase 2	74442
ILMN_1226667	0.0715709	0.00468723	2.32908	6.40853	-2.44773	-2.32512	-	-	-
ILMN_2605307	0.0867476	0.00649394	2.18749	-5.79945	-2.45008	1.41046	Mtmr10	myotubularin related protein 10	233315
ILMN_2714928	0.0851018	0.00628646	2.20159	-5.8578	-2.45523	1.4219	-	-	-
ILMN_1245984	0.0859967	0.00640073	2.19377	-5.82537	-2.45573	1.06926	Prrg2	proline-rich Gla (G-carboxyglutamic acid) polypeptide 2	65116
ILMN_2687372	0.0873863	0.00659188	2.18099	5.77272	-2.45865	-1.18046	Hectd3	HECT domain containing 3	76608
ILMN_2555538	0.0866034	0.00647073	2.18905	-5.80586	-2.45979	1.283	Rfwd3	ring finger and WD repeat domain 3	234736
ILMN_1255422	0.0829697	0.00603104	2.21961	-5.93306	-2.46146	0.854143	Noct	nocturnin	12457
ILMN_2541380	0.0866503	0.00648252	2.18826	-5.8026	-2.46159	1.64377	-	-	-
ILMN_2907793	0.0802287	0.00569912	2.24419	6.0371	-2.46179	-1.13391	Nptn	neuroplastin	20320
ILMN_2492403	0.0871659	0.00654609	2.18402	5.78515	-2.46415	-1.78081	Cd151	CD151 antigen	12476
ILMN_2746776	0.0736739	0.00490732	2.30916	-6.3196	-2.46628	1.06535	Ubp1	upstream binding protein 1	22221
ILMN_2916686	0.08442	0.00621477	2.20657	5.87853	-2.47056	-1.27615	Ankle2	ankyrin repeat and LEM domain containing 2	71782
ILMN_1235445	0.0865713	0.00646005	2.18976	-5.80882	-2.47099	0.885428	Nfs1	nitrogen fixation gene 1 (S, cerevisiae)	18041
ILMN_2496682	0.0808687	0.0057973	2.23677	-6.00555	-2.4723	0.7817	Zfx	zinc finger protein X-linked	22764
ILMN_1225014	0.0829697	0.00603021	2.21967	-5.93331	-2.4756	1.49686	Atrip	ATR interacting protein	235610
ILMN_1245731	0.0830795	0.00606017	2.21751	5.92427	-2.47749	-1.16613	Hhex	hematopoietically expressed homeobox	15242
ILMN_2775421	0.0852298	0.00631463	2.19965	-5.84974	-2.47879	2.43398	Serping1	serine (or cysteine) peptidase inhibitor, clade G, member 1	12258
ILMN_2741117	0.0878312	0.00668423	2.17495	-5.74796	-2.48149	1.36061	Ankrd23	ankyrin repeat domain 23	78321
ILMN_2515830	0.0766402	0.00527202	2.27802	6.18283	-2.48221	-0.709682	C1galt1	core 1 synthase, glycoprotein-N-acetylgalactosamine 3-beta-galactosyltransferase, 1	94192
ILMN_1241523	0.0825855	0.00597699	2.22352	-5.9495	-2.48435	2.91025	Ptprs	protein tyrosine phosphatase, receptor type, S	19280
ILMN_2536029	0.0859422	0.00639257	2.19432	-5.82766	-2.48478	2.09878	Dusp13	dual specificity phosphatase 13	27389
ILMN_1244226	0.0756404	0.00514368	2.28873	6.22956	-2.48625	-0.575638	Plrg1	pleiotropic regulator 1	53317
ILMN_1256528	0.0730885	0.00483204	2.31587	-6.34944	-2.49149	0.840154	Flywch2	FLYWCH family member 2	76917
ILMN_1213455	0.0832211	0.00609716	2.21487	5.9132	-2.49408	-1.99917	Gm21992	predicted gene 21992	102902673
ILMN_1231447	0.0743586	0.00500349	2.30073	-6.28232	-2.49438	1.04558	Tpi1	triosephosphate isomerase 1	21991
ILMN_2667219	0.0882557	0.00672333	2.17242	-5.73761	-2.49966	0.995505	Timm8b	translocase of inner mitochondrial membrane 8B	30057
ILMN_1253556	0.0852298	0.00631081	2.19992	-5.85083	-2.50038	0.55611	Cdc23	CDC23 cell division cycle 23	52563
ILMN_2580904	0.0863523	0.00643266	2.19161	-5.81644	-2.50209	0.810086	Sox5	SRY (sex determining region Y)-box 5	20678
ILMN_1214672	0.087305	0.00657323	2.18222	-5.77777	-2.50361	0.944282	-	-	-
ILMN_2589893	0.0798522	0.00560889	2.25112	-6.06671	-2.50467	0.746568	Tbrg4	transforming growth factor beta regulated gene 4	21379
ILMN_1233469	0.0875926	0.00664198	2.1777	-5.75923	-2.5064	1.95828	Ldlr	low density lipoprotein receptor	16835
ILMN_1235856	0.0850729	0.00627504	2.20238	-5.86108	-2.50693	1.37609	8030474H12Rik	RIKEN cDNA 8030474H12 gene	319233
ILMN_1221700	0.0813631	0.00584193	2.23344	5.99142	-2.50912	-2.80609	Elane	elastase, neutrophil expressed	50701
ILMN_2701534	0.0828415	0.00601144	2.22102	-5.939	-2.51059	1.54153	Ampd2	adenosine monophosphate deaminase 2	109674
ILMN_1249419	0.0798522	0.00560599	2.25135	-6.06767	-2.51448	0.886809	Usp47	ubiquitin specific peptidase 47	74996
ILMN_1250665	0.0851018	0.00628937	2.20139	-5.85696	-2.51495	0.914528	St5	suppression of tumorigenicity 5	76954
ILMN_1253804	0.0901318	0.00696156	2.15729	5.67615	-2.51674	-0.896311	Nup50	nucleoporin 50	18141
ILMN_1247053	0.0743884	0.00501399	2.29982	-6.2783	-2.51694	0.942748	Ankrd13b	ankyrin repeat domain 13b	268445
ILMN_2562578	0.0865805	0.00646488	2.18944	-5.80748	-2.51776	2.6241	Unc119b	unc-119 lipid binding chaperone B	106840
ILMN_1248951	0.0774635	0.00535827	2.27098	-6.15222	-2.51913	1.35434	Trmt1l	tRNA methyltransferase 1 like	98685
ILMN_2580229	0.0896514	0.00690846	2.16062	-5.68962	-2.52101	1.26736	-	-	-
ILMN_1218955	0.089324	0.00687469	2.16275	-5.69825	-2.52103	1.08791	Diexf	digestive organ expansion factor homolog (zebrafish)	215193
ILMN_2652385	0.0884296	0.00675512	2.17037	5.72925	-2.52314	-1.68213	Baz2a	bromodomain adjacent to zinc finger domain, 2A	116848
ILMN_2705886	0.0802287	0.00569732	2.24433	6.03769	-2.52339	-0.551741	Scp2	sterol carrier protein 2, liver	20280
ILMN_2555646	0.0874166	0.00659835	2.18056	-5.77097	-2.52508	1.9367	Prkcsh	protein kinase C substrate 80K-H	19089
ILMN_3090825	0.0691572	0.00442005	2.35457	6.52385	-2.52644	-1.08438	Srsf10	serine/arginine-rich splicing factor 10	14105
ILMN_3160688	0.0892669	0.00686176	2.16356	5.70157	-2.52789	-1.36511	Zfp597	zinc finger protein 597	71063
ILMN_2903639	0.0819773	0.00589779	2.22931	5.97394	-2.53303	-0.672469	Tssc1	tumor suppressing subtransferable candidate 1	380752
ILMN_2564539	0.0857557	0.00637368	2.19561	-5.83298	-2.5363	1.16505	Scly	selenocysteine lyase	50880
ILMN_1218703	0.0905137	0.00702737	2.15321	-5.65964	-2.53752	0.580501	4930402H24Rik	RIKEN cDNA 4930402H24 gene	228602
ILMN_1219115	0.0765322	0.00526093	2.27894	-6.18681	-2.54115	1.12827	Apc	adenomatosis polyposis coli	11789
ILMN_1212695	0.0896478	0.0069039	2.16091	5.69078	-2.54187	-2.30011	Gpr84	G protein-coupled receptor 84	80910
ILMN_1259240	0.0855505	0.00634813	2.19735	5.8402	-2.5422	-0.301322	Thsd7a	thrombospondin, type I, domain containing 7A	330267
ILMN_1218311	0.0803109	0.00571059	2.24332	-6.03338	-2.54433	1.14727	Fam53a	family with sequence similarity 53, member A	74504
ILMN_1241333	0.0869709	0.00651897	2.18582	-5.79257	-2.54555	0.400845	Tm7sf2	transmembrane 7 superfamily member 2	73166
ILMN_2609403	0.0710292	0.00461041	2.33626	6.44082	-2.54572	-1.25082	-	-	-
ILMN_2692986	0.0801688	0.00564697	2.24818	6.05414	-2.54605	-2.13667	Arl5a	ADP-ribosylation factor-like 5A	75423
ILMN_2427874	0.0746305	0.00503744	2.29779	6.26937	-2.55026	-3.10518	Capns2	calpain, small subunit 2	69543
ILMN_3029178	0.0700428	0.00450152	2.34664	6.48777	-2.55067	-1.07778	Fcgr2b	Fc receptor, IgG, low affinity IIb	14130
ILMN_2653735	0.0869673	0.00651454	2.18612	5.79378	-2.55107	-0.335438	Erlec1	endoplasmic reticulum lectin 1	66753
ILMN_2716085	0.0806501	0.00576761	2.239	-6.01502	-2.55226	1.03314	Pex6	peroxisomal biogenesis factor 6	224824
ILMN_1222036	0.0900163	0.00694518	2.15832	5.68029	-2.55249	-2.38801	Paqr7	progestin and adipoQ receptor family member VII	71904
ILMN_2516348	0.0746972	0.00505069	2.29665	6.26435	-2.55342	-2.0725	Vamp4	vesicle-associated membrane protein 4	53330
ILMN_2673314	0.0912765	0.00712246	2.14737	-5.63612	-2.55433	1.16769	Otud4	OTU domain containing 4	73945
ILMN_2731113	0.0866074	0.00647517	2.18875	-5.80463	-2.55925	0.997581	Evx1	even-skipped homeobox 1	14028
ILMN_1224247	0.0736739	0.0049131	2.30864	6.31734	-2.56128	-1.62394	Svil	supervillin	225115
ILMN_2681776	0.091843	0.00720466	2.14239	5.6161	-2.56417	-1.08799	Mapk6	mitogen-activated protein kinase 6	50772
ILMN_3153207	0.0917353	0.00718203	2.14375	5.62158	-2.5674	-1.12355	Lamp2	lysosomal-associated membrane protein 2	16784
ILMN_2968515	0.0865277	0.00645266	2.19026	5.81087	-2.56845	-0.684414	Xpa	xeroderma pigmentosum, complementation group A	22590
ILMN_1235347	0.0919939	0.00723849	2.14035	5.60795	-2.56879	-0.761136	Pgap2	post-GPI attachment to proteins 2	233575
ILMN_1221973	0.0906469	0.00706751	2.15073	5.64966	-2.57091	-0.660882	Prmt6	protein arginine N-methyltransferase 6	99890
ILMN_1244008	0.0711782	0.00463769	2.3337	6.42927	-2.57242	-1.15626	-	-	-
ILMN_2609807	0.0922254	0.00727642	2.13808	-5.59886	-2.57344	0.702953	Sec61b	Sec61 beta subunit	66212
ILMN_3140788	0.0814667	0.00585598	2.2324	-5.987	-2.57868	0.576705	Ptbp1	polypyrimidine tract binding protein 1	19205
ILMN_2733778	0.0743586	0.00499752	2.30125	6.28461	-2.57906	-1.65354	Il4i1	interleukin 4 induced 1	14204
ILMN_1230339	0.0892452	0.00684729	2.16448	-5.70529	-2.57975	1.3961	-	-	-
ILMN_1239858	0.0887405	0.00679585	2.16776	5.71862	-2.57996	-1.47002	-	-	-
ILMN_2435612	0.087773	0.00667189	2.17575	5.75125	-2.582	-0.790891	Patz1	POZ (BTB) and AT hook containing zinc finger 1	56218
ILMN_1250550	0.0883139	0.00673784	2.17148	-5.73379	-2.58382	0.545547	-	-	-
ILMN_2675535	0.0921381	0.00726305	2.13888	5.60206	-2.58435	-1.03761	Capn7	calpain 7	12339
ILMN_1245824	0.0906401	0.00705831	2.1513	5.65194	-2.58599	-0.41687	Cdk13	cyclin-dependent kinase 13	69562
ILMN_1241506	0.0892452	0.00684377	2.1647	5.7062	-2.58784	-0.583282	-	-	-
ILMN_1255262	0.0922254	0.00727894	2.13793	-5.59826	-2.5898	1.13845	Gpatch4	G patch domain containing 4	66614
ILMN_1214964	0.0887405	0.00679583	2.16776	5.71862	-2.59154	-0.844672	Gstm4	glutathione S-transferase, mu 4	14865
ILMN_2682279	0.0925678	0.00733232	2.13476	-5.58558	-2.59284	1.23795	Gkap1	G kinase anchoring protein 1	56278
ILMN_1246201	0.0903873	0.00700838	2.15438	-5.66438	-2.59324	2.71114	Cacna1h	calcium channel, voltage-dependent, T type, alpha 1H subunit	58226
ILMN_2767372	0.0776849	0.00538844	2.26854	-6.14166	-2.59409	1.00958	Akap13	A kinase (PRKA) anchor protein 13	75547
ILMN_2437558	0.0922254	0.00728924	2.13732	5.59581	-2.5968	-0.645139	Klhl5	kelch-like 5	71778
ILMN_2840818	0.0871593	0.00654143	2.18433	5.78642	-2.59941	-1.31503	Cmpk1	cytidine monophosphate (UMP-CMP) kinase 1	66588
ILMN_2837779	0.0852939	0.00632396	2.19901	-5.84708	-2.60256	1.11299	Trpv2	transient receptor potential cation channel, subfamily V, member 2	22368
ILMN_3160517	0.0803109	0.00571264	2.24316	-6.03272	-2.60487	0.695691	Cox17	cytochrome c oxidase assembly protein 17	12856
ILMN_3151722	0.0929543	0.00740159	2.13067	5.5693	-2.60524	-1.0062	Net1	neuroepithelial cell transforming gene 1	56349
ILMN_1223852	0.0905137	0.00702373	2.15343	5.66054	-2.6111	-1.64491	Snrnp48	small nuclear ribonucleoprotein 48 (U11/U12)	67797
ILMN_2741677	0.0875926	0.00663903	2.1779	-5.76003	-2.6141	1.21472	Bach1	BTB and CNC homology 1, basic leucine zipper transcription factor 1	12013
ILMN_1252970	0.0919866	0.00722933	2.1409	-5.61015	-2.61461	1.08299	Slc1a5	solute carrier family 1 (neutral amino acid transporter), member 5	20514
ILMN_1259917	0.093259	0.00744503	2.12813	-5.55919	-2.61688	1.43011	-	-	-
ILMN_2876448	0.0852298	0.00631513	2.19962	-5.84959	-2.61712	1.6817	Mgmt	O-6-methylguanine-DNA methyltransferase	17314
ILMN_2911102	0.073553	0.00489088	2.31061	6.32607	-2.61793	-1.26034	Kif3b	kinesin family member 3B	16569
ILMN_2546423	0.0729022	0.00480927	2.31792	6.35858	-2.6184	-1.1545	-	-	-
ILMN_2894961	0.0929543	0.00740036	2.13075	-5.56959	-2.62038	1.37603	Fgd6	FYVE, RhoGEF and PH domain containing 6	13998
ILMN_1248415	0.093434	0.00747687	2.12628	5.55182	-2.62262	-1.05511	Tgoln1	trans-golgi network protein	22134
ILMN_3007862	0.0920022	0.00724354	2.14005	-5.60673	-2.62706	1.00689	Abhd14b	abhydrolase domain containing 14b	76491
[truncated: 19,339 more rows]

## Sheet: AML1-ETO9a-BMSC vs normal BMSC
Probe ID	adj p-value	p-value	-log10 (p-value)	t	B	log2 (Fold Change)	Gene symbol	Gene title	Gene ID
[truncated: 20,919 more rows]

[truncated: 1 more sheets: Sdcbp expression (Fig. 1B)]
