# Supplementary material for: Downregulation of stromal syntenin sustains AML development
Source: EMBO Mol Med. 2023 Oct 11;15(11):e17570. doi: 10.15252/emmm.202317570 (PMC10630886; doi:10.15252/emmm.202317570)
Supplement: Supplementary file 5 — Dataset EV3 [file EMMM-15-e17570-s008.xlsx]

## Sheet: Legend
Dataset EV3. FLB1-G4WT and FLB1G4-KO proteomic dataset, related to figure 3A & 2B.

## Sheet: export matrix120 wo Pwt5
pwt1	pko1	pwt2	pko2	pwt3	pk03	pwt4	pko4	pk05	Only identified by site	Reverse	Potential contaminant	Student's T-test Significant pwt_pko	Peptides	Razor + unique peptides	Mol. weight [kDa]	Q-value	Score	Intensity	MS/MS count	iBAQ	-Log Student's T-test p-value pwt_pko	Student's T-test q-value pwt_pko	Student's T-test Difference pwt_pko	Protein IDs	Majority protein IDs	Protein names	Gene names
-8.74600982666016	-4.88165521621704	-8.22865867614746	-4.75683116912842	-8.69375705718994	-4.72659111022949	-7.44956207275391	-4.14829921722412	-4.96681833267212				+	1	1	58.675	0.0049663	0.77598	4140000	2	188180	5.08962723582927	0	-3.58345789909363	Q8BHY2	Q8BHY2	Nucleolar complex protein 4 homolog	Noc4l
-8.28599643707275	-4.5134654045105	-8.54250049591064	-4.7180871963501	-7.78052711486816	-3.49781084060669	-8.15292835235596	-6.51484775543213	-5.54447269439697				+	1	1	204.54	0.00079051	1.2042	0	1	0	3.02314123763569	0	-3.2327513217926	Q3UG20	Q3UG20	Histone-lysine N-methyltransferase 2E	Kmt2e
-1.45137596130371	-5.4451060295105	-1.57979011535645	-5.46656131744385	-2.74776268005371	-5.38041973114014	-2.1866340637207	-3.68800067901611	-5.14103889465332				+	1	1	93.245	0.0068681	0.68673	25864000	2	783760	3.48255465895183	0	3.03283462524414	Q3TDQ1	Q3TDQ1	Dolichyl-diphosphooligosaccharide--protein glycosyltransferase subunit STT3B	Stt3b
-5.66890907287598	-1.94271945953369	-5.38987255096436	-1.2476167678833	-5.24886322021484	-3.05685806274414	-3.60266399383545	-2.77159786224365	-1.74900054931641				+	32	3	41.792	0	323.31	50721000	1	2536100	2.8363266407491	0.001	-2.82401866912842	P63260	P63260	Actin, cytoplasmic 2;Actin, cytoplasmic 2, N-terminally processed	Actg1
-8.26330947875977	-4.06761789321899	-7.70621299743652	-3.57167601585388	-7.99058532714844	-6.62624549865723	-7.46963214874268	-7.25716876983643	-3.84878039360046				+	1	1	27.205	0.00082102	1.3852	1630700	1	148240	1.77937024150604	0.00254545	-2.78313727378845	Q9CZB6	Q9CZB6	Mediator of RNA polymerase II transcription subunit 7	Med7
-7.68479824066162	-7.18512535095215	-7.66257476806641	-3.71581029891968	-7.32559204101563	-5.30579233169556	-6.92522430419922	-3.98474144935608	-4.91450357437134				+	2	2	161	0	21.154	4292400	1	60457	1.90003808250286	0.004	-2.37835273742676	Q6P2L6	Q6P2L6	Histone-lysine N-methyltransferase NSD3	Whsc1l1
-1.30063438415527	-4.2211856842041	-1.63133239746094	-5.29809379577637	-1.70874404907227	-3.84146976470947	-1.96794128417969	-2.57316875457764	-4.10839653015137				+	1	1	20.921	0.0099933	0.60041	15561000	1	1414600	2.61891901901625	0.00133333	2.35629987716675	Q3TYS2	Q3TYS2	Uncharacterized protein C17orf62 homolog
-0.292915344238281	2.49773979187012	-0.150999069213867	3.10159397125244	0.503534317016602	1.90787887573242	0.892518997192383	1.94020748138428	3.23149585723877				+	2	2	49.654	0	2.6626	278230000	3	10701000	3.15451543368076	0.00171429	-2.2977484703064	P84091	P84091	AP-2 complex subunit mu	Ap2m1
-6.48126697540283	-5.60559988021851	-7.13890075683594	-3.98345446586609	-7.03193950653076	-6.63397789001465	-7.88847351074219	-4.02131795883179	-4.32230615615845				+	1	1	103.17	0.0081466	0.65368	1959000	1	40813	1.97038285362839	0.00380952	-2.22181391716003	Q8BG79	Q8BG79	CWF19-like protein 2	Cwf19l2
-4.09297370910645	-1.0359058380127	-4.93591499328613	-0.836003303527832	-4.55696868896484	-2.92961883544922	-3.78647899627686	-3.54559135437012	-2.29783344268799				+	1	1	39.106	0	3.2595	6236400	1	415760	1.98604876379265	0.00421053	-2.214093542099	P52432	P52432	DNA-directed RNA polymerases I and III subunit RPAC1	Polr1c
-2.56021308898926	-6.09228801727295	-3.22546005249023	-6.59683513641357	-3.28245162963867	-4.8291015625	-3.05777740478516	-4.22362899780273	-4.40529537200928				+	1	1	45.132	0	85.692	11341000	3	515520	2.26344524979137	0.005	2.19795427322388	Q3URS9	Q3URS9	Coiled-coil domain-containing protein 51	Ccdc51
-7.14780521392822	-4.37013626098633	-6.45056343078613	-4.33503389358521	-7.53319358825684	-4.51936006546021	-6.57973957061768	-5.53909111022949	-4.89514684677124				+	1	1	317.06	0	17.899	0	1	0	3.47613044720089	0.002	-2.19607181549072	Q9ESE1	Q9ESE1	Lipopolysaccharide-responsive and beige-like anchor protein	Lrba
-2.40167617797852	-5.38782405853271	-2.21074867248535	-5.33457469940186	-2.16747665405273	-3.14565181732178	-2.02192878723145	-2.28854656219482	-5.61518383026123				+	1	1	38.914	0	15.135	11816000	4	621880	1.5562071396769	0.00685714	2.15389862060547	Q8BK63	Q8BK63	Casein kinase I isoform alpha	Csnk1a1
-2.78946495056152	-5.85669994354248	-2.96503639221191	-5.98425674438477	-3.23312377929688	-4.952880859375	-3.56800079345703	-4.25221347808838	-5.39896392822266				+	2	2	408.21	0.0033333	0.93336	5855100	1	32348	3.05667755427385	0.0012	2.15009651184082	Q6ZQ93	Q6ZQ93	Ubiquitin carboxyl-terminal hydrolase 34	Usp34
-6.91691493988037	-5.18714046478271	-6.94115352630615	-4.36052846908569	-7.10971641540527	-4.77080392837524	-7.12019729614258	-4.87069606781006	-5.48770713806152				+	1	1	94.652	0.00082884	1.4329	0	1	0	4.49584461691207	0.0024	-2.08662033081055	Q922D4	Q922D4	Serine/threonine-protein phosphatase 6 regulatory subunit 3	Ppp6r3
-7.55885219573975	-5.26973438262939	-7.44937896728516	-6.1825647354126	-7.44202613830566	-4.90869474411011	-7.04895401000977	-5.53301429748535	-4.81732940673828				+	1	1	109.73	0	6.24	0	1	0	3.62421436492545	0.0015	-2.03253531455994	Q9CRT8	Q9CRT8	Exportin-T	Xpot
-6.91220855712891	-5.66769409179688	-6.51495265960693	-4.4648003578186	-6.89511013031006	-3.30572080612183	-6.37875270843506	-4.42007303237915	-5.42218446731567				+	1	1	40.489	0	5.2645	0	1	0	2.34833582900452	0.00444444	-2.01916146278381	Q00558	Q00558	Factor VIII intron 22 protein	F8a1
-1.67978286743164	1.39553070068359	-0.594900131225586	1.77624034881592	0.0193824768066406	1.23394012451172	0.173818588256836	1.00224208831787	1.99893665313721				+	10	1	50.454	0	21.478	167570000	1	7979600	2.67540617564749	0.00461538	-2.0017484664917	P62631	P62631	Elongation factor 1-alpha 2	Eef1a2
4.37808418273926	1.43523788452148	4.13858985900879	0.678309440612793	3.92951011657715	2.62181091308594	3.41631507873535	2.50273036956787	2.59732532501221				+	2	2	85.291	0	1.7881	723840000	3	22620000	2.38211492665966	0.004	1.99854202270508	Q61188;P70351	Q61188;P70351	Histone-lysine N-methyltransferase EZH2;Histone-lysine N-methyltransferase EZH1	Ezh2;Ezh1
-6.06866931915283	-3.9211528301239	-6.0131311416626	-4.22515392303467	-8.71345138549805	-5.49815464019775	-7.59810638427734	-7.35629367828369	-4.95161008834839				+	4	4	49.911	0	4.3058	2173300	1	167180	1.15067904161398	0.00949533	-1.90786652565002	Q62203	Q62203	Splicing factor 3A subunit 2	Sf3a2
2.79376220703125	0.357765197753906	2.58783912658691	-0.335795402526855	2.58709907531738	0.777830123901367	2.36178016662598	1.46374034881592	1.14647960662842				+	4	4	12.554	0	2.3188	486870000	5	69553000	2.90661069231344	0.00428571	1.90061616897583	O55142	O55142	60S ribosomal protein L35a	Rpl35a
-6.89226818084717	-3.54999876022339	-6.53267669677734	-3.7381796836853	-5.82752227783203	-4.65740013122559	-6.77652740478516	-6.44297218322754	-4.75839900970459				+	1	1	52.006	0.0065653	0.70406	3622100	1	144890	1.72261813733709	0.0064	-1.87785868644714	Q0VDQ9	Q0VDQ9	Fez family zinc finger protein 1	Fezf1
-6.11356258392334	-4.07438230514526	-7.07553291320801	-5.33525466918945	-7.11431407928467	-3.74114656448364	-7.00264644622803	-7.14817333221436	-4.44992208480835				+	1	1	44.713	0.0011507	1.0867	2090000	1	122940	1.44686903520335	0.00737662	-1.8767382144928	Q5EE38	Q5EE38	Adrenocortical dysplasia protein	Acd
-5.5865535736084	-4.51503467559814	-6.29091262817383	-4.28016519546509	-6.68248653411865	-3.3702507019043	-6.08785343170166	-5.69934320449829	-3.61244750022888				+	1	1	83.924	0	73.603	3062300	2	82765	2.11406952802195	0.00744444	-1.86650328636169	P83093	P83093	Stromal interaction molecule 2	Stim2
-6.59017467498779	-5.35689210891724	-6.67324638366699	-5.58403015136719	-7.13392448425293	-6.07126379013062	-6.5588550567627	-3.19289302825928	-4.17068815231323				+	1	1	109.51	0	6.8041	0	1	0	1.74761340008134	0.00651852	-1.86389670372009	Q5SPL2	Q5SPL2	PHD finger protein 12	Phf12
-6.46599388122559	-4.9418363571167	-7.51250076293945	-4.88869094848633	-7.05047607421875	-4.68170833587646	-7.68180274963379	-7.26504421234131	-4.84162712097168				+	2	1	34.883	0	7.0725	0	1	0	1.74896277144303	0.00671429	-1.8539119720459	P42669	P42669	Transcriptional activator protein Pur-alpha	Pura
-4.2557315826416	-1.8753833770752	-4.08224105834961	-1.74135684967041	-4.2526159286499	-3.4796028137207	-4.42515659332275	-2.60792446136475	-2.3169116973877				+	1	1	75.892	0	2.3248	0	1	0	2.8925273219072	0.00375	-1.84970045089722	Q60710	Q60710	Deoxynucleoside triphosphate triphosphohydrolase SAMHD1	Samhd1
4.82122993469238	2.42131996154785	4.83051109313965	2.16442584991455	4.37357330322266	2.8096923828125	4.63680648803711	4.04726123809814	2.64352512359619				+	3	3	17.222	0	5.6084	2066500000	8	229620000	2.72893954684468	0.00347826	1.8482852935791	P62301	P62301	40S ribosomal protein S13	Rps13
-1.3387393951416	0.799407958984375	-1.42831230163574	1.42653560638428	-0.976972579956055	0.15382194519043	-1.03427696228027	-0.518282890319824	1.31453227996826				+	1	1	8.5669	0	5.1535	75167000	1	25056000	2.44423262051648	0.00606452	-1.82977828979492	Q7TNS2	Q7TNS2	MICOS complex subunit Mic10	Minos1
0.867874145507813	3.319091796875	1.18636322021484	3.9652624130249	1.76348304748535	2.5098762512207	1.9138240814209	2.58276271820068	3.93392086029053				+	3	3	39.632	0	131.19	807420000	5	42496000	2.49720148523909	0.00455172	-1.82929668426514	Q8VEM8	Q8VEM8	Phosphate carrier protein, mitochondrial	Slc25a3
-0.889814376831055	2.10579490661621	-0.490987777709961	2.41500759124756	0.308589935302734	1.26659965515137	0.434234619140625	0.324410438537598	2.2202672958374				+	1	1	12.353	0	2.9999	523840000	3	261920000	1.99974310058433	0.00727273	-1.82591037750244	Q9JI48	Q9JI48	Placenta-specific gene 8 protein	Plac8
-2.30410003662109	0.274101257324219	-2.19892883300781	0.445765495300293	-1.82559204101563	-0.722400665283203	-1.51298522949219	-0.886515617370605	0.097447395324707				+	1	1	118.2	0	2.1381	14298000	1	317730	2.90807943599954	0.00363636	-1.80208110809326	E9Q735	E9Q735	Ubiquitin conjugation factor E4 A	Ube4a
-1.36299324035645	0.878368377685547	-1.16133117675781	0.731841087341309	-0.253446578979492	1.30096054077148	-0.13447380065918	1.86100482940674	0.51047420501709				+	1	1	10.102	0	2.2225	92460000	1	15410000	2.62034672238156	0.00453333	-1.78459100723267	O54962	O54962	Barrier-to-autointegration factor;Barrier-to-autointegration factor, N-terminally processed	Banf1
-0.891744613647461	-3.68058204650879	-1.49553108215332	-3.70736408233643	-1.51902389526367	-2.66709804534912	-2.50440216064453	-3.26578140258789	-3.58898830413818				+	3	3	32.237	0	11.446	24266000	1	1617700	2.72797170538463	0.00459259	1.77928733825684	Q8CDN6	Q8CDN6	Thioredoxin-like protein 1	Txnl1
-0.0755786895751953	-2.40481185913086	-0.618793487548828	-3.25422763824463	-0.957672119140625	-1.6288013458252	-0.91920280456543	-1.2897481918335	-3.47734355926514				+	2	2	106.33	0	3.2696	67166000	3	1492600	1.93956910883949	0.00653846	1.76817474365234	Q8CB87	Q8CB87	Ras-related protein Rab-44	Rab44
-0.134258270263672	2.29280662536621	0.218515396118164	2.63286876678467	0.855932235717773	1.96730422973633	1.21543312072754	1.56411457061768	3.01235485076904				+	1	1	30.097	0	3.0661	93749000	1	7211500	2.54405496749841	0.007125	-1.75498418807983	Q9QZ73	Q9QZ73	DCN1-like protein 1	Dcun1d1
-1.0960807800293	0.920211791992188	-0.936407089233398	1.61021709442139	-0.399425506591797	0.453372955322266	-0.1990966796875	0.729678153991699	1.76700878143311				+	3	2	47.953	0	117.89	106330000	1	5316300	2.8540360143447	0.00476923	-1.75385026931763	Q99KH8	Q99KH8	Serine/threonine-protein kinase 24;Serine/threonine-protein kinase 24 35 kDa subunit;Serine/threonine-protein kinase 24 12 kDa subunit	Stk24
3.09903907775879	5.59727478027344	3.57373809814453	5.56070804595947	3.57610511779785	4.73774147033691	3.9126091003418	4.59609889984131	5.95737171173096				+	12	2	50.418	0	1.9077	4096000000	4	204800000	2.92011361391313	0.00496	-1.74946613311768	Q9ERD7	Q9ERD7	Tubulin beta-3 chain	Tubb3
-2.74094390869141	0.140571594238281	-2.33333015441895	0.337101936340332	-1.43360137939453	-0.770254135131836	-1.21736526489258	-0.745575904846191	0.0822610855102539				+	1	1	53.254	0	76.352	0	1	0	2.38947800861187	0.007	-1.74013109207153	Q63850	Q63850	Nuclear pore glycoprotein p62	Nup62
-1.29188537597656	1.08428192138672	-1.16728782653809	1.67785358428955	-0.464151382446289	0.173561096191406	-0.4591064453125	0.212382316589355	1.2458963394165				+	5	5	11.753	0	53.378	49468000	1	7066800	2.51775376612401	0.00765714	-1.72440280914307	Q9D9Z5	Q9D9Z5	DET1- and DDB1-associated protein 1	Dda1
-2.73867988586426	-5.46537780761719	-3.19496917724609	-5.26369857788086	-3.4220142364502	-4.38664722442627	-3.23465347290039	-3.5181999206543	-5.65927314758301				+	1	1	107.38	0	20.954	5926800	2	120950	2.0792070244824	0.00666667	1.71106014251709	B2RXR6	B2RXR6	Serine/threonine-protein phosphatase 6 regulatory ankyrin repeat subunit B	Ankrd44
-6.96391868591309	-4.57354640960693	-7.25902271270752	-5.72551870346069	-7.21139812469482	-6.79461765289307	-7.64839839935303	-5.72591543197632	-5.02752876281738				+	1	1	28.78	0.0043431	0.84784	0	1	0	2.18760487429176	0.00691667	-1.70125908851624	Q9D0U6	Q9D0U6	Repressor of RNA polymerase III transcription MAF1 homolog	Maf1
-2.81439590454102	-3.33793830871582	-1.88941192626953	-3.76237678527832	-1.66330337524414	-3.23560619354248	-1.7656421661377	-3.63053894042969	-4.63938236236572				+	3	3	46.151	0.00080225	1.2627	67844000	2	3769100	2.61594137627582	0.00756757	1.68798017501831	O70172	O70172	Phosphatidylinositol 5-phosphate 4-kinase type-2 alpha	Pip4k2a
-3.21777534484863	-5.00558757781982	-3.28054809570313	-4.79201889038086	-3.99636650085449	-5.36458873748779	-4.09647655487061	-5.2260627746582	-6.28895282745361				+	1	1	28.263	0	14.11	10170000	2	782320	2.67811672644781	0.00788235	1.68765053749084	Q8BMB3	Q8BMB3	Eukaryotic translation initiation factor 4E type 2	Eif4e2
2.80171775817871	0.518898010253906	2.63413047790527	-0.859858512878418	2.72008895874023	1.55167388916016	2.61747550964355	2.35536289215088	1.5082540512085				+	2	2	23.363	0	2.8525	195740000	3	16311000	1.49989101149345	0.00921739	1.67848711013794	Q9DB20	Q9DB20	ATP synthase subunit O, mitochondrial	Atp5o
-2.37546920776367	-4.69176197052002	-2.3383617401123	-4.1652193069458	-2.52590179443359	-3.43635272979736	-2.60892105102539	-4.16071510314941	-4.22544860839844				+	1	1	80.623	0	13.255	39806000	2	1206300	3.72582519611713	0.00470588	1.67373609542847	O88842	O88842	FYVE, RhoGEF and PH domain-containing protein 3	Fgd3
0.538780212402344	-2.14504909515381	0.3076171875	-2.27681636810303	-0.376638412475586	-1.1864070892334	-0.756017684936523	-1.47562885284424	-1.59295272827148				+	4	4	18.891	0	233.35	50111000	2	5011100	2.6690949275223	0.00717949	1.66380615234375	Q8R344	Q8R344	Coiled-coil domain-containing protein 12	Ccdc12
-1.21288108825684	-3.06276798248291	-1.38735389709473	-3.34530448913574	-1.83259582519531	-2.65567016601563	-1.80894660949707	-2.21502590179443	-4.83454895019531				+	3	3	33.155	0	9.1632	0	3	0	1.80722392250682	0.00756757	1.66221914291382	Q08093	Q08093	Calponin-2	Cnn2
3.11077499389648	4.82742118835449	2.44078636169434	5.21773815155029	2.94425201416016	3.45941925048828	3.18108940124512	3.95298671722412	5.4375638961792				+	2	2	43.062	0	14.781	468730000	3	24670000	2.09712266451454	0.0064	-1.65980014801025	Q9CXY6	Q9CXY6	Interleukin enhancer-binding factor 2	Ilf2
-1.36434936523438	0.891790390014648	-0.899015426635742	1.43781185150146	-0.609399795532227	0.0681533813476563	-0.441368103027344	0.00964069366455078	1.74563312530518				+	2	1	97.512	0.0022633	1.0304	32372000	1	703750	2.1767421757488	0.00648276	-1.65913906097412	Q9QZE5	Q9QZE5	Coatomer subunit gamma-1	Copg1
-2.41192054748535	-4.660888671875	-1.83261489868164	-3.7730016708374	-2.24349975585938	-3.62779140472412	-2.32438468933105	-3.31311321258545	-3.93174839019775				+	2	2	33.097	0	9.9021	18297000	3	1829700	3.24818465053926	0.00471429	1.65820369720459	Q61735	Q61735	Leukocyte surface antigen CD47	Cd47
-1.41807556152344	1.5960578918457	-0.191734313964844	1.81756496429443	0.118396759033203	0.897165298461914	0.363559722900391	0.727015495300293	1.82591533660889				+	5	2	50.521	0	11.167	69744000	2	2789700	2.16479282648849	0.00637288	-1.65470714569092	P50396	P50396	Rab GDP dissociation inhibitor alpha	Gdi1
-1.55921363830566	-3.26255130767822	-1.44214248657227	-2.75437164306641	-1.90462493896484	-3.33228492736816	-2.26607513427734	-3.37021636962891	-4.4724588394165				+	2	2	66.545	0.0049893	0.79416	22927000	3	917100	2.60017184132493	0.00669767	1.64536256790161	Q91VH2	Q91VH2	Sorting nexin-9	Snx9
-3.19853019714355	-4.96814155578613	-3.53373908996582	-5.60970211029053	-3.06597518920898	-3.56240272521973	-3.32273864746094	-4.00783348083496	-6.44498252868652				+	1	1	14.51	0	38.279	9080100	6	1816000	1.53334938996223	0.00873469	1.63836669921875	Q9CZL2	Q9CZL2	Uncharacterized protein C4orf32 homolog
-1.49738311767578	-3.57826995849609	-1.71700096130371	-3.956467628479	-1.62632179260254	-2.38797187805176	-2.4346866607666	-3.20707416534424	-4.08998203277588				+	1	1	45.029	0.00082781	1.4259	27409000	1	1370500	2.36045747543419	0.00693878	1.62510499954224	Q8K2M0	Q8K2M0	39S ribosomal protein L38, mitochondrial	Mrpl38
0.549104690551758	2.67554473876953	0.97514533996582	3.22719860076904	1.38005065917969	2.27724647521973	1.68377304077148	2.14626216888428	3.51283550262451				+	3	3	119.49	0.00042882	1.6319	154530000	3	3679300	2.48967624522333	0.00737778	-1.62079906463623	Q9EPL8	Q9EPL8	Importin-7	Ipo7
1.4015998840332	-0.448143005371094	1.22136688232422	-1.0496129989624	1.12920570373535	0.195390701293945	0.914651870727539	0.656765937805176	-1.59367179870605				+	4	4	39.47	0	4.2163	100660000	1	5032900	1.96350263279939	0.00743662	1.61456031799316	Q9Z0P5	Q9Z0P5	Twinfilin-2	Twf2
-5.12087726593018	-2.68336868286133	-4.79390430450439	-3.24533843994141	-4.71265697479248	-2.43197917938232	-4.30278778076172	-2.50693416595459	-4.74764251708984				+	1	1	38.113	0.00078462	1.1698	8113600	1	427030	1.79571780590618	0.00839506	-1.60950398445129	P40336	P40336	Vacuolar protein sorting-associated protein 26A	Vps26a
-2.68195533752441	-0.791772842407227	-2.46877479553223	-0.306979179382324	-1.99868202209473	-0.907722473144531	-1.56627464294434	-1.21616840362549	0.231627464294434				+	1	1	17.908	0	2.2021	23836000	1	3972600	2.48596555528373	0.00664151	-1.5807186126709	P53368	P53368	7,8-dihydro-8-oxoguanine triphosphatase	Nudt1
6.06437110900879	3.72148895263672	5.87639236450195	3.33732128143311	5.57603645324707	4.56044769287109	5.08072090148926	4.32366466522217	4.45967578887939				+	2	2	11.475	0	323.31	4752300000	9	1584100000	2.70260274274401	0.00721739	1.56886053085327	P47955	P47955	60S acidic ribosomal protein P1	Rplp1
1.27015686035156	3.60289573669434	1.03633689880371	4.00718593597412	1.71195602416992	2.84743499755859	1.94981575012207	2.27674007415771	2.55454540252686				+	2	2	95.558	0.0019069	1.0664	7682400	2	167010	2.18111935544678	0.00723529	-1.56569404602051	Q3UD82	Q3UD82	Poly [ADP-ribose] polymerase 8	Parp8
-6.43223762512207	-4.83708667755127	-5.99683666229248	-4.95423412322998	-5.1497163772583	-3.66385746002197	-5.16503047943115	-3.42473316192627	-3.76726055145264				+	1	1	23.334	0	39.331	9623800	2	874890	1.94830881084785	0.00850633	-1.55652089118958	Q80UU9	Q80UU9	Membrane-associated progesterone receptor component 2	Pgrmc2
-1.99072265625	-3.49580860137939	-1.69043159484863	-4.03734970092773	-1.98333549499512	-3.315260887146	-2.20186996459961	-2.79243755340576	-3.93072032928467				+	1	1	12.737	0.00043917	1.7521	17587000	1	2198400	3.14064825301575	0.00702439	1.54772548675537	Q9D1H8	Q9D1H8	39S ribosomal protein L53, mitochondrial	Mrpl53
-0.369071960449219	-2.28842353820801	-0.417465209960938	-2.41725158691406	-0.7164306640625	-2.06456565856934	-0.700254440307617	-1.69688129425049	-2.0099401473999				+	2	2	17.163	0.00082068	1.3839	36049000	3	3604900	4.53277246116694	0.00366667	1.54460687637329	P61327;Q9CQL1	P61327;Q9CQL1	Protein mago nashi homolog;Protein mago nashi homolog 2	Magoh;Magohb
-2.23881721496582	-3.52404689788818	-2.25020980834961	-6.42287731170654	-2.66154861450195	-2.98766422271729	-2.95067405700684	-2.87056255340576	-4.51555633544922				+	1	1	26.316	0	2.1439	13368000	4	2228000	1.08222492059537	0.0207425	1.53882904052734	Q9JMG3	Q9JMG3	Transmembrane and ubiquitin-like domain-containing protein 1	Tmub1
4.70229148864746	2.10747528076172	3.8785400390625	1.14923763275146	3.4570484161377	2.9008903503418	4.07844543457031	3.53115558624268	2.76915264129639				+	17	4	21.266	0	224.49	5784800000	7	642760000	1.70147182269971	0.00912621	1.53749904632568	P15864	P15864	Histone H1.2	Hist1h1c
-6.5262279510498	-4.85277223587036	-6.71157741546631	-4.32677316665649	-7.34521770477295	-6.70251750946045	-7.37337779998779	-6.79610919952393	-4.62456846237183				+	1	1	109.46	0.0059796	0.74565	912270	2	18618	1.33147036537539	0.013662	-1.5285521030426	P40694	P40694	DNA-binding protein SMUBP-2	Ighmbp2
-2.31167793273926	-0.203853607177734	-2.2215518951416	-0.471968650817871	-1.55786895751953	-0.224819183349609	-1.43109130859375	-0.49598217010498	-0.416695594787598				+	1	1	317.74	0	16.528	15377000	3	112240	3.76314990094672	0.00751515	-1.51788368225098	Q5XG71	Q5XG71	Small subunit processome component 20 homolog	Utp20
1.25914001464844	-0.319969177246094	1.79021072387695	0.435723304748535	1.24417304992676	-0.1282958984375	0.705625534057617	-0.722662925720215	-0.591235160827637				+	1	1	27.656	0.0019004	1.0538	24595000	1	1537200	2.81520447328337	0.0068	1.51507530212402	Q9Z2M7	Q9Z2M7	Phosphomannomutase 2	Pmm2
-3.66965866088867	-1.61933708190918	-2.95449447631836	-1.23610019683838	-3.82812309265137	-1.92289352416992	-2.88340377807617	-2.71585369110107	-1.63996982574463				+	2	2	409.76	0.0026149	0.98687	0	2	0	2.43608410723508	0.00715152	-1.50708913803101	Q8BKX6	Q8BKX6	Serine/threonine-protein kinase SMG1	Smg1
-6.14819717407227	-3.44192719459534	-7.05080413818359	-4.03105449676514	-7.7614917755127	-7.18226909637451	-6.66844940185547	-7.81153964996338	-4.55353116989136				+	1	1	113.55	0	9.0646	1858800	1	44258	0.718272924994724	0.0421429	-1.50317130088806	Q80TJ7	Q80TJ7	Histone lysine demethylase PHF8	Phf8
-2.05750274658203	0.254667282104492	-1.53156280517578	0.270503044128418	-1.17326927185059	-0.361854553222656	-0.866167068481445	-0.442233085632324	0.704165458679199				+	1	1	30.501	0	4.7917	28143000	1	1758900	2.55336908463751	0.00707692	-1.49217510223389	Q9JHW2	Q9JHW2	Omega-amidase NIT2	Nit2
2.29431915283203	4.28091049194336	2.53731155395508	4.68252277374268	3.07479858398438	3.49102401733398	3.27987480163574	3.94206714630127	5.03050518035889				+	6	6	123.59	0	174.57	594690000	8	10813000	2.31764227705625	0.00747368	-1.48882989883423	Q8BKC5	Q8BKC5	Importin-5	Ipo5
-1.03828620910645	-2.69336032867432	-1.19390487670898	-3.0007266998291	-0.891119003295898	-2.09523582458496	-1.5201301574707	-1.96141719818115	-3.47976875305176				+	1	1	23.648	0.00081334	1.344	83748000	4	6979000	2.47447983600747	0.00713043	1.48524169921875	Q9ESP1	Q9ESP1	Stromal cell-derived factor 2-like protein 1	Sdf2l1
1.06073379516602	-0.295333862304688	1.4313850402832	-0.478642463684082	1.1640796661377	0.203542709350586	0.649032592773438	0.114720344543457	-1.50336742401123				+	7	7	19.889	0	42.171	298000000	4	37250000	2.2413598376941	0.0084	1.46812391281128	Q9CWZ3	Q9CWZ3	RNA-binding protein 8A	Rbm8a
-3.76390075683594	-1.39716720581055	-3.37276268005371	-1.02539920806885	-2.68545150756836	-2.2261848449707	-2.67954444885254	-1.89563465118408	-1.77606964111328				+	1	1	140.99	0.00078958	1.1949	5803400	1	92117	2.4962548429119	0.00733333	-1.46132373809814	P06795	P06795	Multidrug resistance protein 1B	Abcb1b
-1.15908622741699	-3.10838508605957	-1.29042434692383	-3.96340560913086	-1.36482238769531	-2.47475528717041	-1.81772232055664	-1.97017383575439	-2.81036281585693				+	1	1	108.35	0.0046662	0.81885	16911000	2	422780	2.09279737480623	0.00866667	1.45740270614624	Q8CHT3	Q8CHT3	Integrator complex subunit 5	Ints5
1.08742713928223	3.50184440612793	1.36139678955078	3.7700834274292	2.45768737792969	2.90045356750488	2.3460693359375	2.69075107574463	3.46531581878662				+	2	2	38.015	0	41.316	71506000	3	5958900	2.18666153781495	0.00846512	-1.4525444984436	Q8VDQ1	Q8VDQ1	Prostaglandin reductase 2	Ptgr2
-8.60365295410156	-4.31382989883423	-6.43645763397217	-5.44286966323853	-6.71929264068604	-6.84658718109131	-6.16034984588623	-5.88254261016846	-5.1656289100647				+	1	1	23.025	0	2.809	1854700	1	154560	1.15616815514757	0.0212881	-1.44964661598206	Q6PHN9	Q6PHN9	Ras-related protein Rab-35	Rab35
-0.934331893920898	-2.38309669494629	-0.980260848999023	-3.05170822143555	-1.19253730773926	-2.42114639282227	-1.4033088684082	-2.43392467498779	-2.57250022888184				+	1	1	113.51	0.0060071	0.75982	67919000	1	1386100	4.21720105699538	0.00736842	1.4448655128479	Q6L8S8	Q6L8S8	Beta-1,4-N-acetylgalactosaminyltransferase 3	B4galnt3
-0.130681991577148	1.80732154846191	0.138832092285156	2.2763032913208	0.441434860229492	1.17301750183105	0.663686752319336	1.0246114730835	2.32424640655518				+	2	2	46.533	0	2.6722	115040000	4	5001800	2.39956450887077	0.00830769	-1.44278211593628	P19324	P19324	Serpin H1	Serpinh1
-1.07151412963867	0.854717254638672	-0.684377670288086	1.48806476593018	-0.412330627441406	0.391000747680664	-0.0468597412109375	0.175400733947754	1.51599216461182				+	2	2	21.175	0	16.663	94859000	3	15810000	2.25262201397274	0.00866667	-1.43880567550659	Q921L3	Q921L3	Transmembrane and coiled-coil domain-containing protein 1	Tmco1
0.831682205200195	2.64385795593262	1.06608200073242	3.1729097366333	1.28117179870605	2.1005916595459	1.62386894226074	1.86229991912842	3.41112041473389				+	1	1	34.834	0	5.0962	318550000	3	19909000	2.22870403930766	0.00840909	-1.43745470046997	Q9D7G0;Q9CS42	Q9D7G0;Q9CS42	Ribose-phosphate pyrophosphokinase 1;Ribose-phosphate pyrophosphokinase 2	Prps1;Prps2
-2.41238784790039	-0.795745849609375	-2.09834098815918	-0.580723762512207	-1.70895576477051	-0.595380783081055	-1.49745178222656	-0.163790702819824	-0.331700325012207				+	1	1	18.192	0.0036711	0.89568	28014000	1	3501700	3.50763422554702	0.00706383	-1.43581581115723	Q9D358	Q9D358	Low molecular weight phosphotyrosine protein phosphatase	Acp1
3.42164039611816	2.05277824401855	3.8386116027832	2.02286052703857	3.61796951293945	1.75606918334961	3.65693855285645	2.98651599884033	2.24740314483643				+	8	8	13.049	0	27.992	2563800000	18	366250000	3.14475136767482	0.00634921	1.42066459655762	P31725	P31725	Protein S100-A9	S100a9
-3.1655158996582	-5.46072196960449	-3.48668098449707	-5.24121475219727	-4.17800807952881	-4.54851531982422	-3.4597635269165	-3.92762851715088	-5.74419498443604				+	1	1	189.08	0	1.9188	15248000	2	185950	1.92424427859245	0.0099469	1.41196298599243	Q80TL7	Q80TL7	Protein MON2 homolog	Mon2
3.20082664489746	1.20438575744629	2.97895812988281	1.07011127471924	2.80574989318848	1.88515472412109	2.53734397888184	2.07451343536377	1.17544078826904				+	3	3	53.844	0	4.6212	296980000	4	14849000	2.94210723801414	0.00714286	1.39879846572876	P16675	P16675	Lysosomal protective protein;Lysosomal protective protein 32 kDa chain;Lysosomal protective protein 20 kDa chain	Ctsa
1.8978385925293	0.150604248046875	1.67103958129883	-0.459183692932129	1.39387702941895	0.498189926147461	1.17306137084961	0.711819648742676	-0.219477653503418				+	3	3	82.897	0	3.2642	177200000	4	4922100	2.77631629627126	0.00757333	1.39756364822388	Q99KK7	Q99KK7	Dipeptidyl peptidase 3	Dpp3
-3.36018753051758	-5.60092449188232	-3.75466156005859	-6.23074722290039	-4.13937377929688	-4.52743721008301	-3.84932708740234	-4.13418865203857	-5.36345481872559				+	2	2	61.859	0	8.3676	4379300	3	125120	1.76356312189704	0.01175	1.39546298980713	Q9JLV1	Q9JLV1	BAG family molecular chaperone regulator 3	Bag3
-0.739057540893555	1.09820938110352	-0.334871292114258	0.992568016052246	-0.187833786010742	1.17083930969238	0.0374202728271484	1.93454265594482	0.225703239440918				+	1	1	9.3267	0	3.0868	144940000	6	24157000	2.33519031540147	0.00892308	-1.39045810699463	Q62425	Q62425	Cytochrome c oxidase subunit NDUFA4	Ndufa4
-0.987459182739258	1.4127140045166	-1.02949905395508	0.635464668273926	-0.818939208984375	0.47355842590332	-0.420164108276367	0.630217552185059	-0.281218528747559				+	2	2	11.605	0	6.6141	14799000	5	2466500	2.40467294613267	0.00876404	-1.38816261291504	P62897	P62897	Cytochrome c, somatic	Cycs
-1.1208553314209	1.33549499511719	-1.02624893188477	1.30661487579346	-0.120325088500977	0.310335159301758	0.00908470153808594	0.514079093933105	0.643176078796387				+	1	1	115.2	0.0011755	1.1675	19293000	1	316280	2.24602242076188	0.00891667	-1.38652620315552	Q8VD75	Q8VD75	Huntingtin-interacting protein 1	Hip1
0.276332855224609	1.85077667236328	0.498462677001953	1.67527866363525	0.775903701782227	1.95333480834961	1.10514259338379	3.12694072723389	1.64572811126709				+	4	4	17.951	0	76.894	139380000	9	23230000	2.26805095483451	0.0092043	-1.38645133972168	P62983;P62984;P0CG49;P0CG50	P62983;P62984;P0CG49;P0CG50	Ubiquitin-40S ribosomal protein S27a;Ubiquitin;40S ribosomal protein S27a;Ubiquitin-60S ribosomal protein L40;Ubiquitin;60S ribosomal protein L40;Polyubiquitin-B;Ubiquitin;Polyubiquitin-C;Ubiquitin;Ubiquitin-related 1;Ubiquitin-related 2	Rps27a;Uba52;Ubb;Ubc
2.10342407226563	0.753780364990234	2.54347801208496	1.17702960968018	2.25516700744629	0.303960800170898	2.27897453308105	1.12889194488525	1.20818614959717				+	1	1	10.294	0	9.271	353800000	2	70760000	3.47996934804575	0.00645161	1.38089113235474	P27005	P27005	Protein S100-A8	S100a8
0.249782562255859	-1.75364685058594	-0.130598068237305	-1.66607856750488	-0.448707580566406	-1.75045394897461	-0.704113006591797	-1.45585536956787	-1.56322383880615				+	2	2	44.889	0	4.7089	191230000	6	9561700	3.74131452699562	0.00659649	1.37944269180298	Q07417	Q07417	Short-chain specific acyl-CoA dehydrogenase, mitochondrial	Acads
-0.959358215332031	-0.304840087890625	-2.25533866882324	0.595852851867676	-1.98307800292969	-0.233394622802734	-1.42130661010742	-0.31421947479248	-1.16193866729736				+	2	2	338.14	0.003655	0.88063	131230000	1	930710	1.93127424279182	0.0106885	-1.37106237411499	P19137	P19137	Laminin subunit alpha-1	Lama1
-3.44849586486816	-1.80422973632813	-3.7020206451416	-1.59186935424805	-2.26800537109375	-1.71903228759766	-1.74946212768555	-0.731221199035645	-1.28149604797363				+	1	1	87.869	0.00083333	1.4752	14569000	2	383390	1.65777957285637	0.0140699	-1.36642627716064	Q8VHE0	Q8VHE0	Translocation protein SEC63 homolog	Sec63
-0.294898986816406	0.502346038818359	-0.370735168457031	0.0939626693725586	-0.239168167114258	-0.100992202758789	-0.26307487487793	2.23526096343994	2.62687969207764				+	4	4	70.306	0	10.878	40699000	5	1507400	1.14399500105914	0.0257889	-1.36346073150635	P54729	P54729	NEDD8 ultimate buster 1	Nub1
-3.67223167419434	-5.37097835540771	-3.8115348815918	-4.60971260070801	-4.25491523742676	-5.70415782928467	-4.29733657836914	-4.95764827728271	-6.21123504638672				+	1	1	55.384	0.00082338	1.4015	5365700	1	206370	2.24844967012506	0.00902857	1.36174182891846	Q8BX94	Q8BX94	Oxysterol-binding protein-related protein 2	Osbpl2
0.33538818359375	2.12680053710938	0.272964477539063	2.55052280426025	0.995561599731445	1.27862739562988	1.10900688171387	1.4723653793335	2.76408290863037				+	3	3	22.906	0	4.7451	143920000	3	14392000	2.03923770462086	0.0106552	-1.36024951934814	Q9R1P3	Q9R1P3	Proteasome subunit beta type-2	Psmb2
1.52772903442383	-0.960378646850586	1.42471885681152	-1.34787654876709	1.20683479309082	0.85313606262207	1.05845260620117	1.29980373382568	-0.0866861343383789				+	2	2	12.215	0	2.2827	862690000	4	287560000	1.27288462645669	0.021913	1.3528341293335	P47964	P47964	60S ribosomal protein L36	Rpl36
-0.765106201171875	-2.47624397277832	-0.897333145141602	-3.47704315185547	-1.22472381591797	-1.7644100189209	-1.29223251342773	-1.60306072235107	-2.66732025146484				+	3	3	40.351	0	30.991	69503000	5	3658100	1.93844860466596	0.0114839	1.35276670455933	Q8BUM3	Q8BUM3	Tyrosine-protein phosphatase non-receptor type 7	Ptpn7
-0.544321060180664	-2.64936923980713	-1.16103553771973	-2.51677131652832	-1.36957168579102	-1.88452339172363	-1.1351375579834	-2.46834659576416	-2.50536632537842				+	2	2	11.557	0	108.51	16216000	1	2316600	3.36119959952329	0.00734328	1.35235891342163	P63166	P63166	Small ubiquitin-related modifier 1	Sumo1
-2.41841125488281	-4.9559965133667	-2.77029228210449	-4.13414764404297	-3.33226013183594	-4.39591026306152	-3.42249965667725	-3.68037796020508	-4.50874710083008				+	1	1	23.396	0.00042319	1.5694	17001000	1	1545600	2.4210746625994	0.00882474	1.34917006492615	P28076;O35522	P28076;O35522	Proteasome subunit beta type-9	Psmb9
-0.665168762207031	-3.17927837371826	-1.27016067504883	-3.20193576812744	-1.79740524291992	-2.77466678619385	-1.7895393371582	-2.07157230377197	-2.42004776000977				+	1	1	26.753	0.00083368	1.48	8022600	1	891400	2.25287710573967	0.00959259	1.34893169403076	Q8BGT7	Q8BGT7	Survival of motor neuron-related-splicing factor 30	Smndc1
-7.15286636352539	-4.73138046264648	-7.57574558258057	-6.25909423828125	-7.23262786865234	-6.78331851959229	-6.65941905975342	-6.66756820678711	-4.63524389266968				+	1	1	68.97	0.0081577	0.65548	1622700	1	54089	1.32229898521145	0.0215912	-1.33984365463257	Q60596	Q60596	DNA repair protein XRCC1	Xrcc1
0.255256652832031	-1.60967826843262	-0.0930023193359375	-2.189133644104	-0.745794296264648	-1.31290245056152	-0.640619277954102	-1.09591007232666	-2.01688385009766				+	1	1	34.567	0.0059441	0.73399	31527000	2	2101800	2.44386426833293	0.009	1.33886184692383	O89079	O89079	Coatomer subunit epsilon	Cope
0.411300659179688	2.66302871704102	0.80126953125	2.91676044464111	1.44173431396484	1.89870071411133	1.32902717590332	1.78435802459717	2.40501117706299				+	5	5	24.72	0	5.2982	119450000	7	9954500	2.3548790370664	0.00901887	-1.33773889541626	Q9CR00	Q9CR00	26S proteasome non-ATPase regulatory subunit 9	Psmd9
-0.216331481933594	-1.87326049804688	-0.321279525756836	-2.15673828125	-0.579736709594727	-1.6971321105957	-0.488901138305664	-1.49302768707275	-1.43204689025879				+	2	2	27.385	0	2.1762	53198000	2	3129300	4.04168891111761	0.00655738	1.32887887954712	Q9D1E6	Q9D1E6	Tubulin-folding cofactor B	Tbcb
1.82666969299316	3.26547050476074	1.71681976318359	3.88548755645752	1.83119583129883	2.52564811706543	2.13278007507324	2.51163387298584	3.82846927642822				+	4	4	24.038	0	9.9552	187010000	6	14385000	2.17413816360208	0.0106441	-1.32647552490234	Q8K3J1	Q8K3J1	NADH dehydrogenase [ubiquinone] iron-sulfur protein 8, mitochondrial	Ndufs8
0.143182754516602	1.59242248535156	0.0630321502685547	1.97927951812744	0.174711227416992	0.457962036132813	0.0485095977783203	0.799975395202637	2.3015604019165				+	1	1	61.001	0.0050072	0.81125	80351000	2	2770700	1.89970616479362	0.0132941	-1.31888103485107	Q60716	Q60716	Prolyl 4-hydroxylase subunit alpha-2	P4ha2
1.69098091125488	0.38969612121582	1.57460784912109	-0.212565422058105	1.64212417602539	0.732179641723633	1.97284317016602	0.908005714416504	0.224286079406738				+	1	1	45.133	0.0011472	1.0767	523500000	1	29083000	3.0696322748388	0.00872289	1.31181859970093	Q60737	Q60737	Casein kinase II subunit alpha	Csnk2a1
5.77256393432617	4.08778381347656	5.77358627319336	3.65467929840088	5.58990287780762	4.60654067993164	5.56315803527832	5.13249683380127	4.34010028839111				+	14	14	75.884	0	35.098	3610700000	29	82061000	2.59930757409728	0.00891089	1.31048259735107	P14824	P14824	Annexin A6	Anxa6
0.168069839477539	-1.05382537841797	0.173639297485352	-1.81914615631104	0.618021011352539	-0.924768447875977	0.395626068115234	-0.195319175720215	-0.863438606262207				+	1	1	49.225	0.0097152	0.61502	98842000	1	4942100	2.42023973121983	0.00981818	1.31013860702515	Q80YD6	Q80YD6	Secretion-regulating guanine nucleotide exchange factor	Sergef
-0.981849670410156	0.887754440307617	-0.428615570068359	1.40416431427002	-0.245700836181641	0.285669326782227	-0.108154296875	0.219511985778809	1.54465198516846				+	2	2	35.877	0	3.2743	60869000	4	3580500	2.11675951039162	0.011392	-1.30943050384521	P23591	P23591	GDP-L-fucose synthase	Tsta3
-2.28343391418457	-0.0641288757324219	-1.92781448364258	0.412077903747559	-1.05442810058594	-0.510780334472656	-0.65985107421875	-0.269864082336426	-0.427664756774902				+	2	2	17.941	0	8.4916	54799000	1	7828500	1.9701291041034	0.0127407	-1.30930986404419	P51480	P51480	Cyclin-dependent kinase inhibitor 2A	Cdkn2a
-3.12840461730957	-3.83006548881531	-3.27000045776367	-5.56014060974121	-3.61394500732422	-5.22762870788574	-4.07359504699707	-4.44412040710449	-5.08749437332153				+	1	1	61.536	0.0011481	1.077	4482400	2	179300	1.88524605197935	0.0135429	1.30840363502502	Q6A0D4	Q6A0D4	Raftlin	Rftn1
-2.9320068359375	-4.20853042602539	-3.06432723999023	-5.05850601196289	-3.15198707580566	-4.39702892303467	-3.74209213256836	-4.51063919067383	-4.44642734527588				+	3	3	179.83	0.00043215	1.6714	0	1	0	3.16432950012648	0.00863415	1.30162305831909	O08648	O08648	Mitogen-activated protein kinase kinase kinase 4	Map3k4
-0.0255641937255859	1.92996215820313	0.0205764770507813	1.78492450714111	0.423206329345703	1.6374626159668	0.413949966430664	1.04655170440674	1.11472797393799				+	1	1	41.06	0	14.034	42600000	7	2662500	3.11010442465071	0.00856471	-1.29468364715576	Q8VEK0	Q8VEK0	Cell cycle control protein 50A	Tmem30a
-3.57062339782715	-4.96706581115723	-3.66699028015137	-4.25001335144043	-3.66743659973145	-4.59922695159912	-3.60978412628174	-4.17769241333008	-6.59365940093994				+	1	1	163.62	0.002609	0.97365	13256000	2	184110	1.43154911291056	0.0216044	1.28882298469543	Q80V62	Q80V62	Fanconi anemia group D2 protein homolog	Fancd2
5.79458427429199	4.09316444396973	5.71379089355469	4.26072597503662	5.53372955322266	4.10454177856445	5.39340972900391	4.53206157684326	4.61649227142334				+	10	10	46.153	0	173.01	4380900000	16	190480000	4.31146961403299	0.0070625	1.28748140335083	P60843	P60843	Eukaryotic initiation factor 4A-I	Eif4a1
0.0932579040527344	-1.53011322021484	-0.227838516235352	-1.35211658477783	-0.347185134887695	-1.4952564239502	-0.230047225952148	-1.0447416305542	-1.88486099243164				+	1	1	49.895	0.01001	0.60398	90832000	1	3364200	3.79617202949804	0.00723288	1.28346452713013	Q8K1J6	Q8K1J6	CCA tRNA nucleotidyltransferase 1, mitochondrial	Trnt1
-1.67256736755371	-0.362293243408203	-1.51955413818359	-0.258076667785645	-0.896171569824219	0.406408309936523	-0.834766387939453	0.0702657699584961	0.390400886535645				+	1	1	6.6767	0.004351	0.85253	79895000	1	39948000	2.76318066860588	0.00903846	-1.28010587692261	P62274	P62274	40S ribosomal protein S29	Rps29
1.72625160217285	0.303623199462891	1.54877662658691	-0.451308250427246	1.33981513977051	0.667211532592773	1.31462860107422	1.02212047576904	-0.530138969421387				+	3	3	21.151	0	26.622	496410000	12	62051000	2.05437703362225	0.0131014	1.28006639480591	Q9CQE5	Q9CQE5	Regulator of G-protein signaling 10	Rgs10
2.44493293762207	0.841819763183594	2.42427444458008	0.500601768493652	2.19947814941406	1.29808807373047	1.92707061767578	1.94011402130127	0.272004127502441				+	3	3	15.081	0	25.978	338300000	4	67659000	2.06582336151237	0.0131971	1.27841348648071	Q9CQC7	Q9CQC7	NADH dehydrogenase [ubiquinone] 1 beta subcomplex subunit 4	Ndufb4
-1.68768119812012	0.176717758178711	-1.5756664276123	0.229193687438965	-1.58918762207031	-0.647310256958008	-1.4720630645752	-0.616856575012207	-0.68117618560791				+	1	1	44.127	0.00117	1.1466	29128000	2	1456400	2.95104369437634	0.00901053	-1.27326326370239	O35855	O35855	Branched-chain-amino-acid aminotransferase, mitochondrial	Bcat2
3.42456245422363	1.86811256408691	3.2921314239502	1.29583072662354	3.14761161804199	2.18848609924316	2.90984344482422	2.61055660247803	1.63968944549561				+	4	4	36.169	0	82.402	1580100000	7	98757000	2.63079002888648	0.00971429	1.27300214767456	P70372	P70372	ELAV-like protein 1	Elavl1
1.50731086730957	-0.479755401611328	1.18139266967773	-0.180928230285645	0.924306869506836	-0.203107833862305	0.58111572265625	0.276947975158691	-0.519911766052246				+	1	1	46.551	0.00084567	1.5668	132860000	2	7815200	2.98474673600972	0.00910638	1.26988258361816	Q60766	Q60766	Immunity-related GTPase family M protein 1	Irgm1
0.974052429199219	3.05146980285645	1.43177795410156	2.97450923919678	2.27643775939941	2.84014701843262	2.1048526763916	3.037034034729	2.88601779937744				+	2	2	91.712	0	145.25	216340000	4	5031100	2.64575736379397	0.0101404	-1.26105537414551	Q9EQH3	Q9EQH3	Vacuolar protein sorting-associated protein 35	Vps35
3.84882926940918	2.34869956970215	3.6186637878418	1.53064441680908	3.3609447479248	2.83242034912109	3.1036434173584	2.28031635284424	2.13484859466553				+	4	4	31.375	0	31.306	1012200000	4	67478000	2.57884319191038	0.0107478	1.25763444900513	P54116	P54116	Erythrocyte band 7 integral membrane protein	Stom
-1.90394592285156	-0.569902420043945	-1.77565002441406	-0.0795202255249023	-1.45479011535645	-0.599399566650391	-1.57958221435547	-1.01426029205322	0.147042274475098				+	11	2	50.09	0.00042499	1.5944	67865000	2	3393200	2.82448386710756	0.00950459	-1.25528402328491	Q922F4	Q922F4	Tubulin beta-6 chain	Tubb6
-0.66937255859375	-2.79668807983398	-0.773651123046875	-2.63235855102539	-1.1530590057373	-2.08347702026367	-1.12289619445801	-1.82002735137939	-1.57549285888672				+	3	3	45.658	0	323.31	10413000	2	743780	2.49215070681153	0.0106992	1.25186405181885	P81069	P81069	GA-binding protein subunit beta-2	Gabpb2
1.4697151184082	-0.347023010253906	0.999069213867188	-1.13050556182861	0.72260856628418	0.291658401489258	0.493324279785156	0.200663566589355	-0.626294136047363				+	5	5	26.334	0	4.1768	225120000	6	18760000	2.02004073674315	0.0162483	1.24347944259644	Q9CRB9	Q9CRB9	MICOS complex subunit Mic19	Chchd3
-4.14757442474365	-1.92921924591064	-3.59140014648438	-1.94840526580811	-3.55679512023926	-3.12682247161865	-3.03715133666992	-2.93485355377197	-1.76694297790527				+	1	1	53.924	0.0059628	0.74217	29364000	2	978810	1.86545756901161	0.0182252	-1.24198155403137	Q9Z108	Q9Z108	Double-stranded RNA-binding protein Staufen homolog 1	Stau1
-1.164306640625	-2.86618518829346	-1.43035125732422	-2.77335357666016	-2.03754425048828	-2.14769744873047	-2.30976486206055	-2.25224781036377	-4.83955383300781				+	1	1	11.271	0.0049929	0.80197	34058000	3	8514600	1.11330846038513	0.0335285	1.24031581878662	O70333	O70333	Cysteine-rich PDZ-binding protein	Cript
-6.32738208770752	-3.87962985038757	-7.30386829376221	-5.87245464324951	-6.00591278076172	-6.99644374847412	-6.15070915222168	-4.54264831542969	-4.769287109375				+	2	2	19.655	0	90.864	3070200	2	438600	0.959864698780249	0.0420576	-1.2348753452301	Q99LW6	Q99LW6	YY1-associated factor 2	Yaf2
1.68221282958984	2.85923004150391	1.52090263366699	3.350661277771	1.7705192565918	2.59391975402832	2.09383010864258	2.68946170806885	3.50491809844971				+	6	6	128.47	0	279.35	222990000	8	3539600	2.96134194915196	0.0098018	-1.23277196884155	Q6A4J8	Q6A4J8	Ubiquitin carboxyl-terminal hydrolase 7	Usp7
3.23733139038086	1.21528434753418	2.87363624572754	1.30883121490479	2.79850959777832	1.70721435546875	2.60798454284668	2.442946434021	1.5833044052124				+	3	3	40.581	0	3.0457	418430000	5	23246000	2.5611273685298	0.0115276	1.22784929275513	Q920E5	Q920E5	Farnesyl pyrophosphate synthase	Fdps
-1.90690612792969	-3.30138683319092	-2.08143043518066	-3.50684547424316	-2.51925659179688	-3.51762104034424	-2.14223861694336	-3.00629234313965	-3.61820888519287				+	2	2	43.349	0	18.274	28718000	3	1367500	3.7984632366868	0.00850575	1.22761297225952	Q80X73	Q80X73	Protein pelota homolog	Pelo
-1.08725929260254	1.080322265625	-0.538106918334961	1.42004680633545	-0.0746650695800781	0.538311004638672	0.189666748046875	0.257571220397949	0.951533317565918				+	5	5	38.884	0	323.31	108320000	5	5158200	2.07486699530632	0.0162449	-1.22714805603027	Q99J36	Q99J36	THUMP domain-containing protein 1	Thumpd1
-0.379673004150391	1.27157974243164	-0.234949111938477	1.6258020401001	-0.0697669982910156	0.771976470947266	-0.0189113616943359	0.287028312683105	1.27440357208252				+	2	2	123.09	0	5.7688	80552000	3	1519800	2.52871623457998	0.0118168	-1.22198314666748	Q6P5F9	Q6P5F9	Exportin-1	Xpo1
-3.67959022521973	-1.69427680969238	-3.39257621765137	-1.88963222503662	-2.51347923278809	-2.22723770141602	-2.7176342010498	-1.87122249603271	-1.58693313598633				+	2	2	48.376	0	15.726	91790000	1	3990900	2.55302176582537	0.0116923	-1.22195949554443	Q3UA06	Q3UA06	Pachytene checkpoint protein 2 homolog	Trip13
-2.5164909362793	-4.17067241668701	-3.14828872680664	-5.19768142700195	-3.25398254394531	-3.67237758636475	-3.6470947265625	-4.70874500274658	-4.06025886535645				+	1	1	8.5497	0.0022565	1.0228	6808700	1	1702200	1.9041239592449	0.0184459	1.22048282623291	P63254	P63254	Cysteine-rich protein 1	Crip1
1.49992370605469	-0.224000930786133	1.22187995910645	-0.963471412658691	1.07278633117676	0.709489822387695	0.862049102783203	1.14608287811279	-0.939730644226074				+	3	3	13.996	0	2.5525	143120000	4	15903000	1.34909606475606	0.0280185	1.21848583221436	Q9DAK9	Q9DAK9	14 kDa phosphohistidine phosphatase	Phpt1
-1.52401161193848	0.319900512695313	-1.5522575378418	0.46471118927002	-0.889156341552734	-0.500566482543945	-0.880727767944336	-0.243130683898926	-0.00727176666259766				+	2	2	26.131	0.0011547	1.1017	13480000	2	1036900	2.64482786248822	0.0113968	-1.21826686859131	Q9D287	Q9D287	Pre-mRNA-splicing factor SPF27	Bcas2
0.213134765625	2.08134841918945	0.48248291015625	2.19922733306885	0.670137405395508	1.41593742370605	0.845470428466797	1.10443210601807	2.04209423065186				+	3	3	27.855	0	5.7707	172040000	4	12288000	2.54510787733863	0.0118788	-1.21580152511597	Q9Z2U0;Q9CWH6	Q9Z2U0	Proteasome subunit alpha type-7	Psma7
-0.870834350585938	-2.62070846557617	-1.45884323120117	-2.86950588226318	-1.55643081665039	-1.92765808105469	-2.06960678100586	-2.77550411224365	-3.32878303527832				+	2	2	100.84	0	7.0902	28061000	4	572670	2.06804272706292	0.0171622	1.21550312042236	Q8BJL0	Q8BJL0	SWI/SNF-related matrix-associated actin-dependent regulator of chromatin subfamily A-like protein 1	Smarcal1
2.22033882141113	0.493804931640625	2.15472984313965	0.39000415802002	1.68348503112793	0.80280876159668	1.58500480651855	1.02780628204346	0.773144721984863				+	1	1	59.085	0	2.4227	0	3	0	3.39786578939316	0.00894118	1.21337585449219	Q8CIV8	Q8CIV8	Tubulin-specific chaperone E	Tbce
3.12520980834961	1.45464324951172	2.87546539306641	0.442488670349121	2.67863464355469	2.60330009460449	2.55061531066895	2.31007671356201	1.18084239959717				+	4	4	9.9583	0	26.722	2470700000	7	411780000	1.48310300215165	0.0259492	1.20921106338501	Q9CQS8	Q9CQS8	Protein transport protein Sec61 subunit beta	Sec61b
-2.78004264831543	-4.52411651611328	-3.36247825622559	-5.57558345794678	-3.79254341125488	-4.07307052612305	-3.8225564956665	-4.12041473388672	-4.93854713439941				+	1	1	37.869	0.00078678	1.1832	0	1	0	1.79279561901095	0.0208333	1.20694127082825	Q9JM96	Q9JM96	Cdc42 effector protein 4	Cdc42ep4
3.13937377929688	1.17866516113281	2.85686302185059	1.60766124725342	2.75325202941895	1.73240089416504	2.53684043884277	2.1893892288208	1.38132190704346				+	2	2	54.357	0	4.2393	746270000	4	26653000	2.9901969896435	0.0106325	1.20369462966919	P32921	P32921	Tryptophan--tRNA ligase, cytoplasmic;T1-TrpRS;T2-TrpRS	Wars
-0.969146728515625	0.836729049682617	-0.353862762451172	1.28896999359131	0.0153274536132813	0.731145858764648	-0.0371341705322266	0.426535606384277	1.04944705963135				+	6	6	16.604	0	16.133	110340000	5	13792000	2.63280571979475	0.0118496	-1.20276956558228	O89086	O89086	RNA-binding protein 3	Rbm3
-5.85880374908447	-4.94200611114502	-5.93359851837158	-4.99272060394287	-5.65846061706543	-5.08995342254639	-6.51598930358887	-4.75310134887695	-4.22079992294312				+	2	2	91.982	0	2.8573	0	1	0	2.80274452336895	0.0116589	-1.19199676513672	B2RUR8;Q8R554	B2RUR8;Q8R554	OTU domain-containing protein 7B;OTU domain-containing protein 7A	Otud7b;Otud7a
0.0347023010253906	-1.61687469482422	-0.259212493896484	-2.70977401733398	-0.326469421386719	-0.786870956420898	-0.541955947875977	-0.596377372741699	-1.61078453063965				+	1	1	34.54	0.0043321	0.84063	84788000	2	4710400	1.52735661942613	0.0257228	1.19090242385864	Q8CHP8	Q8CHP8	Phosphoglycolate phosphatase	Pgp
-1.35219192504883	-2.98970985412598	-1.57270050048828	-3.19650268554688	-1.96096611022949	-2.83157253265381	-1.96940803527832	-2.76573371887207	-2.74000835418701				+	1	1	82.58	0.0050036	0.8103	8687400	1	255510	3.76474236044794	0.0090101	1.19088878631592	Q61102	Q61102	ATP-binding cassette sub-family B member 7, mitochondrial	Abcb7
0.460992813110352	-0.748369216918945	0.244651794433594	-1.42402267456055	0.109561920166016	-0.80839729309082	0.0316715240478516	-0.567317008972168	-1.33823585510254				+	1	1	54.437	0.0097577	0.62596	119250000	2	4968700	3.11832190650325	0.0105882	1.18898792266846	E9Q816	E9Q816	Cytochrome P450 2W1	Cyp2w1
0.109628677368164	2.0492115020752	1.14027786254883	2.07492160797119	2.43482208251953	3.09930419921875	2.03091812133789	2.9860143661499	2.85899448394775				+	2	2	49.027	0	4.0154	400790000	3	18218000	1.23979346391717	0.0330864	-1.18477754592895	O54734	O54734	Dolichyl-diphosphooligosaccharide--protein glycosyltransferase 48 kDa subunit	Ddost
2.54616546630859	1.17551803588867	2.37382888793945	0.709681510925293	2.50895309448242	1.38833236694336	2.3851490020752	1.82257747650146	1.25282764434814				+	2	2	42.536	0	2.2089	257080000	5	12242000	3.14438824504831	0.0105333	1.18373670578003	Q91V12	Q91V12	Cytosolic acyl coenzyme A thioester hydrolase	Acot7
-6.12972164154053	-3.91293907165527	-5.87052822113037	-4.46646785736084	-6.64839267730713	-4.95265054702759	-5.66995239257813	-6.89436531066895	-4.25898170471191				+	1	1	32.41	0	10.363	8643800	2	576250	0.996980580676033	0.044526	-1.18256783485413	P30282	P30282	G1/S-specific cyclin-D3	Ccnd3
-1.9605770111084	-0.00604248046875	-1.54836654663086	0.373356819152832	-0.791021347045898	-0.603616714477539	-0.801746368408203	-0.788960456848145	0.551348686218262				+	1	1	145.09	0	2.7219	32871000	2	576680	1.7083052910085	0.0229418	-1.18064498901367	Q60520	Q60520	Paired amphipathic helix protein Sin3a	Sin3a
-1.56986236572266	0	-1.35671806335449	0.562630653381348	-1.04032135009766	-0.515386581420898	-0.910572052001953	-0.678999900817871	0.434615135192871				+	1	1	32.79	0.00082988	1.4422	21385000	2	2138500	2.1775387127551	0.0184698	-1.17994031906128	Q9D3W4	Q9D3W4	GPN-loop GTPase 3	Gpn3
-3.81222724914551	-1.30113410949707	-4.03063201904297	-0.567957878112793	-3.00193977355957	-3.2811279296875	-3.88675498962402	-4.85918426513672	-2.51043510437012					1	1	34.737	0	2.4186	0	2	0	0.655176610924393	0.0676141	-1.17892065048218	Q8BPG6	Q8BPG6	Sulfatase-modifying factor 2	Sumf2
0.579475402832031	1.99556159973145	0.593175888061523	2.36209583282471	0.980037689208984	1.17102241516113	0.796478271484375	1.28991603851318	2.75758647918701				+	3	3	108.34	0	12.037	86035000	5	1792400	1.88870871719667	0.0208276	-1.17794466018677	P35123;Q8R5H1	P35123	Ubiquitin carboxyl-terminal hydrolase 4	Usp4
2.60307884216309	0.776702880859375	2.34616661071777	0.714600563049316	2.00837135314941	1.48941040039063	1.74427223205566	1.14102649688721	0.889069557189941				+	2	2	26.624	0	4.509	337380000	4	42173000	2.84579217542111	0.012209	1.17331027984619	Q9JHS9	Q9JHS9	Spliceosome-associated protein CWC15 homolog	Cwc15
-7.45499134063721	-7.18679428100586	-6.99580192565918	-4.57187652587891	-7.20585632324219	-7.0261812210083	-6.95359516143799	-7.04635906219482	-4.07318067550659					1	1	297.59	0	7.2354	0	1	0	0.752570661956225	0.0589711	-1.17168283462524	A2AKX3	A2AKX3	Probable helicase senataxin	Setx
-2.21917533874512	-0.418821334838867	-1.83882713317871	-0.14616870880127	-1.06284141540527	-0.859317779541016	-1.10305023193359	-0.839434623718262	0.269598960876465				+	6	6	72.3	0	46.595	19110000	1	637000	1.89622709264251	0.0214863	-1.15714483261108	O08582	O08582	GTP-binding protein 1	Gtpbp1
-2.51412391662598	-4.13240718841553	-2.44246673583984	-4.16668128967285	-2.99738121032715	-3.67107582092285	-2.80880165100098	-3.59057235717773	-3.667649269104				+	2	2	44.123	0	7.2661	24335000	1	1280800	3.41763925479286	0.0107107	1.15498380661011	Q61187	Q61187	Tumor susceptibility gene 101 protein	Tsg101
2.51718330383301	0.762338638305664	2.27749252319336	0.735964775085449	1.91228294372559	1.1718921661377	2.34361267089844	1.96579456329346	0.907139778137207				+	6	5	46.839	0	187.86	979960000	6	42607000	2.33972662569072	0.0183467	1.1540168762207	Q91VC3	Q91VC3	Eukaryotic initiation factor 4A-III;Eukaryotic initiation factor 4A-III, N-terminally processed	Eif4a3
1.74156188964844	0.448644638061523	1.91744422912598	0.0151395797729492	1.68495559692383	1.11370086669922	2.04611206054688	1.93065929412842	-0.0374727249145508				+	2	2	41.063	0	10.835	203390000	4	11299000	1.51224768086097	0.0286239	1.15338411331177	Q9WV32	Q9WV32	Actin-related protein 2/3 complex subunit 1B	Arpc1b
-3.33756637573242	-4.75089550018311	-3.48979759216309	-4.10748100280762	-4.18415451049805	-4.37074756622314	-4.01594161987305	-4.6700325012207	-6.64790344238281				+	1	1	24.301	0.001171	1.1517	6974700	1	634060	1.15372170286973	0.0392177	1.15254697799683	Q9Z2Q5	Q9Z2Q5	39S ribosomal protein L40, mitochondrial	Mrpl40
-4.78311347961426	-2.22490310668945	-4.28473663330078	-2.32888698577881	-3.68765258789063	-4.35644435882568	-3.69805812835693	-3.69271469116211	-2.20433235168457				+	1	1	47.36	0	1.8021	18267000	1	702580	1.11077509160659	0.0415884	-1.15193390846252	Q06180	Q06180	Tyrosine-protein phosphatase non-receptor type 2	Ptpn2
1.96883964538574	0.482538223266602	1.98558044433594	0.726668357849121	2.74819374084473	1.30246925354004	1.34811401367188	0.955761909484863	0.859051704406738				+	1	1	41.31	0.0099767	0.59309	0	1	0	2.22603649744178	0.0198239	1.1473840713501	O88741	O88741	Ganglioside-induced differentiation-associated protein 1	Gdap1
0.558334350585938	-1.37584686279297	0.154073715209961	-1.29782390594482	-0.102218627929688	-0.823362350463867	-0.111185073852539	-0.252747535705566	-1.35849666595459				+	2	2	50.304	0	2.2821	56176000	3	2675100	2.316542107621	0.0185641	1.14640655517578	P81117	P81117	Nucleobindin-2;Nesfatin-1	Nucb2
2.40846824645996	0.944419860839844	2.43571281433105	0.422350883483887	2.35128974914551	1.76559638977051	2.09879493713379	1.56741237640381	1.1885461807251				+	3	3	77.951	0	2.5911	58273000	2	1574900	2.35977357447589	0.018	1.14590129852295	P41216	P41216	Long-chain-fatty-acid--CoA ligase 1	Acsl1
-3.50092887878418	-4.95719528198242	-3.53012657165527	-5.47165012359619	-3.65103340148926	-4.57146072387695	-3.87111282348633	-4.06048965454102	-4.85272598266602				+	1	1	45.336	0.0097808	0.63419	4885600	1	212420	2.3879854512341	0.0180654	1.14440393447876	Q4VC33	Q4VC33	Macrophage erythroblast attacher	Maea
-2.80025863647461	-0.617040634155273	-2.33983993530273	-0.22043514251709	-1.46289443969727	-1.4276180267334	-1.55632591247559	-1.44351100921631	-0.772189140319824				+	2	1	79.871	0.0043306	0.83599	6720500	1	197660	1.65832653806837	0.0258565	-1.14367094039917	O08529;Q6J756	O08529;Q6J756	Calpain-2 catalytic subunit;Calpain-11	Capn2;Capn11
2.03430557250977	0.180822372436523	1.89082527160645	0.326680183410645	1.49199867248535	0.971790313720703	1.45519256591797	0.858016014099121	0.553256034851074				+	1	1	70.875	0.0033174	0.9148	72887000	1	1777700	2.97509279670476	0.0134676	1.13996753692627	P50544	P50544	Very long-chain specific acyl-CoA dehydrogenase, mitochondrial	Acadvl
-4.32546901702881	-6.77166938781738	-4.32895946502686	-5.44829177856445	-3.91165542602539	-5.10577011108398	-4.1264705657959	-5.12343597412109	-4.09771251678467				+	1	1	38.549	0.00042827	1.6242	7487400	1	340330	1.25518644124876	0.0370115	1.13623733520508	Q9JKF7	Q9JKF7	39S ribosomal protein L39, mitochondrial	Mrpl39
0.767179489135742	-1.10661697387695	0.390317916870117	-1.72536563873291	0.332330703735352	-0.184083938598633	0.149919509887695	-0.0284605026245117	-0.58372974395752				+	2	2	32.851	0	3.581	109980000	6	6109900	1.73551345150118	0.0256946	1.13558826446533	Q8R164	Q8R164	Valacyclovir hydrolase	Bphl
0.702127456665039	2.28342247009277	1.12403678894043	2.79222011566162	1.41131401062012	2.0047550201416	1.41588592529297	1.78267765045166	2.61106014251709				+	4	4	65.798	0	22.854	111850000	4	3728300	2.49532157174019	0.0181842	-1.13148603439331	Q99KE1	Q99KE1	NAD-dependent malic enzyme, mitochondrial	Me2
-5.75571060180664	-4.38845539093018	-6.46516036987305	-5.65945529937744	-5.08957672119141	-4.49141311645508	-5.1216459274292	-4.85771560668945	-3.02643394470215				+	1	1	53.267	0	10.768	0	1	0	1.06617424234694	0.0453201	-1.12332873344421	P53986	P53986	Monocarboxylate transporter 1	Slc16a1
1.25630760192871	3.02103233337402	1.63068199157715	3.0997953414917	2.25106620788574	2.90700721740723	2.22845649719238	2.38154888153076	3.40408992767334				+	5	5	14.141	0	7.6543	614720000	5	87817000	2.24906753376537	0.0205882	-1.12106666564941	Q9DCG9	Q9DCG9	Multifunctional methyltransferase subunit TRM112-like protein	Trmt112
0.138175964355469	-1.06943511962891	-0.116718292236328	-1.08372974395752	-0.429670333862305	-0.393556594848633	-0.710535049438477	-0.657795906066895	-3.79216289520264					3	3	17.478	0	88.846	60827000	1	6082700	0.795181601031605	0.0605803	1.11964912414551	Q8K039	Q8K039	Uncharacterized protein KIAA1143 homolog
-0.0441970825195313	-1.43670272827148	-0.0296611785888672	-1.43401718139648	0.238798141479492	-0.520595550537109	-0.168539047241211	-0.597908973693848	-1.59558010101318				+	1	1	84.389	0	9.3858	27865000	3	679640	2.34709003190965	0.020642	1.11606111526489	Q03141	Q03141	MAP/microtubule affinity-regulating kinase 3	Mark3
-4.00237464904785	-5.57861614227295	-4.12963485717773	-4.70532608032227	-4.44885444641113	-5.43875312805176	-4.90761852264404	-4.96023464202881	-6.74458408355713				+	1	1	435.87	0.0036778	0.89905	4913100	1	21836	1.41810525651254	0.0334355	1.11338219642639	Q70FJ1	Q70FJ1	A-kinase anchor protein 9	Akap9
0.278299331665039	-1.18083763122559	0.138349533081055	-1.38078498840332	-0.0290412902832031	-1.07398223876953	-0.0756683349609375	-0.368496894836426	-1.16033935546875				+	2	2	108.3	0.00043898	1.7493	25467000	2	480510	2.95364916952616	0.0161918	1.11087303161621	P17710	P17710	Hexokinase-1	Hk1
-1.54421043395996	0.286615371704102	-1.31847763061523	0.464091300964355	-1.12899017333984	-0.31951904296875	-1.03918647766113	-0.735548973083496	-0.446038246154785				+	1	1	93.433	0	3.2246	32470000	2	791950	2.29951338343207	0.0207771	-1.10763626098633	Q99LG0	Q99LG0	Ubiquitin carboxyl-terminal hydrolase 16	Usp16
-1.52429962158203	-2.84271717071533	-1.51753616333008	-2.61660480499268	-1.5468807220459	-2.17573165893555	-1.81266975402832	-2.74212551116943	-3.14754390716553				+	1	1	60.878	0.002265	1.0344	17183000	2	904370	3.17698847858361	0.0147778	1.10459804534912	P59326	P59326	YTH domain-containing family protein 1	Ythdf1
-1.67601013183594	-2.66653728485107	-1.56430816650391	-2.54977226257324	-1.67204856872559	-2.27662467956543	-1.87205696105957	-2.36376285552979	-4.14598369598389				+	1	1	56.701	0	2.0035	15065000	2	557950	1.58162763031167	0.0306725	1.10443019866943	Q8BGV4	Q8BGV4	TELO2-interacting protein 2	Tti2
-3.48104286193848	-2.49550247192383	-3.6650505065918	-1.95553684234619	-3.54338264465332	-2.92918300628662	-3.08585548400879	-2.55075168609619	-1.78750514984131				+	3	3	91.926	0	85.343	3969100	2	116740	2.40496938927307	0.0207101	-1.10013704299927	Q3UYV9	Q3UYV9	Nuclear cap-binding protein subunit 1	Ncbp1
-1.4168701171875	-0.0956840515136719	-1.20464324951172	0.381146430969238	-1.3997688293457	-0.672235488891602	-0.994972229003906	-0.949288368225098	0.564160346984863				+	1	1	29.174	0	4.4442	78963000	1	4644900	1.82895319755541	0.0265524	-1.09968338012695	O70152	O70152	Dolichol-phosphate mannosyltransferase subunit 1	Dpm1
2.34578895568848	3.56201362609863	2.19442558288574	3.98613262176514	2.52630615234375	2.81510353088379	2.66654014587402	3.04664707183838	4.22713184356689				+	6	6	138.43	0	16.864	635260000	8	9075200	1.96905553121144	0.0260816	-1.09414052963257	Q8CIE6	Q8CIE6	Coatomer subunit alpha;Xenin;Proxenin	Copa
1.0716381072998	-0.0110797882080078	1.09535026550293	-1.16457653045654	0.991880416870117	0.625696182250977	1.00181007385254	1.1951322555542	-0.909541130065918				+	3	3	31.716	0	118.99	130880000	3	10907000	1.16758631898285	0.0444778	1.09304351806641	Q91UZ5	Q91UZ5	Inositol monophosphatase 2	Impa2
-2.70165061950684	-4.05919456481934	-3.03441619873047	-4.46682643890381	-2.9506664276123	-3.69025707244873	-3.50633907318115	-3.20430564880371	-5.26484298706055				+	2	1	55.979	0.0094499	0.63722	34237000	1	2445500	1.43055031496515	0.0353307	1.08881726264954	Q8VE97	Q8VE97	Serine/arginine-rich splicing factor 4	Srsf4
-3.09618759155273	-3.53190803527832	-3.01602935791016	-4.27836322784424	-2.92718315124512	-2.99468421936035	-3.1192569732666	-3.29224300384521	-6.53166675567627					2	2	158.36	0	8.4236	25053000	4	329650	0.750972255204604	0.0675598	1.08610877990723	O88700	O88700	Bloom syndrome protein homolog	Blm
2.89762115478516	1.2166862487793	2.67218589782715	0.923150062561035	2.29288673400879	1.91732215881348	2.41604232788086	2.17689037322998	1.18672657012939				+	4	4	66.612	0	3.693	634370000	5	21875000	2.09917576061323	0.0245567	1.08552894592285	Q8QZY1	Q8QZY1	Eukaryotic translation initiation factor 3 subunit L	Eif3l
-1.60786056518555	0.227880477905273	-1.26641845703125	0.263808250427246	-0.814779281616211	-0.0506381988525391	-1.12648010253906	0.110842704772949	-1.1450891494751				+	2	2	14.308	0	3.1794	34787000	2	4348400	1.8707685478907	0.0275163	-1.08524541854858	P97430	P97430	Antileukoproteinase	Slpi
-1.09353637695313	-2.21935939788818	-1.12405395507813	-2.51172637939453	-1.27413749694824	-2.31105613708496	-1.4699878692627	-1.9468469619751	-2.61205101013184				+	2	2	88.339	0	2.9178	60817000	4	1520400	3.71040691689493	0.0134468	1.07977905273437	Q9Z2G6	Q9Z2G6	Protein sel-1 homolog 1	Sel1l
-3.58295631408691	-4.63668060302734	-3.83851432800293	-5.08637046813965	-4.26127338409424	-4.55349731445313	-4.19940280914307	-4.35264015197754	-6.61655521392822				+	1	1	149.58	0.0019019	1.0593	4227800	1	70463	1.21010568411935	0.0446759	1.07861204147339	Q7TT37	Q7TT37	Elongator complex protein 1	Ikbkap
-0.219642639160156	0.9000244140625	-0.537527084350586	1.28207683563232	-0.34693717956543	0.326103210449219	-0.161865234375	-0.0950613021850586	1.3969087600708				+	2	2	53.918	0.00083822	1.5172	78022000	2	7092900	1.85939349497066	0.0284977	-1.07850341796875	O88455	O88455	7-dehydrocholesterol reductase	Dhcr7
-3.29065704345703	-5.15352535247803	-3.3106803894043	-6.67220783233643	-3.78677654266357	-4.0375337600708	-3.53610420227051	-3.12782287597656	-3.80353951454163					1	1	58.042	0	9.2328	9825400	2	577960	0.760712079189851	0.0674845	1.07787132263184	Q8K2K6	Q8K2K6	Arf-GAP domain and FG repeat-containing protein 1	Agfg1
5.46016120910645	3.71424674987793	5.27730751037598	3.53227710723877	4.69041633605957	4.22005844116211	4.79296875	4.5619421005249	3.86156368255615				+	8	8	47.994	0	58.895	2229700000	13	92904000	2.31635772854567	0.0221818	1.07719583511353	P14211	P14211	Calreticulin	Calr
-3.03219223022461	-3.87784194946289	-3.19083976745605	-4.72691440582275	-2.94639205932617	-3.36261081695557	-3.72680568695068	-3.22558975219727	-6.30086326599121					2	2	26.201	0	3.277	6246200	1	480470	0.832127346256705	0.0617114	1.07470660209656	Q62348	Q62348	Translin	Tsn
0.864227294921875	2.2724781036377	0.946754455566406	1.70613765716553	1.66803741455078	2.53787612915039	1.7253303527832	2.91918659210205	2.44067859649658				+	5	5	71.06	0	63.57	262520000	6	8468400	2.03555727309447	0.0256812	-1.07418403625488	Q8K297	Q8K297	Procollagen galactosyltransferase 1	Colgalt1
-5.04453945159912	-3.39225006103516	-4.75195693969727	-2.69570922851563	-3.97538375854492	-3.69649696350098	-4.18109512329102	-4.09078788757324	-3.20361614227295				+	2	2	21.694	0	3.1328	3656400	2	457050	1.77517841854452	0.0300357	-1.07247176170349	O55022	O55022	Membrane-associated progesterone receptor component 1	Pgrmc1
-1.5240478515625	-0.415599822998047	-1.3946361541748	0.210793495178223	-1.34044647216797	-0.703773498535156	-1.24126815795898	-0.972016334533691	0.356732368469238				+	5	1	103.07	0	38.442	0	1	0	2.06860695547448	0.0258341	-1.07032690048218	Q7TPR4	Q7TPR4	Alpha-actinin-1	Actn1
1.84731483459473	0.860708236694336	1.56731986999512	0.618756294250488	1.63642501831055	0.233505249023438	1.50581932067871	0.979996681213379	0.153483390808105				+	4	4	21.606	0	28.849	229700000	4	19141000	3.00190065111937	0.0184304	1.06992979049683	P00375	P00375	Dihydrofolate reductase	Dhfr
-2.08629989624023	-3.94880771636963	-2.36357307434082	-3.57826328277588	-2.05044174194336	-2.34506225585938	-3.08788871765137	-2.12438106536865	-5.30748176574707					4	3	39.025	0	3.2153	68399000	2	4559900	0.778290651449968	0.0673238	1.06374835968018	Q3TWW8	Q3TWW8	Serine/arginine-rich splicing factor 6	Srsf6
-2.4734992980957	-4.07506656646729	-2.84487533569336	-3.64780330657959	-2.90932846069336	-3.1146993637085	-2.96714401245117	-3.46273517608643	-5.00553131103516				+	2	2	22.193	0	135.86	8974300	3	815850	1.56644734448229	0.0339763	1.06245536804199	P46414	P46414	Cyclin-dependent kinase inhibitor 1B	Cdkn1b
-3.38029289245605	-1.14424896240234	-2.90003204345703	-1.73786449432373	-2.25729751586914	-2.23423957824707	-2.44893074035645	-1.96607112884521	-1.35202884674072				+	1	1	39.414	0	16.481	16575000	1	1381200	1.9226786216155	0.0286697	-1.05974769592285	Q8CG72	Q8CG72	Poly(ADP-ribose) glycohydrolase ARH3	Adprhl2
1.64627838134766	0.356258392333984	1.52071762084961	-0.123204231262207	1.24128150939941	0.0882453918457031	1.33357429504395	0.982157707214355	0.60451602935791				+	2	2	34.577	0	3.4717	112750000	4	7516700	2.55513212477591	0.0218595	1.05386829376221	O35593	O35593	26S proteasome non-ATPase regulatory subunit 14	Psmd14
-0.857429504394531	0.414932250976563	-0.781072616577148	0.942191123962402	-0.0103492736816406	0.505060195922852	-0.105979919433594	0.256543159484863	0.956400871276855				+	3	3	133.32	0	13.699	97445000	4	1680100	2.38053125071604	0.0239583	-1.05373334884644	Q8BYA0	Q8BYA0	Tubulin-specific chaperone D	Tbcd
-0.699163436889648	-1.93989372253418	-0.353353500366211	-1.84947204589844	-0.757808685302734	-1.5092658996582	-1.1331729888916	-1.63583278656006	-2.01014804840088				+	2	2	20.677	0	1.863	24298000	2	3037200	3.25531527397369	0.018271	1.0530478477478	Q9CQL5	Q9CQL5	39S ribosomal protein L18, mitochondrial	Mrpl18
0.756229400634766	1.8322811126709	0.626945495605469	2.21585750579834	1.35282135009766	2.04135704040527	1.24522972106934	1.61929225921631	2.51590061187744				+	2	2	33.913	0	11.622	86225000	2	7185400	2.53360656678961	0.0223617	-1.04963121414185	Q9CR26	Q9CR26	Vacuolar protein sorting-associated protein VTA1 homolog	Vta1
-2.11030960083008	-3.80479907989502	-2.45341300964355	-4.49176120758057	-2.38038635253906	-2.69147109985352	-2.7420654296875	-2.4910135269165	-3.86146450042725				+	1	1	84.55	0.00079713	1.2288	9416100	1	241440	1.2938827280172	0.0443514	1.04655828475952	Q8R4G6	Q8R4G6	Alpha-1,6-mannosylglycoprotein 6-beta-N-acetylglucosaminyltransferase A	Mgat5
-1.6231575012207	0.491617202758789	-1.45239448547363	0.325175285339355	-1.47330474853516	-0.730108261108398	-1.48989486694336	-1.96805095672607	-0.438435554504395				+	1	1	77.566	0.0049716	0.77706	22601000	1	753370	1.1262828063281	0.0494756	-1.04572744369507	P70302	P70302	Stromal interaction molecule 1	Stim1
-2.04006385803223	-3.66672897338867	-2.22272872924805	-3.96246910095215	-2.69839859008789	-2.95430564880371	-2.81037712097168	-2.77132606506348	-4.08761978149414				+	1	1	208.69	0	2.7304	6711700	1	77145	1.73191774878594	0.0330579	1.04559783935547	Q6ZPE2	Q6ZPE2	Myotubularin-related protein 5	Sbf1
-0.674968719482422	1.09109306335449	-0.340444564819336	1.25546550750732	0.255132675170898	0.340183258056641	-0.0601387023925781	0.248805046081543	1.25690746307373				+	2	2	71.793	0.0049822	0.78213	31600000	2	1128600	1.93113189041296	0.0298407	-1.04359569549561	Q91XU0	Q91XU0	ATPase WRNIP1	Wrnip1
3.6003303527832	2.02198219299316	3.48552131652832	1.73761081695557	3.26418113708496	2.53216361999512	2.97652244567871	2.68648815155029	2.4723539352417				+	11	11	122.89	0	15.569	878900000	13	18310000	2.52634627785305	0.0236859	1.04151906967163	P97496	P97496	SWI/SNF complex subunit SMARCC1	Smarcc1
2.11803245544434	0.754745483398438	1.92690849304199	0.453549385070801	1.7258129119873	1.08539772033691	1.58992004394531	1.18068981170654	0.547242164611816				+	8	8	51.991	0	6.9817	318460000	12	18733000	2.99567943208396	0.020948	1.03584356307983	Q62376	Q62376	U1 small nuclear ribonucleoprotein 70 kDa	Snrnp70
0.756452560424805	-0.656805038452148	0.694829940795898	-0.868489265441895	0.38679313659668	-0.403848648071289	0.108833312988281	-0.220837593078613	-0.594094276428223				+	7	7	64.403	0	11.082	162180000	6	5231700	3.13370802006412	0.0208049	1.03554220199585	Q8BJW6	Q8BJW6	Eukaryotic translation initiation factor 2A;Eukaryotic translation initiation factor 2A, N-terminally processed	Eif2a
-3.00767135620117	-1.7625617980957	-3.1745548248291	-1.57017135620117	-3.23763465881348	-2.82669258117676	-3.19655799865723	-2.67840957641602	-1.77447319030762				+	1	1	113.03	0.0033358	0.93969	4712700	1	196360	1.97069499887378	0.0302379	-1.03164300918579	O54826	O54826	Protein AF-10	Mllt10
-1.59230613708496	-0.0510101318359375	-1.40874481201172	0.0570268630981445	-1.01126861572266	-1.15348625183105	-1.13747024536133	-0.775900840759277	0.63985538482666				+	3	3	191.72	0	323.31	53970000	4	599670	1.52976045066463	0.0394706	-1.03074445724487	P33173;O35071;Q60575	P33173;O35071	Kinesin-like protein KIF1A;Kinesin-like protein KIF1C	Kif1a;Kif1c
0.171194076538086	1.57422828674316	0.155267715454102	1.88396739959717	0.988271713256836	1.23324394226074	0.74836540222168	1.18432331085205	1.85553455352783				+	2	2	43.934	0.00043802	1.7253	6442800	3	357930	2.35955103230923	0.0256538	-1.03048477172852	Q9CYI4	Q9CYI4	Putative RNA-binding protein Luc7-like 1	Luc7l
-1.92679977416992	-3.09456348419189	-2.04967880249023	-4.23174571990967	-2.12721061706543	-2.49164295196533	-1.83283805847168	-1.98112201690674	-3.27063083648682				+	1	1	64.562	0	2.2758	35868000	2	1494500	1.30217441275223	0.0456	1.02980918884277	Q3TCX3	Q3TCX3	UPF0469 protein KIAA0907	Kiaa0907
-4.53847789764404	-4.8091893196106	-4.39478206634521	-6.76174831390381	-5.57076072692871	-5.62551975250244	-4.96774578094482	-6.2555103302002	-6.03627777099609				+	1	1	71.624	0	5.9966	4901700	2	188530	1.29106036587539	0.0461107	1.02970747947693	Q60722	Q60722	Transcription factor 4	Tcf4
-3.29964637756348	-1.59608459472656	-3.53163146972656	-1.28316593170166	-2.53257942199707	-2.35295295715332	-2.38070106506348	-3.14761543273926	-1.1689567565918					1	1	124.87	0	178.15	30005000	3	566130	1.12958977557889	0.0509677	-1.02638444900513	O70566	O70566	Protein diaphanous homolog 2	Diaph2
-0.204748153686523	0.799129486083984	-0.311338424682617	1.02072811126709	-0.124135971069336	0.847604751586914	0.155122756958008	0.470332145690918	1.37546443939209				+	20	2	49.953	0.0049751	0.77884	75883000	2	3794100	3.00005004689154	0.0216404	-1.02392673492432	Q9CWF2;Q7TMM9	Q9CWF2;Q7TMM9	Tubulin beta-2B chain;Tubulin beta-2A chain	Tubb2b;Tubb2a
1.04160499572754	-0.441001892089844	0.827781677246094	-0.678181648254395	0.317506790161133	-0.325037002563477	0.628183364868164	-0.039454460144043	-0.107522010803223				+	1	1	50.777	0.0040029	0.86209	29391000	1	1224600	3.00989368509287	0.0216222	1.02200860977173	Q9JJK2	Q9JJK2	LanC-like protein 2	Lancl2
2.22074317932129	3.7452507019043	2.77004051208496	3.96701908111572	2.93201065063477	3.39809036254883	3.2180290222168	3.74253368377686	4.17077732086182				+	6	5	21.258	0	39.945	1105800000	9	122860000	2.46581421441017	0.0257476	-1.01952838897705	P60766	P60766	Cell division control protein 42 homolog	Cdc42
0.142843246459961	-0.981540679931641	0.265579223632813	-1.2375955581665	0.325977325439453	-0.544599533081055	0.0532093048095703	-0.466156959533691	-0.880867958068848				+	6	6	33.189	0	7.7759	78028000	3	4334900	3.26163760030486	0.0208421	1.0190544128418	Q9DB05	Q9DB05	Alpha-soluble NSF attachment protein	Napa
-2.09769058227539	-3.49614810943604	-2.61021041870117	-5.10749530792236	-2.6870231628418	-2.69543743133545	-2.74067306518555	-2.94668006896973	-3.51633024215698					2	2	24.977	0	44.193	101940000	6	8495000	1.10871760107594	0.0522727	1.01851892471313	Q9CYN2	Q9CYN2	Signal peptidase complex subunit 2	Spcs2
6.80801391601563	5.53814697265625	6.69770431518555	5.21921253204346	6.48622512817383	5.70058059692383	6.4195556640625	5.97299480438232	5.496657371521				+	13	13	36.384	0	76.55	9713500000	28	462550000	3.39235010211737	0.0208485	1.017356300354	O35639	O35639	Annexin A3	Anxa3
2.88711166381836	1.88179397583008	2.76211166381836	1.89760684967041	2.88038444519043	1.43085479736328	2.89707946777344	2.4800329208374	1.50920009613037				+	3	3	17.62	0	22.992	552800000	8	92134000	2.69673640373276	0.0244352	1.01677408218384	P97425;P97426	P97425	Eosinophil cationic protein 2	Ear2
0.0551319122314453	1.44255638122559	0.0298442840576172	1.66901111602783	0.542417526245117	0.892196655273438	0.61016845703125	0.787440299987793	1.83113574981689				+	2	2	68.46	0	10.72	60151000	2	1582900	2.13305837931692	0.0299022	-1.01507749557495	P35235	P35235	Tyrosine-protein phosphatase non-receptor type 11	Ptpn11
-2.16991233825684	-3.3430700302124	-2.47282409667969	-3.86094856262207	-2.51655197143555	-2.99185276031494	-2.68047904968262	-2.79831027984619	-4.38030815124512				+	1	1	91.39	0	2.1705	11827000	2	295670	1.68339985687727	0.0373585	1.01495609283447	Q8C0L8	Q8C0L8	Conserved oligomeric Golgi complex subunit 5	Cog5
-2.40932083129883	-3.84783172607422	-2.24384117126465	-4.13554859161377	-2.32514190673828	-3.06456470489502	-2.19309043884277	-2.20630550384521	-3.28016185760498				+	1	1	87.265	0	2.8915	50068000	3	1065300	1.48252342984613	0.0429754	1.01403388977051	Q9Z110	Q9Z110	Delta-1-pyrroline-5-carboxylate synthase;Glutamate 5-kinase;Gamma-glutamyl phosphate reductase	Aldh18a1
-0.88545036315918	0.797187805175781	-0.626893997192383	0.720179557800293	-0.249414443969727	0.119695663452148	-0.575298309326172	-0.350544929504395	0.860878944396973				+	1	1	80.751	0	2.1729	81015000	2	1723700	1.9925146455538	0.0315612	-1.01374368667603	Q9QUR6	Q9QUR6	Prolyl endopeptidase	Prep
1.87958145141602	0.379533767700195	1.65813255310059	0.138880729675293	1.35498809814453	0.818653106689453	1.21990585327148	1.03044605255127	0.221800804138184				+	8	8	38.6	0	323.31	297320000	8	14158000	2.43405085895601	0.027283	1.01028909683228	P70441	P70441	Na(+)/H(+) exchange regulatory cofactor NHE-RF1	Slc9a3r1
-2.44610214233398	-1.37746047973633	-2.54572677612305	-0.85709285736084	-2.14900779724121	-1.82109260559082	-2.1562671661377	-2.13382434844971	-0.401152610778809				+	2	2	88.053	0.0097218	0.61759	0	1	0	1.53860986750015	0.0420141	-1.00615139007568	P42227	P42227	Signal transducer and activator of transcription 3	Stat3
2.55361938476563	2.98621368408203	2.4831485748291	3.56321239471436	2.5146369934082	2.87371253967285	2.54656028747559	2.95590305328369	5.25428867340088					6	6	53.516	0	207.11	549200000	7	36613000	1.04701901710729	0.0579407	-1.00217475891113	P26369	P26369	Splicing factor U2AF 65 kDa subunit	U2af2
-1.52899932861328	-2.73640155792236	-1.69313430786133	-2.95740032196045	-1.94526100158691	-2.94483280181885	-1.68528747558594	-2.31709003448486	-2.62088298797607				+	1	1	28.528	0.0022582	1.0232	5007400	3	625920	3.48173549344522	0.0206591	1.00215101242065	Q8C0D7	Q8C0D7	Inhibitor of growth protein 4	Ing4
8.20750427246094	6.33797264099121	7.23085403442383	5.88245296478271	7.14566612243652	6.85684394836426	7.03207588195801	6.82704830169678	6.10908603668213				+	15	13	22.576	0	323.31	8921200000	26	991250000	1.75849462173914	0.037218	1.00134429931641	P43276	P43276	Histone H1.5	Hist1h1b
3.94204330444336	2.54903602600098	3.62771797180176	2.36387920379639	3.62471961975098	2.98372459411621	3.47962760925293	2.98628711700439	2.4534273147583				+	5	5	15.328	0	4.3486	2712000000	7	678010000	3.16661250506053	0.0220645	1.001256275177	P84244;P84228;P68433;P02301	P84244;P84228;P68433;P02301	Histone H3.3;Histone H3.2;Histone H3.1;Histone H3.3C	H3f3a;Hist1h3b;Hist1h3a;H3f3c
-3.4231128692627	-3.7870397567749	-2.97409057617188	-4.51276302337646	-3.10889625549316	-3.87964248657227	-2.95114135742188	-3.64083003997803	-4.75330448150635				+	1	1	65.904	0	10.036	4632000	1	132340	2.15620238951272	0.0307186	1.0004056930542	O70374	O70374	Protein CBFA2T2	Cbfa2t2
2.28660202026367	0.85784912109375	2.2220516204834	1.20131778717041	1.68257141113281	0.942550659179688	1.47141647338867	0.920113563537598	0.656844139099121				+	2	2	16.837	0.00080321	1.2724	267470000	4	29719000	2.77882934966773	0.0260103	0.999925327301025	P0DP28;P0DP27;P0DP26;Q9D6P8;P20801	P0DP28;P0DP27;P0DP26;Q9D6P8;P20801	Calmodulin-like protein 3;Troponin C, skeletal muscle	Calml3;Tnnc2
6.05838012695313	4.65615653991699	6.01620292663574	4.30242443084717	5.87195777893066	5.26594543457031	5.53780937194824	5.67933750152588	4.45604610443115				+	14	14	70.148	0	51.542	6269100000	27	169440000	1.8208369582415	0.0368308	0.999105548858642	Q61233;Q99K51	Q61233	Plastin-2	Lcp1
0.599647521972656	1.60322189331055	0.401424407958984	1.20377635955811	0.654388427734375	1.63470077514648	0.730918884277344	1.95016002655029	1.5862398147583				+	7	3	21.441	0	2.507	306990000	4	38373000	3.5781081868122	0.0209535	-0.999024963378906	Q05144	Q05144	Ras-related C3 botulinum toxin substrate 2	Rac2
-5.66514873504639	-3.27482318878174	-6.37617969512939	-5.92508316040039	-6.38599586486816	-5.85946273803711	-7.01489162445068	-5.88762855529785	-5.86224842071533					1	1	82.643	0.00079681	1.2285	1701400	1	40508	0.789723658111936	0.0735721	-0.998704767227173	Q8CIP4	Q8CIP4	MAP/microtubule affinity-regulating kinase 4	Mark4
-1.6263313293457	-3.25735092163086	-1.94071006774902	-3.21724128723145	-1.8769588470459	-3.46978855133057	-1.96355247497559	-2.8352222442627	-1.4640474319458				+	1	1	132.94	0.0043228	0.83141	23293000	1	323520	1.32524778772353	0.0480745	0.996841907501221	P97500	P97500	Myelin transcription factor 1-like protein	Myt1l
-0.00138092041015625	-1.3066577911377	-0.370426177978516	-1.69027614593506	-0.518953323364258	-1.04814338684082	-0.609714508056641	-0.668158531188965	-2.14534187316895				+	4	4	29.063	0	24.529	62319000	4	5193300	1.81528797904857	0.0369278	0.996596813201904	O35955	O35955	Proteasome subunit beta type-10	Psmb10
-0.960723876953125	-2.7424430847168	-1.35933876037598	-3.38532447814941	-1.47611045837402	-1.58608627319336	-1.1761589050293	-1.23527812957764	-2.24565029144287					1	1	27.883	0.00082816	1.4264	16765000	1	1289600	1.20326532971564	0.0514435	0.99587345123291	Q64105	Q64105	Sepiapterin reductase	Spr
-4.22885704040527	-4.56193733215332	-4.02742195129395	-4.89640808105469	-4.13739395141602	-4.75351047515869	-4.14881134033203	-5.04530811309814	-6.38781547546387				+	1	1	59.846	0.0078338	0.6658	6878500	1	237190	1.50444641885863	0.0443525	0.993374824523926	Q3TIR3	Q3TIR3	Synembryn-A	Ric8a
2.23285675048828	0.888504028320313	2.1733455657959	0.792887687683105	1.86118698120117	1.13825225830078	1.80959510803223	1.0994291305542	1.21132183074951				+	1	1	45.864	0.0065517	0.70034	0	2	0	3.90774352131752	0.020725	0.993167114257812	Q62280	Q62280	Protein SSXT	Ss18
-2.83161735534668	-1.27024078369141	-2.49369812011719	-0.918347358703613	-1.82726860046387	-1.56828117370605	-2.0112361907959	-1.75805759429932	-0.982840538024902				+	2	2	75.795	0	2.257	18141000	1	421870	2.08009349876196	0.0329793	-0.99140157699585	E9Q7F2	E9Q7F2	E3 ubiquitin-protein ligase RNF169	Rnf169
3.24859428405762	1.72567939758301	3.14468574523926	1.42873287200928	2.7490406036377	2.3483943939209	2.7005786895752	2.27890110015869	2.09014225006104				+	3	3	28.09	0	4.8918	353160000	4	27166000	2.42518165448608	0.0297117	0.986354827880859	Q9D172	Q9D172	ES1 protein homolog, mitochondrial	D10Jhu81e
-2.77488327026367	-3.91839504241943	-3.04918479919434	-4.20707225799561	-3.2536563873291	-3.60369205474854	-3.34453392028809	-3.53616523742676	-5.18378448486328				+	2	2	68.032	0	3.7162	5155100	3	161100	1.55308389196406	0.0446323	0.984257221221924	O54972	O54972	Protein CBFA2T3	Cbfa2t3
1.73697853088379	0.192691802978516	1.49304580688477	0.233574867248535	1.13247871398926	0.572160720825195	1.07810020446777	0.502436637878418	0.388741493225098				+	8	5	28.086	0	2.1205	1544000000	7	110290000	3.32114190475501	0.0232211	0.982229709625244	Q9CQV8	Q9CQV8	14-3-3 protein beta/alpha;14-3-3 protein beta/alpha, N-terminally processed	Ywhab
1.14907836914063	2.39243316650391	1.26115226745605	2.37837886810303	1.53933906555176	2.243896484375	1.67141532897949	2.35938358306885	2.54426097869873				+	5	5	40.709	0	49.556	179860000	12	8175500	4.11035152917586	0.0208675	-0.97842435836792	Q9CZ44	Q9CZ44	NSFL1 cofactor p47	Nsfl1c
3.27604866027832	1.52902793884277	2.93717765808105	1.53671550750732	2.53394889831543	2.24199676513672	2.63469886779785	2.51068210601807	1.52340030670166				+	3	3	34.306	0	3.7421	634710000	4	31735000	1.9842252492983	0.0363243	0.977103996276856	P35550;Q80WS3	P35550	rRNA 2-O-methyltransferase fibrillarin	Fbl
-2.00283813476563	-3.9813985824585	-2.54937744140625	-3.92787265777588	-2.57630729675293	-3.00403118133545	-2.72903823852539	-3.43615436553955	-2.85681915283203				+	2	2	216.82	0	3.2864	16272000	1	152080	1.88129932712572	0.0382022	0.976864910125733	Q8R418	Q8R418	Endoribonuclease Dicer	Dicer1
-0.00414466857910156	-1.42061233520508	-0.285915374755859	-1.35579776763916	-0.25609016418457	-1.08990097045898	-0.393190383911133	-1.06418895721436	-1.11996555328369				+	1	1	26.925	0	3.896	35146000	1	3195100	4.30880344138054	0.0207205	0.975257968902588	O88983	O88983	Syntaxin-8	Stx8
1.0730094909668	-0.190164566040039	1.0338077545166	-0.518980979919434	0.704828262329102	0.440841674804688	0.916748046875	0.910567283630371	-0.857287406921387				+	10	10	79.248	0	320.65	142170000	9	4181400	1.47024902844351	0.0465397	0.975103187561035	Q3UZ39	Q3UZ39	Leucine-rich repeat flightless-interacting protein 1	Lrrfip1
2.63246726989746	1.25203704833984	2.44083595275879	1.08421039581299	1.91453170776367	1.40196228027344	1.98645401000977	1.48804759979248	1.11936092376709				+	5	5	55.854	0	323.31	273460000	12	10939000	3.04591690828807	0.0255686	0.974448585510254	Q8BVE3	Q8BVE3	V-type proton ATPase subunit H	Atp6v1h
-2.14223670959473	-3.78446102142334	-2.48787307739258	-3.33048152923584	-2.6268253326416	-2.81577396392822	-2.75338363647461	-3.21420383453369	-4.23573875427246				+	2	2	31.46	0	3.6475	11935000	3	596770	1.84478273488926	0.0393185	0.973552131652832	Q9CPR8	Q9CPR8	Melanoma-associated antigen G1	Ndnl2
2.50348854064941	3.89688491821289	2.72025108337402	3.84424114227295	3.02401542663574	3.25078201293945	2.99057006835938	3.55715847015381	4.35799694061279				+	3	3	11.675	0	3.1554	643770000	7	91967000	2.35527268230803	0.0312511	-0.97183141708374	P10639	P10639	Thioredoxin	Txn
0.254310607910156	-1.13071441650391	-0.165676116943359	-1.58637619018555	-0.356748580932617	-0.394201278686523	-0.410037994384766	-0.51352596282959	-2.07472133636475				+	1	1	56.789	0	2.0549	33762000	6	1986000	1.40426723251013	0.0484308	0.970369815826416	Q9Z2A7	Q9Z2A7	Diacylglycerol O-acyltransferase 1	Dgat1
-2.61771965026855	-3.27405738830566	-2.83356285095215	-3.33039569854736	-3.21625137329102	-3.16092395782471	-3.28950309753418	-2.51356792449951	2.18333148956299					2	2	191.96	0.0011605	1.1234	14664000	1	183300	0.347413472777649	0.162968	-0.970136547088623	Q8BKI2	Q8BKI2	Trinucleotide repeat-containing gene 6B protein	Tnrc6b
-2.37436294555664	-1.06135749816895	-1.87828254699707	-1.39613628387451	-1.4322395324707	0.0676059722900391	-1.42549133300781	-0.0162324905395508	-1.63124561309814					1	1	7.8648	0	1.8856	32370000	1	10790000	1.18047237151771	0.0556474	-0.970120906829834	Q9CQN3	Q9CQN3	Mitochondrial import receptor subunit TOM6 homolog	Tomm6
3.75048065185547	2.61007499694824	3.78623008728027	2.46289348602295	3.73770523071289	2.59073448181152	3.76852035522461	3.54044628143311	2.76251125335693				+	7	7	34.216	0	23.828	470560000	11	36197000	2.51263273358579	0.0302281	0.96740198135376	P14869	P14869	60S acidic ribosomal protein P0	Rplp0
1.57522964477539	0.44439697265625	1.5708122253418	0.168549537658691	1.2885913848877	0.85093879699707	1.11334037780762	0.545880317687988	0.0889005661010742				+	7	7	7.9972	0	36.794	378990000	4	94748000	2.92401942275712	0.0271402	0.96726016998291	Q9DAS9	Q9DAS9	Guanine nucleotide-binding protein G(I)/G(S)/G(O) subunit gamma-12	Gng12
-0.626426696777344	-0.968263626098633	0.347837448120117	-1.15345478057861	-0.486982345581055	-0.720714569091797	-0.394802093505859	-0.654719352722168	-2.78307723999023					4	3	18.521	0	29.671	51506000	1	4682400	1.06486535183546	0.0612615	0.965952491760254	Q9R0P5;P45591	Q9R0P5	Destrin	Dstn
2.44914436340332	1.44816017150879	2.70356369018555	1.31418514251709	2.37729263305664	1.63628005981445	2.57421493530273	2.25819110870361	1.1527853012085				+	4	4	53.408	0	16.156	497920000	10	17783000	2.43050144953276	0.0311695	0.964133548736572	Q02819	Q02819	Nucleobindin-1	Nucb1
-4.88232612609863	-3.345458984375	-4.78915882110596	-2.92911243438721	-3.96636772155762	-3.89275646209717	-4.07864856719971	-4.37227344512939	-2.78664779663086					2	2	107.14	0	63.062	55182000	3	1174100	1.34519420097763	0.0506588	-0.963875484466553	Q8K1R7	Q8K1R7	Serine/threonine-protein kinase Nek9	Nek9
-1.8234691619873	0.111166000366211	-1.61765098571777	-0.192244529724121	-0.905540466308594	-0.755067825317383	-1.11224174499512	-0.595011711120605	-0.587040901184082				+	1	1	103.47	0.009725	0.6182	0	1	0	2.11310270119588	0.0363566	-0.961085796356201	P58854	P58854	Gamma-tubulin complex component 3	Tubgcp3
2.20019912719727	1.23081207275391	2.21253776550293	0.693497657775879	2.08769226074219	1.54860305786133	1.73923301696777	1.46596813201904	0.561493873596191				+	3	3	10.119	0	2.0858	365810000	6	73162000	2.21558794712531	0.0340952	0.95984058380127	Q923D4	Q923D4	Splicing factor 3B subunit 5	Sf3b5
-3.60435485839844	-5.10582828521729	-3.65326881408691	-4.73840141296387	-3.71903610229492	-4.9864330291748	-3.91638851165771	-3.93629169464111	-4.61264705657959				+	1	1	51.183	0.00083299	1.4725	11295000	1	594470	2.27214765497031	0.0340945	0.952658224105835	Q8BGV8	Q8BGV8	Mitochondrial dynamics protein MID51	Mief1
-0.0710906982421875	-1.21067810058594	-0.06744384765625	-1.2319860458374	-0.328594207763672	-0.965291976928711	-0.573934555053711	-1.13857555389404	-1.51507663726807				+	2	2	24.48	0	8.3198	11042000	1	849400	3.47284128684033	0.0258182	0.952055835723877	Q78PG9	Q78PG9	Coiled-coil domain-containing protein 25	Ccdc25
0.1583251953125	-0.902975082397461	0.365474700927734	-0.448498725891113	0.388412475585938	-0.615591049194336	0.129522323608398	-0.734946250915527	-0.748373985290527				+	1	1	73.156	0	1.892	38997000	2	1114200	4.40201306682467	0.0215196	0.950510692596436	Q3UM18	Q3UM18	Large subunit GTPase 1 homolog	Lsg1
-2.67376708984375	-3.51450347900391	-2.52577590942383	-3.40589427947998	-2.55777359008789	-3.42077445983887	-2.7399787902832	-3.41884326934814	-4.10805702209473				+	1	1	84.937	0	2.2684	0	1	0	3.24876624287693	0.0265024	0.949290657043457	Q8CEC0	Q8CEC0	Nuclear pore complex protein Nup88	Nup88
0.686468124389648	-0.520357131958008	0.771928787231445	-1.10387516021729	0.703628540039063	0.211965560913086	0.258909225463867	0.0839414596557617	-0.379828453063965				+	3	3	187.19	0	4.9851	129040000	4	1573700	1.89340544032259	0.0420426	0.946864414215088	Q8BSQ9	Q8BSQ9	Protein polybromo-1	Pbrm1
2.2416877746582	1.05502891540527	2.31836318969727	1.23703479766846	2.29222106933594	1.36557769775391	1.71389579772949	1.48727321624756	0.83206844329834				+	2	2	45.536	0	13.381	262910000	5	10112000	2.90326749040281	0.0296502	0.946145343780518	Q99JI4	Q99JI4	26S proteasome non-ATPase regulatory subunit 6	Psmd6
0.161916732788086	-1.08278846740723	-0.15144157409668	-1.23037624359131	-0.229490280151367	-1.22458076477051	-0.59307861328125	-1.0946741104126	-1.11300182342529				+	5	5	33.901	0	323.31	53565000	5	5951700	3.5589934899052	0.02582	0.946060848236084	O35295	O35295	Transcriptional activator protein Pur-beta	Purb
1.90227508544922	0.311614990234375	1.50900268554688	0.119992256164551	1.17919158935547	0.590002059936523	1.11141586303711	0.549910545349121	0.829737663269043				+	2	2	60.518	0	3.6657	31073000	2	1109700	2.54537428377227	0.0326387	0.945219802856445	Q8K2T8	Q8K2T8	RNA polymerase II-associated factor 1 homolog	Paf1
2.71014404296875	1.11211585998535	2.53923416137695	0.87525463104248	2.22882461547852	1.78659820556641	2.23164939880371	2.33830547332764	1.30416393280029				+	2	2	44.729	0.00079177	1.2091	203380000	4	7822400	1.70502735914537	0.0454605	0.944175434112549	Q9CZ30	Q9CZ30	Obg-like ATPase 1	Ola1
-2.01095390319824	-3.33720684051514	-2.06260681152344	-3.65739822387695	-2.4050235748291	-2.4057731628418	-2.16519927978516	-1.98426723480225	-4.12618064880371					2	2	42.799	0	135.25	92159000	6	6144000	1.10767518734103	0.0616382	0.941219329833984	P52912	P52912	Nucleolysin TIA-1	Tia1
5.80159568786621	4.16458892822266	5.45771026611328	4.26599216461182	5.75083351135254	4.50549125671387	5.2794246673584	5.53584003448486	4.68552303314209				+	6	6	26.94	0	306.06	4891400000	8	376260000	1.80307579390718	0.0445616	0.940903949737549	O08583;Q9JJW6	O08583;Q9JJW6	THO complex subunit 4;Aly/REF export factor 2	Alyref;Alyref2
2.20477867126465	0.625717163085938	1.87236595153809	0.602475166320801	1.99984359741211	1.24560356140137	1.93329429626465	2.05210781097412	0.784377098083496				+	4	4	44.868	0	6.8707	189780000	5	9037100	1.68452021814092	0.046343	0.940514469146728	P63037	P63037	DnaJ homolog subfamily A member 1	Dnaja1
-1.95843124389648	-3.16741752624512	-2.11039352416992	-3.65469646453857	-2.14374351501465	-2.93914794921875	-2.46194076538086	-2.4760103225708	-3.3081111907959				+	2	2	36.852	0	2.2189	18833000	2	941670	2.2291643391535	0.037197	0.94044942855835	Q99LB0	Q99LB0	Deoxynucleotidyltransferase terminal-interacting protein 1	Dnttip1
-0.470123291015625	-1.73469543457031	-0.953927993774414	-1.86325454711914	-0.983722686767578	-1.20475578308105	-1.43941879272461	-1.80390453338623	-2.90295886993408					3	3	27.01	0	269.14	15825000	3	1217300	1.46549616493456	0.0505833	0.940115642547607	Q9Z2R6	Q9Z2R6	Protein unc-119 homolog A	Unc119
-3.33820152282715	-3.60502815246582	-3.42317199707031	-3.70512580871582	-4.32847595214844	-5.15749168395996	-3.75996494293213	-4.44648361206055	-6.33483409881592					2	2	307.47	0	2.6968	0	2	0	0.779017907134129	0.0837445	0.937339067459106	Q9Z329;P11881	Q9Z329;P11881	Inositol 1,4,5-trisphosphate receptor type 2;Inositol 1,4,5-trisphosphate receptor type 1	Itpr2;Itpr1
-0.96502685546875	0.336570739746094	-0.897851943969727	0.610133171081543	-0.871404647827148	-0.618661880493164	-0.977045059204102	-0.782851219177246	0.501866340637207				+	1	1	347.86	0	2.0824	235740000	2	1625800	1.57758718024985	0.0482353	-0.937243556976318	Q0KL02	Q0KL02	Triple functional domain protein	Trio
-2.57426452636719	-3.45680904388428	-2.18146896362305	-3.44373226165771	-2.01986312866211	-3.46770668029785	-2.27138900756836	-3.00949192047119	-2.61560249328613				+	1	1	30.658	0.0078258	0.66437	8575400	1	504430	2.4492493118486	0.0342311	0.936922073364258	Q9QYL7	Q9QYL7	Activator of basal transcription 1	Abt1
-2.14945411682129	-1.36770057678223	-2.38263511657715	-1.31095218658447	-2.33941459655762	-1.33490180969238	-2.37432289123535	-1.53767490386963	-1.32542991638184				+	1	1	192.63	0	2.3935	17773000	2	181350	5.62380929621927	0.0207117	-0.936124801635742	Q8CGN4	Q8CGN4	BCL-6 corepressor	Bcor
0.152919769287109	-0.9998779296875	0.0260658264160156	-1.03946208953857	-0.184370040893555	-1.05017280578613	0.0317134857177734	-0.471110343933105	-1.07817363739014				+	5	5	39.776	0	8.1432	90798000	7	5341000	3.47077688910093	0.0272676	0.934341621398926	Q9D880	Q9D880	Mitochondrial import inner membrane translocase subunit TIM50	Timm50
-4.24622631072998	-6.10335826873779	-4.36940860748291	-5.53355979919434	-4.69765758514404	-4.60856914520264	-4.84935665130615	-4.92575836181641	-6.1961145401001					1	1	68.079	0	13.451	4164600	1	130140	1.37249135175123	0.0534902	0.932809734344483	Q8BHJ9	Q8BHJ9	Pre-mRNA-splicing factor SLU7	Slu7
6.28458595275879	4.74980926513672	5.87876510620117	4.59402942657471	5.85882568359375	5.03376579284668	5.7088680267334	5.5484094619751	5.07412624359131				+	12	12	27.013	0	323.31	4247900000	24	283200000	2.4712762740603	0.0342275	0.932733154296875	Q9Z1Q5	Q9Z1Q5	Chloride intracellular channel protein 1	Clic1
-0.654605865478516	0.615203857421875	-0.565938949584961	0.387974739074707	-0.373279571533203	0.555015563964844	-0.216880798339844	0.617430686950684	0.21547794342041				+	3	3	88.231	0	5.9765	86410000	5	2541500	3.87910774745306	0.0257711	-0.930896854400635	P09055	P09055	Integrin beta-1	Itgb1
2.12788200378418	1.04038238525391	2.1534481048584	0.545464515686035	1.94552230834961	1.53484535217285	2.03848457336426	1.77445697784424	0.787383079528809				+	4	4	25.238	0.00042772	1.6162	353340000	5	25239000	2.02399079362108	0.0419929	0.929827785491943	Q60631	Q60631	Growth factor receptor-bound protein 2	Grb2
-3.56733322143555	-5.04218292236328	-3.68133544921875	-4.45815086364746	-4.20629501342773	-4.25822639465332	-4.01995277404785	-4.41706562042236	-5.80754566192627					2	2	140.6	0	22.147	537530	3	9267.7	1.48827735587639	0.0510698	0.927905178070068	P97820	P97820	Mitogen-activated protein kinase kinase kinase kinase 4	Map4k4
2.33314895629883	1.22579193115234	2.26425170898438	1.09372234344482	2.16604042053223	1.59736824035645	1.62434196472168	1.16890430450439	0.764082908630371				+	2	2	38.97	0.00042863	1.6298	389420000	4	21634000	2.5386998800212	0.0340937	0.926971817016601	Q61249	Q61249	Immunoglobulin-binding protein 1	Igbp1
-4.69151782989502	-6.15365409851074	-4.89656543731689	-6.29230403900146	-5.04905128479004	-4.79704666137695	-5.1829833984375	-5.85916328430176	-6.30469417572021					2	2	80.614	0	7.1756	7412300	2	274530	1.56138991649902	0.0504169	0.926342964172363	Q80YS6	Q80YS6	Actin filament-associated protein 1	Afap1
4.46073150634766	2.96358299255371	4.14491271972656	2.51116847991943	3.74014663696289	3.51385307312012	3.57946395874023	3.81617450714111	2.48573398590088					11	11	28.68	0	28.925	3780800000	14	472600000	1.47945765271084	0.0515214	0.923211097717285	P62754	P62754	40S ribosomal protein S6	Rps6
5.39338684082031	3.97083282470703	5.14017295837402	3.59591007232666	4.89740562438965	4.26730537414551	4.59875869750977	4.8462495803833	3.74322032928467				+	9	9	24.205	0	77.82	4009400000	12	445490000	1.79700638039955	0.0463742	0.922727394104004	P62242	P62242	40S ribosomal protein S8	Rps8
-2.60858726501465	-3.74236297607422	-2.83100700378418	-3.69321155548096	-2.86830902099609	-3.50350666046143	-3.1061897277832	-3.83246421813965	-4.1077356338501				+	1	1	111.54	0.0097775	0.63235	8531600	1	203130	3.44750431175081	0.0286182	0.922332954406738	Q8K382	Q8K382	DENN domain-containing protein 1A	Dennd1a
2.91059112548828	2.41149139404297	3.07466888427734	2.06634998321533	3.16937637329102	1.30995750427246	3.03257179260254	2.18700885772705	2.64791202545166				+	3	3	19.331	0	5.989	970390000	3	88217000	2.01796940420091	0.0433986	0.922258090972901	O08692	O08692	Neutrophilic granule protein	Ngp
2.68773460388184	1.48665428161621	2.57919502258301	1.48062038421631	2.26105880737305	1.5844783782959	2.11574363708496	1.81930255889893	1.08133029937744				+	6	6	15.572	0	6.9985	190780000	9	23848000	2.87290560054525	0.0325188	0.920455837249756	Q3TGF2	Q3TGF2	Protein FAM107B	Fam107b
4.13908767700195	3.16885375976563	4.37058258056641	2.31225299835205	3.67430305480957	3.82799530029297	3.97135925292969	4.03632831573486	2.24991130828857					9	9	15.733	0	10.461	1826000000	17	228250000	1.12562080238084	0.0649851	0.919764804840088	P41105	P41105	60S ribosomal protein L28	Rpl28
0.754966735839844	-0.65196418762207	0.748239517211914	-0.513585090637207	0.286991119384766	-0.535684585571289	0.144565582275391	-0.0664968490600586	-0.410761833190918				+	1	1	57.229	0.00083612	1.4992	46094000	1	1707200	2.87491869041013	0.03265	0.919389247894287	Q5XJY5	Q5XJY5	Coatomer subunit delta	Arcn1
1.75671195983887	0.532430648803711	1.48533248901367	0.344883918762207	1.42193031311035	0.814010620117188	1.16593933105469	0.446465492248535	0.553961753845215				+	4	4	213.42	0	2.237	130200000	7	1142100	3.52986732173872	0.0286758	0.919128036499023	Q8CC88	Q8CC88	von Willebrand factor A domain-containing protein 8	Vwa8
-1.63639640808105	-0.740386962890625	-1.80371284484863	-0.228346824645996	-1.59115028381348	-1.24177932739258	-1.44484710693359	-1.06540012359619	-0.227704048156738				+	2	2	100.56	0	3.4945	18838000	2	400800	2.13673340696314	0.0422939	-0.918303203582764	P22682	P22682	E3 ubiquitin-protein ligase CBL	Cbl
-0.658559799194336	0.889644622802734	-0.555807113647461	1.04602527618408	0.0196075439453125	0.203790664672852	0.00829887390136719	-0.00298404693603516	0.96989917755127				+	2	2	36.539	0	8.563	9384800	5	625660	1.78580312869592	0.0468013	-0.91789026260376	P26516	P26516	26S proteasome non-ATPase regulatory subunit 7	Psmd7
-2.4598388671875	-1.00277709960938	-2.28080558776855	-0.733838081359863	-1.8603630065918	-1.63462829589844	-1.94388580322266	-1.33509349822998	-1.39299297332764				+	1	1	14.679	0.00261	0.97461	13617000	1	2269400	2.39890485970366	0.0384627	-0.916357326507568	Q9CR41	Q9CR41	Huntingtin-interacting protein K	Hypk
0.30402946472168	-0.748369216918945	0.235879898071289	-0.717957496643066	0.195926666259766	-0.34156608581543	-0.360044479370117	-0.960080146789551	-1.33886432647705				+	2	2	81.034	0	5.0953	59614000	3	1296000	2.28547300963326	0.0405275	0.915315341949463	Q6PGF7	Q6PGF7	Exocyst complex component 8	Exoc8
1.25057220458984	-0.208585739135742	0.943788528442383	-0.0255556106567383	0.659862518310547	0.0307121276855469	0.503707885742188	-0.165938377380371	-0.00685405731201172				+	2	2	134.54	0	2.3026	48182000	2	789860	3.23841062772425	0.0305391	0.914727115631104	A3KGF7	A3KGF7	1-phosphatidylinositol 4,5-bisphosphate phosphodiesterase beta-2	Plcb2
-3.15285301208496	-4.83718967437744	-3.46053123474121	-4.56116199493408	-4.03587245941162	-4.59873199462891	-4.27315807342529	-4.57441711425781	-4.65274238586426				+	1	1	119.64	0.0019077	1.0664	5181700	1	120500	2.24130401639729	0.0413382	0.914244937896728	Q6A098	Q6A098	Selenocysteine insertion sequence-binding protein 2-like	Secisbp2l
3.16393280029297	1.92011642456055	2.95488166809082	1.42675876617432	2.70067596435547	2.28590393066406	2.67906951904297	2.45169734954834	1.72025966644287				+	10	10	38.62	0	243.14	883580000	19	36816000	2.23406444746898	0.0413768	0.913692760467529	Q9R1T2	Q9R1T2	SUMO-activating enzyme subunit 1;SUMO-activating enzyme subunit 1, N-terminally processed	Sae1
3.17258453369141	1.96084403991699	3.00084686279297	1.85349941253662	2.72568893432617	2.07511520385742	2.47235298156738	2.08102130889893	1.6757116317749				+	8	8	46.638	0	7.508	421460000	9	21073000	3.13233814799219	0.0311453	0.91363000869751	O54941	O54941	SWI/SNF-related matrix-associated actin-dependent regulator of chromatin subfamily E member 1	Smarce1
-3.63253211975098	-4.1790599822998	-3.54947090148926	-3.86994457244873	-3.47480583190918	-4.10731887817383	-3.92145538330078	-4.51121616363525	-6.11660480499268					1	1	255.34	0.0004384	1.74	9360100	2	87478	1.04249736726717	0.0692506	0.91226282119751	Q52KB6	Q52KB6	C2 domain-containing protein 3	C2cd3
-0.988679885864258	-2.47953701019287	-1.10652732849121	-2.18975925445557	-1.19675064086914	-1.90519523620605	-1.3274097442627	-1.6251974105835	-2.13542938232422				+	1	1	63.961	0.00080678	1.2976	37096000	2	1854800	2.91741594890287	0.0333388	0.912181758880615	Q8BYK6	Q8BYK6	YTH domain-containing family protein 3	Ythdf3
-2.83179473876953	-0.730545043945313	-2.68734741210938	-0.256745338439941	-2.81185913085938	-3.16096115112305	-2.14370727539063	-2.52707004547119	-1.86038875579834					1	1	141.78	0.0081494	0.65397	8815800	1	176320	0.718135083996344	0.0957856	-0.91153507232666	Q5SVR0	Q5SVR0	TBC1 domain family member 9B	Tbc1d9b
-1.26818656921387	-2.73006534576416	-1.49601936340332	-2.94751262664795	-1.65471267700195	-1.94283676147461	-1.49159049987793	-1.90359401702881	-2.41434764862061				+	1	1	34.084	0.0059192	0.71967	22447000	1	1496500	2.11797407153868	0.0435819	0.910044002532959	Q99KB8	Q99KB8	Hydroxyacylglutathione hydrolase, mitochondrial	Hagh
-3.21357917785645	-4.44250965118408	-3.02952575683594	-3.93388748168945	-3.28746795654297	-4.41322231292725	-3.4817476272583	-4.04805660247803	-3.96012306213379				+	1	1	51.012	0	2.431	16508000	1	634920	3.27501006409292	0.0311073	0.906479692459106	Q9R111	Q9R111	Guanine deaminase	Gda
5.21440505981445	3.81122779846191	4.96410369873047	3.22426700592041	5.00799751281738	4.18794822692871	4.7105770111084	4.68117237091064	4.44833087921143					4	4	13.916	0	5.8287	1149500000	7	191580000	1.68107220241225	0.0504551	0.903681564331055	P62320	P62320	Small nuclear ribonucleoprotein Sm D3	Snrpd3
-1.14990043640137	-2.20432662963867	-1.05309295654297	-2.49655246734619	-1.07534980773926	-1.76260757446289	-1.42935371398926	-1.92677593231201	-2.00174236297607				+	1	1	65.961	0	27.665	73161000	4	4572600	3.06863635102032	0.0333927	0.901476764678955	Q8BU11	Q8BU11	TOX high mobility group box family member 4	Tox4
-2.36890983581543	-1.24428939819336	-2.18050384521484	-0.833159446716309	-1.94231605529785	-1.65276336669922	-2.13838577270508	-2.01671504974365	-0.543562889099121					1	1	138.97	0	6.6208	30790000	1	459550	1.62773114742075	0.0515159	-0.899430847167969	Q6P549	Q6P549	Phosphatidylinositol 3,4,5-trisphosphate 5-phosphatase 2	Inppl1
-2.49639129638672	-0.920677185058594	-1.83640670776367	-0.948670387268066	-1.54070663452148	-1.19620704650879	-1.62128639221191	-0.449275016784668	-1.36614227294922				+	1	1	21.627	0	1.8983	15905000	2	1325400	1.9777989172076	0.0462548	-0.89750337600708	Q6P069	Q6P069	Sorcin	Sri
-2.17630577087402	-3.28995609283447	-2.15389251708984	-4.09633731842041	-2.39702224731445	-2.486159324646	-2.4914722442627	-2.96110725402832	-3.16602420806885					1	1	27.166	0	80.942	46346000	3	5149600	1.65106742356523	0.0515287	0.895243644714355	Q6ZWZ2	Q6ZWZ2	Ubiquitin-conjugating enzyme E2 R2	Ube2r2
4.21501350402832	3.0035400390625	4.06684303283691	3.03223705291748	3.88058280944824	2.95734024047852	3.83044052124023	3.54871845245361	2.98460865020752				+	13	13	26.674	0	77.66	3208800000	26	168890000	3.27356948294543	0.0332951	0.892931079864502	P62908	P62908	40S ribosomal protein S3	Rps3
-4.07444763183594	-2.627028465271	-3.31384658813477	-2.28657054901123	-3.8610954284668	-2.6043872833252	-3.34444808959961	-3.00635051727295	-3.25818538665771				+	1	1	38.458	0	5.1186	7191100	1	553160	2.00472169269703	0.046443	-0.89195499420166	O35609	O35609	Secretory carrier-associated membrane protein 3	Scamp3
3.93180465698242	2.6505012512207	3.84407997131348	2.57100963592529	3.7953929901123	3.58992004394531	3.55617904663086	3.32692813873291	2.31140422821045					4	4	46.895	0	15.194	341440000	8	15520000	1.78793007459644	0.0505697	0.891911506652832	Q8BHS3	Q8BHS3	Pre-mRNA-splicing factor RBM22	Rbm22
-3.07256889343262	-1.26003456115723	-2.60260581970215	-0.964943885803223	-2.04646492004395	-2.18423271179199	-2.34115600585938	-2.22264957427979	-1.49940776824951					1	1	33.982	0	2.3587	23539000	2	2942400	1.4495944358857	0.0581555	-0.889445209503174	Q9CX30	Q9CX30	Protein YIF1B	Yif1b
-0.206136703491211	-1.13256454467773	-0.0421905517578125	-1.25210285186768	-0.531824111938477	-1.04476737976074	-0.529439926147461	-1.28859996795654	-1.35908126831055				+	3	3	147.59	0	5.0661	215980000	4	3130200	3.720538307268	0.0309828	0.888025379180908	Q8CIH5	Q8CIH5	1-phosphatidylinositol 4,5-bisphosphate phosphodiesterase gamma-2	Plcg2
-2.31498336791992	-3.36167335510254	-2.8221492767334	-3.91514205932617	-3.02840995788574	-3.25268459320068	-3.25131797790527	-3.0786714553833	-5.0825023651123					1	1	48.58	0.0011691	1.1464	15854000	1	660560	1.04840547016524	0.0737093	0.883919620513916	Q8K1J5	Q8K1J5	Protein SDE2 homolog	Sde2
1.26640701293945	-0.120058059692383	0.745944976806641	-0.190972328186035	0.484916687011719	0.0448875427246094	0.568544387817383	0.052769660949707	-0.363739967346191				+	2	2	46.719	0	21.77	8275200	3	551680	2.78966289358512	0.0391822	0.881875896453857	P59017	P59017	Bcl-2-like protein 13	Bcl2l13
0.2855224609375	1.68048286437988	0.221481323242188	1.88320064544678	0.231740951538086	0.69537353515625	0.457603454589844	0.398173332214355	1.24344921112061					3	3	49.694	0	2.1478	35805000	4	1627500	1.5268704653667	0.057587	-0.88104887008667	Q8C1B7	Q8C1B7	Septin-11	2011-09-01
-2.87200355529785	-4.23032665252686	-3.30226898193359	-4.24468898773193	-3.92381763458252	-3.39298725128174	-3.54178714752197	-3.81378555297852	-5.77282524108887					2	2	78.025	0	59.738	1418900	3	47296	0.925851930602975	0.0808862	0.880953407287597	Q9CYA6	Q9CYA6	Zinc finger CCHC domain-containing protein 8	Zcchc8
0.831541061401367	-0.362604141235352	0.576078414916992	-0.47173023223877	0.649517059326172	-0.544956207275391	0.155796051025391	-0.539303779602051	0.280047416687012				+	1	1	162.27	0.0011628	1.1269	46237000	2	700560	2.32379355709397	0.044202	0.880942535400391	Q4LDD4	Q4LDD4	Arf-GAP with Rho-GAP domain, ANK repeat and PH domain-containing protein 1	Arap1
0.307886123657227	1.81476402282715	0.545459747314453	1.92459583282471	1.19101142883301	1.23239135742188	1.02500152587891	1.19391536712646	2.07007312774658					4	4	121.04	0	28.048	137170000	9	4286700	1.82883634726145	0.0506667	-0.879808235168457	Q9Z1R2	Q9Z1R2	Large proline-rich protein BAG6	Bag6
-0.297487258911133	0.98846435546875	-0.201370239257813	1.2048921585083	0.325717926025391	0.754203796386719	0.000436782836914063	0.500521659851074	0.733376502990723				+	3	3	61.211	0	56.35	26207000	5	935960	2.71894082607108	0.0408467	-0.879467391967773	Q9D0R4	Q9D0R4	Probable ATP-dependent RNA helicase DDX56	Ddx56
-4.00213432312012	-5.77681827545166	-4.45192909240723	-4.92829036712646	-4.02782535552979	-4.65579891204834	-4.45628833770752	-6.27469730377197	-3.92227602005005					1	1	12.325	0	179.48	131840000	4	65922000	0.947344714875026	0.0802053	0.877031898498535	Q60876	Q60876	Eukaryotic translation initiation factor 4E-binding protein 1	Eif4ebp1
1.32711219787598	2.59657669067383	1.52695465087891	2.49328136444092	1.55793571472168	2.03787612915039	1.86336517333984	2.54292964935303	2.546462059021				+	5	5	34.357	0	2.5732	440610000	5	22030000	3.16266621984693	0.0370687	-0.87458324432373	Q9CVB6	Q9CVB6	Actin-related protein 2/3 complex subunit 2	Arpc2
5.36020851135254	3.55202102661133	4.86182403564453	3.38733577728271	4.98400688171387	4.50028228759766	4.52710914611816	4.63615322113037	4.21875286102295					11	11	13.92	0	80.941	14538000000	21	2076900000	1.52154814621825	0.0585493	0.874378108978272	Q8CGP1;P10853;Q8CGP2;Q8CGP0;Q9D2U9;Q64524;P70696	Q8CGP1;P10853;Q8CGP2;Q8CGP0;Q9D2U9;Q64524;P70696	Histone H2B type 1-K;Histone H2B type 1-F/J/L;Histone H2B type 1-P;Histone H2B type 3-B;Histone H2B type 3-A;Histone H2B type 2-E;Histone H2B type 1-A	Hist1h2bk;Hist1h2bf;Hist1h2bp;Hist3h2bb;Hist3h2ba;Hist2h2be;Hist1h2ba
1.23765182495117	-0.862495422363281	0.267345428466797	-0.778475761413574	0.393257141113281	0.184715270996094	0.928493499755859	0.620326042175293	-0.000206947326660156					1	1	88.188	0.00043141	1.6557	0	1	0	1.25786891407656	0.0664951	0.873914337158203	Q587J6	Q587J6	LINE-1 type transposase domain-containing protein 1	L1td1
2.62072563171387	1.57548332214355	2.67170715332031	1.38827037811279	2.50094795227051	1.77709007263184	2.50409698486328	2.36893558502197	1.39466381072998				+	7	7	69.05	0	162.97	529130000	12	14301000	2.37994748163154	0.0448027	0.873480796813965	P24527	P24527	Leukotriene A-4 hydrolase	Lta4h
4.03251266479492	3.23651885986328	3.95548248291016	2.82573795318604	4.04384422302246	3.3214168548584	4.16392135620117	3.45156383514404	3.04736804962158				+	12	12	29.095	0	129.35	2729600000	14	209970000	3.56458083153277	0.033712	0.87241907119751	P28293	P28293	Cathepsin G	Ctsg
6.8648681640625	5.60918617248535	6.97963905334473	5.32355785369873	6.89967155456543	6.34504890441895	6.82756423950195	6.92625522613525	5.90031337738037					30	30	70.87	0	323.31	23083000000	70	699470000	1.52165001227593	0.0587268	0.872063446044922	P63017	P63017	Heat shock cognate 71 kDa protein	Hspa8
-2.18883323669434	-0.907039642333984	-1.93399429321289	-0.530697822570801	-1.61789894104004	-1.2632999420166	-1.74834251403809	-1.65642833709717	-0.647124290466309					1	1	42.435	0.0078285	0.66494	12014000	1	572090	1.92586013426166	0.0505433	-0.871349239349365	Q9JIF0	Q9JIF0	Protein arginine N-methyltransferase 1	Prmt1
-2.29280853271484	-0.704265594482422	-2.01785850524902	-0.640141487121582	-1.62727928161621	-1.06369400024414	-1.43958854675293	-0.915547370910645	-1.54605770111084				+	1	1	32.928	0	5.3415	19007000	2	1583900	1.99713636847397	0.049617	-0.870442485809326	P14901	P14901	Heme oxygenase 1	Hmox1
0.420703887939453	-0.885599136352539	0.401121139526367	-1.05735301971436	-0.240283966064453	-0.22381591796875	0.0230159759521484	-0.242316246032715	-1.18670177459717					2	1	20.828	0	286.22	391630000	7	39163000	1.83247516732986	0.0513811	0.870296478271484	P55821	P55821	Stathmin-2	Stmn2
4.17737770080566	3.01589584350586	3.89970016479492	2.93604373931885	3.88544082641602	3.05489540100098	3.93685913085938	3.48649883270264	3.02958583831787				+	13	13	37.387	0	63.717	1660700000	15	97689000	3.64189464219572	0.0336867	0.870260524749756	Q93092	Q93092	Transaldolase	Taldo1
0.537397384643555	-0.542762756347656	0.587440490722656	-1.16196537017822	0.410026550292969	0.0247783660888672	0.434371948242188	0.278826713562012	-0.484051704406738					3	3	84.755	0	4.0578	176670000	4	7681400	1.72787484814582	0.0540223	0.86934404373169	Q571I9	Q571I9	Aldehyde dehydrogenase family 16 member A1	Aldh16a1
-2.05156326293945	-3.31777191162109	-2.26897621154785	-4.14604377746582	-2.46302795410156	-2.59677696228027	-2.07669830322266	-1.97698879241943	-3.36953830718994					1	1	55.028	0	3.5415	36360000	2	1454400	1.08574319075643	0.0742078	0.866357517242432	Q11136	Q11136	Xaa-Pro dipeptidase	Pepd
1.04798889160156	0.0832004547119141	1.02619743347168	-0.110468864440918	0.746591567993164	0.353328704833984	0.576240539550781	0.125432014465332	-0.531308174133301				+	7	7	18.963	0	323.31	231650000	5	23165000	2.51023184840122	0.0443356	0.865217781066895	Q6P8I4	Q6P8I4	PEST proteolytic signal-containing nuclear protein	Pcnp
-0.0909938812255859	-1.23659515380859	-0.170392990112305	-1.61518573760986	-0.250789642333984	-0.660236358642578	-0.222648620605469	0.0343523025512695	-1.76673126220703					4	4	41.608	0	156.72	38446000	4	2746100	1.25657589506149	0.0678199	0.865172958374024	Q8K352	Q8K352	SAM and SH3 domain-containing protein 3	Sash3
2.32496070861816	0.954196929931641	2.28963279724121	0.509060859680176	1.96509552001953	1.62982368469238	1.7396068572998	1.27535152435303	1.71512508392334					2	2	36.983	0	3.0139	329350000	3	20584000	1.74640299072699	0.0545706	0.863112354278564	P63087	P63087	Serine/threonine-protein phosphatase PP1-gamma catalytic subunit	Ppp1cc
5.55058860778809	4.38066864013672	5.68034934997559	3.83987712860107	5.78706741333008	5.24497413635254	5.71232414245605	5.80997562408447	4.84262180328369					12	12	28.832	0	78.013	3668900000	30	282220000	1.20384040448853	0.0704308	0.858958911895752	Q9DBJ1;O70250	Q9DBJ1	Phosphoglycerate mutase 1	Pgam1
2.92537879943848	1.82121276855469	2.37023735046387	1.22465229034424	2.26397705078125	1.30954551696777	1.95958518981934	1.90733242034912	1.34246158599854					2	2	26.372	0	1.8235	522860000	2	40220000	2.05102039530198	0.0506066	0.858753681182861	O09061	O09061	Proteasome subunit beta type-1	Psmb1
-3.54449653625488	-4.08240413665771	-2.95295143127441	-4.03453731536865	-3.23136329650879	-4.60289669036865	-3.57666301727295	-4.38158893585205	-3.81769371032715				+	1	1	108.85	0.0049982	0.80721	0	1	0	2.40872474953234	0.0463003	0.857455587387085	P54761	P54761	Ephrin type-B receptor 4	Ephb4
0.971303939819336	0.374656677246094	1.29267311096191	-0.312718391418457	1.36974906921387	1.15983390808105	0.844196319580078	0.662259101867676	-0.571684837341309					1	1	61.23	0.00082305	1.3988	304400000	2	9819500	1.2479363369328	0.0691521	0.857011318206787	Q2YDW2	Q2YDW2	Protein misato homolog 1	Msto1
-2.40991973876953	-0.699165344238281	-2.17984199523926	-0.516158103942871	-1.46123313903809	-1.93167495727539	-1.76210975646973	-1.43683910369873	-0.899495124816895					1	1	128.92	0	3.5215	32160000	1	656330	1.36220388276549	0.0660049	-0.856609630584717	Q6P1G0	Q6P1G0	HEAT repeat-containing protein 6	Heatr6
-2.36832618713379	-3.36533546447754	-2.96441459655762	-3.90560340881348	-2.8209228515625	-3.15210437774658	-2.9292163848877	-3.0894021987915	-4.61660671234131					2	2	54.381	0	85.96	3187400	2	144880	1.36707631207735	0.0660196	0.855090427398681	O35280	O35280	Serine/threonine-protein kinase Chk1	Chek1
7.28310394287109	5.96037101745605	7.22527122497559	5.40020275115967	7.18861961364746	6.67828559875488	7.00155067443848	7.44553279876709	6.11573505401611					32	32	41.736	0	323.31	23514000000	130	1175700000	1.16387971610214	0.0731062	0.854610919952393	P60710;Q8BFZ3	P60710	Actin, cytoplasmic 1;Actin, cytoplasmic 1, N-terminally processed	Actb
2.74257469177246	1.67391967773438	2.6456413269043	0.707005500793457	2.95294570922852	2.57990646362305	2.81427574157715	3.20303821563721	1.52361583709717					5	5	46.109	0	24.938	635910000	7	33469000	0.887845061350208	0.0900076	0.851362228393555	P27659	P27659	60S ribosomal protein L3	Rpl3
-5.42316722869873	-6.2041654586792	-5.96536922454834	-5.79946231842041	-6.52240180969238	-4.884765625	-5.94372653961182	-4.85970878601074	-3.81891083717346					1	1	122.79	0	23.974	6212200	2	112950	0.854200371615248	0.0937952	-0.850263595581055	Q8K298	Q8K298	Actin-binding protein anillin	Anln
-1.25954055786133	-2.3671703338623	-1.32023429870605	-2.50013732910156	-1.5751895904541	-1.90726280212402	-1.52868843078613	-1.62642574310303	-2.95351028442383					4	4	54.27	0	2.6522	64459000	3	3791700	1.77981053542915	0.0566339	0.849988079071045	Q9Z0H4	Q9Z0H4	CUGBP Elav-like family member 2	Celf2
-1.22016906738281	-2.18343734741211	-1.26418304443359	-2.27706623077393	-1.24295997619629	-2.52885150909424	-1.61165237426758	-1.84474849700928	-2.08119487762451				+	1	1	93.496	0.00080873	1.3079	41905000	1	1351800	3.09018188823564	0.0421352	0.848318576812744	P52633	P52633	Signal transducer and transcription activator 6	Stat6
6.24189758300781	4.74263954162598	5.8389835357666	4.11728763580322	5.71276473999023	5.57742691040039	5.49217224121094	5.78120517730713	4.64815998077393					8	8	24.604	0	226.61	5189700000	16	648710000	1.22883209809086	0.0715586	0.848110675811768	Q6ZWV3;P86048	Q6ZWV3;P86048	60S ribosomal protein L10;60S ribosomal protein L10-like	Rpl10;Rpl10l
4.42479705810547	3.29096031188965	4.23655700683594	2.88450145721436	3.82258796691895	3.80004119873047	3.82174110412598	4.0862455368042	2.08575534820557					10	10	33.377	0	24.833	3334800000	14	370540000	1.07265229735938	0.0778174	0.846920013427734	Q9EQU5	Q9EQU5	Protein SET	Set
-0.000501632690429688	1.37723541259766	0.170692443847656	1.2663049697876	0.997440338134766	1.29657554626465	0.62952995300293	0.760802268981934	1.77004909515381					3	3	42.516	0	6.498	116330000	2	6842900	1.78128598222562	0.0574309	-0.844903182983398	Q99JX4	Q99JX4	Eukaryotic translation initiation factor 3 subunit M	Eif3m
3.1756420135498	2.17741203308105	2.8743782043457	1.65601253509521	2.87597465515137	2.55897521972656	2.80057525634766	2.92500591278076	1.12007617950439					4	4	12.784	0	28.571	3123900000	15	520660000	1.24531348695454	0.0715067	0.844146156311035	P62889	P62889	60S ribosomal protein L30	Rpl30
-2.21515083312988	-3.01874542236328	-2.0246524810791	-3.26927471160889	-2.28719902038574	-2.51659107208252	-2.51114654541016	-2.91402053833008	-3.79977607727051					2	2	128.43	0	2.9166	32228000	3	537140	1.87897358625835	0.0552376	0.844144344329834	Q6ZQB6	Q6ZQB6	Inositol hexakisphosphate and diphosphoinositol-pentakisphosphate kinase 2	Ppip5k2
3.27007865905762	2.43900108337402	3.33988380432129	2.20293712615967	3.23134231567383	2.69540023803711	2.9835376739502	3.09319019317627	1.38168048858643					7	7	12.259	0	13.11	2931000000	11	586190000	1.41569055426067	0.0663747	0.843768787384033	P84089	P84089	Enhancer of rudimentary homolog	Erh
-5.70019817352295	-4.36713981628418	-5.64120101928711	-4.00905418395996	-4.99678230285645	-4.80879783630371	-5.08220386505127	-4.87787914276123	-4.4945240020752					1	1	37.821	0.00078401	1.1683	1799900	1	105870	2.00453275077031	0.0531638	-0.843617343902588	Q61880	Q61880	Meiotic recombination protein DMC1/LIM15 homolog	Dmc1
6.26677513122559	5.08245277404785	5.93008422851563	5.08892917633057	5.81424522399902	5.36695289611816	5.40401268005371	5.63025379180908	3.88559627532959					14	14	33.509	0	18.443	5458300000	36	389880000	1.2327300608494	0.0724286	0.842942333221435	P47911	P47911	60S ribosomal protein L6	Rpl6
-2.53135299682617	-1.57578659057617	-2.83318328857422	-1.08968448638916	-2.55767822265625	-2.12311363220215	-2.3605785369873	-2.08410358428955	-1.76648426055908					1	1	33.429	0.000815	1.3577	15606000	2	866980	2.08698845250471	0.0513829	-0.842863750457764	Q8WTY4	Q8WTY4	Anamorsin	Ciapin1
1.22294807434082	2.7834644317627	1.6070671081543	2.93906497955322	1.91055107116699	2.10144805908203	1.90912246704102	1.63089656829834	3.06456089019775					6	6	16.367	0	48.036	702440000	10	70244000	1.35991079198902	0.0678411	-0.841464805603027	Q9D2M8	Q9D2M8	Ubiquitin-conjugating enzyme E2 variant 2	Ube2v2
-2.6617317199707	-3.93490409851074	-2.90142059326172	-3.83355712890625	-3.03948402404785	-3.53566074371338	-3.64220237731934	-3.56990146636963	-4.62185192108154					3	3	80.581	0	14.124	14179000	3	363550	1.64357143867919	0.0612072	0.837965393066406	Q91YK2	Q91YK2	Ribosomal RNA processing protein 1 homolog B	Rrp1b
-6.21297454833984	-4.68925952911377	-5.92179298400879	-3.91046690940857	-5.74553298950195	-6.05249786376953	-7.44919872283936	-7.02746200561523	-5.79385566711426					1	1	33.346	0.0068729	0.68767	0	1	0	0.56522528154591	0.129739	-0.837666416168213	Q8C790	Q8C790	Protein FAM221A	Fam221a
0.271976470947266	-0.959558486938477	0.151086807250977	-1.01873111724854	0.155460357666016	-0.655914306640625	-0.110555648803711	-0.52170467376709	-0.443781852722168				+	1	1	5.8378	0.0043526	0.85401	169110000	2	56371000	3.09809531654201	0.0441944	0.836930084228516	P56382	P56382	ATP synthase subunit epsilon, mitochondrial	Atp5e
1.00087738037109	-0.543113708496094	0.850725173950195	-0.269089698791504	0.654596328735352	0.229223251342773	0.723125457763672	0.701363563537598	-0.250325202941895					5	5	24.043	0	54.307	43984000	6	3383400	1.83597117895546	0.058246	0.833719444274902	Q9CYZ2	Q9CYZ2	Tumor protein D54	Tpd52l2
1.39608192443848	2.54356384277344	1.63893890380859	2.78999042510986	2.14147758483887	2.39871025085449	2.16013145446777	2.62656879425049	2.97949504852295					5	5	59.406	0	119.33	234590000	6	9774400	2.3583424731297	0.0505181	-0.833508205413819	Q8VH51	Q8VH51	RNA-binding protein 39	Rbm39
-5.72639179229736	-5.56613254547119	-6.32448101043701	-4.70336389541626	-5.87548828125	-5.6086893081665	-5.46673965454102	-4.72969722747803	-4.4674072265625					1	1	69.948	0	3.8202	0	1	0	1.49063021301238	0.0662298	-0.833217144012451	Q9D2L9	Q9D2L9	Protein FAM111A	Fam111a
2.09255218505859	1.54093360900879	2.43433570861816	1.37557315826416	2.27509307861328	1.64558410644531	1.87447357177734	1.69226169586182	0.440430641174316					4	4	105.84	0	10.419	283690000	8	6597400	1.66157789499852	0.0615013	0.830156993865967	Q8CGK3	Q8CGK3	Lon protease homolog, mitochondrial	Lonp1
-1.19444847106934	-2.37246990203857	-1.17608451843262	-2.46014976501465	-1.45675468444824	-1.71325874328613	-1.52940940856934	-2.01122570037842	-2.28929996490479				+	2	2	23.192	0	32.518	13677000	3	1519700	2.69207874746087	0.047375	0.830106544494629	Q9R0X0	Q9R0X0	Mediator of RNA polymerase II transcription subunit 20	Med20
2.4093189239502	3.31400680541992	2.30258941650391	3.75600147247314	2.73467445373535	3.04527282714844	2.29864692687988	2.7102746963501	3.50592136383057					5	5	20.767	0	15.504	149610000	8	13601000	2.11423589839929	0.0536901	-0.8299880027771	Q9QXT0	Q9QXT0	Protein canopy homolog 2	Cnpy2
3.2230281829834	4.25833511352539	3.37756538391113	4.34138774871826	3.59213256835938	4.3195972442627	4.01048469543457	4.3071756362915	4.67294597625732				+	8	8	24.423	0	14.625	1269400000	15	115400000	2.71302434059318	0.0474232	-0.829085636138916	P62827;Q61820	P62827	GTP-binding nuclear protein Ran	Ran
-6.71178817749023	-6.77794361114502	-6.42454147338867	-3.38995766639709	-7.06984424591064	-5.5440092086792	-6.05124282836914	-6.27803230285645	-6.69144344329834					2	1	42.63	0	3.5838	0	1	0	0.527596845114674	0.138204	-0.828076934814453	O35730	O35730	E3 ubiquitin-protein ligase RING1	Ring1
4.30241584777832	3.08668327331543	4.1756706237793	3.03704929351807	3.64034843444824	3.61911964416504	4.14358139038086	3.04064083099365	3.40868282318115				+	2	2	123.12	0	2.9815	868380000	9	17368000	2.53924400872629	0.0493333	0.827068901062012	B2RUP2	B2RUP2	Protein unc-13 homolog D	Unc13d
-2.42864036560059	-3.60884952545166	-2.85090065002441	-3.57029819488525	-3.33948135375977	-3.7787561416626	-3.30867195129395	-3.25107669830322	-4.82221508026123					1	1	76.166	0.00079872	1.2355	26082000	2	966010	1.26133030898863	0.0741771	0.824315547943115	Q9CWW7	Q9CWW7	CXXC-type zinc finger protein 1	Cxxc1
-2.2405948638916	-0.762214660644531	-2.09113311767578	-0.698349952697754	-1.8427848815918	-1.45301818847656	-1.73706245422363	-1.76898288726807	-1.08772087097168					2	2	39.599	0	36.719	11882000	3	660100	1.8602755963513	0.0589948	-0.823836517333984	Q8C6E0	Q8C6E0	Cilia- and flagella-associated protein 36	Cfap36
-0.562211990356445	0.450588226318359	-0.643129348754883	0.0525712966918945	-0.299093246459961	0.691633224487305	-0.0384159088134766	0.42540454864502	0.562687873840332				+	3	3	10.425	0	240.34	124180000	7	31045000	2.71227557718145	0.0480864	-0.822289657592773	Q9JLR9	Q9JLR9	HIG1 domain family member 1A, mitochondrial	Higd1a
2.8139533996582	1.83319473266602	2.71155548095703	1.52657413482666	2.34783744812012	1.94614028930664	2.33572006225586	1.86914348602295	1.47539234161377				+	6	6	36.46	0	6.8772	409960000	10	21577000	2.97949275882831	0.0464487	0.822177600860596	Q9QZD9	Q9QZD9	Eukaryotic translation initiation factor 3 subunit I	Eif3i
-1.75340843200684	-0.838354110717773	-1.38377952575684	-0.143799781799316	-1.23086738586426	-0.622306823730469	-1.16058540344238	-0.684510231018066	-0.512547492980957				+	1	1	45.437	0.0008107	1.3242	11547000	3	607740	2.63970662488315	0.049092	-0.821856498718262	Q9WUQ2	Q9WUQ2	Prolactin regulatory element-binding protein	Preb
-2.84498405456543	-3.83065319061279	-3.37993621826172	-5.50684547424316	-3.61213111877441	-3.09931087493896	-3.31802177429199	-3.61889839172363	-4.48841762542725					1	1	138.76	0	2.7942	4765700	1	82168	0.858192127399886	0.100201	0.820056819915772	Q6PIJ4	Q6PIJ4	Nuclear factor related to kappa-B-binding protein	Nfrkb
-3.05692863464355	-3.66749477386475	-3.12550163269043	-3.45967864990234	-2.6502571105957	-2.90277862548828	-3.00094032287598	-2.73450183868408	-6.12764739990234					1	1	28.38	0	13.29	7943900	2	992990	0.553173248463121	0.136039	0.820013332366943	Q9CX11	Q9CX11	rRNA-processing protein UTP23 homolog	Utp23
-3.31254959106445	-2.24929904937744	-3.26936149597168	-2.27229499816895	-3.25924491882324	-2.52550601959229	-3.20156478881836	-2.26123332977295	-2.89561557769775				+	1	1	63.299	0	2.9057	6280200	1	196260	3.15049188624295	0.0455294	-0.819890403747559	Q8CI51	Q8CI51	PDZ and LIM domain protein 5	Pdlim5
0.523502349853516	-0.514572143554688	0.776279449462891	-0.687125205993652	0.862218856811523	0.466209411621094	0.324298858642578	0.124836921691895	-0.379019737243652					3	3	89.518	0	3.5665	102760000	3	2186400	1.75245657022276	0.0615758	0.819509029388428	Q8JZQ2	Q8JZQ2	AFG3-like protein 2	Afg3l2
-2.50690460205078	-2.96623611450195	-1.97916221618652	-2.83392333984375	-1.87420845031738	-2.28124618530273	-2.40341758728027	-2.7273006439209	-4.24280261993408					1	1	121.47	0	41.566	12499000	3	223190	1.10780773760041	0.0822133	0.819378566741944	Q6NVF4	Q6NVF4	DNA helicase B	Helb
-1.42385292053223	-0.168514251708984	-1.31110763549805	-0.118451118469238	-0.805097579956055	-0.561208724975586	-0.937416076660156	-0.750130653381348	0.082554817199707					2	2	17.595	0	14.146	74914000	2	6810400	2.15655828611182	0.0554945	-0.816218566894531	O55128	O55128	Histone deacetylase complex subunit SAP18	Sap18
3.74646759033203	2.44875526428223	3.53059196472168	2.45055675506592	3.27426719665527	2.72654724121094	3.06855773925781	2.99184322357178	2.33225154876709					16	16	161.93	0	7.3548	1328300000	18	22903000	2.46885544140161	0.051526	0.814980316162109	P23116	P23116	Eukaryotic translation initiation factor 3 subunit A	Eif3a
3.31551742553711	4.1328296661377	3.1867561340332	4.15603351593018	3.27192497253418	4.08922958374023	3.3243408203125	4.37168025970459	3.69531345367432				+	5	5	14.09	0	176.11	1501600000	14	300330000	3.42814164193776	0.0446533	-0.814382457733155	P0CW03;P0CW02	P0CW03;P0CW02	Lymphocyte antigen 6C2;Lymphocyte antigen 6C1	Ly6c2;Ly6c1
-0.568931579589844	0.861537933349609	-0.406295776367188	1.40539455413818	-0.0655841827392578	0.0444507598876953	0.0753383636474609	-0.343417167663574	0.896101951599121					18	1	42.051	0	4.0701	23255000	4	1162800	1.15300056644823	0.0808961	-0.814181900024414	P68134;P68033;P63268;P62737	P68134;P68033;P63268;P62737	Actin, alpha skeletal muscle;Actin, alpha cardiac muscle 1;Actin, gamma-enteric smooth muscle;Actin, aortic smooth muscle	Acta1;Actc1;Actg2;Acta2
-4.91472625732422	-3.67618083953857	-4.40693378448486	-3.19831085205078	-3.67923927307129	-4.28490734100342	-3.92600250244141	-3.58145427703857	-2.35982608795166					1	1	58.563	0.010017	0.60772	0	1	0	0.988670042434767	0.0920989	-0.811589574813843	Q8C0G2	Q8C0G2	TRAF3-interacting JNK-activating modulator	Traf3ip3
2.48112869262695	1.22579193115234	2.34043312072754	1.21020030975342	2.07468223571777	1.28824806213379	1.91564559936523	1.83641147613525	1.39635753631592					12	12	54.54	0	102.33	2386800000	14	113660000	2.654796980265	0.0504332	0.81157054901123	Q99K48	Q99K48	Non-POU domain-containing octamer-binding protein	Nono
-2.31205177307129	-2.36757564544678	-1.96992111206055	-2.30899620056152	-2.18270492553711	-3.34593391418457	-2.25232887268066	-3.81790924072266	-3.11279964447021					1	1	7.4043	0	46.579	161640000	5	40409000	1.33792568022686	0.0740522	0.811391258239746	Q99M08	Q99M08	Uncharacterized protein C4orf3 homolog
1.1555118560791	-0.297260284423828	0.787790298461914	-0.433600425720215	0.46711540222168	0.11192512512207	0.531021118164063	0.259295463562012	-0.0187711715698242					2	2	58.951	0	9.6071	187800000	3	7825200	2.31774968347156	0.0540501	0.811041927337646	Q9WV80	Q9WV80	Sorting nexin-1	Snx1
-2.03656005859375	-2.77857208251953	-1.81189918518066	-2.96253681182861	-2.486572265625	-3.20178127288818	-2.40738677978516	-2.73464584350586	-3.30452346801758					3	2	180.53	0.0043165	0.82705	8540800	1	102900	2.44196663498673	0.0522606	0.810807323455811	Q3UQ44	Q3UQ44	Ras GTPase-activating-like protein IQGAP2	Iqgap2
0.330806732177734	-0.596923828125	-0.0291194915771484	-0.271985054016113	0.39002799987793	-0.129636764526367	-0.948455810546875	-1.92815113067627	-1.44141578674316					2	2	105.49	0.0036643	0.88963	105550000	2	1954600	0.869545207625279	0.101627	0.809437370300293	Q3UTQ8	Q3UTQ8	Cyclin-dependent kinase-like 5	Cdkl5
2.66860580444336	1.53165817260742	2.50825691223145	1.30782794952393	2.2605152130127	2.01621627807617	2.11194610595703	1.94030094146729	1.09434604644775					5	5	30.891	0	2.2093	552300000	5	69038000	2.01724032770342	0.0590842	0.809261131286621	O35326	O35326	Serine/arginine-rich splicing factor 5	Srsf5
-4.50286102294922	-3.21916198730469	-4.41433620452881	-2.58118534088135	-3.94122791290283	-3.65265941619873	-3.77720642089844	-4.34652233123779	-2.95785140991211					1	1	20.348	0.00081833	1.3788	75345000	1	7534500	1.1544634391856	0.0821804	-0.807431793212891	Q8VE22	Q8VE22	28S ribosomal protein S23, mitochondrial	Mrps23
2.27257347106934	3.32626533508301	2.42672157287598	3.59079647064209	2.61334419250488	2.97963714599609	2.58125495910645	2.9340238571167	3.57344913482666					7	7	293.02	0	16.864	314640000	12	1918500	2.63157460929673	0.051137	-0.80736083984375	E9PVA8	E9PVA8		Gcn1l1
-3.32997894287109	-2.09541320800781	-3.15785980224609	-2.54306221008301	-3.19503402709961	-2.7460880279541	-3.3668327331543	-2.99333572387695	-1.89769840240479					1	1	16.795	0.00079397	1.217	83038000	3	11863000	1.96936727079169	0.0606026	-0.807306861877442	Q9DAC7	Q9DAC7	Tetratricopeptide repeat protein 32	Ttc32
-4.18580436706543	-5.42095470428467	-4.33262157440186	-4.80713176727295	-4.85658168792725	-5.65303993225098	-4.94545650482178	-4.89037036895752	-6.16425800323486					1	1	43.272	0.0059775	0.74533	20255000	1	843960	1.35654283687133	0.0742213	0.807034921646118	Q9DAZ9	Q9DAZ9	Abscission/NoCut checkpoint regulator	Zfyve19
0.788688659667969	1.87807273864746	0.588588714599609	2.0571928024292	0.795743942260742	1.26215934753418	1.1093921661377	0.920247077941895	2.015305519104					5	5	106.98	0	71.775	140670000	8	3197100	1.66230047941567	0.0666538	-0.805992126464844	Q9Z1Z0	Q9Z1Z0	General vesicular transport factor p115	Uso1
2.00657081604004	0.676563262939453	1.87866592407227	0.335335731506348	1.55239295959473	1.32350921630859	1.78963279724121	1.7102746963501	0.960558891296387					4	4	34.322	0	323.31	117400000	3	9783400	1.59035606560489	0.0677483	0.805567264556885	Q8BJU0	Q8BJU0	Small glutamine-rich tetratricopeptide repeat-containing protein alpha	Sgta
0.876714706420898	1.96281051635742	0.963747024536133	1.80186557769775	1.12413215637207	2.5476245880127	1.07987213134766	2.18414783477783	0.582335472106934					4	4	26.585	0	323.31	97168000	9	10796000	1.14089882039683	0.0835556	-0.804640293121338	Q9CY57	Q9CY57	Chromatin target of PRMT1 protein	Chtop
2.28955459594727	1.20467376708984	2.16711807250977	1.20548725128174	2.21422576904297	1.33379364013672	1.82559204101563	1.4916524887085	1.36355304718018				+	1	1	36.934	0	30.837	234570000	2	11728000	3.82067323169811	0.0443265	0.804290580749512	Q8CB96	Q8CB96	Ras association domain-containing protein 4	Rassf4
-1.59321403503418	-2.50040817260742	-1.50477600097656	-2.03513431549072	-1.77699661254883	-2.38346672058105	-1.50445938110352	-2.37291049957275	-2.70175647735596				+	1	1	18.757	0	3.8501	1106800000	2	110680000	3.24048173022061	0.0474214	0.803873729705811	O70492	O70492	Sorting nexin-3	Snx3
1.59977149963379	2.65146064758301	1.52570915222168	2.87996578216553	1.78614234924316	2.06645584106445	1.94062995910645	2.11922168731689	2.86498165130615					5	5	105.73	0	29.745	326070000	7	6937700	2.11048514820294	0.0586032	-0.803353881835938	Q3TXS7	Q3TXS7	26S proteasome non-ATPase regulatory subunit 1	Psmd1
0.0744400024414063	-1.10908699035645	0.21954345703125	-1.09127140045166	-0.0719738006591797	-0.777242660522461	-0.0365371704101563	-0.076146125793457	-0.725888252258301					2	2	31.172	0	10.789	34488000	4	2299200	2.08634464360875	0.0588512	0.802295207977295	P24668	P24668	Cation-dependent mannose-6-phosphate receptor	M6pr
2.36078834533691	1.42156791687012	2.2745304107666	1.18610095977783	2.31108665466309	1.95259666442871	2.01612854003906	1.56178951263428	1.07613086700439					3	3	20.524	0	5.1668	504960000	5	50496000	2.43514342548367	0.0543667	0.80099630355835	Q9JM76	Q9JM76	Actin-related protein 2/3 complex subunit 3	Arpc3
-1.70034599304199	-0.46644401550293	-1.42802619934082	-0.0909795761108398	-1.11706924438477	-0.799478530883789	-1.21896362304688	-1.02422618865967	-0.446179389953613					2	2	90.927	0	8.9979	24269000	3	674150	2.13779999095	0.0585224	-0.800639724731445	Q9EQ32	Q9EQ32	Phosphoinositide 3-kinase adapter protein 1	Pik3ap1
-4.49260234832764	-3.0414571762085	-4.16866588592529	-3.25717544555664	-4.1358470916748	-4.17392349243164	-4.18616104125977	-4.10055446624756	-2.6644926071167					1	1	33.859	0	3.8932	0	1	0	1.26885767463212	0.0789669	-0.798298454284668	Q9D0C1	Q9D0C1	E3 ubiquitin-protein ligase RNF115	Rnf115
3.74870872497559	4.90654945373535	4.33073616027832	5.27237224578857	5.17303657531738	5.46662712097168	4.87601852416992	5.19857501983643	5.80666255950928					12	12	54.24	0	122.45	2034600000	24	107080000	1.36565943760657	0.0756162	-0.798032283782959	P49710	P49710	Hematopoietic lineage cell-specific protein	Hcls1
-0.326042175292969	-1.51746940612793	-0.329452514648438	-1.1686372756958	-0.468833923339844	-1.31219291687012	-0.601388931274414	-0.988421440124512	-1.15978336334229				+	2	2	58.886	0.00080354	1.2729	37377000	2	1699000	3.63419307433549	0.0461818	0.797871494293213	Q8C166	Q8C166	Copine-1	Cpne1
2.41570472717285	1.55066299438477	2.47402000427246	1.10926342010498	2.14733505249023	1.59750366210938	1.9140453338623	1.57021617889404	1.37254619598389					6	6	43.688	0	10.671	628800000	11	34933000	2.89428514461002	0.0506982	0.797737789154053	Q3THS6	Q3THS6	S-adenosylmethionine synthase isoform type-2	Mat2a
0.663923263549805	-0.179470062255859	0.623844146728516	-0.938200950622559	0.457775115966797	0.0250606536865234	0.559253692626953	0.725090980529785	-0.740059852600098					8	6	28.302	0	27.306	141890000	9	8868000	1.30312700510032	0.0776868	0.797714900970459	P61982	P61982	14-3-3 protein gamma;14-3-3 protein gamma, N-terminally processed	Ywhag
2.22498893737793	3.17487716674805	2.34817695617676	3.81682300567627	2.52740859985352	2.70502090454102	2.74349594116211	2.95034694671631	3.64393901824951					4	4	32.351	0	11.277	289780000	7	17046000	1.76826906203876	0.0661659	-0.797183799743652	Q60932	Q60932	Voltage-dependent anion-selective channel protein 1	Vdac1
-4.1353759765625	-4.29243564605713	-4.2496166229248	-5.82361793518066	-4.01391696929932	-4.00902366638184	-4.13404941558838	-4.03519535064697	-6.49093151092529					1	1	50.327	0.00042662	1.6012	28999000	2	1611000	0.667399372222354	0.124182	0.797001075744629	P11680	P11680	Properdin	Cfp
3.08733749389648	4.35534477233887	3.07965850830078	4.41138553619385	3.51472282409668	4.06034469604492	3.61786460876465	3.64292812347412	4.13737201690674					7	7	41.829	0	22.975	586340000	12	26652000	2.29698910242368	0.0575676	-0.796579170227051	Q8BWT1	Q8BWT1	3-ketoacyl-CoA thiolase, mitochondrial	Acaa2
-1.15081787109375	-2.23324489593506	-1.27157211303711	-1.65523719787598	-1.03944969177246	-1.45492172241211	-1.54644775390625	-1.33126735687256	-3.56831550598145					1	1	9.4186	0.0011565	1.1084	57747000	1	14437000	0.862085077053896	0.103814	0.796525478363037	Q8K199	Q8K199	COX assembly mitochondrial protein 2 homolog	Cmc2
-0.198013305664063	-1.29006004333496	-0.370872497558594	-1.42358493804932	-0.598258972167969	-1.22859764099121	-0.59358024597168	-1.15676021575928	-1.08387279510498				+	1	1	46.297	0	5.7908	84784000	3	6521900	3.8302480468365	0.0454702	0.796393871307373	Q3UPH1	Q3UPH1	Protein PRRC1	Prrc1
1.23354911804199	2.28342247009277	1.56197547912598	2.41829967498779	1.87958717346191	2.27437591552734	1.99049186706543	2.56276988983154	2.75232219696045					7	7	79.381	0	292.2	172800000	5	6171400	2.4817783361136	0.0555945	-0.791837120056152	Q9CW46	Q9CW46	Ribonucleoprotein PTB-binding 1	Raver1
-2.33794784545898	-3.88397312164307	-2.68649291992188	-2.72205257415771	-3.02920722961426	-3.31872272491455	-2.99533843994141	-3.25542068481445	-4.58806610107422					1	1	104.52	0	11.031	34226000	3	900700	1.09723937542265	0.089341	0.79140043258667	P51612	P51612	DNA repair protein complementing XP-C cells homolog	Xpc
0.479375839233398	-0.293928146362305	0.53118896484375	-0.111117362976074	0.675960540771484	0.258491516113281	0.297834396362305	-0.202248573303223	-1.12039375305176					1	1	11.97	0.0019106	1.0717	143360000	2	20480000	1.67944196088961	0.0691481	0.78992919921875	Q9EQS3	Q9EQS3	C-Myc-binding protein	Mycbp
2.38829231262207	1.1628589630127	2.36547470092773	1.09781360626221	2.26871871948242	1.94029426574707	2.31094360351563	2.53864192962646	0.98033618927002					5	5	61.422	0	10.925	883000000	11	27594000	1.26581386719188	0.0811232	0.789368343353271	Q61207	Q61207	Prosaposin	Psap
1.7393856048584	1.12342643737793	1.74483489990234	0.472826957702637	1.6596565246582	1.3820743560791	1.52633285522461	1.43327236175537	-0.0138463973999023					1	1	63.458	0	6.2316	351100000	10	15959000	1.35348547411112	0.0779833	0.788001728057861	P28798	P28798	Granulins;Acrogranin;Granulin-1;Granulin-2;Granulin-3;Granulin-4;Granulin-5;Granulin-6;Granulin-7	Grn
1.94798851013184	0.863494873046875	1.67458152770996	0.359658241271973	1.69354248046875	1.23033714294434	1.51159477233887	1.69315624237061	0.451081275939941					4	4	77.454	0	1.8035	155500000	4	4712300	1.51006389297978	0.073663	0.787381267547607	Q922U1	Q922U1	U4/U6 small nuclear ribonucleoprotein Prp3	Prpf3
3.13794898986816	2.0499267578125	2.88777732849121	2.0062894821167	2.99611282348633	2.29284286499023	2.67092514038086	2.30357265472412	2.02656269073486				+	10	10	43.185	0	155.02	659510000	12	34711000	3.61812467035483	0.0474517	0.787352180480957	Q9DBC7;P12849	Q9DBC7	cAMP-dependent protein kinase type I-alpha regulatory subunit;cAMP-dependent protein kinase type I-alpha regulatory subunit, N-terminally processed	Prkar1a
-1.76619338989258	-2.31072235107422	-1.79811096191406	-2.80074977874756	-1.90121269226074	-2.29516220092773	-1.87190437316895	-2.19991397857666	-3.49662780761719					2	2	52.267	0	39.474	17122000	4	713420	1.60256136945202	0.0714966	0.78627986907959	Q8VE52	Q8VE52	Opioid growth factor receptor-like protein 1	Ogfrl1
2.29618644714355	1.19073677062988	2.09786605834961	0.605069160461426	1.90872955322266	1.79710388183594	1.8961009979248	1.79710674285889	0.932984352111816					3	3	54.272	0	5.5722	226550000	7	10788000	1.57562428072653	0.0725511	0.785120582580567	O08749	O08749	Dihydrolipoyl dehydrogenase, mitochondrial	Dld
-1.79285049438477	-2.71347427368164	-1.88646125793457	-2.84558486938477	-1.97678184509277	-2.67882823944092	-2.13080215454102	-2.5651216506958	-2.85569286346436				+	2	2	41.984	0	14.113	56344000	4	2167100	4.33503778405507	0.0448638	0.785016441345215	Q8K0C9	Q8K0C9	GDP-mannose 4,6 dehydratase	Gmds
-0.759893417358398	-1.87248706817627	-0.73878288269043	-2.0147590637207	-0.922389984130859	-1.16819953918457	-1.02828025817871	-1.15466594696045	-2.0263500213623					1	1	72.577	0.01003	0.61165	34850000	1	968050	1.90662340453027	0.0662025	0.78495569229126	Q91YU6	Q91YU6	Leucine zipper putative tumor suppressor 2	Lzts2
-1.96258163452148	-0.323511123657227	-1.67147636413574	-0.173754692077637	-1.34577751159668	-1.31026458740234	-1.25232887268066	-1.27786350250244	-0.784058570861816					2	2	79.763	0.0011682	1.1438	14241000	2	547750	1.44785405386804	0.0755763	-0.78415060043335	Q8BWW4	Q8BWW4	La-related protein 4	Larp4
3.40693283081055	2.43944549560547	3.37628746032715	2.26028728485107	3.33249282836914	2.80484580993652	3.21798515319824	2.85121822357178	2.39582538604736					11	9	75.441	0	75.439	2207300000	19	73576000	3.12239664383519	0.0512281	0.783100128173828	Q8VIJ6	Q8VIJ6	Splicing factor, proline- and glutamine-rich	Sfpq
-1.57721900939941	-2.80096912384033	-1.62590980529785	-2.56176948547363	-1.81764602661133	-2.21471977233887	-1.92148590087891	-1.96762561798096	-3.04495620727539					2	2	27.895	0	47.268	63889000	4	4563500	1.93040623735246	0.0661675	0.782442855834961	Q91X58	Q91X58	AN1-type zinc finger protein 2B	Zfand2b
-1.29025840759277	-0.100461959838867	-1.08089637756348	0.468743324279785	-0.982852935791016	-0.867719650268555	-0.792383193969727	-0.670056343078613	-0.103285789489746					1	1	46.839	0	39.211	0	1	0	1.55250726326314	0.0737719	-0.782041645050049	Q9Z2I8	Q9Z2I8	Succinyl-CoA ligase [GDP-forming] subunit beta, mitochondrial	Suclg2
0.952953338623047	0.0966873168945313	1.13478469848633	0.158905982971191	1.4405345916748	0.750078201293945	0.809238433837891	0.692486763000488	-0.179385185241699					1	1	24.944	0	2.3034	120880000	2	10073000	1.88258769194563	0.0670725	0.780623149871826	Q9CQ06	Q9CQ06	39S ribosomal protein L24, mitochondrial	Mrpl24
0.39946174621582	-0.862056732177734	0.0496177673339844	-1.1094331741333	-0.404354095458984	-0.562414169311523	-0.265024185180664	-0.66425609588623	-0.977179527282715					3	3	119.82	0.00081136	1.3254	95280000	5	1764400	2.30017748095321	0.0604755	0.77999324798584	Q920B9	Q920B9	FACT complex subunit SPT16	Supt16h
-7.45503520965576	-4.77726459503174	-7.06604957580566	-5.17297649383545	-6.09352016448975	-5.78201293945313	-5.695387840271	-8.19630336761475	-5.06818008422852					1	1	83.274	0	323.31	4445300	2	94581	0.445949937007079	0.167047	-0.778150701522828	Q05921	Q05921	2-5A-dependent ribonuclease	Rnasel
0.159336090087891	-0.957098007202148	-0.154233932495117	-0.857356071472168	-0.403297424316406	-0.76934814453125	-0.745025634765625	-1.34314250946045	-1.38978576660156					2	2	71.421	0	12.146	65342000	6	1766000	2.00371604661261	0.0659802	0.777540874481201	Q9QXD8	Q9QXD8	LIM domain-containing protein 1	Limd1
-4.06467437744141	-5.31600475311279	-4.22312545776367	-4.68871688842773	-4.36359024047852	-5.17424774169922	-4.60881900787354	-5.45872211456299	-4.81732845306396					2	2	90.054	0	4.5875	3303600	1	117990	2.27746121579713	0.0611066	0.775951719284057	O35601	O35601	FYN-binding protein	Fyb
-2.85420608520508	-4.4048433303833	-2.81614875793457	-4.05320167541504	-3.19924545288086	-3.69247531890869	-3.60630893707275	-3.89908313751221	-3.42499160766602					2	2	37.516	0	2.4602	8082900	1	475470	1.78296701862967	0.0692998	0.775941705703735	Q6PAT0	Q6PAT0	Probable inactive tRNA-specific adenosine deaminase-like protein 3	Adat3
-2.51721000671387	-2.96699047088623	-2.38187408447266	-4.06520652770996	-2.49361801147461	-2.29255676269531	-2.22649002075195	-1.36104869842529	-5.21131134033203					3	3	21.701	0	8.8889	72970000	5	8107800	0.462192978515345	0.163085	0.774624729156494	Q9D0R8	Q9D0R8	Protein LSM12 homolog	Lsm12
-3.31479454040527	-2.80851268768311	-3.62662315368652	-2.93815135955811	-3.95652198791504	-3.35778427124023	-3.91243553161621	-3.65916633605957	-1.87650489807129					2	2	37.43	0	2.0688	8136100	3	904020	1.13543694164548	0.0922657	-0.774569892883301	P53566	P53566	CCAAT/enhancer-binding protein alpha	Cebpa
0.563436508178711	-0.43560791015625	0.853302001953125	-0.860404014587402	0.308063507080078	-0.109918594360352	0.65327262878418	1.05297946929932	-0.545619010925293					2	2	29.812	0.00043725	1.7132	146800000	3	11292000	1.064849485301	0.0963456	0.77423267364502	Q6NZB0	Q6NZB0	DnaJ homolog subfamily C member 8	Dnajc8
4.01508331298828	2.7495174407959	3.84102439880371	2.4861536026001	3.50543022155762	3.24484443664551	3.64146614074707	3.63022327423096	2.77197742462158					4	4	20.021	0	323.31	1719200000	16	143270000	1.74880131911608	0.0702896	0.774207782745362	Q99LX0	Q99LX0	Protein deglycase DJ-1	Park7
-4.02979469299316	-5.20995807647705	-3.98471260070801	-5.08526420593262	-3.86702537536621	-4.26379013061523	-4.68941593170166	-4.4974308013916	-5.51864051818848					1	1	41.643	0.010027	0.61069	3995200	1	199760	1.38356535109944	0.0809571	0.772279596328735	Q9D2X8	Q9D2X8	Uncharacterized protein C8orf76 homolog
0.149078369140625	0.868921279907227	0.230794906616211	1.20556163787842	0.140642166137695	0.808164596557617	0.186471939086914	0.920514106750488	0.930485725402832				+	2	2	42.809	0.0036684	0.89318	63114000	2	2427500	4.57877734741204	0.0464823	-0.769982624053955	Q9WVJ2	Q9WVJ2	26S proteasome non-ATPase regulatory subunit 13	Psmd13
-2.44459915161133	-3.47332763671875	-2.42288780212402	-3.77194786071777	-2.6090259552002	-2.85959911346436	-2.62783050537109	-3.07504177093506	-3.29931163787842					1	1	254.61	0	8.3873	25678000	2	210470	2.37423163064002	0.0612417	0.769759750366211	Q571H0	Q571H0	Nucleolar pre-ribosomal-associated protein 1	Urb1
2.23953819274902	0.76539421081543	1.88845825195313	0.838618278503418	1.54213714599609	1.26581764221191	1.47822761535645	1.47041034698486	0.747885704040527					3	3	46.584	0.00042571	1.597	213620000	3	10173000	1.93058071374503	0.0679063	0.769465065002442	P16460	P16460	Argininosuccinate synthase	Ass1
-0.967184066772461	0.291305541992188	-0.708162307739258	0.557280540466309	-0.35624885559082	-0.0203952789306641	-0.148359298706055	-0.228102684020996	0.519970893859863					1	1	49.558	0	3.6544	28325000	2	1490800	1.85858482135149	0.0694128	-0.769000434875488	Q9Z2L7	Q9Z2L7	Cytokine receptor-like factor 3	Crlf3
-3.69328498840332	-2.66841506958008	-3.6576042175293	-2.43889045715332	-3.25707817077637	-3.13211536407471	-3.27607727050781	-3.87835693359375	-1.39454460144043					3	3	176.4	0.0018911	1.0399	0	1	0	0.823795263138318	0.112738	-0.768546676635742	O89026	O89026	Roundabout homolog 1	Robo1
-1.83743286132813	-0.766620635986328	-1.74544715881348	-0.397919654846191	-1.37336540222168	-1.37515068054199	-1.58719062805176	-1.25464344024658	-0.542778968811035					1	1	38.381	0.00078771	1.1881	20107000	1	1058300	1.85434766695538	0.0690843	-0.768436336517334	Q8VDS8	Q8VDS8	Syntaxin-18	Stx18
2.26060676574707	0.832027435302734	2.04598808288574	0.845362663269043	1.85858535766602	1.68526840209961	2.01592254638672	1.94415950775146	1.07794857025146					5	5	24.313	0	86.876	234860000	10	29358000	1.6175638245535	0.074319	0.768322372436523	Q62393	Q62393	Tumor protein D52	Tpd52
-6.9975061416626	-5.17552471160889	-6.86531448364258	-4.98051738739014	-6.66390132904053	-7.64052867889404	-7.27567863464355	-7.62812328338623	-5.49494457244873					1	1	74.237	0	4.3823	0	1	0	0.520919051605293	0.152564	-0.766672420501709	P48678	P48678	Prelamin-A/C;Lamin-A/C	Lmna
-0.470037460327148	-1.35627365112305	-0.662511825561523	-1.30867862701416	-0.598949432373047	-1.19658279418945	-1.28106498718262	-1.28304576873779	-2.45177936553955					1	1	93.629	0	4.5666	111270000	2	2418800	1.37101897441006	0.082824	0.766131114959717	Q3UKC1	Q3UKC1	Tax1-binding protein 1 homolog	Tax1bp1
-2.4532299041748	-3.69589805603027	-2.98782920837402	-3.74940490722656	-3.18487930297852	-3.27280807495117	-3.61418533325195	-3.30034160614014	-5.11068630218506					1	1	143.13	0.0059838	0.74846	21729000	1	319540	0.913090373960317	0.107077	0.765796852111817	Q6P5B0	Q6P5B0	RRP12-like protein	Rrp12
0.44873046875	-0.233259201049805	0.547641754150391	-0.46355152130127	0.544652938842773	0.00857925415039063	0.240024566650391	-0.346264839172363	-0.564831733703613					2	2	80.088	0.002259	1.0233	183520000	2	5561100	3.23407485170763	0.0535955	0.765128040313721	A2AI08	A2AI08	Taperin	Tprn
-2.46585464477539	-1.36062049865723	-2.01029205322266	-1.10483455657959	-1.74595832824707	-1.28176307678223	-1.71681213378906	-1.41807079315186	-0.939135551452637					2	2	80.085	0	8.7038	254340000	3	8770400	2.3910663538807	0.0615038	-0.763844394683838	Q8CHW4	Q8CHW4	Translation initiation factor eIF-2B subunit epsilon	Eif2b5
-3.92474937438965	-3.96124839782715	-3.01077461242676	-5.80706024169922	-2.95520782470703	-3.3896427154541	-3.1641731262207	-3.17383766174316	-3.79460525512695					4	4	99.818	0	17.447	14534000	3	363340	0.658088733681784	0.133557	0.761552619934082	O08759	O08759	Ubiquitin-protein ligase E3A	Ube3a
-2.70254898071289	-1.43189430236816	-2.72198677062988	-1.39679145812988	-2.35042190551758	-2.45559406280518	-2.59855079650879	-2.49355602264404	-1.38571834564209					2	2	87.196	0.0033346	0.93746	21231000	2	558720	1.37497722281416	0.0835661	-0.760666275024414	P42225	P42225	Signal transducer and activator of transcription 1	Stat1
3.40420913696289	2.16885375976563	3.29457092285156	2.30744647979736	3.14461326599121	2.47089195251465	2.98892021179199	2.91175937652588	2.38666248321533					5	5	52.292	0	21.735	736790000	10	29471000	2.62859212891266	0.0608866	0.758955574035645	P13439	P13439	Uridine 5-monophosphate synthase;Orotate phosphoribosyltransferase;Orotidine 5-phosphate decarboxylase	Umps
-4.01072120666504	-2.77081203460693	-3.76154708862305	-2.41848850250244	-3.91612434387207	-3.89969444274902	-4.04264450073242	-3.51431083679199	-3.26983070373535					1	1	67.026	0.0033321	0.93286	0	1	0	1.38607679012397	0.0837333	-0.758131980895996	Q91X84	Q91X84	CREB-regulated transcription coactivator 3	Crtc3
0.243967056274414	1.00430679321289	0.170103073120117	1.26644802093506	0.0837860107421875	0.757205963134766	0.201566696166992	0.58896541595459	1.04403018951416					4	4	182.77	0	7.3041	102360000	6	1346900	3.05675678180829	0.0574605	-0.757335567474365	B1AZI6	B1AZI6	THO complex subunit 2	Thoc2
3.45084190368652	4.45121192932129	3.46966171264648	4.56972408294678	3.61464881896973	4.3225212097168	3.86941528320313	3.99810123443604	4.44809246063232					5	5	47.907	0	15.529	1037700000	10	51885000	3.00077154076963	0.0577849	-0.75678825378418	P51174	P51174	Long-chain specific acyl-CoA dehydrogenase, mitochondrial	Acadl
-1.49469375610352	-0.36555290222168	-1.50889015197754	-0.0890645980834961	-1.24369239807129	-1.06968688964844	-1.22575950622559	-1.30860996246338	-0.229767799377441					1	1	23.277	0.0046695	0.82013	15132000	3	1681400	1.49456684592389	0.0807951	-0.755722522735596	Q8BFQ8	Q8BFQ8	Parkinson disease 7 domain-containing protein 1	Pddc1
3.30311584472656	3.97578620910645	3.13560104370117	4.47783756256104	3.40628242492676	3.75739860534668	3.54147720336914	3.80956363677979	4.48802471160889					9	9	50.906	0	7.7856	728910000	13	30371000	2.20111014396127	0.0669783	-0.755103015899659	P54071	P54071	Isocitrate dehydrogenase [NADP], mitochondrial	Idh2
-0.687177658081055	-1.63068389892578	-0.837213516235352	-1.53434467315674	-1.41550064086914	-1.76872253417969	-1.30729103088379	-1.66122341156006	-2.48376178741455					2	2	34.481	0.0004329	1.677	26422000	3	1887300	1.71980768954926	0.0754335	0.753951549530029	P70362	P70362	Ubiquitin fusion degradation protein 1 homolog	Ufd1l
-2.87614250183105	-3.05979824066162	-2.38367462158203	-3.15353107452393	-2.28251457214355	-2.72059440612793	-2.60980987548828	-3.28683376312256	-4.23696899414063					1	1	34.465	0	98.643	20857000	4	1226900	1.3399325357773	0.0870811	0.753509902954101	Q91WT4	Q91WT4	DnaJ homolog subfamily C member 17	Dnajc17
-3.97396850585938	-2.91279697418213	-3.6345043182373	-2.07113838195801	-3.5010871887207	-3.37961101531982	-3.42620754241943	-3.45015335083008	-2.59036064147949					1	1	48.343	0	27.237	1803100	2	81960	1.34476480381641	0.0871721	-0.753129816055298	P97346	P97346	Nucleoredoxin	Nxn
-2.98157691955566	-1.61201667785645	-2.69403648376465	-1.23598003387451	-2.16207122802734	-2.23458671569824	-1.96047210693359	-2.47490406036377	-0.93453311920166					1	1	41.99	0.0065495	0.69986	0	1	0	1.02165426767296	0.103806	-0.751135063171387	Q6NSU3	Q6NSU3	Glycosyltransferase 8 domain-containing protein 1	Glt8d1
-0.685218811035156	-1.31081199645996	-0.619180679321289	-1.62021064758301	-1.18711090087891	-0.73853874206543	-1.12638854980469	-0.778441429138184	-3.8297233581543					2	2	21.11	0	9.4621	100920000	4	11214000	0.53671104583149	0.153647	0.751070499420166	Q9CY34	Q9CY34	NEDD8-conjugating enzyme UBE2F	Ube2f
-1.56232261657715	-2.37006759643555	-1.61895561218262	-2.90676021575928	-1.82132530212402	-2.22011756896973	-1.91213798522949	-2.09852504730225	-2.7995023727417					1	1	74.817	0.0097283	0.61862	8333000	2	198410	2.20027054414132	0.0677547	0.750309181213379	Q68FG3	Q68FG3	Protein SPT2 homolog	Spty2d1
0.8941650390625	-0.347944259643555	0.632953643798828	-0.121058464050293	0.438192367553711	-0.0756607055664063	0.24542236328125	-0.23264217376709	-0.201970100402832					3	3	47.513	0	5.9329	150540000	4	5575700	3.10122081425825	0.0585213	0.748538494110107	O08917	O08917	Flotillin-1	Flot1
0.881624221801758	-0.310064315795898	0.903804779052734	-0.982081413269043	0.945775985717773	1.05660629272461	1.05395126342773	1.64287090301514	-0.418356895446777					2	2	172.12	0.0046679	0.8195	79273000	2	932620	0.651809282107452	0.136926	0.748494148254395	Q9CUU3	Q9CUU3	Synaptonemal complex protein 2	Sycp2
2.5689640045166	1.37705039978027	2.49578094482422	1.20299434661865	2.2881908416748	1.84976005554199	2.10789680480957	2.04817867279053	1.60645580291748					10	10	122.9	0	323.31	353990000	13	8633900	2.17897463829628	0.0683721	0.748320293426514	Q3TBD2	Q3TBD2	Minor histocompatibility protein HA-1	Hmha1
0.564624786376953	1.44712066650391	0.496204376220703	1.65200901031494	0.610893249511719	0.90119743347168	0.595371246337891	0.81423282623291	1.76014232635498					2	2	70.843	0.00080257	1.267	102490000	3	2928400	1.9339013664003	0.072745	-0.748167037963867	Q9JIG7	Q9JIG7	Coiled-coil domain-containing protein 22	Ccdc22
7.4699592590332	6.2690258026123	7.14560699462891	5.75576305389404	7.03537559509277	7.00407981872559	6.95438003540039	6.64954090118408	6.33787250518799					17	17	17.971	0	323.31	36364000000	33	3636400000	1.65444861118149	0.0779626	0.748074054718018	P17742	P17742	Peptidyl-prolyl cis-trans isomerase A;Peptidyl-prolyl cis-trans isomerase A, N-terminally processed	Ppia
-1.48237419128418	-2.56496810913086	-1.77751541137695	-3.17365741729736	-2.04862022399902	-2.299560546875	-2.1038990020752	-2.3804407119751	-2.58531475067139					1	1	23.522	0.00042937	1.6399	24928000	2	1780600	1.99543268802235	0.0713915	0.747686100006104	Q9CPR7	Q9CPR7	Suppressor of IKBKE 1	Sike1
1.46871948242188	0.467872619628906	1.51361656188965	0.409564018249512	1.5873966217041	0.770156860351563	1.45845222473145	1.38272762298584	0.773083686828613					4	4	54.356	0	7.1433	118060000	6	4372600	2.16151085311903	0.0692286	0.746365261077881	P97807	P97807	Fumarate hydratase, mitochondrial	Fh
2.56307601928711	3.45674324035645	2.75124168395996	3.38010883331299	3.23454856872559	3.56098365783691	3.42156791687012	4.01727390289307	4.27528095245361					8	8	149.47	0	57.339	906830000	12	14394000	1.58605245804669	0.0810041	-0.745469570159912	O70133	O70133	ATP-dependent RNA helicase A	Dhx9
-2.20302963256836	-0.699262619018555	-1.95197486877441	-0.447327613830566	-1.55508995056152	-1.44431686401367	-1.49727630615234	-1.59244632720947	-1.10210609436035					1	1	29.689	0.005942	0.73316	10340000	2	939980	1.45117593572718	0.0851875	-0.744750785827637	Q8BV13	Q8BV13	COP9 signalosome complex subunit 7b	Cops7b
3.95342445373535	2.89631843566895	4.04568290710449	2.76813411712646	3.85705757141113	3.47930908203125	3.76498985290527	3.84154033660889	2.81770801544189					6	6	36.108	0	23.457	1066800000	11	48492000	1.70772476137135	0.0781305	0.744686698913574	Q6ZWX6	Q6ZWX6	Eukaryotic translation initiation factor 2 subunit 1	Eif2s1
-2.11992835998535	-3.58766651153564	-2.42303085327148	-5.45632457733154	-2.47583961486816	-3.1344108581543	-2.48074722290039	-2.51047420501709	-0.90617847442627					2	2	81.084	0.00043011	1.6402	24427000	1	697910	0.391087520804025	0.19236	0.744124412536621	Q922S8;P28740	Q922S8;P28740	Kinesin-like protein KIF2C;Kinesin-like protein KIF2A	Kif2c;Kif2a
-2.03990936279297	-0.723855972290039	-1.74264526367188	-0.559721946716309	-1.30951309204102	-1.14297866821289	-1.30384635925293	-1.07763385772705	-0.772223472595215					2	2	34.463	0.00080128	1.246	0	1	0	2.11397279724019	0.0703545	-0.743695735931396	Q61425	Q61425	Hydroxyacyl-coenzyme A dehydrogenase, mitochondrial	Hadh
1.73991012573242	1.02543830871582	1.79642105102539	0.645310401916504	1.63982582092285	1.42305755615234	1.5031795501709	0.935526847839355	0.612872123718262					5	5	37.605	0	3.3808	223820000	5	14921000	2.39702923717036	0.0673765	0.741393089294434	O08915	O08915	AH receptor-interacting protein	Aip
-0.350543975830078	-1.22442436218262	-0.524036407470703	-1.33921718597412	-0.699323654174805	-1.19826889038086	-0.989095687866211	-1.41971302032471	-1.72708797454834					4	3	113.52	0	4.8055	34721000	2	655110	2.60511108751312	0.0651911	0.74099235534668	Q5DTM8	Q5DTM8	E3 ubiquitin-protein ligase BRE1A	Rnf20
0.534889221191406	-0.366020202636719	0.22728157043457	-0.853184700012207	0.0794296264648438	-0.418249130249023	-0.100370407104492	-0.305434226989746	-0.832924842834473					2	2	38.966	0.003643	0.87154	53849000	1	2991600	2.35703212807662	0.0679149	0.740470123291016	Q7TSV9	Q7TSV9	Enkurin domain-containing protein 1	Enkd1
1.80461120605469	0.728448867797852	1.57652473449707	-0.0734643936157227	1.24952697753906	1.28462982177734	1.08977890014648	1.14871120452881	0.36689281463623					3	3	19.43	0	15.343	238450000	2	34064000	1.27995866766518	0.0947111	0.739066791534424	Q91WV0	Q91WV0	Protein Dr1	Dr1
-0.355878829956055	-1.22428321838379	-0.475961685180664	-1.12941837310791	-0.51038932800293	-1.19592666625977	-0.855998992919922	-1.0946741104126	-1.79842090606689					2	2	15.531	0	6.4522	286980000	2	35873000	2.4121984734805	0.0673634	0.738987445831299	P21460	P21460	Cystatin-C	Cst3
3.58535957336426	2.7978458404541	3.59500122070313	2.178147315979	3.71902465820313	3.11999702453613	3.78607749938965	3.91856479644775	2.64930057525635					3	3	23.713	0	5.1675	935690000	5	77975000	1.21609745002429	0.0975956	0.738594627380371	P24369	P24369	Peptidyl-prolyl cis-trans isomerase B	Ppib
3.53841400146484	4.75457572937012	3.79601860046387	4.90467548370361	4.08866882324219	4.1829833984375	4.16670417785645	4.33524608612061	5.00201320648193					10	10	41.525	0	52.094	1102300000	22	52493000	1.9009861675	0.0750882	-0.738447380065918	P42208	P42208	Septin-2	2002-09-01
-2.74245262145996	-1.85054779052734	-2.62071228027344	-1.60195732116699	-2.36360740661621	-2.02285957336426	-2.69105529785156	-2.58078479766846	-1.27456092834473					1	1	123.84	0	2.2924	18902000	2	370630	1.61078592072286	0.0822661	-0.738314819335937	Q99PP7	Q99PP7	E3 ubiquitin-protein ligase TRIM33	Trim33
1.0992431640625	0.155107498168945	0.847480773925781	-0.330180168151855	0.533779144287109	0.468191146850586	0.134515762329102	-0.267817497253418	-0.447026252746582					2	2	66.22	0	7.2106	222440000	2	15888000	1.55465045244016	0.0833518	0.738099765777588	Q60775	Q60775	ETS-related transcription factor Elf-1	Elf1
-2.81148719787598	-3.57452869415283	-2.98236083984375	-3.99285697937012	-2.83584785461426	-3.20513248443604	-3.48612403869629	-2.9694652557373	-5.08770751953125					1	1	54.093	0.0062348	0.70933	76131000	1	2928100	0.848835573111728	0.119733	0.736983203887939	Q4FZF3	Q4FZF3	Probable ATP-dependent RNA helicase DDX49	Ddx49
-1.89244270324707	-2.81422805786133	-2.19673538208008	-2.74865627288818	-2.44455528259277	-3.33121490478516	-2.46710777282715	-2.99930858612061	-3.0296459197998					1	1	226.94	0.0036456	0.87351	44853000	1	393440	2.5295323729498	0.0674423	0.734400463104248	Q8CJ40	Q8CJ40	Rootletin	Crocc
-1.07225227355957	-0.246219635009766	-0.818326950073242	-0.100691795349121	-0.642175674438477	-0.747158050537109	-0.922353744506836	-0.982693672180176	1.42446041107178					5	5	46.325	0	80.738	92104000	6	3542500	0.761588128818509	0.128532	-0.733316612243652	Q9ER73	Q9ER73	Elongator complex protein 4	Elp4
-0.154081344604492	-1.07819557189941	-0.223922729492188	-1.13850498199463	-0.311088562011719	-1.17012977600098	-0.467655181884766	-0.725949287414551	-0.972231864929199					2	2	59.481	0	2.1469	41957000	2	1824200	3.55716033503606	0.0595313	0.727815341949463	Q9JKX4	Q9JKX4	Protein AATF	Aatf
-0.852279663085938	0.0867824554443359	-0.685894012451172	0.188923835754395	0.0192375183105469	0.204996109008789	-0.0267105102539063	0.652424812316895	0.570313453674316					1	1	48.063	0.0018932	1.0402	30752000	1	1138900	1.76059802176305	0.0806316	-0.727099800109863	Q91VK1;Q2L4X1	Q91VK1;Q2L4X1	Basic leucine zipper and W2 domain-containing protein 2	Bzw2
3.34359169006348	1.8022632598877	2.81705856323242	1.85752582550049	2.48010635375977	2.42116546630859	2.41108131408691	2.56600856781006	1.53359889984131					5	5	19.329	0	12.098	1270100000	3	181440000	1.38902768613455	0.0936194	0.726847076416016	P84104;REV__P84104	P84104	Serine/arginine-rich splicing factor 3	Srsf3
-0.328529357910156	0.709875106811523	-0.298162460327148	0.87043285369873	0.0230903625488281	0.284461975097656	0.0274524688720703	0.328131675720215	0.719662666320801					4	4	52.287	0.00081268	1.3341	77229000	3	3861500	2.60926339052464	0.0675399	-0.726550102233887	Q8CBW3;P62484	Q8CBW3	Abl interactor 1	Abi1
-2.49243354797363	-3.53561019897461	-2.61915969848633	-3.78808212280273	-2.76992416381836	-3.18648242950439	-2.85824584960938	-2.94361686706543	-3.5948600769043					2	2	38.287	0.0018947	1.043	25747000	1	1430400	2.22566740935179	0.0732804	0.724789524078369	Q8K409	Q8K409	DNA polymerase beta	Polb
4.11424255371094	3.02651977539063	3.83694076538086	2.72054386138916	3.6319637298584	3.24816131591797	3.54730796813965	3.50928592681885	2.79005146026611					15	15	63.963	0	37.007	2986300000	27	149310000	2.07721296912088	0.0753761	0.723701286315918	Q8R081	Q8R081	Heterogeneous nuclear ribonucleoprotein L	Hnrnpl
-4.1057014465332	-2.92300796508789	-3.57961654663086	-2.74267578125	-3.215087890625	-2.67352485656738	-3.29231262207031	-3.12013149261475	-2.66896629333496					1	1	31.242	0.0026032	0.95865	12747000	1	1274700	2.03809552298762	0.0759409	-0.722518348693848	Q3U2S8	Q3U2S8	Voltage-gated hydrogen channel 1	Hvcn1
2.19429016113281	1.1548900604248	2.10877799987793	1.06360530853271	2.01668930053711	1.3492603302002	1.94279670715332	1.57944011688232	1.5720911026001					4	4	42.785	0	74.702	259070000	9	15239000	3.09153818122827	0.0649077	0.721781158447266	P70404	P70404	Isocitrate dehydrogenase [NAD] subunit gamma 1, mitochondrial	Idh3g
4.67234992980957	3.13691520690918	4.00224113464355	2.71832942962646	3.51614761352539	3.48490524291992	3.99725723266602	4.138503074646	3.15283107757568					13	10	21.785	0	164.88	896570000	11	128080000	1.14434077911593	0.104716	0.720702171325684	P43275	P43275	Histone H1.1	Hist1h1a
-3.4045295715332	-4.44579219818115	-3.2701301574707	-4.42210483551025	-4.13679218292236	-3.02843379974365	-3.55603313446045	-3.53461360931396	-6.12634372711182					5	5	64.958	0	323.31	16794000	4	699770	0.545176455172665	0.160504	0.719586372375488	Q9D824	Q9D824	Pre-mRNA 3-end-processing factor FIP1	Fip1l1
-2.6177978515625	-3.46811199188232	-3.07302093505859	-4.65206432342529	-3.23260307312012	-3.98941612243652	-3.10447120666504	-3.21981811523438	-3.29594993591309					2	2	28.405	0	188.65	54917000	2	4224400	1.19839971815784	0.10341	0.718098831176758	O70435	O70435	Proteasome subunit alpha type-3	Psma3
0.376262664794922	1.43090438842773	0.439537048339844	1.31459903717041	0.739292144775391	1.25869560241699	0.801738739013672	1.28162670135498	1.24834156036377					4	4	61.976	0	178.79	189260000	6	13519000	3.72706390878615	0.060946	-0.71762580871582	Q8R317	Q8R317	Ubiquilin-1	Ubqln1
-1.74018859863281	-1.50488662719727	-1.66173362731934	-0.845831871032715	-1.68121337890625	-0.687490463256836	-1.7396297454834	-1.19201183319092	-0.710478782653809					2	2	65.304	0	9.0496	39455000	4	1461300	2.28346314852544	0.0738301	-0.717551422119141	Q61093	Q61093	Cytochrome b-245 heavy chain	Cybb
2.03016471862793	0.855051040649414	1.77340698242188	0.809908866882324	1.52066802978516	1.20235252380371	1.35097122192383	0.950982093811035	0.94562816619873					2	2	12.293	0	1.9244	506600000	3	72371000	2.66999777486723	0.0691963	0.716018199920654	P56212	P56212	cAMP-regulated phosphoprotein 19	Arpp19
4.7033519744873	4.12814521789551	4.8181324005127	3.97560024261475	5.06638336181641	4.32241821289063	4.94680976867676	4.51620769500732	3.89961910247803					16	16	96.735	0	323.31	2451700000	21	58373000	2.76189622163718	0.0689002	0.715271282196045	P49717	P49717	DNA replication licensing factor MCM4	Mcm4
1.34223175048828	0.642427444458008	1.21176338195801	0.0681085586547852	1.03496932983398	1.0849552154541	0.992742538452148	1.36191844940186	-1.00182437896729					4	4	199.08	0	9.7546	273660000	3	3420800	0.741631842981172	0.135933	0.714309692382813	Q62383	Q62383	Transcription elongation factor SPT6	Supt6h
2.76869010925293	2.11793518066406	2.61096382141113	1.16683292388916	2.55813026428223	2.42162322998047	2.71883392333984	3.01689434051514	1.02623271942139					5	5	44.547	0	14.122	435250000	14	33481000	0.850494439801199	0.126218	0.71425085067749	Q921F2	Q921F2	TAR DNA-binding protein 43	Tardbp
-0.814462661743164	-1.97469806671143	-0.881729125976563	-2.04203796386719	-0.926874160766602	-1.50241851806641	-1.29759216308594	-1.30807399749756	-1.64394760131836					3	3	88.779	0	32.61	34843000	1	995520	2.21402487427704	0.0754553	0.714070701599121	P28028	P28028	Serine/threonine-protein kinase B-raf	Braf
-0.274105072021484	-1.04384231567383	-0.109533309936523	-1.74307727813721	0.0133590698242188	-0.411111831665039	0.0192832946777344	0.507481575012207	-1.31807422637939					3	3	35.608	0.00082953	1.4346	118380000	4	7398900	0.80753984113455	0.129668	0.713975811004639	P63330	P63330	Serine/threonine-protein phosphatase 2A catalytic subunit alpha isoform	Ppp2ca
-0.896663665771484	-0.877597808837891	-1.53294563293457	-1.4791202545166	-1.55174446105957	-0.131561279296875	-1.02510070800781	0.840435981750488	-1.04840183258057					1	1	83.967	0.010007	0.60333	8680100	4	217000	0.730269940199278	0.13744	-0.71236457824707	O35598	O35598	Disintegrin and metalloproteinase domain-containing protein 10	Adam10
3.44313621520996	2.62227249145508	3.47504615783691	2.64498043060303	3.38917350769043	2.90869522094727	3.14795303344727	3.01541996002197	2.06619358062744					7	7	66.741	0	3.7834	419400000	8	12709000	2.06027705861909	0.0784017	0.712314891815185	Q925I1	Q925I1	ATPase family AAA domain-containing protein 3	Atad3
1.64788055419922	0.950456619262695	1.9340877532959	0.943440437316895	1.65081405639648	0.956497192382813	1.61261940002441	1.31064510345459	0.834916114807129					7	7	22.165	0	19.14	195590000	10	17781000	3.39625973199977	0.06488	0.71215934753418	Q9DBP5	Q9DBP5	UMP-CMP kinase	Cmpk1
0.692146301269531	-0.465194702148438	0.523447036743164	-0.482708930969238	0.746980667114258	0.384189605712891	0.482120513916016	0.503355979919434	-0.442513465881348					3	3	62.461	0	14.986	65681000	2	2432600	1.54264951918555	0.0931439	0.711747932434082	A2AIV8	A2AIV8	Caspase recruitment domain-containing protein 9	Card9
-0.623622894287109	0.206399917602539	-0.511919021606445	0.614563941955566	-0.487211227416992	-0.0971832275390625	-0.486478805541992	-0.307402610778809	0.50208568572998					2	2	35.217	0	4.8604	17970000	4	1057100	2.03543413874282	0.0796124	-0.711000728607178	P97287	P97287	Induced myeloid leukemia cell differentiation protein Mcl-1 homolog	Mcl1
3.81009483337402	2.90809631347656	3.83256340026855	2.51615238189697	3.77268981933594	3.31477928161621	3.43128204345703	3.39522075653076	2.88222789764404					5	5	47.408	0	6.1162	758720000	11	30349000	2.03124092992675	0.0802705	0.708362197875977	P54775	P54775	26S protease regulatory subunit 6B	Psmc4
-2.74716186523438	-3.87332630157471	-3.23906707763672	-3.98985767364502	-3.2763786315918	-4.01489162445068	-3.5581636428833	-3.81683921813965	-3.87240982055664					1	1	100.58	0.00042445	1.5832	8534300	2	230660	2.6029924216329	0.0724098	0.708272123336792	P56695	P56695	Wolframin	Wfs1
2.36232566833496	1.13467788696289	2.38353538513184	0.919617652893066	2.08546829223633	1.96594429016113	2.28897285461426	2.65215969085693	1.18836498260498					5	5	27.956	0	26.264	249820000	10	17844000	1.00857944642828	0.116057	0.707922649383545	Q61335	Q61335	B-cell receptor-associated protein 31	Bcap31
0.517555236816406	0.538049697875977	0.595375061035156	1.79649639129639	1.05156707763672	1.50621223449707	1.12311744689941	1.34351444244385	2.46464061737061					3	3	25.776	0	202.37	143390000	6	11949000	0.978407213109418	0.11774	-0.707878971099853	P04184	P04184	Thymidine kinase, cytosolic	Tk1
-0.884038925170898	-0.0854721069335938	-0.715362548828125	-0.140110969543457	-0.525197982788086	0.564056396484375	-0.436544418334961	-0.131548881530762	0.130763053894043					2	2	13.815	0	2.0203	39768000	3	4971000	2.30922575598869	0.0755159	-0.707823467254639	Q9CWW6	Q9CWW6	Peptidyl-prolyl cis-trans isomerase NIMA-interacting 4	Pin4
-1.52722549438477	-0.955810546875	-1.2701301574707	-0.835713386535645	-1.03935050964355	-0.184919357299805	-0.967248916625977	-0.0392694473266602	-0.459794044494629					2	2	88.324	0.0056617	0.76602	16076000	2	730710	1.73958867821851	0.087738	-0.705887413024902	A2AR02	A2AR02	Peptidyl-prolyl cis-trans isomerase G	Ppig
0.910942077636719	2.17073059082031	0.94682502746582	2.47554302215576	1.15883636474609	1.60826873779297	1.07029342651367	1.31671047210693	1.06483173370361					5	5	175.05	0	27.373	196880000	10	2372100	1.28360851688498	0.103937	-0.705492687225342	Q6A065	Q6A065	Centrosomal protein of 170 kDa	Cep170
-4.567214012146	-5.88062858581543	-4.66806983947754	-7.25411319732666	-5.08337783813477	-5.38700580596924	-4.84313201904297	-4.28912925720215	-4.65694522857666					1	1	17.806	0.0011538	1.0977	4213500	1	468170	0.555648562280651	0.162985	0.70311598777771	Q9ERR7	Q9ERR7	15 kDa selenoprotein	2015-09-01
-6.26151847839355	-4.87670707702637	-5.78270816802979	-4.71524715423584	-5.60016918182373	-5.76664543151855	-5.70958137512207	-5.51321220397949	-4.80578517913818					1	1	19.453	0	8.2006	0	1	0	1.44233879136229	0.0987776	-0.702974891662597	P51437	P51437	Cathelin-related antimicrobial peptide	Camp
-5.06199073791504	-4.02015113830566	-5.26754283905029	-4.67858123779297	-5.85168170928955	-6.19260501861572	-5.36325359344482	-3.58843994140625	-4.93854713439941					1	1	51.226	0.00082713	1.4241	5008900	1	238520	0.649369467449075	0.14863	-0.702452325820923	Q9QZR0	Q9QZR0	E3 ubiquitin-protein ligase RNF25	Rnf25
1.52624893188477	2.72710227966309	1.52764511108398	3.03223705291748	1.86763000488281	2.13496208190918	2.01303863525391	1.94678783416748	2.33670902252197					5	4	109.36	0	9.147	166990000	5	3274400	1.59086892551483	0.0942007	-0.701918983459473	O08810	O08810	116 kDa U5 small nuclear ribonucleoprotein component	Eftud2
-2.69684410095215	-1.32474899291992	-2.41805076599121	-1.06054973602295	-2.0396842956543	-1.93371963500977	-2.16230773925781	-2.32529354095459	-1.49420261383057					2	2	117.3	0	2.5754	17782000	2	355630	1.36107527379553	0.102414	-0.701518821716309	Q8C129	Q8C129	Leucyl-cystinyl aminopeptidase	Lnpep
2.80288696289063	1.88435935974121	2.69612121582031	1.67801570892334	2.52794456481934	2.27640151977539	2.34844017028809	2.30701160430908	1.31665515899658					11	11	117.43	0	142.28	281410000	12	4937100	1.73882555151324	0.0891702	0.701359558105469	P27546	P27546	Microtubule-associated protein 4	Map4
0.426502227783203	1.87611961364746	0.723834991455078	1.58945751190186	1.0167293548584	1.3297176361084	1.07474517822266	1.0165548324585	1.74597263336182					3	3	52.213	0	3.3095	241130000	2	12056000	1.83161691916093	0.0874553	-0.701111507415771	Q99J72	Q99J72	DNA dC->dU-editing enzyme APOBEC-3	Apobec3
-0.383039474487305	-1.18590545654297	-0.495737075805664	-1.18100452423096	-0.563852310180664	-0.670997619628906	-0.712919235229492	-1.02246189117432	-2.13388156890869					4	4	66.78	0	9.1754	141080000	7	4275000	1.37816130178746	0.102305	0.699963188171387	Q921T2	Q921T2	Torsin-1A-interacting protein 1	Tor1aip1
-0.801198959350586	-1.59790802001953	-0.939334869384766	-2.20308017730713	-1.00125503540039	-1.53580284118652	-1.25759315490723	-1.45189380645752	-1.70942783355713					2	2	59.084	0	6.4288	58346000	2	1823300	2.31895813566214	0.0778449	0.699777030944824	Q99JR8	Q99JR8	SWI/SNF-related matrix-associated actin-dependent regulator of chromatin subfamily D member 2	Smarcd2
2.92193984985352	1.82651138305664	2.74052810668945	1.52910137176514	2.51324081420898	2.2832202911377	2.44571495056152	2.33716106414795	1.80531024932861					14	14	48.699	0	48.717	423180000	19	20151000	2.00705216323939	0.083674	0.699095058441162	Q62418	Q62418	Drebrin-like protein	Dbnl
-1.21993637084961	-0.245147705078125	-1.22698211669922	0.196873664855957	-0.533662796020508	-0.719367980957031	-1.00379180908203	-1.07900714874268	0.357136726379395					2	2	33.061	0	13.936	30157000	3	1884800	1.10778791653028	0.112309	-0.698190784454346	Q8K1E6	Q8K1E6	Alpha-ketoglutarate-dependent dioxygenase alkB homolog 3	Alkbh3
-1.84088897705078	-2.8802375793457	-2.07352447509766	-2.52375507354736	-2.49628067016602	-3.11728572845459	-2.67794609069824	-2.92991352081299	-3.3931827545166					2	2	81.644	0	11.25	5395200	3	215810	1.6883304870189	0.0930546	0.696714878082275	P58404	P58404	Striatin-4	Strn4
2.99431228637695	1.75261688232422	2.8641242980957	0.94544506072998	2.91472434997559	2.91250038146973	2.81395149230957	3.52067279815674	1.87255573272705					8	8	23.466	0	20.194	1544400000	9	257400000	0.657905402068475	0.149357	0.69601993560791	P84099	P84099	60S ribosomal protein L19	Rpl19
0.0392265319824219	-1.16357421875	-0.123735427856445	-1.30850696563721	-0.331132888793945	-0.779275894165039	-0.305824279785156	-0.320256233215332	-0.809708595275879					3	3	50.966	0	14.113	71688000	3	2472000	1.89568835526842	0.0874175	0.69589786529541	Q64378	Q64378	Peptidyl-prolyl cis-trans isomerase FKBP5;Peptidyl-prolyl cis-trans isomerase FKBP5, N-terminally processed	Fkbp5
-0.684896469116211	-1.45566749572754	-0.572088241577148	-1.52382946014404	-0.849344253540039	-1.2955436706543	-0.674886703491211	-1.34525394439697	-1.33253574371338					2	2	82.308	0	2.1734	59858000	3	1534800	4.65664858936582	0.0613367	0.695262145996094	Q61183;Q9WVP6	Q61183;Q9WVP6	Poly(A) polymerase alpha;Poly(A) polymerase beta	Papola;Papolb
-2.71221542358398	-0.889951705932617	-1.4432258605957	-0.44791316986084	-0.390899658203125	-0.2786865234375	0.000978469848632813	-1.60867404937744	1.01366329193115					2	2	174.06	0.0059316	0.72936	0	1	0	0.432802549275108	0.192884	-0.694028186798096	Q80U72	Q80U72	Protein scribble homolog	Scrib
-0.11619758605957	1.13390922546387	-0.0191230773925781	1.27213764190674	0.476043701171875	0.444719314575195	0.364997863769531	0.338719367980957	1.16249179840088					1	1	34.741	0.0011574	1.113	27115000	1	1694700	1.51239550555054	0.0989261	-0.693965244293213	O70503	O70503	Very-long-chain 3-oxoacyl-CoA reductase	Hsd17b12
0.000627517700195313	1.39330673217773	0.344598770141602	1.3665246963501	0.328575134277344	0.643100738525391	0.417552947998047	0.617125511169434	0.810370445251465					3	3	11.845	0	41.384	197000000	3	65668000	1.86779821928727	0.0887154	-0.693247032165527	P62311	P62311	U6 snRNA-associated Sm-like protein LSm3	Lsm3
0.345987319946289	-0.574655532836914	0.392950057983398	-1.2409143447876	0.617490768432617	-0.0831317901611328	0.601417541503906	0.743975639343262	0.135956764221191					3	3	123.07	0	8.4913	25790000	4	452450	0.941457550162233	0.126133	0.693215274810791	P13705	P13705	DNA mismatch repair protein Msh3	Msh3
2.08978652954102	1.06535530090332	2.21505737304688	0.538989067077637	2.36042213439941	1.90559005737305	2.24276924133301	2.98510074615479	1.17539501190186					4	4	15.524	0	6.546	206310000	6	41262000	0.712229275132083	0.143932	0.692922782897949	P63276	P63276	40S ribosomal protein S17	Rps17
4.44071197509766	3.19207191467285	4.34296226501465	3.04662799835205	4.22774696350098	3.73927307128906	4.26953315734863	4.52027797698975	3.64062023162842					17	17	37.497	0	323.31	2380900000	26	140050000	1.28493172123352	0.10687	0.692464351654053	P60335;P57724	P60335	Poly(rC)-binding protein 1	Pcbp1
5.17817306518555	4.1899242401123	5.21825981140137	3.6447057723999	5.18078231811523	5.06523513793945	4.9162654876709	4.90462970733643	4.35049915313721					9	9	15.137	0	263.94	2367400000	10	338210000	1.28213241587142	0.106946	0.692371368408203	Q05816	Q05816	Fatty acid-binding protein, epidermal	Fabp5
0.0894908905029297	1.03135299682617	0.155267715454102	1.21193981170654	0.0871944427490234	0.258968353271484	-0.183441162109375	-0.316378593444824	1.43085384368896					1	1	22.406	0.0011521	1.0891	97881000	1	8156700	0.955803074437724	0.126259	-0.686219310760498	P61087	P61087	Ubiquitin-conjugating enzyme E2 K	Ube2k
3.38536643981934	2.41579246520996	3.27233123779297	2.30041599273682	2.97134017944336	2.45390892028809	3.06251907348633	3.01264476776123	2.26208019256592					10	10	33.188	0	77.632	2325100000	23	136770000	2.23537321594921	0.0832692	0.683920764923096	Q64012	Q64012	RNA-binding protein Raly	Raly
0.458713531494141	-0.534963607788086	0.28870964050293	-0.720639228820801	0.194503784179688	-0.478759765625	0.0263500213623047	-0.256068229675293	-0.216584205627441					4	4	56.876	0.0008414	1.54	101690000	4	3631700	2.89198620685745	0.0752719	0.68347225189209	Q60676	Q60676	Serine/threonine-protein phosphatase 5	Ppp5c
-0.522659301757813	-0.582220077514648	-0.555299758911133	-3.01840114593506	-0.775211334228516	0.215242385864258	-0.36577033996582	0.334626197814941	-3.13538360595703					2	2	69.062	0	4.9472	51340000	1	2232200	0.337017242194138	0.228445	0.682492065429688	Q9DBG6	Q9DBG6	Dolichyl-diphosphooligosaccharide--protein glycosyltransferase subunit 2	Rpn2
-0.663995742797852	-1.3463020324707	-0.741954803466797	-1.59569931030273	-1.14940452575684	-1.27967834472656	-1.33379364013672	-1.47713756561279	-2.57262325286865					2	2	70.641	0	5.598	42933000	3	1480400	1.2305724771747	0.111571	0.682000923156738	Q5SVQ0	Q5SVQ0	Histone acetyltransferase KAT7	Kat7
-3.23668670654297	-4.22580528259277	-2.94761276245117	-3.64169120788574	-3.09755706787109	-3.83346462249756	-3.62970924377441	-3.79213619232178	-4.04893016815186					1	1	34.278	0.009761	0.62606	6128300	1	340460	2.24264951645297	0.0846027	0.680514049530029	B1AVZ0	B1AVZ0	Uracil phosphoribosyltransferase homolog	Uprt
2.12065887451172	1.12646865844727	2.03814888000488	1.25593280792236	1.79893112182617	1.1648006439209	1.73823547363281	1.15081310272217	1.5210542678833					2	2	38.117	0	3.3603	570520000	6	27167000	3.21732961726372	0.0737319	0.680179691314697	Q8BK64	Q8BK64	Activator of 90 kDa heat shock protein ATPase homolog 1	Ahsa1
2.10064697265625	1.11520957946777	2.00821304321289	0.646132469177246	2.00464248657227	1.43498802185059	1.97765922546387	2.2720308303833	1.24480533599854					10	10	57.927	0	323.31	431540000	11	19616000	1.22471989549615	0.11262	0.68015718460083	P52293	P52293	Importin subunit alpha-1	Kpna2
-0.599092483520508	-1.93515777587891	-0.93498420715332	-1.92009735107422	-1.40489387512207	-1.52083015441895	-1.51702880859375	-1.91595554351807	-1.67633247375488					1	1	113.86	0.0036617	0.88824	25423000	2	508460	1.84772155357867	0.0942486	0.679674816131592	Q8CCJ9;Q14AX6	Q8CCJ9;Q14AX6	PHD finger protein 20-like protein 1;Cyclin-dependent kinase 12	Phf20l1;Cdk12
-5.70000267028809	-5.28132247924805	-5.70345592498779	-4.26448249816895	-6.47136974334717	-4.92393112182617	-5.75167369842529	-4.76721000671387	-6.89961528778076					2	2	92.194	0	37.038	3545100	1	110780	0.61085885341748	0.160977	-0.679313230514526	O08715	O08715	A-kinase anchor protein 1, mitochondrial	Akap1
-2.28557205200195	-3.02349472045898	-2.53536987304688	-4.0890531539917	-2.72152519226074	-2.78606700897217	-3.01388931274414	-2.91129779815674	-3.77830696105957					3	3	89.519	0	15.933	61292000	2	1332400	1.13136515284487	0.117925	0.678554821014404	Q8CCJ3	Q8CCJ3	E3 UFM1-protein ligase 1	Ufl1
-0.924726486206055	0.297403335571289	-0.917514801025391	0.14439868927002	-0.741430282592773	-0.211080551147461	-0.757598876953125	-0.430685997009277	-0.584197044372559					3	3	36.793	0	13.964	174150000	5	8707400	1.99559908352686	0.0910629	-0.678485298156738	Q3UI43	Q3UI43	BRISC and BRCA1-A complex member 1	Babam1
0.925477981567383	0.0498523712158203	0.914417266845703	-0.516404151916504	1.1063117980957	0.687984466552734	0.854244232177734	1.28064441680908	-0.140604972839355					7	7	38.092	0	323.31	173530000	3	8676400	0.977575741611707	0.127574	0.677818393707275	Q99L45	Q99L45	Eukaryotic translation initiation factor 2 subunit 2	Eif2s2
-1.01060104370117	-1.64774322509766	-0.919700622558594	-1.93848037719727	-1.11915588378906	-1.74949264526367	-1.17489051818848	-1.22222805023193	-2.10980033874512					3	3	76.437	0	3.8973	13910000	4	347760	2.17956325060464	0.0873333	0.677461910247803	P35991	P35991	Tyrosine-protein kinase BTK	Btk
0.585004806518555	-0.328046798706055	0.634838104248047	-0.62763500213623	0.887533187866211	0.291492462158203	0.699234008789063	0.93496036529541	-0.147933006286621					1	1	96.001	0.0059503	0.73574	106680000	2	3137800	1.16834794715109	0.11652	0.677084922790527	Q8VDM6	Q8VDM6	Heterogeneous nuclear ribonucleoprotein U-like protein 1	Hnrnpul1
-2.43337631225586	-3.08572864532471	-2.72796058654785	-3.89077663421631	-2.87236022949219	-3.06282234191895	-2.78071975708008	-2.7282829284668	-4.13220024108887					1	1	41.019	0.00084104	1.5398	5044600	1	296740	1.16036077764349	0.117438	0.676357936859131	Q3U1G5	Q3U1G5	Interferon-stimulated 20 kDa exonuclease-like 2	Isg20l2
2.53659820556641	1.47214126586914	2.47181701660156	1.2907247543335	1.98082160949707	1.58065795898438	2.06880569458008	2.08826732635498	1.51345348358154					4	3	31.052	0	40.267	906390000	6	53317000	1.97578542851206	0.0930813	0.675461673736572	O08807	O08807	Peroxiredoxin-4	Prdx4
1.10205078125	0.104057312011719	0.74229621887207	0.140437126159668	0.762138366699219	0.328481674194336	0.968278884887695	0.325016975402832	0.196072578430176					6	6	102.53	0	6.1853	161740000	6	3234900	3.79473521425079	0.0705553	0.6748779296875	O08528	O08528	Hexokinase-2	Hk2
-4.58555889129639	-5.86923122406006	-4.76519012451172	-4.8700704574585	-4.64886665344238	-5.78733062744141	-4.78915119171143	-5.43675708770752	-4.89458274841309					1	1	136.7	0.003321	0.9156	2867200	1	54098	1.54866119255701	0.103686	0.674402713775635	Q8BKF1	Q8BKF1	DNA-directed RNA polymerase, mitochondrial	Polrmt
0.514135360717773	1.54926300048828	0.833534240722656	1.91775989532471	1.46268844604492	1.28301811218262	1.45633125305176	1.9994592666626	1.95450305938721					2	2	60.612	0	75.596	139280000	5	6331000	1.44078330745557	0.106793	-0.674128341674805	P29416	P29416	Beta-hexosaminidase subunit alpha	Hexa
-0.187831878662109	-1.39145851135254	-0.322608947753906	-1.68591117858887	-0.454030990600586	-0.83643913269043	-0.755842208862305	-0.699051856994629	-0.903889656066895					2	2	47.037	0	5.0822	5908400	2	218830	1.60173234839754	0.102707	0.673271560668945	Q60634	Q60634	Flotillin-2	Flot2
-5.25144863128662	-4.57438564300537	-4.98030376434326	-5.36463212966919	-5.13058757781982	-3.98106575012207	-4.94123077392578	-3.29444122314453	-4.8005223274231					1	1	81.817	0	4.1464	2758200	3	74547	0.846256820487046	0.137725	-0.672883272171021	Q8BH15	Q8BH15	CCR4-NOT transcription complex subunit 10	Cnot10
-1.96674346923828	-2.83878517150879	-2.74300003051758	-4.01652717590332	-3.02138328552246	-2.48382568359375	-1.94324684143066	-2.5761194229126	-3.53406524658203					1	1	47.038	0.0097742	0.63061	20423000	1	1458800	0.830229819672375	0.139542	0.671271133422851	Q99JX3	Q99JX3	Golgi reassembly-stacking protein 2	Gorasp2
0.148284912109375	1.30579566955566	1.0844898223877	1.39261913299561	1.2003288269043	1.74599075317383	1.48797798156738	2.25599765777588	1.55251407623291					4	4	24.106	0	21.898	126430000	2	9725600	1.13364417643226	0.121022	-0.67031307220459	P35282	P35282	Ras-related protein Rab-21	Rab21
4.84022903442383	3.89826011657715	4.54597091674805	3.29576015472412	4.4052848815918	4.26262855529785	4.45636940002441	4.29029178619385	3.71785259246826					7	7	14.173	0	9.9665	1063900000	12	132990000	1.67489139606301	0.102269	0.669004917144775	Q9D0T1	Q9D0T1	NHP2-like protein 1;NHP2-like protein 1, N-terminally processed	Nhp2l1
-0.154220581054688	-1.30169868469238	-0.331657409667969	-1.39318370819092	-0.789274215698242	-1.07561683654785	-0.754999160766602	-0.792462348937988	-1.3189525604248					2	2	29.891	0	2.1444	44670000	3	4060900	2.05847050755814	0.0933809	0.668844985961914	P70195	P70195	Proteasome subunit beta type-7	Psmb7
0.882917404174805	0.210262298583984	0.919483184814453	0.385615348815918	0.820213317871094	0.631538391113281	0.405649185180664	0.603650093078613	-1.38696479797363					1	1	27.341	0	2.3519	143320000	2	11025000	0.763132869685034	0.145623	0.668245506286621	Q9WUK2	Q9WUK2	Eukaryotic translation initiation factor 4H	Eif4h
-0.137842178344727	1.1799430847168	-0.053314208984375	1.15433025360107	0.276269912719727	0.38916015625	0.394739151000977	0.0882673263549805	1.12801456451416					2	2	53.237	0	3.0281	72248000	4	3141200	1.29665787037618	0.112994	-0.667979907989502	Q9D8T2	Q9D8T2	Gasdermin-D	Gsdmdc1
-2.75273132324219	-3.60019207000732	-2.72251319885254	-3.46686458587646	-3.05131912231445	-3.33793544769287	-3.17521858215332	-3.65542602539063	-3.90652847290039					1	1	71.011	0	2.1674	63197000	4	2747700	2.5888133855386	0.0834376	0.66794376373291	P69566	P69566	Ran-binding protein 9	Ranbp9
2.88194847106934	2.05750846862793	2.81233787536621	1.44166851043701	2.67460823059082	2.58937644958496	2.72551918029785	2.7482213973999	1.6915807723999					4	4	12.758	0	2.1922	524250000	7	87374000	1.27393193606513	0.114428	0.667932319641113	P48428	P48428	Tubulin-specific chaperone A	Tbca
-2.71328544616699	-1.40128707885742	-2.25546646118164	-1.25150966644287	-2.22122573852539	-2.31760215759277	-1.93375587463379	-2.08358287811279	-1.01165103912354					1	1	42.699	0	2.0047	9915400	1	472160	1.13425869759636	0.121686	-0.667806816101074	O35435	O35435	Dihydroorotate dehydrogenase (quinone), mitochondrial	Dhodh
1.21383666992188	1.95949554443359	1.26955223083496	2.05126857757568	1.21562957763672	1.6523609161377	1.32288551330566	1.77085971832275	2.18193912506104					4	4	68.625	0	4.7867	73688000	4	2631700	3.28864744557442	0.0759408	-0.667708778381348	Q8R050;Q149F3	Q8R050;Q149F3	Eukaryotic peptide chain release factor GTP-binding subunit ERF3A;Eukaryotic peptide chain release factor GTP-binding subunit ERF3B	Gspt1;Gspt2
-3.97036552429199	-4.09471797943115	-3.57636451721191	-4.29064273834229	-3.66375732421875	-3.38942813873291	-3.33100700378418	-2.81931209564209	-6.9170389175415					2	2	38.555	0	7.5579	2269700	2	113490	0.360831964563728	0.222958	0.666854381561279	Q80XP8	Q80XP8	Protein FAM76B	Fam76b
0.895919799804688	0.300834655761719	0.844154357910156	-0.00657176971435547	0.933120727539063	0.465469360351563	0.864337921142578	0.769268989562988	-0.441105842590332					3	3	33.448	0	14.659	85400000	5	5337500	1.5973219103724	0.103808	0.666804122924805	Q9QZH3	Q9QZH3	Peptidyl-prolyl cis-trans isomerase E	Ppie
0.465452194213867	-0.459295272827148	0.416830062866211	-0.350804328918457	0.33775520324707	-0.214822769165039	0	-0.107081413269043	-0.675753593444824					4	4	50.201	0	40.212	943400000	11	34941000	2.60336867685184	0.0834016	0.666560840606689	Q61152	Q61152	Tyrosine-protein phosphatase non-receptor type 18	Ptpn18
1.8349552154541	0.992532730102539	1.78053855895996	0.808831214904785	1.83640670776367	1.35049438476563	1.68965530395508	1.66310405731201	0.782271385192871					5	5	102.8	0	20.548	237680000	8	5281800	1.95386097900395	0.0964037	0.665942192077637	Q61210	Q61210	Rho guanine nucleotide exchange factor 1	Arhgef1
3.89027976989746	2.67846870422363	3.70197105407715	2.26794338226318	3.65400123596191	3.53586769104004	3.82702827453613	4.1270227432251	2.90467739105225					3	3	20.373	0	3.8631	567190000	11	56719000	0.923388983601481	0.135254	0.665524101257324	Q9CXI5	Q9CXI5	Mesencephalic astrocyte-derived neurotrophic factor	Manf
-0.5526123046875	-1.39247131347656	-0.820247650146484	-1.75125122070313	-0.680612564086914	-0.571193695068359	-0.95958137512207	-0.826937675476074	-2.55023860931396					1	1	16.331	0.00043821	1.7302	56361000	1	7045200	0.839834056009281	0.139782	0.665155029296875	Q9CR61	Q9CR61	NADH dehydrogenase [ubiquinone] 1 beta subcomplex subunit 7	Ndufb7
-0.802947998046875	0.233327865600586	-0.662385940551758	0.427395820617676	-0.310665130615234	-0.191160202026367	-0.233322143554688	-0.00846576690673828	0.352843284606934					1	1	56.794	0.0026061	0.96733	52628000	2	1697700	2.14141612068596	0.0932	-0.665118503570557	Q9D0C4	Q9D0C4	tRNA (guanine(37)-N1)-methyltransferase	Trmt5
-1.79263496398926	-1.98030281066895	-1.73829460144043	-2.38864231109619	-1.8751049041748	-1.9246768951416	-1.67934417724609	-1.18369197845459	-4.70283508300781					6	6	290.08	0	118.83	27575000	5	215430	0.442388804082024	0.201231	0.664685153961182	Q69ZR2	Q69ZR2	E3 ubiquitin-protein ligase HECTD1	Hectd1
3.06719970703125	2.40147972106934	3.01453971862793	1.88122463226318	3.42351150512695	2.90313339233398	3.04628944396973	2.796950340271	2.383864402771					2	2	32.342	0	4.6964	696000000	3	43500000	1.70012816873487	0.102667	0.664554595947266	Q6ZQI3	Q6ZQI3	Malectin	Mlec
-2.12118339538574	-0.838569641113281	-2.15318489074707	-1.07640743255615	-2.08554649353027	-1.65289115905762	-1.93153190612793	-1.96592998504639	-1.51291656494141					1	1	49.475	0.00082169	1.3894	0	1	0	1.60515907815085	0.104916	-0.663518714904785	Q8CD10	Q8CD10	Calcium uptake protein 2, mitochondrial	Micu2
-3.46198081970215	-2.59869384765625	-3.31015205383301	-1.92829704284668	-3.03053855895996	-2.93511009216309	-3.07908821105957	-2.97462844848633	-2.34943866729736					1	1	87.411	0.0033186	0.91543	0	1	0	1.56919167990524	0.10619	-0.663206291198731	P26011	P26011	Integrin beta-7	Itgb7
3.42806434631348	2.45217704772949	3.22920799255371	2.28316974639893	3.18937110900879	2.4959602355957	2.88448333740234	3.09568691253662	2.2772912979126					6	6	14.463	0	5.1459	716320000	9	102330000	1.91905770755482	0.0989183	0.661924648284912	P62900	P62900	60S ribosomal protein L31	Rpl31
1.28526496887207	0.559406280517578	1.18297386169434	0.179945945739746	0.998010635375977	0.706438064575195	1.03924369812012	0.54099178314209	0.335949897766113					2	2	64.514	0.00082034	1.3822	140640000	5	4536800	3.05296763873224	0.0803704	0.661826896667481	Q6PB93	Q6PB93	Polypeptide N-acetylgalactosaminyltransferase 2;Polypeptide N-acetylgalactosaminyltransferase 2 soluble form	Galnt2
-2.29989433288574	-1.69840240478516	-1.96239471435547	-1.94638824462891	-1.95148468017578	-1.40352249145508	-1.66185760498047	-0.519110679626465	-0.969307899475098					1	1	24.57	0	2.1523	5953100	2	457930	1.14636723914564	0.122963	-0.661561489105225	P00493	P00493	Hypoxanthine-guanine phosphoribosyltransferase	Hprt1
-0.329206466674805	-1.30083656311035	-0.50445556640625	-1.35588550567627	-0.853517532348633	-1.21705436706543	-0.670576095581055	-1.21768093109131	-1.15772533416748					3	3	14.454	0	4.6008	56189000	2	7023700	3.35722280149521	0.0780084	0.660397624969483	Q03958	Q03958	Prefoldin subunit 6	Pfdn6
-0.809463500976563	-1.73194694519043	-0.867843627929688	-2.12064838409424	-1.01383209228516	-1.19470977783203	-1.28237915039063	-1.42844486236572	-1.78947448730469					1	1	52.767	0	2.511	130330000	2	5213000	1.85719012435018	0.100656	0.659665298461914	Q9D1A2	Q9D1A2	Cytosolic non-specific dipeptidase	Cndp2
-3.42661476135254	-4.69391584396362	-3.30949401855469	-3.25319743156433	-3.81836986541748	-4.21136474609375	-3.52844905853271	-4.20303916931152	-4.53869485855103					1	1	12.473	0	28.286	6066600	3	866660	1.19650794763029	0.121442	0.659310483932495	Q80ZM7	Q80ZM7	Transcription initiation factor IIA subunit 2	Gtf2a2
2.20871734619141	1.33659553527832	2.08505439758301	1.06372737884521	1.80682182312012	1.86285400390625	2.24263763427734	1.63939189910889	1.24064540863037					2	2	11.528	0	2.3983	188250000	3	37651000	2.04039064416632	0.0977591	0.65716495513916	Q9JIX0	Q9JIX0	Transcription and mRNA export factor ENY2	Eny2
0.52324104309082	-0.55157470703125	0.261484146118164	-0.490517616271973	-0.0580520629882813	-0.72807502746582	-0.0371780395507813	-0.505496025085449	-0.141404151916504					3	3	34.155	0.00042409	1.5825	99572000	6	5857200	2.30636439224774	0.0934211	0.65578727722168	Q9CR62	Q9CR62	Mitochondrial 2-oxoglutarate/malate carrier protein	Slc25a11
-1.3138599395752	-2.15149307250977	-1.5048885345459	-2.68227481842041	-1.73166084289551	-2.42432403564453	-2.00045776367188	-2.02318286895752	-2.18568801879883					1	1	50.503	0.0043368	0.84487	15108000	2	755420	2.01902547277204	0.0987391	0.655675792694092	Q68FH4	Q68FH4	N-acetylgalactosamine kinase	Galk2
-0.252410888671875	-0.956277847290039	-0.124212265014648	-0.842183113098145	0.127134323120117	-0.638250350952148	0.123117446899414	-0.192753791809082	-0.806153297424316					2	2	23.897	0	40.961	76663000	6	4791400	2.17065866436244	0.0957491	0.655530834197998	Q91V41	Q91V41	Ras-related protein Rab-14	Rab14
0.750350952148438	0.0178623199462891	0.97514533996582	-0.841645240783691	0.664392471313477	0.907550811767578	1.14501762390137	0.803500175476074	0.25386905670166					2	2	44.666	0.00083647	1.5007	96168000	3	3846700	0.92305565579534	0.137495	0.655499172210693	Q09014	Q09014	Neutrophil cytosol factor 1	Ncf1
-5.59077930450439	-5.15391159057617	-5.59532928466797	-3.91049385070801	-5.48969745635986	-5.78730773925781	-5.59140968322754	-5.72837352752686	-3.97989940643311					1	1	96.134	0.0097055	0.61391	12521000	1	278240	0.693906959861802	0.158419	-0.65480670928955	A2RSY1	A2RSY1	KAT8 regulatory NSL complex subunit 3	Kansl3
-4.28184700012207	-5.13936233520508	-4.32970714569092	-4.79751586914063	-4.16491794586182	-4.49869441986084	-4.93529796600342	-5.34774398803711	-5.62849998474121					2	2	158.46	0	1.8304	0	1	0	1.32710320517701	0.117342	0.654420804977417	Q61026	Q61026	Nuclear receptor coactivator 2	Ncoa2
0.00800704956054688	-0.388423919677734	0.0329647064208984	-1.61505508422852	0.169897079467773	0.475616455078125	0.399715423583984	0.983365058898926	-1.96394157409668					1	1	102.45	0	8.5289	39472000	2	822340	0.455691339175316	0.201178	0.654333877563477	O55029	O55029	Coatomer subunit beta	Copb2
6.25381469726563	5.27562713623047	6.15723037719727	5.00785160064697	5.9624080657959	5.69625091552734	5.89673614501953	5.99668788909912	5.09276676177979					27	25	72.421	0	323.31	9063900000	56	302130000	1.63964131269607	0.107157	0.653710460662841	P20029	P20029	78 kDa glucose-regulated protein	Hspa5
-0.301763534545898	0.757993698120117	-0.0741405487060547	0.944643974304199	-0.0142917633056641	0.236074447631836	0.127201080322266	0.022334098815918	0.976813316345215					3	3	47.173	0	4.9744	37835000	3	1576500	1.57649363707993	0.10865	-0.653320598602295	Q9JLI6	Q9JLI6	Selenocysteine lyase	Scly
1.58148765563965	0.656654357910156	1.5350456237793	0.85297679901123	1.5569953918457	0.906831741333008	1.3023624420166	1.37187099456787	0.419743537902832					2	2	35.321	0	3.0151	140400000	3	9360300	1.98647004052944	0.100343	0.652357292175293	Q810U5	Q810U5	Coiled-coil domain-containing protein 50	Ccdc50
-0.527370452880859	0.470836639404297	-0.434833526611328	0.674984931945801	-0.231096267700195	-0.152305603027344	-0.318300247192383	-0.0837125778198242	0.457358360290527					2	2	33.466	0.00083126	1.4581	12883000	2	858870	1.90258121096476	0.102758	-0.651332473754883	P52196	P52196	Thiosulfate sulfurtransferase	Tst
-0.159534454345703	-0.613805770874023	0.0498752593994141	-0.488831520080566	-0.229146957397461	-0.928110122680664	-0.399459838867188	-0.595993995666504	-1.54914665222168					2	2	85.651	0	2.7274	24559000	2	646290	1.56763359459667	0.109583	0.650611114501953	Q9Z2B9	Q9Z2B9	Ribosomal protein S6 kinase alpha-4	Rps6ka4
2.94852447509766	2.1088752746582	2.65007019042969	2.00426006317139	2.64308929443359	2.02909088134766	2.51053619384766	2.11179637908936	1.93482875823975					9	9	90.582	0	122.37	379600000	13	10846000	3.76965299576063	0.0778243	0.650284767150879	Q9DC23	Q9DC23	DnaJ homolog subfamily C member 10	Dnajc10
1.29352760314941	2.46632385253906	1.88043594360352	3.08461475372314	2.22307968139648	2.15473937988281	1.83033752441406	1.82920551300049	2.74252414703369					4	4	29.518	0	13.456	349970000	6	38886000	1.16953366121962	0.126364	-0.648636341094971	Q9R061	Q9R061	Cytosolic Fe-S cluster assembly factor NUBP2	Nubp2
0.648000717163086	1.63788032531738	0.712203979492188	1.56668949127197	0.628280639648438	0.954601287841797	0.775724411010742	0.79456615447998	1.74151706695557					3	3	27.127	0.0004268	1.6012	168880000	5	12991000	1.65718810219246	0.10812	-0.647998428344727	Q99KF1;Q8R1V4	Q99KF1	Transmembrane emp24 domain-containing protein 9	Tmed9
-1.57867813110352	-2.41211223602295	-1.94443893432617	-2.73923683166504	-2.2154655456543	-2.10137939453125	-2.24639320373535	-2.44455242156982	-3.52163600921631					2	2	81.945	0	6.3965	20095000	4	1057600	1.14261267060657	0.127735	0.64753942489624	Q8K0V4	Q8K0V4	CCR4-NOT transcription complex subunit 3	Cnot3
0.8778076171875	1.76569557189941	1.12190055847168	1.54320049285889	1.58376121520996	2.06186294555664	1.57540130615234	2.45947360992432	1.85544872283936					6	6	30.831	0	24.529	92992000	8	7153300	1.5619170829437	0.11108	-0.647418594360352	Q99020	Q99020	Heterogeneous nuclear ribonucleoprotein A/B	Hnrnpab
-1.78293228149414	-0.41270637512207	-1.75788497924805	-0.713732719421387	-1.27480888366699	-1.32155990600586	-1.07389259338379	-1.35336017608643	-0.328444480895996					1	1	55.504	0.00082001	1.3817	12756000	1	439860	1.20227359312871	0.126202	-0.646418952941895	Q8C1Y8	Q8C1Y8	Vacuolar fusion protein CCZ1 homolog	Ccz1
-3.9747371673584	-3.23952579498291	-3.97192001342773	-3.17141532897949	-3.84230613708496	-3.23946094512939	-3.55525016784668	-3.72247219085693	-2.58258152008057					1	1	115.04	0.0008261	1.416	0	1	0	1.63284945185013	0.109355	-0.644962215423584	P11688	P11688	Integrin alpha-5;Integrin alpha-5 heavy chain;Integrin alpha-5 light chain	Itga5
-3.80134391784668	-4.32373809814453	-3.82450103759766	-5.08061504364014	-3.90219974517822	-3.79415225982666	-3.77313232421875	-3.56784248352051	-5.58193302154541					1	1	74.028	0	53.495	1845200	2	46130	0.744905889141149	0.155542	0.644361925125122	Q3V1H1	Q3V1H1	Cytoskeleton-associated protein 2	Ckap2
-1.13417434692383	-2.37050437927246	-1.34125328063965	-1.38871002197266	-1.44561958312988	-2.2669734954834	-1.32746124267578	-1.59386539459229	-2.16003799438477					1	1	14.251	0.0059691	0.74335	25406000	1	5081100	1.58591564715874	0.111538	0.643891143798828	Q9CWY4	Q9CWY4	Gem-associated protein 7	Gemin7
0.757862091064453	-0.322002410888672	0.502220153808594	-0.356719017028809	0.500888824462891	0.0482101440429688	0.456953048706055	0.242278099060059	-0.0574960708618164					5	5	83.935	0	25.761	80325000	7	2059600	2.57624132700407	0.0934232	0.643626880645752	Q8BPU7	Q8BPU7	Engulfment and cell motility protein 1	Elmo1
-0.612569808959961	-1.25461387634277	-0.392749786376953	-1.27482318878174	-0.155851364135742	-1.13451766967773	-0.451431274414063	-0.864689826965332	-0.704607963562012					4	4	83.347	0	323.31	46967000	3	1118300	2.40840323725637	0.0958527	0.643499946594238	P54310	P54310	Hormone-sensitive lipase	Lipe
1.4663143157959	2.6929988861084	1.72319030761719	2.48427104949951	2.47187995910645	2.29592704772949	1.9869270324707	2.52035617828369	2.78379154205322					2	2	33.316	0	10.395	156370000	4	7446400	1.72301783567322	0.10812	-0.643391036987305	Q9CPV4	Q9CPV4	Glyoxalase domain-containing protein 4	Glod4
-0.0852603912353516	0.875478744506836	-0.265779495239258	0.921248435974121	-0.228612899780273	-0.408180236816406	-0.0861644744873047	-0.0407190322875977	1.03667545318604					2	2	22.223	0	9.6058	40762000	1	3705700	1.01583222929243	0.136	-0.643354988098145	Q9D0B6	Q9D0B6	Protein PBDC1	Pbdc1
-1.32575798034668	-1.8886775970459	-1.19963073730469	-2.60853004455566	-1.41567420959473	-1.50021934509277	-1.0563907623291	-1.05004596710205	-2.415452003479					2	2	59.795	0	44.686	20452000	4	757470	1.02434279536382	0.136308	0.643221569061279	Q8VBT9	Q8VBT9	Tether containing UBX domain for GLUT4	Aspscr1
-1.72900009155273	-2.89883041381836	-2.11171340942383	-3.06728935241699	-2.72906684875488	-2.46895122528076	-2.86772155761719	-2.72357082366943	-3.85413360595703					1	1	59.948	0	1.8449	17483000	2	582780	0.94837016275546	0.139694	0.643179607391358	Q3ULW8	Q3ULW8		Parp3
1.30849456787109	0.550909042358398	1.80454444885254	-0.029749870300293	1.84559059143066	1.58869743347168	1.84651184082031	2.59574031829834	0.587447166442871					2	2	17.04	0	2.7095	985650000	3	140810000	0.565810774101268	0.179912	0.642676544189453	P62843	P62843	40S ribosomal protein S15	Rps15
2.68744277954102	1.79015922546387	2.619873046875	1.52579975128174	2.55080986022949	2.29050636291504	2.34676551818848	2.29151248931885	1.64526462554932					10	10	150.33	0	323.31	453090000	13	6041200	1.88596956947413	0.104805	0.642574310302734	Q6A026	Q6A026	Sister chromatid cohesion protein PDS5 homolog A	Pds5a
-3.59704971313477	-3.46098804473877	-3.09771537780762	-2.34722232818604	-2.91779708862305	-2.10927581787109	-2.58900451660156	-2.02987003326416	-2.09175682067871					2	2	69.552	0.0049769	0.78055	14340000	2	398350	0.941506012295538	0.139701	-0.642569065093994	Q9Z2X8	Q9Z2X8	Kelch-like ECH-associated protein 1	Keap1
3.46613311767578	2.54872703552246	3.16861152648926	2.04797458648682	3.05268669128418	2.57757949829102	2.66411209106445	2.55386829376221	2.49974346160889					3	3	8.4689	0	12.088	410990000	11	82199000	1.98608654588843	0.104014	0.642307281494141	Q9CPQ1	Q9CPQ1	Cytochrome c oxidase subunit 6C	Cox6c
3.05602073669434	1.7229061126709	2.75295829772949	1.59227657318115	2.54771995544434	2.45286560058594	2.45321846008301	2.57137203216553	1.96388339996338					4	4	18.721	0	3.2686	515570000	8	57286000	1.43091922331858	0.117774	0.641818618774414	Q9R0Q7	Q9R0Q7	Prostaglandin E synthase 3	Ptges3
-0.362428665161133	-1.15858459472656	-0.339839935302734	-1.32079029083252	-0.734287261962891	-0.854209899902344	-0.653913497924805	-1.0098123550415	-1.47861289978027					4	4	44.789	0	61.405	34516000	5	2030400	2.39026274139242	0.0968483	0.64178466796875	Q8VE47	Q8VE47	Ubiquitin-like modifier-activating enzyme 5	Uba5
-1.63378524780273	-0.737567901611328	-1.7037410736084	-0.475659370422363	-1.33455848693848	-0.985784530639648	-1.05781936645508	-1.41604328155518	-0.344141960144043					11	2	69.641	0	27.067	8210900	2	234600	1.40855694725988	0.118829	-0.64063663482666	P17156;P16627;Q61696;P17879	P17156	Heat shock-related 70 kDa protein 2	Hspa2
4.53560256958008	3.48481369018555	4.27727317810059	3.32223033905029	4.09478378295898	3.85236549377441	3.86270713806152	3.92453098297119	3.17834949493408					8	8	17.695	0	14.146	2717700000	20	452940000	1.75312247466077	0.108439	0.640133666992187	P62751	P62751	60S ribosomal protein L23a	Rpl23a
-1.27554702758789	-0.502986907958984	-1.14370155334473	-0.0276517868041992	-0.97370719909668	-0.715068817138672	-0.998750686645508	-0.922930717468262	-0.123799324035645					1	1	61.758	0	4.0395	6484900	2	249420	1.7931719172422	0.107893	-0.639439105987549	Q8C735	Q8C735	Protein lin-9 homolog	Lin9
-0.0385169982910156	-0.836091995239258	-0.287811279296875	-1.23071956634521	-0.620826721191406	-0.832868576049805	-0.657585144042969	-0.76400089263916	-1.53391551971436					4	4	158.17	0	6.8491	73846000	5	868780	1.70670018413678	0.109706	0.638334274291992	P70335	P70335	Rho-associated protein kinase 1	Rock1
3.25898361206055	2.53005218505859	3.24820709228516	2.47598934173584	2.96984481811523	2.57257270812988	2.93525505065918	2.45499706268311	2.29086399078369					5	5	32.886	0	70.966	815650000	11	67971000	3.59043986842755	0.0836255	0.638177585601807	Q91VR2	Q91VR2	ATP synthase subunit gamma, mitochondrial	Atp5c1
-2.24921607971191	-3.48814010620117	-2.36507797241211	-2.78512382507324	-2.55260467529297	-2.65786075592041	-2.40893173217773	-3.47800254821777	-2.75140571594238					1	1	51.739	0	3.2421	13528000	1	520310	1.66211588873334	0.11155	0.638148975372315	Q91YI0	Q91YI0	Argininosuccinate lyase	Asl
3.76125335693359	2.63076972961426	3.46834182739258	2.65821552276611	3.28572082519531	2.92987442016602	3.04555892944336	2.57313442230225	2.96974086761475					11	11	55.541	0	16.276	757430000	12	27051000	2.25075369538745	0.100407	0.637871742248535	Q9JI11;REV__Q99JL1	Q9JI11	Serine/threonine-protein kinase 4;Serine/threonine-protein kinase 4 37kDa subunit;Serine/threonine-protein kinase 4 18kDa subunit	Stk4
-3.18774604797363	-5.08475685119629	-3.54625511169434	-4.23053741455078	-4.07423877716064	-4.29859638214111	-3.69959831237793	-3.9744291305542	-3.7336540222168					1	1	67.7	0.00081533	1.3596	5271700	2	239620	1.12564786740804	0.131908	0.6374351978302	P15806	P15806	Transcription factor E2-alpha	Tcf3
-3.6359748840332	-4.42776679992676	-3.54569625854492	-4.60049057006836	-3.5863094329834	-4.00790500640869	-3.60400390625	-3.43556690216064	-4.67978763580322					1	1	39.109	0.0022497	1.0126	0	1	0	1.34753422820547	0.122569	0.637307262420654	Q99N95	Q99N95	39S ribosomal protein L3, mitochondrial	Mrpl3
1.38151931762695	2.28713417053223	1.19700622558594	2.12868404388428	1.44968795776367	1.72042083740234	1.53927803039551	1.64078426361084	2.36837673187256					3	3	21.737	0	6.7153	179860000	3	13836000	2.03019143429734	0.103641	-0.637207126617432	Q99KR7	Q99KR7	Peptidyl-prolyl cis-trans isomerase F, mitochondrial	Ppif
2.59242820739746	1.44058036804199	2.28388977050781	1.27780628204346	2.07950782775879	1.78422737121582	1.85591316223145	1.96412754058838	1.36315059661865					5	5	13.293	0	14.204	1548600000	14	258090000	1.78588217394897	0.108616	0.636956310272217	Q9D1R9	Q9D1R9	60S ribosomal protein L34	Rpl34
-0.0868587493896484	-0.94450569152832	-0.320169448852539	-1.07441997528076	-0.377189636230469	-0.925701141357422	-0.506114959716797	-0.991436958312988	-0.861235618591309					3	3	25.948	0	2.3271	33518000	3	2793200	3.79899599867235	0.0823454	0.636876678466797	Q9Z0H7	Q9Z0H7	B-cell lymphoma/leukemia 10	Bcl10
-5.45527744293213	-3.36055755615234	-4.99010753631592	-3.17698764801025	-4.67122840881348	-4.14218425750732	-4.66118717193604	-3.84846782684326	-7.00973129272461					2	2	15.401	0.0081522	0.65466	3502200	1	389130	0.341082183919807	0.238517	-0.636864423751831	Q9CR73	Q9CR73	Proline-rich nuclear receptor coactivator 2	Pnrc2
0.170858383178711	-0.598291397094727	-0.0168361663818359	-0.401652336120605	-0.0905342102050781	-0.825460433959961	-0.0147857666015625	-0.29080867767334	-1.00340366363525					2	1	27.706	0.0059754	0.74478	371150000	2	23197000	2.31466902656275	0.100165	0.636098861694336	O70456	O70456	14-3-3 protein sigma	Sfn
-2.44623947143555	-1.13839530944824	-2.01629829406738	-1.25899982452393	-1.36952972412109	-1.89710426330566	-1.41946792602539	-1.30708980560303	-0.282351493835449					1	1	82.988	0	7.2177	19582000	1	466250	0.886363853897693	0.145497	-0.636095714569092	Q9Z2I0	Q9Z2I0	LETM1 and EF-hand domain-containing protein 1, mitochondrial	Letm1
4.0661506652832	3.36722946166992	4.37167549133301	2.95772457122803	4.25086212158203	3.80852508544922	4.30564880371094	4.53629207611084	3.39279079437256					9	9	28.537	0	156.64	540240000	12	60027000	1.1069485089362	0.133595	0.636071872711182	O35381;Q64G17	O35381	Acidic leucine-rich nuclear phosphoprotein 32 family member A	Anp32a
-0.204286575317383	0.809249877929688	0.327125549316406	0.830880165100098	0.811515808105469	1.12650680541992	0.992218017578125	1.4362154006958	1.38334941864014					5	5	33.665	0	323.31	196090000	4	16341000	1.24418805964631	0.12803	-0.635597133636475	P62996	P62996	Transformer-2 protein homolog beta	Tra2b
0.640214920043945	0.333271026611328	0.66840934753418	0.0126771926879883	0.740852355957031	0.514732360839844	0.631813049316406	0.324873924255371	-1.0075216293335					1	1	32.313	0	8.8359	170000000	4	12143000	1.09654711482883	0.134993	0.634715843200684	Q924T2	Q924T2	28S ribosomal protein S2, mitochondrial	Mrps2
0.32220458984375	0.198747634887695	0.621774673461914	0.227145195007324	0.869279861450195	-0.2166748046875	0.703838348388672	-0.235745429992676	0.000206947326660156					3	3	55.238	0	27.11	196370000	7	10335000	2.40718074527622	0.0989712	0.634538459777832	Q99KP6	Q99KP6	Pre-mRNA-processing factor 19	Prpf19
2.95164108276367	1.67378807067871	2.67535018920898	1.84514713287354	2.55205917358398	2.3192081451416	2.57700729370117	2.49595165252686	1.93967151641846					6	6	65.322	0	47.205	615460000	10	19233000	1.89461944866118	0.107624	0.634261131286621	Q76MZ3	Q76MZ3	Serine/threonine-protein phosphatase 2A 65 kDa regulatory subunit A alpha isoform	Ppp2r1a
3.20681762695313	2.39667701721191	3.15705680847168	2.35267734527588	3.01211166381836	2.51853179931641	2.84729385375977	2.69332408905029	2.14886569976807					11	11	56.537	0	35.266	1309400000	20	54556000	2.84798565665477	0.0934953	0.633804798126221	P47738	P47738	Aldehyde dehydrogenase, mitochondrial	Aldh2
-0.0536708831787109	1.39064025878906	0.292728424072266	1.13439655303955	0.419071197509766	0.535551071166992	0.348031997680664	0.201230049133301	1.16249179840088					2	2	165.2	0	2.8843	50899000	2	687830	1.30042465089215	0.126689	-0.633321762084961	Q8BQZ4	Q8BQZ4	Ral GTPase-activating protein subunit beta	Ralgapb
1.08382034301758	0.0607662200927734	0.992876052856445	-0.133700370788574	0.343799591064453	0.480312347412109	0.366920471191406	-0.0709714889526367	-0.0177221298217773					2	2	90.83	0	10.593	13598000	3	331670	1.68008116405804	0.112639	0.633117198944092	P42230;P42232	P42230;P42232	Signal transducer and activator of transcription 5A;Signal transducer and activator of transcription 5B	Stat5a;Stat5b
-0.470609664916992	-1.52385520935059	-0.853946685791016	-1.81642627716064	-1.32628440856934	-1.37345695495605	-1.63220977783203	-1.7417631149292	-2.05689239501953					2	2	31.497	0.00083438	1.4858	54635000	3	6070600	1.33056570395309	0.125973	0.631716156005859	Q91WA1	Q91WA1	TIMELESS-interacting protein	Tipin
-6.56739234924316	-5.72055625915527	-6.35199642181396	-5.44571113586426	-6.22137832641602	-5.65934753417969	-6.30471134185791	-6.13937854766846	-5.6849479675293					1	1	40.301	0.00084495	1.5645	857810	1	71484	2.49873032837365	0.0991047	-0.631381320953369	Q8VCX2	Q8VCX2	Solute carrier family 35 member C2	Slc35c2
-4.30901527404785	-3.36297607421875	-4.21358013153076	-2.88531875610352	-3.70564842224121	-3.75809288024902	-3.56032180786133	-3.82711696624756	-2.74778175354004					2	2	91.534	0	3.6025	12571000	1	306610	1.14456086190233	0.133677	-0.630884122848511	P70218	P70218	Mitogen-activated protein kinase kinase kinase kinase 1	Map4k1
-1.42728996276855	-0.365009307861328	-1.14976119995117	-0.00227260589599609	-0.96417236328125	-0.762676239013672	-0.990005493164063	-1.14439868927002	-0.236588478088379					7	3	49.279	0	87.909	108710000	3	6394600	1.41559719876001	0.12256	-0.630618190765381	P70333	P70333	Heterogeneous nuclear ribonucleoprotein H2	Hnrnph2
4.6386547088623	4.0432243347168	4.86132049560547	3.96773052215576	4.80153846740723	4.54335403442383	4.39509201049805	3.90952205657959	3.75416469573975					8	8	10.477	0	49.238	7407400000	13	1851900000	2.03604839569763	0.106037	0.630552291870117	Q91VW3	Q91VW3	SH3 domain-binding glutamic acid-rich-like protein 3	Sh3bgrl3
-4.643385887146	-3.52127361297607	-4.08388423919678	-3.39755916595459	-3.46223831176758	-3.66152763366699	-3.67749404907227	-2.90037822723389	-3.20056533813477					1	1	30.036	0.00042753	1.6157	2332900	1	166630	1.26411732929525	0.128117	-0.630489826202393	P08508;P08101	P08508;P08101	Low affinity immunoglobulin gamma Fc region receptor III;Low affinity immunoglobulin gamma Fc region receptor II	Fcgr3;Fcgr2
1.70235824584961	0.696575164794922	1.52547836303711	0.758183479309082	1.34463500976563	0.808374404907227	1.10958480834961	1.0963888168335	0.599873542785645					2	2	20.302	0.00042955	1.6399	251620000	4	27957000	2.44600200913001	0.100534	0.628635025024414	O55013	O55013	Trafficking protein particle complex subunit 3	Trappc3
4.59005546569824	3.7311954498291	4.43304634094238	3.2909517288208	4.29567527770996	3.89227294921875	4.41697692871094	4.41867160797119	3.6940336227417					10	10	59.623	0	74.347	1804400000	16	60146000	1.66445868773074	0.114896	0.628513431549072	P80316	P80316	T-complex protein 1 subunit epsilon	Cct5
2.24415397644043	1.33453941345215	2.09423065185547	0.89778995513916	2.09495544433594	1.77267074584961	2.00414657592773	2.1626672744751	1.23985576629639					4	4	66.357	0	13.711	225410000	7	7044200	1.37292456200846	0.126094	0.627867031097412	Q64324	Q64324	Syntaxin-binding protein 2	Stxbp2
-2.05156326293945	-2.92772674560547	-1.99236869812012	-3.12804889678955	-2.08970069885254	-2.47693824768066	-2.43919372558594	-2.31876659393311	-3.00381851196289					2	2	52.603	0	2.247	19319000	2	839940	1.79042616683817	0.111559	0.627853202819824	O70279	O70279	Protein DGCR14	Dgcr14
-3.62502288818359	-2.6442699432373	-3.47987747192383	-2.65448093414307	-2.4748420715332	-2.54897022247314	-3.3068790435791	-2.53024196624756	-2.59592533111572					1	1	65.052	0.00079523	1.2219	18626000	3	600840	1.54687526938481	0.119154	-0.626877689361572	P97390	P97390	Vacuolar protein sorting-associated protein 45	Vps45
-1.58419799804688	-2.1578311920166	-1.51358604431152	-2.15250110626221	-1.3465633392334	-1.7799072265625	-1.73276710510254	-1.61741161346436	-3.1467170715332					4	1	65.934	0	2.1687	46882000	3	1562700	1.08356860502445	0.13751	0.626595020294189	Q7TNP2	Q7TNP2	Serine/threonine-protein phosphatase 2A 65 kDa regulatory subunit A beta isoform	Ppp2r1b
-1.06879997253418	0.0980396270751953	-0.847621917724609	0.470664024353027	-0.329351425170898	-0.676279067993164	-0.562919616699219	-0.696412086486816	0.422915458679199					1	1	53.133	0	3.0291	60839000	2	2535000	1.0222721591529	0.140048	-0.625958824157715	Q8VEJ4	Q8VEJ4	Notchless protein homolog 1	Nle1
-5.58806133270264	-4.05999851226807	-5.58164978027344	-4.75534343719482	-4.76896858215332	-4.04419326782227	-4.51235675811768	-4.91699409484863	-4.65817356109619					1	1	192.06	0.0022514	1.0143	6415300	1	73739	1.04056544707022	0.139519	-0.625818538665771	Q8BJ34	Q8BJ34	Meiosis arrest female protein 1	Marf1
2.1191291809082	1.42140960693359	2.0554141998291	1.29719257354736	1.94107437133789	1.36613273620605	2.00092697143555	1.69013500213623	1.24581050872803					3	3	20.732	0	2.6648	419040000	5	46560000	3.53704324067374	0.0892514	0.625000095367432	P62717	P62717	60S ribosomal protein L18a	Rpl18a
0.876235961914063	-0.223789215087891	0.707983016967773	-0.254391670227051	0.407941818237305	0.219917297363281	0.380409240722656	0.34422779083252	-0.243073463439941					5	4	50.549	0	2.816	270950000	9	11780000	1.97319329683998	0.108746	0.624564361572266	O55131	O55131	Septin-7	2007-09-01
3.26799774169922	2.04152679443359	3.15349197387695	1.83054256439209	3.17672538757324	2.88166618347168	3.10105133056641	3.39177989959717	2.6104154586792					5	5	13.373	0	9.7317	4209500000	10	841900000	1.02689415510284	0.140648	0.623630428314209	P60867	P60867	40S ribosomal protein S20	Rps20
1.37771034240723	2.2576732635498	1.50563812255859	2.59647655487061	1.7828311920166	1.96636199951172	1.78848838806152	1.78372669219971	2.57626628875732					2	2	75.634	0	2.454	161890000	4	4150900	1.72782212356282	0.115854	-0.622433948516846	Q8K1B8	Q8K1B8	Fermitin family homolog 3	Fermt3
0.0623569488525391	1.16350555419922	0.151683807373047	1.18319606781006	0.499738693237305	0.417926788330078	0.177650451660156	0.161568641662598	1.29928874969482					1	1	23.593	0	2.5724	10561000	3	2640200	1.23286388964421	0.132491	-0.622239685058594	Q75VT8	Q75VT8	Protein HIDE1	Hide1
-0.0837974548339844	0.989892959594727	0.165370941162109	0.599423408508301	0.538608551025391	0.904300689697266	0.513141632080078	1.22010135650635	0.813145637512207					1	1	20.626	0	2.0258	84210000	2	8421000	2.03515947861396	0.108516	-0.622041893005371	Q9R0P6	Q9R0P6	Signal peptidase complex catalytic subunit SEC11A	Sec11a
-3.08699226379395	-2.17695903778076	-2.9754467010498	-1.8853816986084	-2.52590179443359	-2.17811584472656	-2.6345329284668	-2.43842601776123	-2.24098968505859					2	2	25.194	0	6.942	35784000	2	3253100	2.29390541662371	0.104788	-0.621743965148926	Q9CRA8	Q9CRA8	Exosome complex component RRP46	Exosc5
-0.765619277954102	0.515779495239258	-0.580743789672852	0.594208717346191	-0.417129516601563	-0.344417572021484	-0.445016860961914	-0.678189277648926	0.257342338562012					2	2	42.636	0.003651	0.8775	18638000	2	887540	1.1540366583088	0.136277	-0.621072101593018	Q8VCG3	Q8VCG3	WD repeat-containing protein 74	Wdr74
-5.81789493560791	-4.19941520690918	-4.86765480041504	-4.20417785644531	-4.08031558990479	-4.5302677154541	-4.56383609771729	-4.46600723266602	-3.65780735015869					2	2	71.078	0	20.704	42308000	1	1322100	0.87422384334811	0.152629	-0.620890283584595	Q91XI1	Q91XI1	tRNA-dihydrouridine(47) synthase [NAD(P)(+)]-like	Dus3l
0.282533645629883	1.53802871704102	0.295112609863281	1.6347188949585	0.486312866210938	0.683361053466797	0.528570175170898	0.584656715393066	0.653094291687012					5	5	64.227	0	8.4923	74883000	7	2582200	1.25985277783526	0.131725	-0.620639610290527	Q62073	Q62073	Mitogen-activated protein kinase kinase kinase 7	Map3k7
1.16991233825684	2.0035400390625	1.26087379455566	2.200514793396	1.1972770690918	1.46056365966797	1.30817222595215	1.67447566986084	1.93070316314697					3	3	126.85	0	7.3516	168640000	6	3066100	2.36723617463381	0.104254	-0.619900608062744	Q3U1J4	Q3U1J4	DNA damage-binding protein 1	Ddb1
-2.63335800170898	-3.49478816986084	-2.96597099304199	-4.33265590667725	-2.84004211425781	-2.94864559173584	-3.02924919128418	-2.60951232910156	-4.04695892333984					1	1	101.89	0	2.7064	12821000	1	305250	0.847683882799538	0.155201	0.619357109069824	Q8R3S6	Q8R3S6	Exocyst complex component 1	Exoc1
-1.20187377929688	-1.45077896118164	-0.747922897338867	-1.49987030029297	-0.576210021972656	-1.57289505004883	-0.424234390258789	-0.956147193908691	-1.30465126037598					2	2	16.629	0	125.11	20340000	2	2542500	1.8278242608373	0.114144	0.619308280944824	Q9JKP7	Q9JKP7	DNA polymerase epsilon subunit 3	Pole3
-1.23618507385254	-0.584751129150391	-1.21324157714844	-0.477925300598145	-1.30351066589355	-0.727602005004883	-1.19375610351563	-1.01798915863037	-0.281218528747559					4	4	82.105	0	6.1817	35095000	3	855980	2.48074148430497	0.103784	-0.61877613067627	O35350	O35350	Calpain-1 catalytic subunit	Capn1
0.0624771118164063	-0.418014526367188	-0.0129432678222656	-1.6973762512207	0.342258453369141	0.0594329833984375	0.259552001953125	0.571627616882324	-0.792431831359863					1	1	18.929	0.0071795	0.67174	45890000	1	4589000	0.686103134705541	0.171656	0.6181884765625	Q9DB50	Q9DB50	AP-1 complex subunit sigma-2	Ap1s2
1.3375244140625	2.17727851867676	1.16377258300781	2.21095943450928	1.70077514648438	2.28950309753418	1.90939903259277	2.00307178497314	2.04671573638916					3	3	36.265	0	23.78	112860000	5	6270100	2.20120225468816	0.107692	-0.617637920379638	Q91VE6	Q91VE6	MKI67 FHA domain-interacting nucleolar phosphoprotein	Nifk
1.67350959777832	0.762125015258789	1.46107292175293	0.546404838562012	1.29968452453613	0.823095321655273	0.958782196044922	0.970671653747559	0.551207542419434					6	6	42.554	0	323.31	161560000	4	8975400	2.18611851504917	0.108007	0.617561435699463	P19426	P19426	Negative elongation factor E	Nelfe
-0.346454620361328	-0.840080261230469	-0.304759979248047	-1.15326404571533	-0.458164215087891	-0.682430267333984	-0.644613265991211	-0.93242359161377	-1.67163753509521					3	3	56.598	0	2.2383	183570000	3	7060400	1.70000085408825	0.118263	0.617469120025635	Q99K28	Q99K28	ADP-ribosylation factor GTPase-activating protein 2	Arfgap2
-4.29491138458252	-6.18714618682861	-4.7594575881958	-4.39158916473389	-5.07676601409912	-4.72718238830566	-4.58455371856689	-4.80886173248291	-6.3654317855835					1	1	52.685	0	323.31	0	1	0	0.615077257605424	0.181611	0.61712007522583	Q9WTJ4	Q9WTJ4	Flt3-interacting zinc finger protein 1	Fiz1
-2.40998649597168	-1.32556533813477	-2.34462356567383	-1.11476993560791	-1.97281074523926	-1.87753868103027	-1.94492721557617	-2.17934513092041	-1.26723480224609					1	1	11.43	0	46.685	5040900	2	1680300	1.33990534882512	0.130595	-0.615196228027344	Q9D0J8	Q9D0J8	Parathymosin	Ptms
4.81089973449707	3.89193725585938	4.79070091247559	3.77622890472412	4.48397064208984	4.28657341003418	4.32933807373047	4.23543453216553	3.75500965118408					9	9	17.274	0	30.298	2141900000	49	237990000	2.1237346100179	0.109482	0.614690589904785	P54227	P54227	Stathmin	Stmn1
3.01306533813477	2.0783519744873	2.86207962036133	1.86111736297607	2.70732498168945	2.36451530456543	2.59492301940918	2.36114406585693	2.23330402374268					7	7	30.537	0	53.605	423280000	10	24899000	2.58901007720838	0.103506	0.614661693572998	Q9DAU1	Q9DAU1	Protein canopy homolog 3	Cnpy3
0.580902099609375	1.74479103088379	0.786096572875977	1.74619579315186	1.01809692382813	1.06088256835938	0.907016754150391	1.04758358001709	1.5886869430542					3	3	52.6	0	14.357	68563000	4	2856800	1.76121234599968	0.118097	-0.614599895477295	P50431	P50431	Serine hydroxymethyltransferase, cytosolic	Shmt1
-1.42992401123047	-1.8989429473877	-1.62226486206055	-2.23097991943359	-1.64382934570313	-1.82680892944336	-1.48295593261719	-1.12889766693115	-3.71000385284424					6	6	105.72	0	31.279	90497000	6	1740300	0.607066814035729	0.183799	0.614383125305176	Q0VBL3	Q0VBL3		Rbm15
0.0210456848144531	-0.684938430786133	-0.111398696899414	-0.808926582336426	-0.101467132568359	-0.93223762512207	-0.504283905029297	-0.541985511779785	-0.973248481750488					2	2	115.42	0	2.9292	50859000	3	941830	2.58102388628645	0.103501	0.614241313934326	Q8K224	Q8K224	N-acetyltransferase 10	Nat10
1.11808967590332	0.474313735961914	0.929351806640625	-0.615370750427246	0.151931762695313	0.919960021972656	0.486673355102539	0.736161231994629	-1.22622489929199					1	1	57.673	0.0046746	0.82231	150890000	2	6858800	0.571727476005463	0.18942	0.613743782043457	Q571E4	Q571E4	N-acetylgalactosamine-6-sulfatase	Galns
-2.13533210754395	-2.88214874267578	-2.48482131958008	-4.80281829833984	-2.69354248046875	-2.04139709472656	-2.41657638549805	-1.99129390716553	-3.51333045959473					1	1	41.598	0	3.0092	36263000	3	2590200	0.467255528681763	0.209209	0.613629627227783	Q8VCE2	Q8VCE2	GPN-loop GTPase 1	Gpn1
1.13931655883789	0.636465072631836	1.36361885070801	0.510085105895996	0.928676605224609	0.876052856445313	0.904684066772461	0.914523124694824	-0.584414482116699					5	5	22.591	0	12.831	1139900000	11	103630000	0.996379332323321	0.146525	0.613531684875488	Q6ZWN5	Q6ZWN5	40S ribosomal protein S9	Rps9
-1.60099411010742	-2.2431755065918	-1.35369300842285	-2.38179016113281	-1.28958511352539	-1.81744384765625	-0.960107803344727	-1.39639759063721	-1.73014354705811					3	3	15.824	0	19.19	221770000	8	27722000	1.46659994893637	0.127692	0.612695121765137	Q9CR70	Q9CR70	EKC/KEOPS complex subunit Lage3	Lage3
-0.570608139038086	-0.0434074401855469	0.0520553588867188	0.240994453430176	-0.435253143310547	0.639406204223633	0.234357833862305	2.05541706085205	-0.732172966003418					4	4	6.1153	0	122.25	59078000	8	19693000	0.516772964579794	0.201478	-0.611909484863281	P02798	P02798	Metallothionein-2	Mt2
-0.414894104003906	-1.29780769348145	-0.540538787841797	-1.87358474731445	-0.568313598632813	-0.922056198120117	-0.72181510925293	-0.84578800201416	-0.926161766052246					1	1	69.622	0.0060092	0.75993	20326000	2	580740	1.52808372176589	0.126505	0.611689281463623	Q9DBG7	Q9DBG7	Signal recognition particle receptor subunit alpha	Srpr
-2.89850997924805	-3.91939830780029	-3.27552223205566	-4.26165771484375	-3.36822509765625	-3.27906322479248	-3.65310287475586	-3.221266746521	-4.8661413192749					2	2	34.06	0	6.4041	5207000	1	274050	0.828082414944304	0.160334	0.610665416717529	P97864	P97864	Caspase-7;Caspase-7 subunit p20;Caspase-7 subunit p11	Casp7
0.407995223999023	0.896268844604492	0.551544189453125	0.774312019348145	0.995153427124023	-0.25206184387207	0.944473266601563	0.0307111740112305	-0.871890068054199					1	1	67.228	0	4.652	70983000	3	2218200	0.780580924647806	0.165157	0.609323501586914	O08863	O08863	Baculoviral IAP repeat-containing protein 3	Birc3
-1.87872314453125	-0.859537124633789	-1.66337394714355	-0.859671592712402	-1.37970924377441	-1.40557861328125	-1.34236907958984	-1.00806522369385	-0.652422904968262					1	1	64.617	0.00081766	1.3705	5679000	2	177470	1.92452995770344	0.116349	-0.608988761901855	Q8C078	Q8C078	Calcium/calmodulin-dependent protein kinase kinase 2	Camkk2
2.74499130249023	3.56293296813965	2.79153633117676	3.4050874710083	2.90618896484375	3.41259384155273	2.94244575500488	3.42272472381592	3.46803379058838					6	6	84.939	0	105.09	429920000	9	12645000	5.08077925657022	0.0862456	-0.60798397064209	Q00PI9	Q00PI9	Heterogeneous nuclear ribonucleoprotein U-like protein 2	Hnrnpul2
2.28372001647949	1.44899940490723	2.33504676818848	1.15043544769287	2.1204662322998	2.16807746887207	2.63100814819336	2.66703701019287	1.24064540863037					3	3	11.213	0	44.242	410770000	9	102690000	0.912323027836422	0.154856	0.607521343231201	Q99LT0	Q99LT0	Protein dpy-30 homolog	Dpy30
4.1550178527832	4.83713912963867	4.43421363830566	4.85263347625732	4.6008186340332	5.35651779174805	4.52954483032227	5.21112155914307	4.91807079315186					12	12	29.82	0	92.071	1799300000	18	99963000	2.35223699306199	0.109566	-0.605197811126709	P67778	P67778	Prohibitin	Phb
2.56124877929688	3.42002487182617	2.69392585754395	3.59633541107178	2.93025970458984	3.20009613037109	2.76161766052246	3.10357570648193	3.38814640045166					2	2	11.042	0	6.0728	789290000	4	157860000	2.84409491808931	0.103689	-0.604872703552246	Q9WVA2;Q4FZG7	Q9WVA2;Q4FZG7	Mitochondrial import inner membrane translocase subunit Tim8 A;Putative mitochondrial import inner membrane translocase subunit Tim8 A-B	Timm8a1;Timm8a2
-1.37507820129395	-2.05182361602783	-1.75990676879883	-2.6071720123291	-1.83934211730957	-2.13568496704102	-1.5621509552002	-2.57161998748779	-1.82614803314209					1	1	67.177	0	3.5287	16025000	2	593530	1.75929750142182	0.122476	0.604370212554932	Q80UP5	Q80UP5	Ankyrin repeat domain-containing protein 13A	Ankrd13a
2.81634140014648	1.93415069580078	2.73495101928711	1.45963954925537	2.57621574401855	2.3528003692627	2.41182518005371	2.79471111297607	1.61507320404053					7	7	88.79	0	8.3056	349180000	10	7590900	1.12796161957505	0.14288	0.603558349609375	Q91W50	Q91W50	Cold shock domain-containing protein E1	Csde1
0.169967651367188	-0.611040115356445	0.360723495483398	-1.03675174713135	-0.0320205688476563	0.0123119354248047	0.137981414794922	0.269198417663574	-0.855319023132324					4	4	40.555	0	40.126	106890000	5	6680400	1.10191104313243	0.14415	0.603483104705811	Q99KV1	Q99KV1	DnaJ homolog subfamily B member 11	Dnajb11
-0.683343887329102	-1.76772880554199	-0.86573600769043	-1.75309944152832	-0.855195999145508	-1.34379577636719	-0.957559585571289	-0.892209053039551	-1.46136283874512					2	2	139.34	0.00081466	1.3536	149920000	4	2457700	1.81900333179688	0.121586	0.603180313110351	O08808	O08808	Protein diaphanous homolog 1	Diaph1
-4.6611442565918	-3.50296974182129	-4.97557258605957	-3.06341361999512	-4.3466215133667	-4.14760684967041	-4.14799880981445	-5.01377773284912	-3.92301464080811					1	1	243.16	0	17.044	0	1	0	0.744105457334164	0.170706	-0.602677774429321	Q8K4L3	Q8K4L3	Supervillin	Svil
0.902645111083984	2.14068031311035	1.12061882019043	2.35378360748291	1.54370307922363	1.51037788391113	1.49795722961426	1.55970668792725	1.77895450592041					4	4	53.516	0	9.1304	167560000	8	7979300	1.46055816823573	0.131188	-0.602469539642334	Q8CD15	Q8CD15	Bifunctional lysine-specific demethylase and histidyl-hydroxylase MINA	Mina
0.155061721801758	-0.803619384765625	-0.0337352752685547	-1.19660091400146	-0.320394515991211	-0.293386459350586	-0.219423294067383	-0.0754232406616211	-1.16567611694336					3	3	44.716	0	14.869	40725000	3	2395600	1.19831303892461	0.140143	0.602318382263184	Q00899	Q00899	Transcriptional repressor protein YY1	Yy1
-2.72783660888672	-1.6224536895752	-2.33052253723145	-1.51211738586426	-2.19727325439453	-2.22410202026367	-2.24836921691895	-2.05559635162354	-1.45416259765625					2	2	22.96	0	66.698	0	1	0	1.66754620211156	0.126048	-0.602313995361328	Q61160	Q61160	FAS-associated death domain protein	Fadd
-0.441102981567383	0.548355102539063	-0.298685073852539	0.649031639099121	-0.195444107055664	-0.0759620666503906	-0.279144287109375	-0.114930152893066	0.482937812805176					7	7	831.87	0	9.472	41413000	5	100030	1.80104633917574	0.122601	-0.601480579376221	Q9QXZ0	Q9QXZ0	Microtubule-actin cross-linking factor 1	Macf1
-2.51405334472656	-1.66038513183594	-2.60551261901855	-1.65297031402588	-2.3818302154541	-2.15290451049805	-2.33452796936035	-2.10356616973877	-1.7194242477417					2	2	21.597	0	11.284	22175000	2	2217500	2.48821290668412	0.108988	-0.601130962371826	Q80ZQ9	Q80ZQ9	Protein Simiate	Fam206a
-2.32701683044434	-0.746343612670898	-2.07565116882324	-1.36528587341309	-1.72373008728027	-1.73445320129395	-1.5151252746582	-1.62709522247314	-1.0740442276001					2	2	35.565	0	31.773	185910000	5	14301000	1.26865415681996	0.138005	-0.600936412811279	Q9D1M0	Q9D1M0	Protein SEC13 homolog	Sec13
3.05124664306641	2.28193473815918	2.84372901916504	2.30201625823975	2.6756534576416	2.12955474853516	2.60073089599609	2.19382190704346	2.05464267730713					10	10	65.615	0	39.128	367760000	18	16716000	3.2074714242104	0.102662	0.600445938110352	Q9Z1M8	Q9Z1M8	Protein Red	Ik
-0.521020889282227	-1.30533218383789	-0.506717681884766	-1.65383338928223	-0.687337875366211	-0.838045120239258	-0.64930534362793	-0.34589672088623	-1.8127269744873					1	1	8.2038	0.0043274	0.83412	31789000	1	10596000	1.03363795760986	0.149386	0.600071430206299	Q9JJI8	Q9JJI8	60S ribosomal protein L38	Rpl38
0.577795028686523	1.46861457824707	0.541812896728516	1.49944972991943	0.49188232421875	1.0999813079834	0.533035278320313	1.27075862884521	0.337100028991699					4	4	71.683	0	30.601	144090000	7	4116900	1.37760568919912	0.136364	-0.599049472808838	Q8C0I1	Q8C0I1	Alkyldihydroxyacetonephosphate synthase, peroxisomal	Agps
-1.12361335754395	-0.0445899963378906	-1.00345802307129	-0.166520118713379	-0.534488677978516	-0.379505157470703	-0.626222610473633	-0.499146461486816	-0.0275106430053711					1	1	61.062	0	7.3445	37161000	1	3096800	2.08573848607234	0.117417	-0.598491191864014	Q8K0B2	Q8K0B2	Probable lysosomal cobalamin transporter	Lmbrd1
1.54524230957031	0.547737121582031	1.33072280883789	0.563443183898926	1.34745407104492	1.19013404846191	1.43801689147949	1.22569370269775	0.55819034576416					3	3	34.005	0	10.188	122810000	5	6463700	1.83025962717158	0.123127	0.598319339752197	Q99L04	Q99L04	Dehydrogenase/reductase SDR family member 1	Dhrs1
-0.661077499389648	-1.50656509399414	-0.809103012084961	-1.34951496124268	-0.860095977783203	-1.46628379821777	-0.970630645751953	-1.26929759979248	-1.52464389801025					2	2	34.909	0.00082372	1.4017	14574000	2	694020	3.87805572392145	0.0981527	0.598034286499023	Q9WUD1	Q9WUD1	STIP1 homology and U box-containing protein 1	Stub1
1.13686561584473	0.656959533691406	1.24431610107422	0.605916023254395	1.38067626953125	0.535493850708008	1.08909606933594	0.536686897277832	0.743313789367676					10	10	41.666	0	136.36	172520000	7	7841800	4.13387563324201	0.0966886	0.59706449508667	P49586;Q811Q9	P49586	Choline-phosphate cytidylyltransferase A	Pcyt1a
-1.71806526184082	-1.02998352050781	-1.73272132873535	-0.70113468170166	-1.47330474853516	-1.42915916442871	-1.7830810546875	-1.54641437530518	-0.69382381439209					1	1	58.408	0	13.546	19938000	1	687510	1.5942524860219	0.129508	-0.596689987182617	Q99MN9	Q99MN9	Propionyl-CoA carboxylase beta chain, mitochondrial	Pccb
-0.198589324951172	-0.609842300415039	0.164186477661133	-0.69626522064209	0.0853538513183594	-0.890497207641602	-0.000165939331054688	-0.44966983795166	-0.26893138885498					4	2	81.379	0.00083195	1.467	66917000	4	1632100	2.45168148712229	0.111424	0.595737457275391	P49290	P49290	Eosinophil peroxidase;Eosinophil peroxidase light chain;Eosinophil peroxidase heavy chain	Epx
-2.40180969238281	-2.9466667175293	-2.49137878417969	-3.82235622406006	-2.33349227905273	-2.49846363067627	-2.34686088562012	-2.46604824066162	-3.21088981628418					2	2	34.468	0	3.0012	3975400	2	283960	1.11869711888153	0.146696	0.595499515533447	Q8K274	Q8K274	Ketosamine-3-kinase	Fn3krp
-1.65752983093262	-2.47896480560303	-1.80538368225098	-2.43443489074707	-2.2182674407959	-2.24609565734863	-2.18815040588379	-2.8964958190918	-2.75126552581787					2	1	22.749	0.0065472	0.69944	29379000	1	2098500	1.88125402636568	0.123677	0.594118499755859	Q8CI43	Q8CI43	Myosin light chain 6B	Myl6b
-0.818593978881836	0.304941177368164	-0.832687377929688	0.188397407531738	-0.188261032104492	-0.409645080566406	-0.46308708190918	-0.131588935852051	0.140006065368652					1	1	20.68	0.00082474	1.4089	17520000	1	1347700	1.68626606990699	0.128188	-0.594079494476318	Q9CQF0	Q9CQF0	39S ribosomal protein L11, mitochondrial	Mrpl11
2.44424247741699	1.65862274169922	2.19343757629395	1.69651508331299	2.01087951660156	1.4796085357666	1.87254333496094	1.83276271820068	1.01760959625244					2	2	43.037	0.00043159	1.6588	168850000	2	6753800	1.73805734416766	0.128161	0.593251991271973	Q8QZS1	Q8QZS1	3-hydroxyisobutyryl-CoA hydrolase, mitochondrial	Hibch
0.0257358551025391	-0.463945388793945	0.0989513397216797	-0.745144844055176	-0.0901870727539063	-0.379716873168945	-0.295394897460938	-0.314488410949707	-1.38385200500488					2	2	54.959	0	115.02	69410000	4	2669600	1.40251312058033	0.137144	0.592205810546875	Q9CWN7	Q9CWN7	CCR4-NOT transcription complex subunit 11	Cnot11
-3.25273895263672	-2.175950050354	-3.19035339355469	-1.90885066986084	-2.67168617248535	-2.67579555511475	-2.75408554077148	-2.53584957122803	-2.58394813537598					1	1	40.143	0.0059233	0.7276	12307000	2	1025600	1.59210916688973	0.131736	-0.591137218475342	Q78JW9	Q78JW9	Ubiquitin domain-containing protein UBFD1	Ubfd1
-3.80503845214844	-4.6234188079834	-3.81908988952637	-4.21854972839355	-3.83011436462402	-4.33591175079346	-4.45295810699463	-4.3107795715332	-5.35067558288574					1	1	22.238	0.0059172	0.71872	19691000	1	2813000	1.1726180919423	0.146036	0.591066884994507	Q921K9	Q921K9	B-cell CLL/lymphoma 7 protein family member B	Bcl7b
-0.227640151977539	-0.721567153930664	0.0510292053222656	-1.33196926116943	0.0108871459960938	-0.385097503662109	-0.128412246704102	0.131649971008301	-1.01284313201904					1	1	40.88	0	2.4417	77233000	2	3358000	1.07905051219636	0.150779	0.590431404113769	Q8R574	Q8R574	Phosphoribosyl pyrophosphate synthase-associated protein 2	Prpsap2
2.83715057373047	2.06122779846191	2.49127388000488	1.85797595977783	2.54090690612793	2.03678131103516	2.6629638671875	2.39253902435303	1.87357425689697					4	4	121.63	0	7.1577	198630000	5	3611500	2.5961124180099	0.11249	0.588654136657715	Q91ZW3	Q91ZW3	SWI/SNF-related matrix-associated actin-dependent regulator of chromatin subfamily A member 5	Smarca5
-2.65879821777344	-3.34938812255859	-2.63236045837402	-3.88164901733398	-2.87092781066895	-3.3415355682373	-2.86399078369141	-3.14457511901855	-3.00631332397461					2	2	195.81	0	30.946	20674000	3	255230	1.88534931980511	0.126573	0.588172912597656	Q9EQW7	Q9EQW7	Kinesin-like protein KIF13A	Kif13a
-0.411287307739258	-0.694276809692383	-0.272100448608398	-0.964358329772949	0.0309715270996094	-0.750865936279297	-0.138866424560547	-0.449471473693848	-1.06977558135986					1	1	67.795	0	1.9557	71119000	3	2634000	2.26503921888902	0.118122	0.587928962707519	Q9EQ61	Q9EQ61	Pescadillo homolog	Pes1
-0.990522384643555	-0.70318603515625	-0.971456527709961	-0.746151924133301	-0.69354248046875	0.0719680786132813	-0.762956619262695	0.0484762191772461	-0.00852108001708984					3	3	28.598	0	13.919	43104000	5	3078800	1.47796306960768	0.13668	-0.587136554718018	Q9D1J1	Q9D1J1	Adaptin ear-binding coat-associated protein 2	Necap2
3.30324363708496	3.58611869812012	3.24176216125488	3.59754085540771	3.50514221191406	4.39992904663086	3.47492027282715	4.63685131072998	3.62020587921143					4	4	22.851	0	30.046	865040000	11	78640000	1.20809699347894	0.145784	-0.586862087249756	Q61599	Q61599	Rho GDP-dissociation inhibitor 2	Arhgdib
1.44500350952148	0.627592086791992	1.37395668029785	0.323189735412598	1.08543014526367	0.954748153686523	1.07395362854004	1.08387279510498	0.309941291809082					4	4	47.262	0	12.38	351720000	9	14069000	1.66381639391758	0.132508	0.584717178344727	Q9DBG5	Q9DBG5	Perilipin-3	Plin3
0.724695205688477	0.00301361083984375	0.619873046875	-0.019200325012207	0.791233062744141	0.22520637512207	0.36482048034668	-0.0136022567749023	0.00836849212646484					3	2	60.824	0	32.543	81825000	4	3409400	3.25906824897111	0.107631	0.58439826965332	Q60996;Q6PD28	Q60996	Serine/threonine-protein phosphatase 2A 56 kDa regulatory subunit gamma isoform	Ppp2r5c
-2.56221199035645	-2.1696949005127	-2.48044013977051	-2.16298294067383	-2.01386451721191	-1.00198364257813	-1.40882110595703	-1.37045955657959	-0.95461368560791					1	1	62.829	0.00084317	1.5462	15421000	2	497450	0.766086990729104	0.176296	-0.584387493133545	Q61211	Q61211	Eukaryotic translation initiation factor 2D	Eif2d
-1.03060340881348	-0.304466247558594	-1.19478797912598	0.0639333724975586	-0.872060775756836	-0.425914764404297	-0.8812255859375	-0.82149600982666	-0.563729286193848					2	2	86.436	0	19.234	76097000	5	2002500	1.86117408423714	0.127871	-0.584334850311279	Q9D662	Q9D662	Protein transport protein Sec23B	Sec23b
-2.18449211120605	-1.62568855285645	-2.09976387023926	-0.790230751037598	-1.70003700256348	-1.60014343261719	-1.50398826599121	-1.33390712738037	-1.08897686004639					1	1	420.08	0	23.855	0	1	0	1.42020639122412	0.139402	-0.584280967712402	Q8BX70	Q8BX70	Vacuolar protein sorting-associated protein 13C	Vps13c
-0.422155380249023	0.521463394165039	-0.374225616455078	0.879454612731934	-0.0133209228515625	-0.0473403930664063	-0.131507873535156	0.0433282852172852	0.34160327911377					6	6	118.03	0	2.5702	79991000	5	1249900	1.57433522950459	0.136207	-0.583004283905029	Q6P9P6	Q6P9P6	Kinesin-like protein KIF11	Kif11
-0.0124721527099609	-0.87483024597168	-0.152711868286133	-1.17037296295166	-0.341766357421875	-0.728887557983398	-0.376588821411133	-0.37270450592041	-0.871321678161621					4	4	32.989	0.00079936	1.2361	69927000	3	4994800	2.02158805523254	0.126242	0.582738590240478	Q69ZQ2	Q69ZQ2	Pre-mRNA-splicing factor ISY1 homolog	Isy1
2.09234809875488	1.01970863342285	1.86074638366699	0.682856559753418	1.71612739562988	1.5776481628418	1.88583374023438	1.63229656219482	1.62222576141357					2	2	97.255	0	6.2889	539340000	5	10176000	1.40643020156408	0.139968	0.58181676864624	Q3UMC0	Q3UMC0	Spermatogenesis-associated protein 5	Spata5
-1.32456398010254	-0.359659194946289	-1.13793182373047	-0.287909507751465	-0.560052871704102	-0.493242263793945	-0.850887298583984	-0.756834983825684	-0.0366220474243164					1	1	35.848	0.00043422	1.692	41875000	2	2617200	1.64999652464784	0.13477	-0.581505393981934	P51949	P51949	CDK-activating kinase assembly factor MAT1	Mnat1
2.98312377929688	2.09199714660645	2.9017276763916	2.07939052581787	2.62038230895996	2.14673233032227	2.58507347106934	2.68491458892822	1.96271419525146					7	7	24.305	0	32.555	866980000	11	96331000	1.96908990860382	0.12787	0.579427051544189	P47963	P47963	60S ribosomal protein L13	Rpl13
1.70104789733887	1.04588508605957	1.70708656311035	0.761069297790527	1.7630500793457	1.21902275085449	1.73985481262207	1.50572490692139	1.21266460418701					10	10	183.19	0	323.31	196420000	10	2310800	2.37755004271263	0.120835	0.57888650894165	P13864	P13864	DNA (cytosine-5)-methyltransferase 1	Dnmt1
2.41873359680176	3.22153091430664	2.50746154785156	3.60022830963135	2.73217582702637	2.93768310546875	2.84457397460938	2.93534755706787	3.32761478424072					7	7	59.262	0	9.9551	589430000	11	19014000	1.98501394524822	0.127929	-0.578744697570801	Q00612;P97324	Q00612	Glucose-6-phosphate 1-dehydrogenase X	G6pdx
-0.176729202270508	-0.609842300415039	0.405441284179688	-0.234082221984863	0.910333633422852	0.0853977203369141	0.414810180664063	-0.386343955993652	0.194624900817871					1	1	25.171	0.00081934	1.3799	97593000	2	10844000	1.22423443651136	0.148538	0.578513145446777	Q6IRU5	Q6IRU5	Clathrin light chain B	Cltb
2.88868713378906	3.43354034423828	2.85171890258789	3.09679126739502	2.63563919067383	3.73605728149414	2.68623161315918	3.54553318023682	2.9050931930542					8	8	58.727	0	17.504	586830000	12	25515000	1.83229379241277	0.131233	-0.577833843231201	Q61074	Q61074	Protein phosphatase 1G	Ppm1g
0.529336929321289	0.0233325958251953	0.5948486328125	-0.773983955383301	0.601369857788086	0.316486358642578	0.301435470581055	0.46892261505127	-0.388346672058105					3	3	24.945	0	4.7397	364930000	3	45616000	1.17436742019928	0.151609	0.577465534210205	Q8VEE0	Q8VEE0	Ribulose-phosphate 3-epimerase	Rpe
-3.96051025390625	-4.6118106842041	-3.83822822570801	-4.36765956878662	-3.73317527770996	-4.45438385009766	-4.14174175262451	-4.24355792999268	-4.79976177215576					1	1	65.636	0	2.4776	10137000	2	440760	2.44819389047321	0.120676	0.577020883560181	Q6PDI6	Q6PDI6	Protein FAM63B	Fam63b
1.8015193939209	0.966657638549805	1.59251594543457	0.34475040435791	1.58142280578613	1.30089569091797	1.52300643920898	1.57301425933838	1.05937480926514					4	4	10.916	0	25.703	347660000	5	49665000	1.33187986457233	0.145783	0.575677585601807	Q9CQ75	Q9CQ75	NADH dehydrogenase [ubiquinone] 1 alpha subcomplex subunit 2	Ndufa2
-1.91539764404297	-0.946712493896484	-1.75339889526367	-0.606335639953613	-1.63834190368652	-1.49157333374023	-1.71934509277344	-1.60097599029541	-1.25942516326904					3	3	59.173	0	3.8086	7093700	3	283750	1.51648180109406	0.139453	-0.575616359710693	P48453	P48453	Serine/threonine-protein phosphatase 2B catalytic subunit beta isoform	Ppp3cb
1.8457088470459	0.971771240234375	1.56624412536621	0.966042518615723	1.27788352966309	1.0359058380127	0.928930282592773	1.1153039932251	0.059870719909668					4	4	35.49	0	11.203	667060000	6	47647000	1.10211280475969	0.156005	0.574912834167481	P28352	P28352	DNA-(apurinic or apyrimidinic site) lyase;DNA-(apurinic or apyrimidinic site) lyase, mitochondrial	Apex1
-1.3281192779541	-0.234321594238281	-1.2137336730957	-0.430361747741699	-1.24172782897949	-0.609716415405273	-0.937297821044922	-0.680911064147949	-1.0757474899292					3	3	63.505	0.00082542	1.41	33915000	2	1995000	1.86051987763192	0.132109	-0.574007987976074	Q99NB8	Q99NB8	Ubiquilin-4	Ubqln4
-2.94972991943359	-1.75041770935059	-2.65360260009766	-1.61913108825684	-2.18462753295898	-2.11416816711426	-2.45268440246582	-2.51084423065186	-1.93623733520508					2	2	208.33	0.00042589	1.5983	5552300	1	70282	1.40953875701671	0.14331	-0.574001407623291	Q8BQ33	Q8BQ33	Treslin	Ticrr
2.0637378692627	2.77643966674805	2.21156311035156	2.89974498748779	2.61812782287598	2.9703311920166	2.36735534667969	2.80969142913818	2.98617839813232					10	8	45.729	0	34.513	448550000	15	29904000	2.81082101145825	0.117251	-0.573281097412109	Q9Z2X1	Q9Z2X1	Heterogeneous nuclear ribonucleoprotein F;Heterogeneous nuclear ribonucleoprotein F, N-terminally processed	Hnrnpf
-5.16263771057129	-3.86153125762939	-5.06310653686523	-3.89485168457031	-4.83601093292236	-4.61296367645264	-4.87954044342041	-4.78205490112305	-4.9143180847168					1	1	59.065	0	4.394	0	1	0	1.18317624291754	0.153456	-0.572179985046387	Q9DBA6	Q9DBA6	Peroxisomal leader peptide-processing protease;Peroxisomal leader peptide-processing protease, 10 kDa form;Peroxisomal leader peptide-processing protease, 49 kDa form	Tysnd1
-1.85752105712891	-2.6193733215332	-1.91753959655762	-2.9459924697876	-2.17099380493164	-2.03230857849121	-2.22201728820801	-2.42566585540771	-3.04529857635498					1	1	224.32	0.0026217	1.0042	24180000	2	241800	1.43288869470549	0.143634	0.571709823608399	Q8C547	Q8C547	HEAT repeat-containing protein 5B	Heatr5b
-0.0171604156494141	1.23004150390625	0.136175155639648	1.04132556915283	0.574712753295898	0.510177612304688	0.447370529174805	0.571141242980957	0.930268287658691					5	5	155.81	0	16.395	91296000	7	1113400	1.63776282983362	0.138051	-0.571316337585449	Q922J3	Q922J3	CAP-Gly domain-containing linker protein 1	Clip1
-2.20395278930664	-2.19866752624512	-1.99384880065918	-3.05113983154297	-1.82784652709961	-2.21282386779785	-1.85652732849121	-2.67385768890381	-2.56800842285156					2	2	10.561	0.00083928	1.5204	16248000	2	3249500	1.65333622674368	0.138238	0.570355606079102	P58059	P58059	28S ribosomal protein S21, mitochondrial	Mrps21
-1.36573791503906	-0.448802947998047	-1.16493225097656	-0.127881050109863	-0.532979965209961	0.0166416168212891	-0.95155143737793	-1.05057048797607	-0.556715965270996					3	2	32.967	0	16.704	28970000	1	2228500	1.17703699525807	0.154998	-0.570334625244141	P47754	P47754	F-actin-capping protein subunit alpha-2	Capza2
-0.400053024291992	-1.07705116271973	-0.238456726074219	-1.1912260055542	-0.190229415893555	-0.793373107910156	-0.320560455322266	-0.268818855285645	-0.95746898651123					3	3	59.69	0	8.3931	39493000	6	1361800	1.72735563921605	0.136607	0.570262718200684	Q8VC30	Q8VC30	Bifunctional ATP-dependent dihydroxyacetone kinase/FAD-AMP lyase (cyclizing);ATP-dependent dihydroxyacetone kinase;FAD-AMP lyase (cyclizing)	Dak
-1.54758071899414	-0.396022796630859	-1.09419441223145	-0.0907068252563477	-0.749870300292969	-0.818380355834961	-0.768367767333984	-0.902647972106934	-0.143692970275879					3	3	46.284	0	5.8412	19645000	3	755580	1.23822304764376	0.15187	-0.569713115692139	O88544	O88544	COP9 signalosome complex subunit 4	Cops4
-3.17364311218262	-3.61948490142822	-3.11579513549805	-4.0093297958374	-3.38829612731934	-3.23360538482666	-3.53188610076904	-3.77689075469971	-4.72091960906982					2	1	64.907	0	29.236	0	1	0	1.03360705473349	0.162237	0.569640970230103	Q9D2H6	Q9D2H6	Transcription factor Sp2	Sp2
4.62285614013672	3.68162155151367	4.52171325683594	3.51947498321533	4.54720497131348	4.20489120483398	4.52041625976563	4.79037952423096	3.72641086578369					12	12	16.085	0	17.878	3466800000	23	385200000	1.16869420890757	0.155714	0.568492031097412	Q9CZX8	Q9CZX8	40S ribosomal protein S19	Rps19
-0.222480773925781	-0.614175796508789	-0.0393218994140625	-1.20804309844971	0.228408813476563	-0.561630249023438	-0.194137573242188	-0.261866569519043	-0.480620384216309					3	3	83.043	0	8.9934	57688000	2	1648200	1.59890784408876	0.13983	0.56838436126709	Q3UIR3	Q3UIR3	E3 ubiquitin-protein ligase DTX3L	Dtx3l
-2.92999839782715	-3.4443473815918	-3.18466567993164	-3.52597522735596	-3.66861534118652	-3.45977020263672	-3.67541885375977	-3.42574310302734	-5.80847454071045					1	1	254.2	0	14.819	12032000	2	132220	0.467184736804698	0.228149	0.568187522888183	E9QAT4	E9QAT4		Sec16a
7.03798294067383	7.62323379516602	6.98100852966309	7.65619373321533	7.07058143615723	7.52982902526855	7.3928394317627	7.5098295211792	8.12408542633057					26	26	49.67	0	323.31	53292000000	75	2664600000	2.15014845567802	0.128958	-0.568031215667725	P99024	P99024	Tubulin beta-5 chain	Tubb5
6.17241096496582	5.15622329711914	5.4831485748291	4.55968952178955	5.2945556640625	5.24874114990234	5.43915939331055	5.71439838409424	4.46882915496826					19	7	22.099	0	300.55	17780000000	16	1778000000	0.946759560598145	0.168213	0.567742347717285	P43277	P43277	Histone H1.3	Hist1h1d
4.03702735900879	3.35678863525391	3.89354515075684	3.0356912612915	3.89882659912109	3.64444160461426	3.80266380310059	3.81447887420654	2.85470485687256					6	6	28.785	0	10.901	1202700000	11	75166000	1.52782650864745	0.142593	0.566794681549072	P17918	P17918	Proliferating cell nuclear antigen	Pcna
0.602458953857422	0.0947685241699219	0.763423919677734	-0.254391670227051	0.762714385986328	0.216650009155273	0.823064804077148	0.515824317932129	0.284987449645996					3	3	53.662	0	3.3995	72605000	6	3457400	2.16650842314015	0.129355	0.566347789764404	P47791	P47791	Glutathione reductase, mitochondrial	Gsr
-3.15642738342285	-3.45879745483398	-3.07425117492676	-3.7670373916626	-3.40188598632813	-3.1592435836792	-3.30367088317871	-3.3362979888916	-5.27816963195801					1	1	47.318	0	2.6827	26799000	2	1410500	0.623416488530577	0.202016	0.565850353240967	Q80XI4	Q80XI4	Phosphatidylinositol 5-phosphate 4-kinase type-2 beta	Pip4k2b
3.02587509155273	1.99037933349609	2.66964149475098	1.72948932647705	2.63689613342285	2.35918807983398	2.27446556091309	2.47028064727783	1.88231182098389					4	4	24.146	0	7.9562	3912800000	8	355710000	1.51275612986389	0.143745	0.565389728546143	Q9CZM2	Q9CZM2	60S ribosomal protein L15	Rpl15
-0.0461387634277344	0.814952850341797	0.0919876098632813	0.938483238220215	0.619613647460938	0.746404647827148	0.487222671508789	0.75423526763916	1.0110445022583					4	3	50.248	0	3.7827	33036000	3	1501600	2.13964051281052	0.130784	-0.564852809906006	Q922M5	Q922M5	Cell division cycle-associated 7-like protein	Cdca7l
-4.46222877502441	-5.19505596160889	-4.25088119506836	-4.91248035430908	-4.63321876525879	-5.29286479949951	-4.78054809570313	-4.71063804626465	-5.37155246734619					1	1	40.659	0	3.5431	5217400	1	289860	1.86720022935967	0.135878	0.564799118041992	Q8R0F3	Q8R0F3	Sulfatase-modifying factor 1	Sumf1
-4.3853702545166	-2.82504367828369	-3.53200149536133	-2.29479217529297	-3.41562080383301	-3.48838233947754	-3.35482025146484	-3.33159446716309	-3.59749221801758					5	5	125.77	0	48.421	6148100	1	111780	0.830989212528575	0.17885	-0.564492225646973	Q8K394	Q8K394	Inactive phospholipase C-like protein 2	Plcl2
0.304538726806641	-0.866888046264648	-0.0251941680908203	-0.79769229888916	-0.0351886749267578	-0.329549789428711	-0.515512466430664	0.164797782897949	-1.33214473724365					4	4	69.437	0	10.217	129150000	9	3490600	0.900275797956478	0.173585	0.564456272125244	P0DOV2;P0DOV1;Q8CGE8	P0DOV2
-0.483127593994141	-1.52420234680176	-0.958620071411133	-1.60683250427246	-1.3270206451416	-1.11199378967285	-1.19632911682129	-1.33154010772705	-2.20070838928223					1	1	40.783	0.00080939	1.3154	53885000	2	4490500	1.15643007320079	0.158672	0.563781070709229	Q62481	Q62481	Vacuolar protein sorting-associated protein 72 homolog	Vps72
0.94450569152832	1.51552581787109	0.915756225585938	1.75830936431885	1.32831382751465	1.57573127746582	1.4056339263916	1.61020183563232	2.10187244415283					7	7	152.48	0	120.16	181580000	6	2928600	1.96970191244906	0.134997	-0.563775730133057	Q3UJB9	Q3UJB9	Enhancer of mRNA-decapping protein 4	Edc4
0.186817169189453	1.0112361907959	0.17799186706543	1.0379056930542	0.280433654785156	0.825448989868164	0.242155075073242	0.250750541687012	0.798327445983887					2	2	139.07	0	2.741	74629000	2	1081600	1.98258818505207	0.134966	-0.562884330749512	A6H5Y3	A6H5Y3	Methionine synthase	Mtr
-4.55962085723877	-3.01279354095459	-4.08968544006348	-3.09602928161621	-3.4949951171875	-3.91842079162598	-3.70384883880615	-3.86654853820801	-3.10787868499756					1	1	89.159	0.0011614	1.1242	1669200	2	42801	0.956153694366748	0.170218	-0.561703395843506	Q9EQC5	Q9EQC5	N-terminal kinase-like protein	Scyl1
1.83323097229004	1.1769847869873	1.85278701782227	1.17444896697998	1.70187759399414	1.03811645507813	1.78360176086426	1.6830587387085	1.08704853057861					9	1	49.924	0.00043234	1.6721	556180000	3	26485000	2.37588203138815	0.128685	0.560942840576172	P68368	P68368	Tubulin alpha-4A chain	Tuba4a
0.00400924682617188	0.829652786254883	-0.161911010742188	0.945622444152832	-0.216903686523438	-0.0889873504638672	-0.31159782409668	0.429814338684082	-0.171078681945801					2	2	9.4226	0.0049946	0.80627	97713000	3	48856000	1.13650433165582	0.160863	-0.560605525970459	P09602	P09602	Non-histone chromosomal protein HMG-17	Hmgn2
-1.59431266784668	-0.65234375	-1.55823135375977	-0.66317081451416	-1.19977760314941	-1.07811737060547	-1.0938720703125	-1.19971370697021	-0.411450386047363					2	2	12.473	0	12.029	31495000	4	4499300	1.58232329915775	0.143735	-0.560589218139648	P83940	P83940	Transcription elongation factor B polypeptide 1	Tceb1
-2.27072715759277	-3.1103630065918	-2.54425430297852	-3.47723388671875	-2.46302795410156	-2.2905158996582	-2.17268371582031	-2.30372905731201	-3.424880027771					3	3	104.83	0	323.31	51220000	6	1384300	0.952639434339439	0.172219	0.558671092987061	Q8K212	Q8K212	Phosphofurin acidic cluster sorting protein 1	Pacs1
0.69245719909668	-0.0832996368408203	0.293052673339844	0.0643434524536133	0.107051849365234	0.351663589477539	0.601554870605469	-1.05664920806885	0.0484952926635742					2	2	36.946	0.0008016	1.2583	54619000	2	3413700	0.986287483043938	0.169559	0.558618450164795	Q8R001	Q8R001	Microtubule-associated protein RP/EB family member 2	Mapre2
-3.50562286376953	-4.23941135406494	-3.38978958129883	-4.12839412689209	-3.52644729614258	-3.53438186645508	-3.72608947753906	-3.45589447021484	-5.11865615844727					1	1	66.99	0	2.1094	3603800	1	116250	0.825170930489294	0.182822	0.558360290527344	Q99MP8	Q99MP8	BRCA1-associated protein	Brap
-0.44658088684082	-1.15374565124512	-0.611610412597656	-0.869193077087402	-1.10164260864258	-1.27077484130859	-1.00504302978516	-1.24261569976807	-2.21151351928711					1	1	50.716	0	2.6908	50410000	2	1800400	1.01284507341675	0.168729	0.558349323272705	P41241	P41241	Tyrosine-protein kinase CSK	Csk
-2.9189510345459	-4.0504732131958	-2.97963333129883	-3.24055004119873	-2.85729026794434	-3.87874031066895	-3.13981437683105	-3.04892349243164	-3.44234466552734					1	1	55.064	0.004329	0.83441	12041000	2	668920	1.40411422325632	0.15063	0.558284091949463	Q63943	Q63943	Myocyte-specific enhancer factor 2D	Mef2d
-1.13340377807617	-1.85026550292969	-1.12498092651367	-2.48398017883301	-1.11713981628418	-1.31758117675781	-1.01724624633789	-0.825783729553223	-1.80369186401367					3	2	56.7	0.0053173	0.76984	87213000	1	5130200	0.916574993583819	0.17473	0.558067798614502	Q8BHD7	Q8BHD7	Polypyrimidine tract-binding protein 3	Ptbp3
3.1584644317627	2.37626075744629	2.76371765136719	2.07100963592529	2.71024131774902	2.22793197631836	2.41202163696289	2.40324115753174	1.9376974105835					5	5	27.744	0	48.499	1448200000	10	111400000	1.89025202007794	0.138283	0.557883071899414	Q6PDM2	Q6PDM2	Serine/arginine-rich splicing factor 1	Srsf1
-3.21707534790039	-3.64136981964111	-3.11936950683594	-4.51949214935303	-2.83806037902832	-3.22261428833008	-2.83977699279785	-2.40805721282959	-4.01519870758057					1	1	97.462	0.00080032	1.2383	5643500	1	115170	0.654454438300833	0.201348	0.55777587890625	Q9ET01	Q9ET01	Glycogen phosphorylase, liver form	Pygl
-0.926942825317383	-1.826904296875	-1.07363700866699	-1.86200714111328	-1.0197639465332	-1.48767280578613	-1.41679954528809	-1.35474681854248	-1.80333042144775					2	2	102.54	0	323.31	34199000	5	1103200	2.12935917680573	0.134836	0.557646465301514	Q8K4J6	Q8K4J6	MKL/myocardin-like protein 1	Mkl1
1.84452247619629	0.802177429199219	1.67670059204102	0.901053428649902	1.74294662475586	1.36319732666016	1.27347755432129	1.49717044830322	0.82576847076416					6	6	11.993	0	8.6611	544070000	8	77725000	1.57424920809864	0.145936	0.556538391113281	Q9CQX4	Q9CQX4	PCNA-associated factor	Paf
4.66929626464844	3.63291168212891	4.33935737609863	3.47806835174561	4.09440231323242	3.64685821533203	4.19208335876465	4.37021160125732	3.70932292938232					10	10	29.597	0	8.5806	2739100000	10	171190000	1.4981410908656	0.148387	0.556310272216797	P62702	P62702	40S ribosomal protein S4, X isoform	Rps4x
1.33603477478027	0.618545532226563	1.33615303039551	0.295166969299316	1.35435104370117	1.06669044494629	1.30564880371094	1.57216167449951	0.332333564758301					5	5	95.832	0	4.7553	283370000	6	7266000	1.08375078536177	0.165793	0.556067276000977	P56399	P56399	Ubiquitin carboxyl-terminal hydrolase 5	Usp5
-4.6441068649292	-3.88762855529785	-4.62760829925537	-4.10087585449219	-4.61458301544189	-4.19870090484619	-5.14700317382813	-4.81536197662354	-4.00976467132568					1	1	65.89	0	2.0625	0	1	0	1.43574089945369	0.150501	-0.555858945846557	Q8BFW7	Q8BFW7	Lipoma-preferred partner homolog	Lpp
3.28624153137207	2.31491470336914	3.15529823303223	1.782883644104	3.33317184448242	3.18012237548828	2.85323715209961	3.32191181182861	2.40696620941162					3	3	31.27	0	11.973	301490000	5	20100000	0.8390580888879	0.182819	0.55562744140625	Q7TQI3	Q7TQI3	Ubiquitin thioesterase OTUB1	Otub1
-1.2370719909668	-0.178991317749023	-1.11268997192383	-0.0611581802368164	-0.674697875976563	-0.663599014282227	-0.617513656616211	-0.678999900817871	-0.192704200744629					1	1	37.279	0	2.3271	14775000	1	777650	1.54735453251886	0.147005	-0.555402851104736	P10605	P10605	Cathepsin B;Cathepsin B light chain;Cathepsin B heavy chain	Ctsb
-3.70431327819824	-1.95221138000488	-3.57948875427246	-1.98961925506592	-2.84822845458984	-3.14124584197998	-3.03261566162109	-3.25111103057861	-3.34479999542236					1	1	29.546	0	5.3014	13161000	2	1096800	0.68286505890823	0.200634	-0.555364036560059	Q7TQK4	Q7TQK4	Exosome complex component RRP40	Exosc3
-3.41065406799316	-3.96359825134277	-3.29612159729004	-4.90616893768311	-3.74151802062988	-3.40544891357422	-3.85805034637451	-3.40867137908936	-4.97487258911133					1	1	23.922	0.0018975	1.0492	7729200	1	644100	0.663996090076469	0.20153	0.555166006088257	Q9EPQ7	Q9EPQ7	StAR-related lipid transfer protein 5	Stard5
-4.46139907836914	-4.76860809326172	-4.38547897338867	-5.04231262207031	-4.53701496124268	-5.85252666473389	-5.32713890075684	-5.09004878997803	-5.40654754638672					1	1	70.158	0	2.5467	0	1	0	1.0337212234635	0.168484	0.554250764846802	Q9WVM1	Q9WVM1	Rac GTPase-activating protein 1	Racgap1
1.36593246459961	0.778076171875	1.35372352600098	0.787236213684082	1.51498031616211	0.849170684814453	1.24312210083008	1.1901330947876	0.474387168884277					4	3	32.316	0	116.84	337750000	2	24125000	2.28693369650597	0.133668	0.553638935089111	Q6PFR5	Q6PFR5	Transformer-2 protein homolog alpha	Tra2a
2.61026763916016	1.8940486907959	2.50095176696777	1.7875337600708	2.37362098693848	2.10316276550293	2.25363159179688	2.15115451812744	1.47125148773193					12	12	133.54	0	98.623	623730000	20	8662900	2.04845062145065	0.137392	0.553187751770019	Q9ES52	Q9ES52	Phosphatidylinositol 3,4,5-trisphosphate 5-phosphatase 1	Inpp5d
1.54816055297852	1.78202629089355	1.51049613952637	1.60602855682373	1.4282398223877	2.39933013916016	1.19412994384766	2.05741596221924	2.01686763763428					5	5	18.431	0	15.862	333900000	8	33390000	1.87690841276481	0.139995	-0.552077102661133	P62281	P62281	40S ribosomal protein S11	Rps11
2.70653533935547	2.04222869873047	2.58808135986328	1.39121532440186	2.79583740234375	2.64041519165039	2.61964416503906	2.66845989227295	1.88534450531006					4	4	47.688	0	4.6229	492650000	6	19706000	1.06473917485479	0.168744	0.551991844177246	P50247	P50247	Adenosylhomocysteinase	Ahcy
-4.00936698913574	-4.55639266967773	-3.94754981994629	-4.44672107696533	-4.42682456970215	-3.94826698303223	-3.96742057800293	-3.63556289672852	-6.61036682128906					1	1	84.213	0	5.7775	4236800	1	124610	0.412051369668522	0.244457	0.551671600341797	Q8CGC6	Q8CGC6	RNA-binding protein 28	Rbm28
0.103687286376953	1.10248565673828	0.366609573364258	1.26523494720459	0.403884887695313	0.508167266845703	0.454996109008789	0.412287712097168	1.13009929656982					5	5	24.74	0	43.934	98491000	7	8207600	1.46077833473563	0.151915	-0.551360511779785	O08547	O08547	Vesicle-trafficking protein SEC22b	Sec22b
-2.66937255859375	-1.47983932495117	-2.66813659667969	-1.56501293182373	-2.4556827545166	-2.51040649414063	-2.34347724914551	-2.43339824676514	-1.92990684509277					1	1	54.65	0	2.6299	0	1	0	1.18375289625531	0.16276	-0.550454521179199	Q99M31	Q99M31	Heat shock 70 kDa protein 14	Hspa14
-0.801963806152344	-0.0284442901611328	-0.635639190673828	0.0704793930053711	-0.242574691772461	-0.22783088684082	-0.371978759765625	0.42459774017334	-0.0524377822875977					2	2	32.032	0.0071697	0.67084	7675200	2	548230	1.89877687427556	0.140312	-0.550311946868897	Q91V64	Q91V64	Isochorismatase domain-containing protein 1	Isoc1
5.0761890411377	4.29766082763672	4.95299530029297	4.4272928237915	4.97440147399902	4.37055397033691	4.97235298156738	4.80105495452881	4.32348155975342					9	8	39.652	0	34.106	2256900000	15	118790000	2.87124049254046	0.127881	0.549975872039795	Q8BG05	Q8BG05	Heterogeneous nuclear ribonucleoprotein A3	Hnrnpa3
1.84954452514648	1.30694198608398	1.8302116394043	1.023512840271	1.77047157287598	1.60652351379395	1.61784934997559	1.81437587738037	0.33570384979248					3	3	14.098	0	4.4546	232110000	5	38684000	0.975474677908816	0.174733	0.54960765838623	Q9D937	Q9D937	Uncharacterized protein C11orf98 homolog
-0.54609489440918	-1.27557563781738	-0.632978439331055	-1.0276517868042	-0.922389984130859	-1.37440872192383	-1.02323913574219	-1.45496273040771	-1.51919937133789					2	2	100.31	0	17.95	39028000	3	780560	2.24685620545996	0.136172	0.549184036254883	Q9WU40	Q9WU40	Inner nuclear membrane protein Man1	Lemd3
-1.04533576965332	-1.81212997436523	-1.16058921813965	-1.89663791656494	-1.39072799682617	-1.65430450439453	-1.45217132568359	-1.77478694915771	-1.91881656646729					4	4	75.507	0	20.05	7522300	2	188060	3.04486880842591	0.126383	0.549129104614258	Q6BCL1	Q6BCL1	PML-RARA-regulated adapter molecule 1	Pram1
4.91073226928711	3.80057525634766	4.59230613708496	3.45589542388916	4.30674743652344	4.4132080078125	4.63973045349121	4.49181270599365	4.15539264678955					7	7	44.816	0	18.688	991980000	12	45090000	1.22000446216959	0.162301	0.549002265930175	Q8QZT1	Q8QZT1	Acetyl-CoA acetyltransferase, mitochondrial	Acat1
4.66993713378906	5.3354663848877	4.67601585388184	5.48940944671631	5.03627014160156	5.43532752990723	4.95044898986816	5.07734203338623	5.5719690322876					23	23	77.648	0	323.31	4408400000	39	93796000	2.45467473422503	0.133371	-0.548734855651856	Q9D0E1	Q9D0E1	Heterogeneous nuclear ribonucleoprotein M	Hnrnpm
-3.83580207824707	-4.12944793701172	-4.32615852355957	-6.09124279022217	-4.42671966552734	-4.05828666687012	-3.88404941558838	-4.22816181182861	-4.82691192626953					1	1	284.08	0.00043535	1.699	6632200	1	50244	0.57796275130585	0.214212	0.548627805709839	O88491	O88491	Histone-lysine N-methyltransferase, H3 lysine-36 and H4 lysine-20 specific	Nsd1
-1.37458992004395	-0.318689346313477	-1.17164993286133	-0.275507926940918	-0.985429763793945	-0.808254241943359	-1.05777740478516	-1.25162792205811	-0.344536781311035					2	2	152.53	0	3.1483	30701000	2	511680	1.3291145491655	0.158836	-0.547638511657715	Q8BMG7	Q8BMG7	Rab3 GTPase-activating protein non-catalytic subunit	Rab3gap2
1.16555595397949	1.95037841796875	1.17810821533203	2.32443904876709	1.47064590454102	1.52749252319336	1.37860107421875	1.29758358001709	2.12188625335693					6	6	35.076	0	5.9253	252380000	7	12619000	1.34214216094191	0.158893	-0.546128177642822	P68040	P68040	Guanine nucleotide-binding protein subunit beta-2-like 1;Guanine nucleotide-binding protein subunit beta-2-like 1, N-terminally processed	Gnb2l1
-5.62875652313232	-4.85937595367432	-5.31007385253906	-5.47119331359863	-5.74990940093994	-4.43887710571289	-5.56123065948486	-5.51615428924561	-4.79723453521729					1	1	19.642	0.0008058	1.294	3666800	1	333340	1.18966835702382	0.165179	-0.545925569534302	Q9CZS3	Q9CZS3	LisH domain-containing protein FOPNL	Fopnl
1.72704696655273	0.796041488647461	1.66434860229492	0.909977912902832	1.78661346435547	1.24460411071777	1.58943748474121	1.55306911468506	1.22667789459229					3	3	29.18	0	4.1555	141380000	5	10098000	1.99138685550949	0.14057	0.545787525177002	Q8VCC1	Q8VCC1	15-hydroxyprostaglandin dehydrogenase [NAD(+)]	Hpgd
1.98067855834961	1.44306564331055	1.99710845947266	1.57646656036377	1.82311630249023	1.07966613769531	1.75953102111816	1.55639171600342	1.06750392913818					5	5	30.016	0	96.68	547240000	10	36482000	2.25781308987472	0.137421	0.54548978805542	Q61166	Q61166	Microtubule-associated protein RP/EB family member 1	Mapre1
6.18379211425781	5.19375228881836	6.18212509155273	4.78769588470459	6.12273025512695	6.10354232788086	5.82954025268555	6.10591793060303	5.48071193695068					18	18	35.81	0	323.31	25351000000	21	1584500000	0.9455597835674	0.178936	0.545222854614257	P16858	P16858	Glyceraldehyde-3-phosphate dehydrogenase	Gapdh
-1.23058128356934	-1.7650203704834	-1.39851760864258	-2.05441188812256	-1.27358627319336	-1.60548210144043	-1.72903823852539	-1.37927341461182	-2.96139717102051					1	1	26.175	0.0026198	0.99656	84530000	1	6037900	0.855163194384608	0.186184	0.545186138153076	Q6QD59	Q6QD59	Vesicle transport protein SEC20	Bnip1
-2.9089298248291	-4.26550579071045	-2.55795669555664	-3.416748046875	-2.90676116943359	-4.0697717666626	-2.88506317138672	-1.16306209564209	-3.88380527496338					3	2	33.558	0	25.605	20533000	4	1368900	0.369066040358491	0.260971	0.54510087966919	Q9Z130	Q9Z130	Heterogeneous nuclear ribonucleoprotein D-like	Hnrnpdl
-0.852823257446289	-1.89718914031982	-1.12593650817871	-2.39679145812988	-1.26209449768066	-0.99553108215332	-1.19076156616211	-0.845137596130371	-2.12508678436279					2	2	72.648	0	14.95	44048000	4	1295500	0.758095604215673	0.196416	0.544043254852295	Q8CH02	Q8CH02	SURP and G-patch domain-containing protein 1	Sugp1
1.67990493774414	2.35919952392578	1.66978645324707	1.71316242218018	2.03592300415039	2.81533622741699	2.06870651245117	2.72516918182373	2.42467403411865					3	3	6.6979	0	2.3302	841060000	4	280350000	1.23894712817921	0.162988	-0.543928050994873	P56379	P56379	6.8 kDa mitochondrial proteolipid	Mp68
0.455698013305664	-0.396261215209961	0.351591110229492	-1.0332555770874	-0.115993499755859	0.100343704223633	0.0876674652099609	0.384417533874512	-0.800169944763184					5	5	15.674	0	16.187	98788000	6	9878800	0.868631374364478	0.186028	0.543725872039795	Q9CR98	Q9CR98	Protein FAM136A	Fam136a
1.33279991149902	0.700515747070313	1.20099830627441	0.576207160949707	1.0543155670166	0.664609909057617	1.12893295288086	1.22733020782471	0.0148439407348633					5	5	184.67	0	289.16	141240000	5	1989300	1.33209646387997	0.160912	0.542560291290283	Q5PSV9	Q5PSV9	Mediator of DNA damage checkpoint protein 1	Mdc1
0.478115081787109	-0.0242061614990234	0.390216827392578	-0.616683006286621	0.301734924316406	-0.0317974090576172	0.318754196166992	-0.0954465866088867	-0.0836095809936523					2	2	31.487	0	2.6907	79783000	4	4199100	2.34033328191568	0.137204	0.542553806304932	P53811	P53811	Phosphatidylinositol transfer protein beta isoform	Pitpnb
1.01329803466797	2.09228134155273	1.04402351379395	1.895188331604	1.36798286437988	1.68742752075195	1.26787185668945	1.33278942108154	1.5694055557251					4	4	70.573	0	52.7	550990000	15	15743000	1.85394901971393	0.145734	-0.542124366760254	Q8BMA6	Q8BMA6	Signal recognition particle subunit SRP68	Srp68
0.507884979248047	0.228446960449219	0.389202117919922	-0.107048988342285	0.473230361938477	-0.323246002197266	0.226358413696289	0.118288993835449	-0.629433631896973					9	9	57.401	0	141.72	55423000	1	1847400	1.67072699118584	0.150348	0.541767501831055	Q9ESX5	Q9ESX5	H/ACA ribonucleoprotein complex subunit 4	Dkc1
3.25504684448242	2.80511474609375	3.45689392089844	2.66647434234619	3.5150089263916	3.12239265441895	3.50020408630371	3.31992053985596	2.5364236831665					7	7	121.55	0	238.32	621070000	10	12939000	1.78263372975544	0.147083	0.541723251342773	Q3U7R1	Q3U7R1	Extended synaptotagmin-1	Esyt1
1.3005199432373	0.467742919921875	1.24324989318848	0.617695808410645	1.14843940734863	0.934297561645508	0.986454010009766	0.85159969329834	0.268824577331543					5	5	103	0	8.0821	183180000	8	3663500	2.0495415762008	0.141424	0.541633701324463	Q8VDP4	Q8VDP4	Cell cycle and apoptosis regulator protein 2	Ccar2
0.499834060668945	-0.378824234008789	0.459287643432617	-0.716830253601074	0.282846450805664	-0.0608348846435547	0.366710662841797	0.845576286315918	-0.386313438415527					3	3	17.008	0	4.0569	110590000	4	15799000	0.920752826880877	0.182718	0.541615009307861	Q9CQ92	Q9CQ92	Mitochondrial fission 1 protein	Fis1
4.10945320129395	3.38742828369141	4.00728797912598	3.02161502838135	3.95546722412109	3.63153839111328	3.97625923156738	4.11653423309326	3.19699954986572					26	14	84.787	0	31.192	3308600000	28	100260000	1.37518458218906	0.160029	0.541293811798096	P07901	P07901	Heat shock protein HSP 90-alpha	Hsp90aa1
0.439510345458984	-0.307823181152344	0.154790878295898	0.048182487487793	0.188083648681641	0.00926971435546875	-0.0604648590087891	0.338805198669434	-1.89214992523193					1	1	73.142	0	18.38	28641000	4	923920	0.558776371196176	0.220263	0.54122314453125	Q01965	Q01965	T-lymphocyte surface antigen Ly-9	Ly9
-3.26089286804199	-2.13465595245361	-3.10272789001465	-2.53981781005859	-2.9854621887207	-2.87630748748779	-2.77003479003906	-2.3068380355835	-2.58587455749512					1	1	39.774	0	98.258	0	1	0	1.81308005117654	0.146958	-0.541080665588379	Q8R2U0	Q8R2U0	Nucleoporin SEH1	Seh1l
-3.00364112854004	-4.06009960174561	-3.17000389099121	-3.71443653106689	-3.21944999694824	-4.00941848754883	-3.5488805770874	-4.32078838348389	-2.77638912200928					1	1	21.102	0.0059922	0.75555	3507400	1	584570	0.870396472480949	0.187525	0.540732526779175	Q5XKN4	Q5XKN4	Protein jagunal homolog 1	Jagn1
-0.936969757080078	-1.60787391662598	-1.07416725158691	-1.44377899169922	-1.20412445068359	-1.66023635864258	-1.22182273864746	-1.47361850738525	-2.05948162078857					1	1	106.36	0.0094563	0.63815	8596200	1	168550	2.23714224048554	0.139566	0.539726829528809	Q6DFV7	Q6DFV7	Nuclear receptor coactivator 7	Ncoa7
1.83990478515625	2.51007461547852	1.82008934020996	2.36805248260498	2.23824691772461	2.47670364379883	2.05510330200195	2.693772315979	2.59154415130615					4	4	21.644	0	5.9272	582190000	9	83169000	2.83225956266541	0.132393	-0.539693355560303	P35980	P35980	60S ribosomal protein L18	Rpl18
-5.33774471282959	-5.05875968933105	-5.85698986053467	-5.86513996124268	-5.78280258178711	-7.95828342437744	-5.78639221191406	-6.19040298461914	-6.08046722412109					2	2	260.64	0.0046645	0.81877	2292000	2	19423	0.445809286294237	0.242144	0.539628314971924	Q69ZK6	Q69ZK6	Probable JmjC domain-containing histone demethylation protein 2C	Jmjd1c
-5.37250328063965	-6.24018669128418	-5.20270347595215	-6.65327262878418	-5.2919282913208	-6.68517017364502	-6.76577854156494	-5.89303207397461	-5.51096630096436					1	1	92.908	0	3.6626	2507800	1	71652	0.630201861055295	0.211074	0.538297176361084	B2RUJ5	B2RUJ5	Amyloid beta A4 precursor protein-binding family A member 1	Apba1
-1.57676887512207	-1.99612045288086	-1.52111625671387	-2.87509346008301	-1.92544937133789	-1.53213500976563	-1.6845531463623	-1.6190767288208	-3.05069732666016					1	1	22.464	0.0043337	0.84092	209560000	2	29937000	0.728741068690179	0.201998	0.537652683258057	Q9DAP7;Q9CQE6	Q9DAP7;Q9CQE6	Histone chaperone ASF1B;Histone chaperone ASF1A	Asf1b;Asf1a
-0.505960464477539	1.0571460723877	0.0426712036132813	0.87763500213623	0.188655853271484	-0.13914680480957	0.0472812652587891	0.26189136505127	0.342503547668457					3	3	77.837	0	5.1122	30526000	4	678370	1.01241142035605	0.179101	-0.536843872070312	P08071	P08071	Lactotransferrin	Ltf
-2.49823379516602	-1.56536102294922	-2.36261558532715	-1.48839950561523	-2.0588321685791	-1.99517250061035	-2.28511619567871	-2.14206790924072	-1.6326904296875					1	1	149.29	0	2.1025	14758000	2	245970	1.83663503415075	0.14838	-0.536461162567139	Q7TNB8;Q689Z5	Q7TNB8;Q689Z5	Protein strawberry notch homolog 2;Protein strawberry notch homolog 1	Sbno2;Sbno1
-4.10944366455078	-4.47647953033447	-4.03176116943359	-4.33685970306396	-3.94649219512939	-4.5636100769043	-4.17251491546631	-4.98715877532959	-4.64206981658936					1	1	93.243	0.0011673	1.141	0	1	0	2.33927158422829	0.13937	0.536182594299317	Q921B4	Q921B4	Neurotrophin receptor-interacting factor 2	Nrif2
1.64848136901855	0.801658630371094	1.68527793884277	0.518607139587402	1.53978729248047	1.38276481628418	1.65960884094238	1.86825275421143	0.920063972473145					5	5	31.814	0	54.849	234650000	6	12350000	1.05120625826186	0.177709	0.535019397735596	Q9CQA3	Q9CQA3	Succinate dehydrogenase [ubiquinone] iron-sulfur subunit, mitochondrial	Sdhb
5.44983863830566	4.28598976135254	5.29304695129395	4.06554126739502	4.97289657592773	5.23469924926758	4.77187538146973	5.14960765838623	4.20010280609131					12	12	18.559	0	323.31	5573700000	16	557370000	0.87961446119463	0.1895	0.534726238250732	P18760	P18760	Cofilin-1	Cfl1
4.05442237854004	3.15002059936523	4.02126312255859	2.95496273040771	4.05486297607422	3.82124519348145	4.16878700256348	4.20329189300537	3.57179546356201					9	9	46.886	0	69.61	1033100000	16	54375000	1.1190503726716	0.174116	0.534570693969727	Q8BV49;Q504N7	Q8BV49;Q504N7	Pyrin and HIN domain-containing protein 1;Pyrin and HIN domain-containing protein 1-like	Pyhin1
-3.50933265686035	-2.50673580169678	-3.0719051361084	-2.13214015960693	-2.59291839599609	-2.75177478790283	-2.97378158569336	-2.90370178222656	-2.21998405456543					2	2	20.67	0.0026188	0.99607	14062000	1	2008800	1.23678951336721	0.168083	-0.534117126464844	Q9WUB4	Q9WUB4	Dynactin subunit 6	Dctn6
0.546960830688477	-0.232833862304688	0.625482559204102	-0.0770769119262695	0.306221008300781	0.0845508575439453	0.540063858032227	0.055903434753418	0.0233297348022461					2	2	40.035	0	5.9572	0	2	0	3.26004624760922	0.131076	0.533907413482666	O08573	O08573	Galectin-9	Lgals9
1.61946105957031	1.77717781066895	1.35060119628906	1.5359468460083	1.31711387634277	2.58740615844727	1.12168502807617	2.2632474899292	1.26662921905518					3	3	52.673	0	4.1124	65386000	6	5029700	0.979528314526725	0.182607	-0.533866214752197	P56959	P56959	RNA-binding protein FUS	Fus
-2.36044502258301	-1.83490753173828	-2.4583683013916	-1.32445812225342	-2.56488800048828	-2.31978416442871	-2.1533031463623	-2.66218376159668	-1.11192607879639					1	1	54.444	0	51.323	64481000	3	3393800	0.795687074195255	0.198516	-0.533599185943604	Q9JIY2	Q9JIY2	E3 ubiquitin-protein ligase Hakai	Cbll1
-3.71489906311035	-1.88932514190674	-3.60292816162109	-2.45346641540527	-3.5186595916748	-2.80430889129639	-3.27309799194336	-2.91688442230225	-4.90724277496338					1	1	35.977	0.00083022	1.443	98964000	1	7068900	0.4064055866815	0.255181	-0.533150672912598	Q80WW9	Q80WW9	DDRGK domain-containing protein 1	Ddrgk1
0.387716293334961	-0.173812866210938	0.335046768188477	-0.49739933013916	0.188798904418945	0.0350284576416016	0.20380973815918	-0.166140556335449	-0.466221809387207					7	7	44.41	0	78.589	49410000	3	2906400	2.48641879749756	0.13957	0.532552146911621	Q3TSG4	Q3TSG4	RNA demethylase ALKBH5	Alkbh5
-3.28453254699707	-3.54430961608887	-3.25166511535645	-4.67262268066406	-3.47357559204102	-3.72491073608398	-3.59173583984375	-3.58552837371826	-4.1357479095459					1	1	73.961	0	2.5863	31832000	2	816200	1.14414608779142	0.174316	0.532246589660645	Q9D0F1	Q9D0F1	Kinetochore protein NDC80 homolog	Ndc80
2.91874313354492	2.19503784179688	2.78131103515625	2.21108913421631	2.59305191040039	2.53336334228516	2.4838924407959	2.1150541305542	1.76490688323975					12	12	310.89	0	202.29	508360000	17	5033300	1.85327187633284	0.151764	0.530359363555908	Q3TLH4	Q3TLH4	Protein PRRC2C	Prrc2c
4.5936450958252	3.90463829040527	4.38921546936035	3.79759311676025	4.42899513244629	3.80890464782715	4.44609642028809	4.25059604644775	3.90896129608154					20	20	102.08	0	323.31	1207300000	19	27438000	2.91660789874662	0.135922	0.530349349975586	P97310	P97310	DNA replication licensing factor MCM2	Mcm2
-2.31967163085938	-1.50946426391602	-2.49399566650391	-1.36955451965332	-2.36184692382813	-1.93700218200684	-2.21012687683105	-2.03995990753174	-2.22448062896729					1	1	85.299	0	117.5	30340000	2	758500	1.56359896566009	0.159318	-0.530317974090576	Q68FF6	Q68FF6	ARF GTPase-activating protein GIT1	Git1
1.98391723632813	2.96064186096191	2.11173248291016	3.20124340057373	2.52771949768066	2.54363441467285	2.42148971557617	2.39844799041748	2.84781169891357					11	11	111.97	0	23.204	383520000	17	7236200	1.49404105768997	0.16137	-0.529141139984131	Q60875	Q60875	Rho guanine nucleotide exchange factor 2	Arhgef2
-3.05161476135254	-2.05302429199219	-2.72409248352051	-1.84198379516602	-2.65620040893555	-2.39569473266602	-2.56775283813477	-2.80676078796387	-2.0072717666626					1	1	15.857	0	2.168	12033000	2	1719000	1.35579776989071	0.166423	-0.528968048095703	Q3TV70	Q3TV70	Nuclear receptor 2C2-associated protein	Nr2c2ap
-2.1911792755127	-2.65095996856689	-2.06905937194824	-2.98876857757568	-2.64230155944824	-2.46879196166992	-2.42314720153809	-2.46486949920654	-3.72705364227295					2	2	93.09	0.00080548	1.2863	18105000	3	476460	0.951457419029515	0.187435	0.528666877746582	Q8BRN9	Q8BRN9	Coiled-coil and C2 domain-containing protein 1B	Cc2d1b
1.25315475463867	2.07663726806641	1.12926864624023	2.32748317718506	1.42630195617676	1.6339111328125	1.2468090057373	1.06743907928467	1.85516262054443					3	3	47.983	0	3.0698	137590000	4	5096100	1.14375198946002	0.176157	-0.528243064880371	P47226	P47226	Testin	Tes
0.703437805175781	-0.27067756652832	0.297491073608398	-0.0176362991333008	-0.182039260864258	-0.546091079711914	0.0452861785888672	-0.793402671813965	0.0742120742797852					2	2	35.377	0	25.811	136590000	4	9106200	1.1475554942117	0.176578	0.52676305770874	Q8R010	Q8R010	Aminoacyl tRNA synthase complex-interacting multifunctional protein 2	Aimp2
-1.76751708984375	-2.73359107971191	-1.83659553527832	-2.86712741851807	-1.75351905822754	-1.7634391784668	-1.73602104187012	-1.32138538360596	-2.808837890625					1	1	35.955	0	41.808	0	1	0	0.725504464516131	0.208379	0.525463008880615	Q6GV12	Q6GV12	3-ketodihydrosphingosine reductase	Kdsr
-0.989551544189453	-0.00410652160644531	-0.645933151245117	0.240847587585449	-0.231000900268555	-0.296546936035156	-0.413248062133789	-0.18504810333252	0.0162782669067383					4	4	12.326	0	2.4393	58022000	6	9670400	1.66927011479827	0.159242	-0.524218273162842	Q9CQP3	Q9CQP3	Coiled-coil-helix-coiled-coil-helix domain-containing protein 5	Chchd5
-2.35806465148926	-2.8973913192749	-2.28688812255859	-2.76290035247803	-2.21516227722168	-3.32624626159668	-2.1147632598877	-2.66129207611084	-2.19083499908447					1	1	94.565	0.0046545	0.81297	37524000	1	872660	1.36244959910949	0.168069	0.524013423919678	Q99PV8	Q99PV8	B-cell lymphoma/leukemia 11B	Bcl11b
-0.262998580932617	-0.79490852355957	-0.394426345825195	-1.68544292449951	-0.366922378540039	-0.185430526733398	-0.298896789550781	0.296069145202637	-1.90385055541992					1	1	57.463	0.00043687	1.7116	47522000	6	2066200	0.507511963691383	0.236921	0.523901653289795	Q91YW3	Q91YW3	DnaJ homolog subfamily C member 3	Dnajc3
-4.3673677444458	-5.37535285949707	-5.21321105957031	-5.4768705368042	-5.04867362976074	-5.17538452148438	-5.19261455535889	-6.24124526977539	-5.12797403335571					2	2	61.75	0	2.4269	3041000	1	84472	0.954516348553701	0.189254	0.523898696899414	Q8R3Y8	Q8R3Y8	Interferon regulatory factor 2-binding protein 1	Irf2bp1
1.10070610046387	0.352436065673828	1.13054275512695	0.659979820251465	1.16741943359375	0.816379547119141	0.806861877441406	0.86894702911377	-0.0577116012573242					10	10	29.729	0	119.55	523070000	21	30769000	1.3980069953082	0.168378	0.523376369476318	Q4VAA2	Q4VAA2	Protein CDV3	Cdv3
3.19014549255371	2.41726112365723	2.98427200317383	2.43356609344482	2.79391288757324	2.40234756469727	2.57840156555176	2.28640651702881	2.27831745147705					6	6	71.781	0	13.711	622510000	8	18309000	2.46000078858767	0.144104	0.5231032371521	Q99LE6	Q99LE6	ATP-binding cassette sub-family F member 2	Abcf2
2.48986434936523	2.11459541320801	2.51828575134277	1.9808874130249	2.41312026977539	1.79980659484863	2.32919311523438	1.9753885269165	1.70806980133057					8	8	34.106	0	10.904	269610000	9	14190000	3.18252674886058	0.137399	0.521866321563721	P11440	P11440	Cyclin-dependent kinase 1	Cdk1
-1.05886268615723	-0.498464584350586	-0.642278671264648	-0.292523384094238	-0.146463394165039	-0.326984405517578	-0.443656921386719	1.23954105377197	-0.377806663513184					1	1	15.085	0.0033161	0.91428	39301000	2	4912600	0.622815054498903	0.220177	-0.521567821502686	P01942	P01942	Hemoglobin subunit alpha	Hba
3.24542427062988	2.46828842163086	3.19713592529297	2.34926509857178	3.28884124755859	2.97460174560547	3.23109436035156	3.08686351776123	2.71679592132568					6	6	27.254	0	50.443	1533800000	10	127820000	1.84220817768925	0.156074	0.521461009979248	Q9CQ60	Q9CQ60	6-phosphogluconolactonase	Pgls
2.53564643859863	2.11543083190918	2.58172607421875	1.38449954986572	2.64720344543457	2.26666831970215	2.38972282409668	2.49729824066162	1.82263851165771					5	5	91.83	0	85.975	179500000	7	4487400	1.2810049520971	0.173738	0.521267604827881	Q80UM7	Q80UM7	Mannosyl-oligosaccharide glucosidase	Mogs
-3.11562728881836	-2.37081623077393	-3.08165550231934	-2.48825550079346	-2.95811653137207	-2.52390670776367	-2.91038513183594	-2.55999660491943	-2.53508567810059					3	3	83.446	0	6.336	6112800	2	169800	4.40358114510433	0.129167	-0.520833969116211	Q08122	Q08122	Transducin-like enhancer protein 3	Tle3
0.371616363525391	-0.264432907104492	0.286533355712891	-0.238425254821777	0.147659301757813	-0.717082977294922	0.0370349884033203	-0.333952903747559	0.00517177581787109					1	1	38.368	0.0019062	1.0642	60738000	3	4338400	2.01644116489998	0.15346	0.520455455780029	Q3UE37	Q3UE37	Ubiquitin-conjugating enzyme E2 Z	Ube2z
0.540075302124023	1.10330009460449	0.543819427490234	1.30099010467529	0.913623809814453	1.1486873626709	0.864452362060547	1.56362628936768	1.05917453765869					4	4	38.167	0	4.1944	452250000	4	25125000	2.17728513615931	0.15082	-0.519662952423096	Q9QYJ3	Q9QYJ3	DnaJ homolog subfamily B member 1	Dnajb1
0.323207855224609	-0.0199794769287109	0.465265274047852	-0.478880882263184	-0.0474586486816406	0.39134407043457	-0.106046676635742	0.0780954360961914	-1.77266693115234					4	4	111.24	0	59.323	103880000	4	3582200	0.546598612496538	0.231686	0.519159507751465	Q6ZQ03	Q6ZQ03	Formin-binding protein 4	Fnbp4
-2.85212135314941	-2.19165229797363	-2.80273818969727	-1.94223117828369	-2.73371696472168	-2.3626537322998	-2.89230537414551	-2.27779483795166	-2.73496437072754					1	1	52.938	0	25.248	0	1	0	1.98211698072235	0.155337	-0.518361186981201	D3YZP9	D3YZP9	Coiled-coil domain-containing protein 6	Ccdc6
4.29802322387695	3.42497444152832	4.09050750732422	3.22939395904541	4.11344337463379	3.89175033569336	4.16333961486816	4.02622318267822	3.67241764068604					14	14	60.866	0	66.811	1243600000	18	49743000	1.71783669832815	0.161301	0.517376518249512	Q3TEA8	Q3TEA8	Heterochromatin protein 1-binding protein 3	Hp1bp3
1.28046989440918	1.58061408996582	1.09298515319824	1.39294528961182	1.29816246032715	2.02668571472168	1.30033683776855	1.59795093536377	2.20277309417725					4	4	22.161	0	2.9852	144730000	7	18092000	1.64622060532909	0.162947	-0.517205238342285	Q9CQD4;Q99LU0	Q9CQD4;Q99LU0	Charged multivesicular body protein 1b-2;Charged multivesicular body protein 1b-1	Chmp1b2;Chmp1b1
-4.95723247528076	-5.27227306365967	-5.24570560455322	-7.53646183013916	-4.72006511688232	-4.76002979278564	-5.25990295410156	-5.35266971588135	-4.89048957824707					1	1	97.213	0.0026013	0.95758	0	1	0	0.391147573512115	0.267457	0.516658258438111	Q8CJG1;Q8CJG0	Q8CJG1;Q8CJG0	Protein argonaute-1;Protein argonaute-2	Ago1;Ago2
-2.64249229431152	-3.21232604980469	-2.80320167541504	-3.83038234710693	-2.6885986328125	-3.11491107940674	-2.84776878356934	-2.7884349822998	-3.3630199432373					1	1	63.56	0	13.353	16075000	4	765470	1.45625048073852	0.168954	0.516299533843994	Q8CIV2	Q8CIV2	Membralin	Tmem259
4.66108894348145	5.01772117614746	4.61725616455078	5.34250736236572	4.49787902832031	4.98439598083496	4.52801132202148	4.87178897857666	5.24385356903076					31	31	53.687	0	73.437	3252300000	54	95655000	2.78289628484478	0.143548	-0.515994548797607	P20152;P15331;P31001;P46660;P08553;CON__Q9DCV7;CON__Q9H552;P03995;Q9DCV7;P11679;P08551;P19246	P20152	Vimentin	Vim
-1.753662109375	-2.07499027252197	-1.82008361816406	-3.44952774047852	-1.93034553527832	-1.57423210144043	-2.06864547729492	-1.83194828033447	-3.11432456970215					2	2	46.795	0.00083264	1.4719	12803000	2	800200	0.582038433877096	0.229009	0.515820407867432	Q5ND52	Q5ND52	rRNA methyltransferase 3, mitochondrial	Rnmtl1
-1.98639106750488	-0.899257659912109	-1.59684753417969	-0.861493110656738	-1.61849975585938	-1.18910789489746	-1.36250305175781	-0.989426612854004	-1.68820381164551					1	1	65.194	0.0065427	0.69629	9714000	1	313350	1.38990359425471	0.17238	-0.515562534332275	Q6PGG6	Q6PGG6	Guanine nucleotide-binding protein-like 3-like protein	Gnl3l
-3.41092109680176	-3.75403308868408	-3.57256507873535	-4.02501487731934	-4.36667823791504	-4.39737319946289	-4.03004741668701	-5.14016914367676	-4.48379707336426					1	1	151.99	0.00083091	1.448	0	1	0	0.794812009256638	0.207148	0.515024518966674	Q9EPQ2	Q9EPQ2	X-linked retinitis pigmentosa GTPase regulator-interacting protein 1	Rpgrip1
1.97427749633789	2.41500091552734	2.32982444763184	2.45542621612549	2.4148006439209	2.69987297058105	2.32226181030273	3.21974468231201	3.08008098602295					4	4	15.423	0	30.274	892640000	12	148770000	1.40484676064696	0.172594	-0.51373405456543	P62849	P62849	40S ribosomal protein S24	Rps24
-0.850515365600586	-1.42329406738281	-0.923828125	-1.59756660461426	-1.08068084716797	-1.29163551330566	-1.12321281433105	-1.55680179595947	-1.66880226135254					2	2	14.379	0	57.759	156650000	4	19581000	3.00039323975111	0.142941	0.513060760498047	Q9D8S9	Q9D8S9	BolA-like protein 1	Bola1
4.15909767150879	4.6639575958252	4.31867027282715	5.3458833694458	4.50263023376465	4.34588432312012	4.46732139587402	4.66130542755127	5.35792064666748					13	13	32.931	0	34.585	3363200000	16	168160000	1.15342456934755	0.183572	-0.51306037902832	P51881;P48962;Q3V132	P51881;P48962	ADP/ATP translocase 2;ADP/ATP translocase 2, N-terminally processed;ADP/ATP translocase 1	Slc25a5;Slc25a4
-2.43303680419922	-2.97327613830566	-2.51670074462891	-3.36230754852295	-2.70454406738281	-2.93758201599121	-2.99324798583984	-3.10593032836914	-3.49254035949707					2	2	60.988	0	11.053	14823000	3	529400	1.7664104793087	0.162833	0.512444877624512	Q3UHD6	Q3UHD6	Sorting nexin-27	Snx27
1.00856781005859	0.963010787963867	1.6929817199707	1.16938877105713	1.74255752563477	0.866916656494141	1.65551948547363	1.04721736907959	1.01745510101318					2	2	21.458	0	3.3874	178820000	4	14902000	1.79728615733758	0.162119	0.512108898162842	Q9EPB4	Q9EPB4	Apoptosis-associated speck-like protein containing a CARD	Pycard
-2.13897323608398	-1.3394947052002	-1.78294563293457	-0.611435890197754	-0.990146636962891	-0.905195236206055	-0.752016067504883	-1.04369640350342	-0.620882987976074					1	1	16.665	0.0036536	0.87868	0	1	0	0.794505925373831	0.207944	-0.511879348754883	Q8R3Q6	Q8R3Q6	Coiled-coil domain-containing protein 58	Ccdc58
-1.02832412719727	-0.190439224243164	-0.982753753662109	-0.454360008239746	-0.89508056640625	-0.755481719970703	-0.852764129638672	-1.01236248016357	0.270543098449707					2	2	64.979	0	22.43	67055000	2	2579000	1.06972333811532	0.18943	-0.511310577392578	Q9CWL8	Q9CWL8	Beta-catenin-like protein 1	Ctnnbl1
2.90160369873047	1.90086364746094	2.73616790771484	1.81698131561279	2.44505882263184	2.41558456420898	2.43058776855469	2.46753787994385	1.99434185028076					9	9	60.545	0	18.926	515390000	14	23427000	1.56269348452601	0.169616	0.509292697906494	Q62523	Q62523	Zyxin	Zyx
0.263326644897461	-0.0815105438232422	0.492527008056641	-0.271985054016113	0.376039505004883	-0.251428604125977	0.324947357177734	0.0519685745239258	-0.171778678894043					5	5	22.435	0	238.91	37190000	4	2479300	3.42340055598257	0.140742	0.50915699005127	P61759	P61759	Prefoldin subunit 3	Vbp1
-2.28863334655762	-2.25775527954102	-2.11113929748535	-1.82044696807861	-1.93476104736328	-1.7301082611084	-2.40132713317871	-2.39980983734131	-0.168631553649902					3	3	120.11	0	323.31	18626000	2	433170	0.515857488573062	0.24224	-0.508614826202393	Q640N3	Q640N3	Rho GTPase-activating protein 30	Arhgap30
3.83860778808594	3.04293251037598	3.60333251953125	2.9519739151001	3.74501419067383	3.37250900268555	3.12493133544922	3.89639949798584	2.08719348907471					5	5	29.546	0	184.52	1537200000	11	90426000	0.687681145878691	0.219527	0.507769775390625	Q9R1P4	Q9R1P4	Proteasome subunit alpha type-1	Psma1
-0.0197029113769531	-0.856803894042969	-0.0998191833496094	-0.909140586853027	-0.0138816833496094	-0.671518325805664	-0.2347412109375	-0.467757225036621	-0.0930814743041992					3	3	29.367	0	4.0247	69673000	4	4644900	1.64568384255445	0.168408	0.507624053955078	Q9CR68	Q9CR68	Cytochrome b-c1 complex subunit Rieske, mitochondrial;Cytochrome b-c1 complex subunit 11	Uqcrfs1
0.947109222412109	0.189098358154297	0.837329864501953	0.133185386657715	0.675144195556641	0.464523315429688	0.970296859741211	0.23237133026123	0.732752799987793					3	3	9.6418	0	12.599	112220000	4	22445000	2.085508648263	0.159348	0.507083797454834	Q9D1L9	Q9D1L9	Ragulator complex protein LAMTOR5	Lamtor5
-1.60713386535645	-2.04329586029053	-1.66868591308594	-2.68547058105469	-1.43360137939453	-1.52753067016602	-1.52670860290527	-1.50734615325928	-2.56567573547363					1	1	15.192	0	1.8345	33857000	2	3761900	0.924388047358118	0.201644	0.506831359863281	Q9CPX7	Q9CPX7	28S ribosomal protein S16, mitochondrial	Mrps16
-0.0970191955566406	-0.958269119262695	-0.393413543701172	-0.852084159851074	-0.460561752319336	-1.01167488098145	-0.85841178894043	-0.968262672424316	-1.00219821929932					2	2	20.101	0	3.0753	49547000	3	4954700	2.04721809125707	0.160483	0.506146240234375	Q9CWU4	Q9CWU4	UPF0690 protein C1orf52 homolog
-0.385232925415039	0.456666946411133	-0.407617568969727	0.625775337219238	0.049285888671875	-0.341255187988281	-0.255578994750977	-0.139651298522949	0.679017066955566					1	1	20.677	0	142.73	50611000	2	3893100	1.06317406714626	0.192608	-0.505896472930908	Q9D1P0	Q9D1P0	39S ribosomal protein L13, mitochondrial	Mrpl13
4.68112945556641	3.89716911315918	4.56736373901367	3.80877017974854	4.5386791229248	4.03034210205078	4.55914878845215	4.48040676116943	4.18673801422119					13	13	58.004	0	42.224	2735300000	57	105200000	2.10619274262853	0.159568	0.505895042419434	P80317;Q61390	P80317	T-complex protein 1 subunit zeta	Cct6a
0.2205810546875	0.859678268432617	0.361654281616211	1.02119159698486	0.728420257568359	0.505636215209961	0.732297897338867	0.713606834411621	1.97831249237061					3	3	24.393	0	2.2267	166290000	5	11878000	0.828058429594556	0.20787	-0.504946708679199	P62492;P46638	P62492;P46638	Ras-related protein Rab-11A;Ras-related protein Rab-11B	Rab11a;Rab11b
5.00433731079102	3.79741287231445	4.60382461547852	3.82694721221924	4.62663269042969	4.38469123840332	4.4949893951416	4.66187572479248	4.21975421905518					2	2	25.976	0	8.7039	2310500000	5	288810000	1.31489114405701	0.181264	0.504309749603271	P00405	P00405	Cytochrome c oxidase subunit 2	Mtco2
-1.64566802978516	-2.72602939605713	-1.82732582092285	-2.08580303192139	-1.73090362548828	-2.44921875	-1.66436195373535	-1.69512462615967	-2.14979457855225					3	1	60.526	0	2.3323	18601000	1	641420	1.39397700671966	0.178631	0.504129219055176	D0QMC3	D0QMC3	Myeloid cell nuclear differentiation antigen-like protein	Mndal
5.00398635864258	4.31624794006348	5.14986038208008	4.15502452850342	5.23438262939453	4.75484275817871	5.24867057800293	5.22356128692627	4.82584095001221					6	6	21.897	0	11.04	2261600000	11	161540000	1.24260125594559	0.184209	0.504121494293213	P99029	P99029	Peroxiredoxin-5, mitochondrial	Prdx5
-4.81994819641113	-6.8447961807251	-4.93843841552734	-5.77943897247314	-5.1943473815918	-5.40429782867432	-6.47486019134521	-5.59047698974609	-5.68457508087158					2	2	197.06	0.00084282	1.5436	0	1	0	0.536154156096233	0.241217	0.503818464279175	Q3UHH1	Q3UHH1	Zinc finger SWIM domain-containing protein 8	Zswim8
2.05422592163086	1.23127555847168	2.01217079162598	0.536507606506348	1.90421104431152	1.93965530395508	1.93182373046875	2.23126316070557	1.42051792144775					4	4	19.414	0	8.6372	229740000	6	20886000	0.75369961261677	0.214309	0.503763961791992	Q6PGB6	Q6PGB6	N-alpha-acetyltransferase 50	Naa50
0	-0.449378967285156	0.147012710571289	-0.396790504455566	0.266147613525391	-0.397157669067383	0.0409030914306641	-0.360213279724121	-0.346510887145996					2	2	71.513	0.00078585	1.1745	34644000	2	1049800	4.36167666524095	0.138154	0.50352611541748	Q91YM4	Q91YM4	Protein TBRG4	Tbrg4
0.781553268432617	-0.0836181640625	0.633125305175781	-0.311121940612793	0.600725173950195	0.320648193359375	0.460494995117188	0.385054588317871	0.270543098449707					3	3	85.682	0.00042845	1.6295	43914000	4	1045600	1.75335182906505	0.168566	0.502673530578613	Q8K1R3	Q8K1R3	Polyribonucleotide nucleotidyltransferase 1, mitochondrial	Pnpt1
-3.96449851989746	-3.55880737304688	-3.63089561462402	-3.05919170379639	-3.58166122436523	-3.46874713897705	-3.62459278106689	-3.52775859832764	-2.37753868103027					3	3	18.795	0	31.509	27583000	1	2507500	0.996171222716591	0.2006	-0.502003335952759	Q9QY93	Q9QY93	dCTP pyrophosphatase 1	Dctpp1
1.80389213562012	0.884588241577148	1.65467643737793	1.04315853118896	1.60699462890625	1.07660675048828	1.32828140258789	1.02076625823975	1.46041011810303					2	2	21.523	0.003659	0.88283	199430000	4	16619000	2.04804598236761	0.162768	0.501355171203613	Q99JT9	Q99JT9	1,2-dihydroxy-3-keto-5-methylthiopentene dioxygenase	Adi1
-1.00027465820313	-1.46861267089844	-1.29097747802734	-1.84950256347656	-1.38289070129395	-1.26575469970703	-1.50635147094727	-1.21264362335205	-3.18578147888184					3	3	22.186	0	2.9713	39574000	1	3957400	0.558929357005515	0.239245	0.501335430145264	Q61686	Q61686	Chromobox protein homolog 5	Cbx5
0.366079330444336	-0.297481536865234	0.3162841796875	-0.242880821228027	0.129756927490234	0.00177764892578125	0.0107173919677734	0.0386190414428711	-0.976752281188965					4	4	54.073	0	15.967	118010000	5	6942000	1.24946246652138	0.186295	0.501053047180176	Q8BH43	Q8BH43	Wiskott-Aldrich syndrome protein family member 2	Wasf2
-2.55298042297363	-1.8541202545166	-2.31543350219727	-1.53799915313721	-2.36847686767578	-2.08552360534668	-2.07468032836914	-2.17512607574463	-1.48170566558838					1	1	34.537	0	9.9284	19357000	3	1075400	1.55891574871493	0.174784	-0.500997829437256	Q9ES74	Q9ES74	Serine/threonine-protein kinase Nek7	Nek7
1.8488826751709	1.5384635925293	1.78127288818359	0.270432472229004	1.59199714660645	1.9514331817627	1.7186450958252	2.31458950042725	0.106810569763184					9	9	39.832	0	268.58	861210000	19	43060000	0.445429258405939	0.260889	0.498853588104248	Q91WK2	Q91WK2	Eukaryotic translation initiation factor 3 subunit H	Eif3h
-2.5685977935791	-3.69840145111084	-3.05911445617676	-3.47360992431641	-3.05985069274902	-2.94206619262695	-3.23696517944336	-3.00966644287109	-4.27509689331055					1	1	43.353	0	51.832	0	1	0	0.838453228577108	0.210387	0.498636150360107	Q91VL8	Q91VL8	Telomeric repeat-binding factor 2-interacting protein 1	Terf2ip
-2.31086921691895	-1.47679710388184	-2.2543888092041	-1.26884174346924	-1.97319412231445	-1.30046653747559	-1.91010284423828	-1.78148174285889	-2.24098968505859					2	2	20.748	0	34.364	156590000	3	22370000	1.214704290455	0.189625	-0.498423385620117	Q61462	Q61462	Cytochrome b-245 light chain	Cyba
-2.49172782897949	-3.11683559417725	-2.7555046081543	-3.33082675933838	-2.98288536071777	-3.18369388580322	-2.85885047912598	-3.32523918151855	-3.39536190032959					2	2	58.316	0	5.1703	3946800	2	136100	2.59330406733002	0.156069	0.498149394989014	Q9JJL8	Q9JJL8	Serine--tRNA ligase, mitochondrial	Sars2
-0.0332450866699219	-0.817157745361328	-0.0478096008300781	-1.09804630279541	-0.111515045166016	-0.542217254638672	-0.100593566894531	0.0887765884399414	-0.487462043762207					2	2	60.931	0	2.6448	19772000	1	898750	1.20540256932149	0.189374	0.497930526733398	Q9JHU9	Q9JHU9	Inositol-3-phosphate synthase 1	Isyna1
2.48568344116211	2.04152679443359	2.47078704833984	1.85219287872314	2.47551536560059	1.91070747375488	2.32267761230469	1.81971263885498	2.07961559295654					2	2	114.65	0	13.149	521400000	7	12414000	3.81664504681157	0.143964	0.497914791107178	O09159	O09159	Lysosomal alpha-mannosidase	Man2b1
-1.97219467163086	-1.71440315246582	-1.73767471313477	-1.82545185089111	-1.41972160339355	-1.81241035461426	-1.96095848083496	-1.70146083831787	0.677592277526855					3	3	86.186	0	8.6327	93483000	3	2280100	0.388783542346877	0.278109	-0.497410583496094	Q3UVL4	Q3UVL4	Vacuolar protein sorting-associated protein 51 homolog	Vps51
-2.28355598449707	-1.5247745513916	-2.14059448242188	-1.49425601959229	-2.15726852416992	-1.34027290344238	-1.82647705078125	-1.75646877288818	-1.90781116485596					2	2	63.66	0	3.2344	6318200	3	210610	1.99106231960216	0.16644	-0.497257328033447	Q9QXE0	Q9QXE0	2-hydroxyacyl-CoA lyase 1	Hacl1
-0.644510269165039	-0.249227523803711	-0.710811614990234	-0.171242713928223	-0.660236358642578	0.356046676635742	-0.811939239501953	-0.358033180236816	-0.626870155334473					6	4	27.778	0	323.31	199450000	5	14247000	1.49914357201906	0.178987	-0.497008991241455	P68254	P68254	14-3-3 protein theta	Ywhaq
4.00167655944824	3.33453941345215	4.06787300109863	3.08985996246338	3.93750762939453	3.81362152099609	3.68862152099609	3.88025951385498	3.01645755767822					8	8	21.423	0	73.614	2549300000	19	283250000	1.25795406600335	0.188254	0.49697208404541	Q9CPR4	Q9CPR4	60S ribosomal protein L17	Rpl17
-3.95910453796387	-2.92603015899658	-3.43404388427734	-3.75090503692627	-3.32896614074707	-3.09595203399658	-3.4965124130249	-3.08111763000488	-2.43448162078857					2	2	96.21	0.00080613	1.2955	0	1	0	0.972492439346688	0.202768	-0.496959447860718	P35761	P35761	Dual specificity protein kinase TTK	Ttk
-1.16032028198242	-2.14723873138428	-1.46712112426758	-2.33005046844482	-1.72561454772949	-1.81083297729492	-1.62256622314453	-1.41305446624756	-2.24737071990967					2	2	27.738	0	3.3094	27750000	5	1850000	1.22915670127866	0.189333	0.495803928375244	Q9DCM0	Q9DCM0	Persulfide dioxygenase ETHE1, mitochondrial	Ethe1
-6.25623512268066	-5.30649757385254	-4.93286800384521	-4.79037189483643	-6.20326137542725	-5.29575157165527	-4.23324394226074	-4.71918296813965	-4.44514083862305					3	1	46.71	0	67.069	8527100	4	370740	0.477121864569854	0.256433	-0.49501314163208	Q9WV60	Q9WV60	Glycogen synthase kinase-3 beta	Gsk3b
2.31279182434082	1.7536735534668	2.44418334960938	1.80883121490479	2.72775650024414	2.26734733581543	2.43598175048828	2.04931545257568	2.05589008331299					5	5	21.897	0	5.1923	406720000	7	40672000	2.15683954131534	0.165587	0.493166828155517	Q9D892	Q9D892	Inosine triphosphate pyrophosphatase	Itpa
2.0511417388916	1.37786293029785	2.07136917114258	1.30161571502686	1.9543342590332	1.77780532836914	1.89268684387207	1.78928279876709	1.25017261505127					4	4	39.41	0	16.05	742510000	4	33750000	2.03438145627496	0.168378	0.493035125732422	Q9CQT1	Q9CQT1	Methylthioribose-1-phosphate isomerase	Mri1
0.0323753356933594	1.2213249206543	0.165016174316406	1.06798648834229	0.493156433105469	0.629848480224609	0.471446990966797	0.163603782653809	0.834219932556152					4	4	30.114	0	4.042	197030000	5	16419000	1.14565113957352	0.196289	-0.492897987365723	Q91XF0	Q91XF0	Pyridoxine-5-phosphate oxidase	Pnpo
-0.462757110595703	-1.5423755645752	-0.576200485229492	-1.46586990356445	-0.647548675537109	-0.802967071533203	-0.546537399291992	-0.56287670135498	-0.881440162658691					2	2	46.415	0	175.77	0	2	0	1.2150096021769	0.192575	0.49284496307373	Q91W90	Q91W90	Thioredoxin domain-containing protein 5	Txndc5
-1.77038192749023	-1.08636856079102	-1.63083839416504	-0.593342781066895	-1.44695281982422	-1.55393028259277	-1.24871444702148	-1.13000583648682	-0.79464054107666					2	2	51.065	0	3.1414	12971000	3	617680	1.28712690649054	0.189379	-0.492564296722412	Q9Z0N1;Q9Z0N2	Q9Z0N1;Q9Z0N2	Eukaryotic translation initiation factor 2 subunit 3, X-linked;Eukaryotic translation initiation factor 2 subunit 3, Y-linked	Eif2s3x;Eif2s3y
-0.25969123840332	-1.10843658447266	-0.402164459228516	-0.90084171295166	-0.317651748657227	-0.78672981262207	-0.478050231933594	-1.15064716339111	-0.337187767028809					3	3	74.042	0	32.63	36693000	1	965600	1.62745450078217	0.177911	0.492379188537598	Q3UDE2	Q3UDE2	Tubulin--tyrosine ligase-like protein 12	Ttll12
3.77817535400391	2.83255195617676	3.67570304870605	2.72560596466064	3.46798324584961	3.23394012451172	3.51551246643066	3.93501567840576	2.86213397979736					7	6	24.162	0	6.0219	2064000000	10	344000000	1.00191534835112	0.203778	0.491493988037109	P30681	P30681	High mobility group protein B2	Hmgb2
0.0519886016845703	0.754030227661133	0.293161392211914	0.744431495666504	0.588535308837891	1.12108612060547	0.329673767089844	0.767931938171387	0.645230293273926					4	4	52.227	0	71.801	81477000	5	3133700	2.10014960253258	0.168368	-0.490702247619629	P70290	P70290	55 kDa erythrocyte membrane protein	Mpp1
1.98980331420898	1.72723007202148	2.1804256439209	1.52948665618896	2.41754722595215	1.8346004486084	2.18528175354004	2.31691265106201	1.10589694976807					10	10	100.45	0	90.432	451890000	15	10270000	1.11216813261831	0.200516	0.490439128875732	Q99MR6	Q99MR6	Serrate RNA effector molecule homolog	Srrt
0.248516082763672	-0.386373519897461	0.283370971679688	-0.483548164367676	0.205987930297852	-0.0979709625244141	0.375862121582031	0.299862861633301	-0.39146900177002					3	3	88.947	0	1.9572	56119000	5	1275400	1.67527321806581	0.178051	0.490334033966064	Q9JLV5	Q9JLV5	Cullin-3	Cul3
-0.560287475585938	-1.55258369445801	-0.615695953369141	-1.47842788696289	-0.470909118652344	-1.03527069091797	-0.72552490234375	-0.423249244689941	-0.924214363098145					1	1	59.587	0.0018939	1.0415	40998000	2	1518400	1.10977099098636	0.201076	0.489644813537598	Q60664	Q60664	Lymphoid-restricted membrane protein;Processed lymphoid-restricted membrane protein	Lrmp
-0.876396179199219	-0.207193374633789	-1.16827201843262	-0.404828071594238	-1.12991714477539	-0.197612762451172	-0.949260711669922	-0.407097816467285	-1.49055862426758					2	2	151.12	0	31.693	13834000	4	251530	0.903658714709297	0.210072	-0.489503383636475	Q8BZ47	Q8BZ47	Zinc finger protein 609	Znf609
-1.56035995483398	-2.30871868133545	-1.67490768432617	-2.11547565460205	-1.66935157775879	-2.07138633728027	-1.84691429138184	-1.9681921005249	-2.42015838623047					4	4	13.557	0	73.577	24618000	4	3077300	2.59568901479127	0.16129	0.488902854919433	Q9JJ94	Q9JJ94	Sjoegren syndrome nuclear autoantigen 1 homolog	Ssna1
3.11211013793945	2.44388771057129	3.03808403015137	2.64990711212158	2.97345733642578	2.38937950134277	2.91892242431641	2.70540332794189	2.42134952545166					11	7	69.406	0	9.2286	629690000	12	19678000	3.24728550734445	0.15486	0.488658046722412	P26040	P26040	Ezrin	Ezr
-2.32161331176758	-2.7431697845459	-2.15164947509766	-2.87609958648682	-2.4412784576416	-2.34199142456055	-2.29253768920898	-1.58472537994385	-4.40382480621338					3	3	86.518	0	23.368	22300000	4	543890	0.415050884580501	0.275267	0.488192462921142	O54916	O54916	RalBP1-associated Eps domain-containing protein 1	Reps1
-2.65476417541504	-2.24214839935303	-2.78835105895996	-2.36133766174316	-2.86926078796387	-2.30730819702148	-2.47252464294434	-2.09604930877686	-2.03451919555664					3	3	137.51	0	2.3028	9833300	3	142510	2.65809075952245	0.161072	-0.487952613830566	Q8BHZ4	Q8BHZ4	Zinc finger protein 592	Znf592
-3.42972183227539	-4.27003765106201	-3.76920509338379	-4.83683586120605	-4.07004642486572	-3.94159507751465	-3.98744487762451	-3.86533641815186	-4.58744335174561					1	1	38.39	0.00079114	1.2055	5202800	1	325180	1.05687806721477	0.204097	0.486145114898681	Q9CXC3	Q9CXC3	Mitochondrial genome maintenance exonuclease 1	Mgme1
4.68430328369141	3.95022201538086	4.67263412475586	3.58616352081299	4.59341621398926	4.28149795532227	4.52909469604492	4.76174640655518	4.0891809463501					13	13	44.55	0	46.917	2554600000	19	98253000	1.18812470846964	0.199177	0.486099910736084	P09411;P09041	P09411	Phosphoglycerate kinase 1	Pgk1
-0.682538986206055	-1.4343376159668	-0.490316390991211	-1.05556964874268	-0.708131790161133	-1.1076717376709	-1.16842269897461	-1.80087757110596	-0.842349052429199					2	2	24.264	0	28.108	53395000	4	4854100	1.15019491183861	0.201101	0.485808658599854	Q8JZL3	Q8JZL3	Thiamine-triphosphatase	Thtpa
1.40449333190918	0.886253356933594	1.47881698608398	0.344479560852051	1.47146797180176	1.28841590881348	1.28888702392578	1.06966304779053	1.03869342803955					3	3	92.849	0	35.19	142510000	6	3851500	1.4732054936125	0.187356	0.485415267944336	Q6ZQ88	Q6ZQ88	Lysine-specific histone demethylase 1A	Kdm1a
-3.84733009338379	-3.99951648712158	-3.99414443969727	-4.69002151489258	-4.44271278381348	-4.6101655960083	-4.44681930541992	-4.1851053237915	-5.85329532623291					1	1	54.968	0	29.338	0	1	0	0.594238489124911	0.242246	0.484869194030762	Q9D842	Q9D842	Aprataxin and PNK-like factor	Aplf
4.01826095581055	3.61037063598633	4.15829086303711	3.42980098724365	4.29766464233398	3.83362579345703	4.07511520385742	4.04907512664795	3.34240055084229					11	11	49.548	0	179.02	1035000000	18	38334000	1.75599505712185	0.179181	0.484278297424317	O88685	O88685	26S protease regulatory subunit 6A	Psmc3
0.73219108581543	0.301912307739258	0.551906585693359	0.15744686126709	0.46746826171875	0.203117370605469	0.206499099731445	0.284062385559082	-0.91701602935791					4	4	63.131	0	36.375	146140000	10	5620800	0.892466906427664	0.214159	0.483611679077148	Q9D0N7	Q9D0N7	Chromatin assembly factor 1 subunit B	Chaf1b
-2.37364768981934	-1.90329074859619	-2.32818603515625	-1.766921043396	-2.24821281433105	-2.0404224395752	-2.26657485961914	-2.27562236785889	-1.11805248260498					1	1	35.297	0.0087897	0.64533	20242000	2	1124500	1.17911393024751	0.200971	-0.483293533325195	Q9DB40	Q9DB40	Mediator of RNA polymerase II transcription subunit 27	Med27
-3.29372978210449	-2.22738647460938	-3.22136497497559	-1.8466329574585	-3.00403022766113	-3.08020782470703	-2.67648315429688	-3.02136135101318	-2.65284729003906					2	2	66.556	0.0060049	0.75818	7160800	1	216990	0.841892774271049	0.218374	-0.483214855194092	Q9WTS2	Q9WTS2	Alpha-(1,6)-fucosyltransferase	Fut8
0.67637825012207	-0.262622833251953	0.387882232666016	-0.228447914123535	0.0355243682861328	-0.204849243164063	-0.0597705841064453	-0.126448631286621	-0.293103218078613					3	3	22.689	0	57.326	60762000	5	6751300	1.81119781043954	0.179047	0.4830979347229	Q8CHP5	Q8CHP5	Partner of Y14 and mago	Wibg
5.49762535095215	4.61347961425781	5.35281372070313	4.59147167205811	4.97269058227539	5.02738761901855	5.23027420043945	4.74039745330811	4.92991542816162					15	15	38.676	0	145.74	3616500000	30	157240000	1.99698936608355	0.174763	0.482820606231689	P07356	P07356	Annexin A2	Anxa2
-2.97505378723145	-3.82303619384766	-2.95253944396973	-3.46743297576904	-3.03293609619141	-3.08786678314209	-3.07648849487305	-2.74125480651855	-4.33937835693359					4	2	45.663	0	7.3273	12028000	2	601380	0.764601705983196	0.226705	0.482539367675781	P63094;Q6R0H7	P63094;Q6R0H7	Guanine nucleotide-binding protein G(s) subunit alpha isoforms short;Guanine nucleotide-binding protein G(s) subunit alpha isoforms XLas	Gnas
-1.18355178833008	-0.428123474121094	-1.23062515258789	-0.459301948547363	-1.02320289611816	-0.920663833618164	-1.06934356689453	-0.915478706359863	-0.49753475189209					1	1	22.427	0.0043541	0.85439	12079000	1	805260	2.0545546589586	0.174241	-0.482460308074951	P84075;P62748	P84075;P62748	Neuron-specific calcium-binding protein hippocalcin;Hippocalcin-like protein 1	Hpca;Hpcal1
-0.459873199462891	-1.22048377990723	-0.295503616333008	-0.952961921691895	-0.473688125610352	-0.62602424621582	-0.693105697631836	-1.10599231719971	-0.909405708312988					3	3	263.3	0	85.19	97580000	3	1374400	2.04439241611516	0.173966	0.482430934906006	B2RWS6	B2RWS6	Histone acetyltransferase p300	Ep300
-0.441631317138672	0.320817947387695	-0.1702880859375	0.726513862609863	-0.0989875793457031	-0.0294189453125	0.0740337371826172	0.230555534362793	0.367213249206543					1	1	49.593	0	2.8454	27232000	1	1296800	1.62799852703352	0.183704	-0.482354640960693	Q9D0D5	Q9D0D5	General transcription factor IIE subunit 1	Gtf2e1
0.59815788269043	0.130523681640625	0.582036972045898	0.053065299987793	0.660585403442383	0.149147033691406	0.800544738769531	0.905865669250488	-0.347565650939941					4	4	65.574	0	39.508	193450000	3	4605900	1.10409775597483	0.204097	0.482124042510986	Q80UG5	Q80UG5	Septin-9	2009-09-01
0.964506149291992	1.69696617126465	0.971015930175781	1.94388675689697	1.39864158630371	1.28054618835449	1.25267028808594	1.31277179718018	1.9091272354126					4	4	109.62	0	238.45	64086000	5	1281700	1.43861982260366	0.189455	-0.481951141357422	Q9JLI8	Q9JLI8	Squamous cell carcinoma antigen recognized by T-cells 3	Sart3
1.6440315246582	1.16681289672852	1.56368446350098	0.930724143981934	1.78174209594727	1.25455665588379	1.73505020141602	0.983273506164551	1.66173267364502					1	1	88.062	0	11.566	393820000	2	9376700	1.78868208522689	0.180062	0.481707096099854	O54692	O54692	Centromere/kinetochore protein zw10 homolog	Zw10
0.554410934448242	1.31324195861816	0.823734283447266	1.32270908355713	1.01713180541992	1.20089530944824	1.00564956665039	1.17773723602295	1.64440250396729					4	4	60.718	0	3.4812	351190000	4	10329000	2.05516957340682	0.174552	-0.481565570831299	P14685	P14685	26S proteasome non-ATPase regulatory subunit 3	Psmd3
4.39493751525879	3.79036903381348	4.27973747253418	3.68931674957275	4.0257568359375	3.85745048522949	4.30827713012695	3.95613574981689	3.56252956390381					13	13	34.4	0	37.719	3188000000	23	289820000	2.62082916063232	0.165819	0.48101692199707	P47962	P47962	60S ribosomal protein L5	Rpl5
-0.126020431518555	0.621253967285156	-0.134908676147461	0.891936302185059	-0.0280780792236328	0.108213424682617	-0.12620735168457	-0.0251455307006836	0.288893699645996					3	3	21.834	0	11.078	147020000	3	13366000	1.38894052461177	0.192557	-0.480834007263184	O88952	O88952	Protein lin-7 homolog C	Lin7c
1.05657958984375	-0.0942668914794922	0.809099197387695	-0.432442665100098	0.302394866943359	0.226919174194336	0.534759521484375	1.09357929229736	0.183810234069824					1	1	13.02	0.0059213	0.72029	58167000	2	8309500	0.747279857182571	0.228254	0.480188465118408	P52503	P52503	NADH dehydrogenase [ubiquinone] iron-sulfur protein 6, mitochondrial	Ndufs6
-1.49003410339355	-1.74232292175293	-1.7766056060791	-2.31001663208008	-1.92520141601563	-1.91428565979004	-1.61413383483887	-1.76812076568604	-3.16909694671631					3	3	94.526	0	26.631	18088000	6	516810	0.767208636024244	0.228256	0.479274845123291	Q7TSI3	Q7TSI3	Serine/threonine-protein phosphatase 6 regulatory subunit 1	Ppp6r1
2.81231117248535	2.02712631225586	2.49290466308594	1.79952907562256	2.79597854614258	2.18830680847168	2.69197463989258	2.54367351531982	2.53724575042725					2	2	59.865	0.0008244	1.4069	167320000	2	9842300	1.52183268424111	0.18948	0.479115962982178	Q99J45	Q99J45	Nuclear receptor-binding protein	Nrbp1
1.70981788635254	0.937540054321289	1.51282501220703	0.979756355285645	1.47041130065918	1.08061218261719	0.911005020141602	0.791853904724121	0.819851875305176					2	2	95.584	0	68.649	10239000	2	255970	1.67252632849514	0.184678	0.479091930389404	Q8C079	Q8C079	Striatin-interacting protein 1	Strip1
1.83902740478516	1.41832160949707	1.84011650085449	1.00599002838135	1.77633094787598	1.67455291748047	1.57302665710449	1.39789867401123	0.893874168395996					5	5	83.953	0	47.559	223010000	3	5439200	1.56592122695979	0.188383	0.478997898101807	Q99MD9	Q99MD9	Nuclear autoantigenic sperm protein	Nasp
0.255468368530273	-0.341587066650391	0.0826091766357422	-0.673661231994629	0.227294921875	-0.324371337890625	0.218029022216797	-0.178568840026855	0.103150367736816					4	2	14.149	0.00082679	1.4197	65324000	2	13065000	1.8580864385271	0.179929	0.47885799407959	Q8CGP7;C0HKE9;C0HKE8;C0HKE7;C0HKE6;C0HKE5;C0HKE4;C0HKE3;C0HKE2;C0HKE1;Q8CGP6;Q8R1M2;Q8CGP5;Q8BFU2	Q8CGP7;C0HKE9;C0HKE8;C0HKE7;C0HKE6;C0HKE5;C0HKE4;C0HKE3;C0HKE2;C0HKE1;Q8CGP6;Q8R1M2;Q8CGP5;Q8BFU2	Histone H2A type 1-K;Histone H2A type 1-H;Histone H2A.J;Histone H2A type 1-F;Histone H2A type 3	Hist1h2ak;Hist1h2ah;H2afj;Hist1h2af;Hist3h2a
1.19418144226074	0.377677917480469	0.942407608032227	0.101492881774902	0.871330261230469	0.744674682617188	1.04409599304199	0.89777660369873	0.54951000213623					3	3	75.435	0.00080289	1.2682	29080000	3	807770	1.59096012642384	0.187621	0.478777408599854	Q8R3N6	Q8R3N6	THO complex subunit 1	Thoc1
2.08077049255371	2.68364143371582	2.25782203674316	2.20643329620361	2.45040321350098	3.39416885375977	2.76045227050781	3.89133930206299	2.15481090545654					9	9	33.88	0	9.6136	326790000	13	19223000	0.55849866086883	0.249418	-0.47871675491333	P10711;Q9QVN7	P10711	Transcription elongation factor A protein 1	Tcea1
-0.39630126953125	0.311178207397461	-0.50590705871582	0.196873664855957	-0.334005355834961	-0.162515640258789	-0.202205657958984	-0.117634773254395	0.367453575134277					3	3	106.72	0	2.3551	37359000	3	667120	2.01023883588552	0.177496	-0.478675842285156	Q91YR7	Q91YR7	Pre-mRNA-processing factor 6	Prpf6
0.520706176757813	1.18533706665039	0.672998428344727	1.49866199493408	0.956560134887695	0.981428146362305	1.01206016540527	1.19271373748779	1.48427104949951					8	7	105.73	0	12.678	96670000	8	1790200	1.79226728139123	0.182741	-0.477901172637939	Q3V3R1	Q3V3R1	Monofunctional C1-tetrahydrofolate synthase, mitochondrial	Mthfd1l
-0.833850860595703	-1.13150787353516	-0.575468063354492	-1.23545551300049	-0.574729919433594	-1.21562957763672	-0.944046020507813	-1.63515758514404	-0.825358390808105					2	2	142.88	0	231.63	65027000	4	1032200	1.59719896613515	0.189156	0.476598072052002	A2AH22	A2AH22	Activating molecule in BECN1-regulated autophagy protein 1	Ambra1
-1.2429084777832	-2.19341659545898	-1.53225517272949	-2.18086910247803	-1.69064712524414	-1.88737869262695	-1.60315704345703	-1.79158496856689	-1.91232776641846					2	2	11.411	0	4.3224	19213000	3	4803300	2.16124673957072	0.176229	0.475873470306396	Q3TXT3	Q3TXT3	SOSS complex subunit C	Inip
-3.88998603820801	-4.94700145721436	-3.61863708496094	-4.70144081115723	-3.25563049316406	-3.69782161712646	-3.72405338287354	-3.50492191314697	-3.63716316223145					3	3	98.76	0	4.5814	25482000	3	553960	0.64013500592997	0.241184	0.475593042373657	Q9DBH0	Q9DBH0	NEDD4-like E3 ubiquitin-protein ligase WWP2	Wwp2
-0.85972785949707	-1.40794563293457	-0.994510650634766	-2.04172039031982	-1.38055610656738	-1.36985969543457	-1.48744201660156	-1.43039417266846	-2.02896881103516					2	2	103.71	0	56.145	34457000	2	1013400	1.16911483159023	0.205195	0.47521858215332	P48377	P48377	MHC class II regulatory factor RFX1	Rfx1
-2.0313720703125	-1.16926002502441	-2.00703048706055	-0.983317375183105	-1.40024185180664	-1.54806137084961	-1.47275733947754	-1.57532215118408	-0.98891544342041					3	3	42.916	0.0011646	1.131	15793000	2	877400	1.23821911329983	0.202661	-0.474875164031982	Q8C3I8	Q8C3I8	Protein HGH1 homolog	Hgh1
-2.1655158996582	-0.94195556640625	-1.91985130310059	-1.20562839508057	-1.80746078491211	-1.81212425231934	-1.68951034545898	-2.02784824371338	-1.11623191833496					2	2	38.011	0	29.505	34918000	5	2182400	0.977977682037046	0.213857	-0.474826908111572	Q9D6W8	Q9D6W8	Uncharacterized protein C17orf59 homolog
-1.45783805847168	-1.03059768676758	-1.69472503662109	-0.966401100158691	-1.32550811767578	-0.83381462097168	-1.39491271972656	-1.10443592071533	-1.0342435836792					1	1	86.32	0	2.0501	34923000	1	1058300	3.01004975921692	0.16565	-0.474347400665283	Q9EQM6	Q9EQM6	Microprocessor complex subunit DGCR8	Dgcr8
0.742950439453125	1.60332298278809	1.17499351501465	1.69997692108154	1.58967208862305	1.64649772644043	1.69968223571777	2.11538791656494	1.81447124481201					7	7	211.7	0	53.849	136020000	7	1545600	1.18011376491985	0.205319	-0.474106788635254	Q8C3J5	Q8C3J5	Dedicator of cytokinesis protein 2	Dock2
-0.863374710083008	-1.16370964050293	-0.653289794921875	-1.35871982574463	-0.413242340087891	-0.922830581665039	-0.585159301757813	-1.34185886383057	-0.725510597229004					1	1	20.655	0.0065359	0.69341	187200000	1	26742000	1.66068647039562	0.188996	0.473759365081787	P62257	P62257	Ubiquitin-conjugating enzyme E2 H	Ube2h
-3.82060432434082	-4.93403720855713	-4.33066844940186	-5.22060966491699	-4.06382274627686	-3.80285358428955	-3.98813819885254	-4.07968044281006	-4.58358764648438					2	2	346.45	0	3.8619	11085000	1	64074	0.76327628007432	0.229186	0.473345279693604	E9Q309	E9Q309		Cep350
-2.03399085998535	-2.49689674377441	-2.17659568786621	-2.57473468780518	-1.97876930236816	-2.28007507324219	-2.29672241210938	-2.75351524353027	-2.86865139007568					2	2	144.17	0.00043365	1.6854	9858800	1	169980	2.05014341480303	0.179783	0.473255062103271	Q3U214	Q3U214	Microtubule-associated serine/threonine-protein kinase 3	Mast3
-1.74783515930176	-2.46601104736328	-1.84044456481934	-2.65620899200439	-2.24226760864258	-2.04680824279785	-2.17305946350098	-1.93892383575439	-3.2618579864502					1	1	142	0	2.278	16103000	2	259720	0.83614508740373	0.225994	0.473060321807862	Q5DW34	Q5DW34	Histone-lysine N-methyltransferase EHMT1	Ehmt1
0.325311660766602	1.19766998291016	0.197353363037109	0.628161430358887	0.403022766113281	1.11524963378906	0.507284164428711	1.15097522735596	0.0638418197631836					5	5	31.395	0	31.453	36725000	5	3672500	0.982206118406827	0.214119	-0.472936630249023	Q8VBT0	Q8VBT0	Thioredoxin-related transmembrane protein 1	Tmx1
1.63015937805176	2.0710506439209	1.54071807861328	1.58163166046143	1.75506210327148	2.60846900939941	2.00642585754395	2.92085933685303	1.84669017791748					7	7	36.776	0	323.31	275400000	7	14495000	0.822681730201597	0.227836	-0.472648811340332	Q921M7;Q8BHZ0	Q921M7	Protein FAM49B	Fam49b
-0.12205696105957	0.931196212768555	0.0112476348876953	0.952948570251465	0.160161972045898	0.0586471557617188	0.319572448730469	0.0655412673950195	0.811728477478027					3	3	34.371	0	152.13	19068000	1	1466700	1.00282200771021	0.214345	-0.471781063079834	Q9WTX2	Q9WTX2	Interferon-inducible double-stranded RNA-dependent protein kinase activator A	Prkra
2.15365219116211	1.85819816589355	2.45044326782227	1.78956890106201	2.49809646606445	2.39397430419922	2.20644378662109	2.12445545196533	1.11147022247314					4	4	55.429	0	15.799	680880000	9	32423000	0.972522843934772	0.215882	0.471625518798828	Q8CCF0	Q8CCF0	U4/U6 small nuclear ribonucleoprotein Prp31	Prpf31
0.757343292236328	-0.175445556640625	0.574028015136719	0.039616584777832	0.714193344116211	0.304555892944336	0.423444747924805	0.450255393981934	0.109406471252441					2	2	55.843	0.0011512	1.0873	87155000	3	4150300	1.93179566905793	0.183532	0.471574592590332	Q9D024	Q9D024	Coiled-coil domain-containing protein 47	Ccdc47
-0.642707824707031	0.393375396728516	-0.677986145019531	0.302346229553223	-0.355144500732422	-0.397911071777344	-0.328506469726563	-0.537203788757324	0.0875349044799805					3	2	83.693	0.00043384	1.6858	30507000	4	693340	1.11711288743323	0.208817	-0.470714569091797	P18654	P18654	Ribosomal protein S6 kinase alpha-3	Rps6ka3
4.45588111877441	3.53915977478027	4.2587947845459	3.36221218109131	4.16247940063477	3.94388389587402	4.06433486938477	4.09570789337158	3.88419437408447					11	11	49.508	0	15.178	1532000000	24	51065000	1.54980577113081	0.194385	0.470340919494629	Q8BFR5	Q8BFR5	Elongation factor Tu, mitochondrial	Tufm
-0.799167633056641	0.138601303100586	-0.288217544555664	0.533846855163574	0.0816478729248047	-0.0702857971191406	0.072174072265625	0.315287590026855	0.25959300994873					2	2	36.213	0	8.5984	24995000	3	1315500	1.18749405499806	0.208267	-0.46879940032959	Q9CQ62	Q9CQ62	2,4-dienoyl-CoA reductase, mitochondrial	Decr1
3.07527351379395	2.43443298339844	2.93716049194336	2.51502704620361	2.78684997558594	2.60806655883789	2.56179428100586	2.26693248748779	2.0379114151001					9	9	20.02	0	103.02	1554600000	25	141330000	1.77884817167672	0.189052	0.467795467376709	Q6PGH2	Q6PGH2	Hematological and neurological expressed 1-like protein	Hn1l
1.27519226074219	0.357341766357422	1.19428062438965	0.199563026428223	1.11355590820313	0.974039077758789	1.08409881591797	1.15317249298096	0.811434745788574					5	5	144.84	0	84.863	90855000	4	1539900	1.21618866764757	0.2084	0.46767168045044	P06800	P06800	Receptor-type tyrosine-protein phosphatase C	Ptprc
-1.22177696228027	-1.68135643005371	-1.21666526794434	-1.68002033233643	-1.28664207458496	-1.78271675109863	-1.3206901550293	-1.80012226104736	-1.69973564147949					3	3	23.121	0	41.489	150600000	5	10757000	5.35342045773816	0.155383	0.467346668243408	Q9CPV5	Q9CPV5	Polyamine-modulated factor 1	Pmf1
2.29917144775391	1.16485023498535	1.77013778686523	1.13486576080322	1.56692504882813	1.33612632751465	1.51152229309082	1.42924976348877	1.53610324859619					6	6	117.45	0	21.132	167780000	8	3165600	1.44584996071695	0.200984	0.466700077056885	Q569Z5	Q569Z5	Probable ATP-dependent RNA helicase DDX46	Ddx46
-2.48665618896484	-3.46671104431152	-2.76486587524414	-3.8675651550293	-2.71991539001465	-3.18454837799072	-2.7142162322998	-3.04970169067383	-2.11931324005127					2	2	44.092	0	3.3074	0	1	0	0.687282147251544	0.241047	0.466154479980469	Q9JMA2	Q9JMA2	Queuine tRNA-ribosyltransferase	Qtrt1
-1.55331230163574	-2.55497360229492	-1.65101432800293	-1.99606895446777	-1.82023239135742	-2.18399047851563	-1.78946685791016	-1.54430484771729	-2.56402015686035					1	1	80.597	0	2.6088	13238000	3	490290	1.12410793267852	0.211385	0.465165138244629	Q9QWV9	Q9QWV9	Cyclin-T1	Ccnt1
-3.78392601013184	-3.60634994506836	-3.74638366699219	-4.86598968505859	-3.70666885375977	-4.15814876556396	-3.63634300231934	-3.83251571655273	-4.45424175262451					1	1	23.707	0.00084388	1.5471	46586000	2	4235100	0.957028612012203	0.220518	0.465118789672852	P61021	P61021	Ras-related protein Rab-5B	Rab5b
1.88706016540527	2.60066032409668	2.6177978515625	2.13564586639404	3.00279426574707	3.48154258728027	2.90443420410156	3.72221279144287	3.39987659454346					1	1	101.67	0.00082919	1.4343	392760000	2	7410700	0.538464479738426	0.260852	-0.464966011047363	O88508	O88508	DNA (cytosine-5)-methyltransferase 3A	Dnmt3a
-2.38068580627441	-2.43404293060303	-1.78779983520508	-2.51907920837402	-1.71247482299805	-2.76025104522705	-1.92947006225586	-2.19513607025146	-2.17830562591553					1	1	132.35	0.0036417	0.86913	6900600	1	143760	1.44035449128409	0.201281	0.464755344390869	Q68FE6	Q68FE6	Protein FAM65A	Fam65a
2.33090782165527	1.45285987854004	1.70468521118164	1.18006038665771	1.80621528625488	1.53315162658691	1.7510871887207	1.85282039642334	1.14853763580322					5	5	15.142	0	2.5092	409500000	13	58500000	1.31959534997304	0.205229	0.464737892150879	P27661;Q64523;Q6GSS7;Q64522;Q3THW5;P0C0S6	P27661	Histone H2AX	H2afx
5.00472831726074	4.11807441711426	4.97098350524902	3.75161647796631	4.57049560546875	4.75079536437988	4.77453804016113	5.36327266693115	3.84478664398193					9	9	24.893	0	23.85	1760600000	20	293440000	0.631673568985892	0.247387	0.464477252960205	P63158	P63158	High mobility group protein B1	Hmgb1
1.76979446411133	1.13176345825195	1.63205337524414	1.01530933380127	1.39499282836914	1.09824562072754	1.37644004821777	1.16319942474365	0.986832618713379					9	9	113.97	0	14.185	182440000	11	3508500	2.82657167372345	0.174104	0.464250087738037	Q3U319	Q3U319	E3 ubiquitin-protein ligase BRE1B	Rnf40
-1.58483695983887	-2.17143249511719	-1.81022071838379	-2.06287670135498	-1.99666595458984	-1.988037109375	-2.25629997253418	-2.16568660736084	-3.48881340026855					5	5	44.176	0	11.493	55346000	4	2635500	0.663179764884491	0.244275	0.463363361358643	Q9ER69	Q9ER69	Pre-mRNA-splicing regulator WTAP	Wtap
1.93918418884277	0.928695678710938	1.60863494873047	0.781262397766113	1.12136459350586	1.15596961975098	1.12759971618652	1.20639514923096	0.859280586242676					2	2	47.436	0	3.5416	169510000	4	6278000	1.27741674372819	0.208407	0.462875175476074	Q8BG32	Q8BG32	26S proteasome non-ATPase regulatory subunit 11	Psmd11
-1.27533340454102	-0.798994064331055	-1.05734443664551	-0.833617210388184	-0.727581024169922	-0.663080215454102	-0.834171295166016	-0.081721305847168	-0.180207252502441					1	1	11.692	0	2.3455	32632000	3	6526400	1.20016383768294	0.209745	-0.462083530426025	Q9CQZ6	Q9CQZ6	NADH dehydrogenase [ubiquinone] 1 beta subcomplex subunit 3	Ndufb3
-2.48083305358887	-1.47612762451172	-2.29501342773438	-1.310866355896	-1.76117324829102	-2.05356216430664	-1.90838432312012	-1.97542476654053	-1.43408966064453					3	2	114.31	0	2.2334	17364000	3	482330	1.09375309460378	0.215419	-0.461336898803711	Q80U58	Q80U58	Pumilio homolog 2	Pum2
3.30844306945801	3.99255561828613	3.39875602722168	3.82652378082275	3.28500366210938	4.01626777648926	3.6518669128418	4.26856517791748	3.25697231292725					4	4	22.031	0	323.31	2685500000	13	298390000	1.22326573234739	0.210276	-0.461159515380859	Q64152	Q64152	Transcription factor BTF3	Btf3
-1.10922622680664	-1.94931983947754	-1.08047485351563	-1.45551109313965	-1.04572486877441	-1.32340049743652	-1.26592445373535	-1.77651882171631	-1.42721843719482					1	1	398.75	0	2.8535	79611000	2	460180	1.86844984067803	0.192076	0.461056137084961	Q62504	Q62504	Msx2-interacting protein	Spen
5.47763633728027	4.82538032531738	5.49774551391602	4.72774410247803	5.47652626037598	4.96607398986816	5.4475269317627	5.71900463104248	4.83494663238525					36	36	83.28	0	323.31	8443800000	107	255870000	1.22840481554442	0.209942	0.460228824615479	P11499;REV__Q8BL66	P11499	Heat shock protein HSP 90-beta	Hsp90ab1
4.45193099975586	3.73695182800293	4.2502326965332	3.60453510284424	3.88246154785156	3.78713226318359	3.78361701965332	3.99588298797607	3.04070949554443					42	42	172.88	0	323.31	1858200000	71	16019000	1.07366548342869	0.218373	0.459018230438232	Q99PL5	Q99PL5	Ribosome-binding protein 1	Rrbp1
-2.08709907531738	-2.45512199401855	-1.9703369140625	-2.30678939819336	-2.25403022766113	-2.16676712036133	-2.29294586181641	-2.64297389984131	-3.47792053222656					1	1	22.08	0.00079365	1.2168	35159000	2	2929900	0.875827071434458	0.228894	0.458811569213867	Q61337	Q61337	Bcl2-associated agonist of cell death	Bad
-0.212547302246094	0.233072280883789	-0.1636962890625	0.372960090637207	-0.132503509521484	0.313825607299805	-0.00914192199707031	0.324786186218262	0.40056324005127					2	2	24.634	0	2.387	41411000	3	3450900	4.4166156416099	0.165423	-0.458513736724854	P23506	P23506	Protein-L-isoaspartate(D-aspartate) O-methyltransferase	Pcmt1
0.921974182128906	1.34813117980957	0.938182830810547	1.80103015899658	1.08458518981934	1.00632095336914	0.952129364013672	0.912392616271973	2.09519481658936					4	4	49.925	0	6.6534	85070000	7	4253500	0.916616644863305	0.228174	-0.458396053314209	Q07076	Q07076	Annexin A7	Anxa7
-2.60453796386719	-3.4170970916748	-2.76739501953125	-3.38577175140381	-2.68681335449219	-2.87819957733154	-2.45530700683594	-2.56244945526123	-3.18974685668945					2	2	215.68	0.0026119	0.98274	7927600	1	83448	1.30509023266823	0.208692	0.458139610290528	Q9EPQ8	Q9EPQ8	Transcription factor 20	Tcf20
3.42841339111328	2.69560813903809	3.38279724121094	2.72431087493896	3.32505226135254	2.83052635192871	3.28023910522461	3.55469989776611	2.67666912078857					11	11	69.632	0	41.206	549270000	19	17165000	1.3200402407629	0.208354	0.457762622833252	Q7TMK9	Q7TMK9	Heterogeneous nuclear ribonucleoprotein Q	Syncrip
-1.13516616821289	-0.49608039855957	-1.0498161315918	-0.169890403747559	-0.923192977905273	-0.776821136474609	-0.889680862426758	-1.04280185699463	-0.223341941833496					2	2	128.23	0.00042391	1.5809	21072000	3	421450	1.29569894126479	0.209153	-0.457676887512207	Q3U0M1	Q3U0M1	Trafficking protein particle complex subunit 9	Trappc9
-0.341917037963867	-1.1757869720459	-0.620365142822266	-1.35130786895752	-1.07754898071289	-0.952659606933594	-1.02353477478027	-1.04429340362549	-1.58842754364014					3	3	157.25	0	11.929	27865000	4	324010	1.24962242863066	0.211322	0.456653594970703	Q80TH2	Q80TH2	Protein LAP2	Erbb2ip
1.34035110473633	1.23543167114258	1.48770332336426	1.02148723602295	1.31128311157227	1.37485885620117	1.13491439819336	0.940188407897949	-0.259598731994629					6	6	140.97	0	39.422	328790000	7	7306500	0.664268991386228	0.24874	0.456089496612549	Q6ZPZ3	Q6ZPZ3	Zinc finger CCCH domain-containing protein 4	Zc3h4
0.0841751098632813	1.03671264648438	0.0871200561523438	0.999444007873535	-0.0322532653808594	0.202192306518555	-0.0250587463378906	0.036046028137207	0.146199226379395					2	2	199.59	0.00043611	1.7053	80272000	3	1056200	0.950343606922064	0.228233	-0.455623054504395	P97868	P97868	E3 ubiquitin-protein ligase RBBP6	Rbbp6
-0.973007202148438	-0.262189865112305	-0.832307815551758	-0.20236873626709	-0.272956848144531	-0.189853668212891	0.0479850769042969	-0.0906267166137695	0.485159873962402					1	1	59.646	0	2.6294	29177000	2	1167100	0.904194796026772	0.228759	-0.455595874786377	P50429	P50429	Arylsulfatase B	Arsb
2.73337936401367	3.40615272521973	2.75049209594727	3.30211925506592	2.9270076751709	3.24704170227051	2.97858238220215	3.58610820770264	2.9670934677124					11	11	34.196	0	323.31	1763000000	11	97947000	2.03806627420781	0.192797	-0.454337692260742	P49312	P49312	Heterogeneous nuclear ribonucleoprotein A1;Heterogeneous nuclear ribonucleoprotein A1, N-terminally processed	Hnrnpa1
1.45706939697266	0.744918823242188	1.35880851745605	0.603999137878418	1.46799850463867	1.11356925964355	1.14511108398438	1.16877460479736	0.884306907653809					1	1	22.12	0	2.3735	67591000	3	4828000	1.87419961726308	0.197674	0.454133129119873	Q9D920	Q9D920	Loss of heterozygosity 12 chromosomal region 1 protein homolog	Loh12cr1
2.56269264221191	1.68523597717285	2.48772621154785	1.84024715423584	2.47035217285156	2.15675735473633	2.21256256103516	1.89843654632568	2.32093334197998					1	1	69.59	0.0059254	0.7277	0	1	0	1.76662871888338	0.200776	0.453011322021484	Q6P1B1	Q6P1B1	Xaa-Pro aminopeptidase 1	Xpnpep1
-1.50530242919922	-0.853858947753906	-1.42267417907715	-1.07765674591064	-0.604982376098633	-0.714799880981445	-0.714557647705078	-1.13547611236572	0.734684944152832					1	1	32.64	0.0097446	0.62043	38521000	1	2568000	0.469328951016523	0.283893	-0.452457809448242	Q9DAV9	Q9DAV9	Trimeric intracellular cation channel type B	Tmem38b
-1.13629722595215	-0.575822830200195	-1.00863456726074	-0.085148811340332	-0.584930419921875	-0.634754180908203	-0.697687149047852	-0.620965003967285	-0.106293678283691					1	1	74.854	0.0018896	1.0366	11078000	3	325820	1.3698006653744	0.210182	-0.452290439605713	Q60855	Q60855	Receptor-interacting serine/threonine-protein kinase 1	Ripk1
6.00812339782715	5.44291687011719	5.94046211242676	5.14764308929443	5.96096992492676	5.83094215393066	5.83869552612305	5.81967449188232	5.18511486053467					24	24	56.678	0	323.31	12722000000	77	410390000	1.48162541635047	0.207758	0.451804447174072	P27773	P27773	Protein disulfide-isomerase A3	Pdia3
-3.34137535095215	-2.54047966003418	-3.11510467529297	-2.56821250915527	-2.83654594421387	-2.83760738372803	-2.98303031921387	-2.26968097686768	-2.87175750732422					3	3	138.04	0	16.556	28525000	2	559310	1.63102013825902	0.203903	-0.451466464996338	Q9Z148	Q9Z148	Histone-lysine N-methyltransferase EHMT2	Ehmt2
-1.66351890563965	-1.02862930297852	-1.72571754455566	-0.78636646270752	-1.50638008117676	-1.31300354003906	-1.28015518188477	-1.35974788665771	-0.97597599029541					1	1	167.14	0.0094467	0.63485	0	1	0	1.70578551031503	0.202444	-0.451198291778564	Q925J9	Q925J9	Mediator of RNA polymerase II transcription subunit 1	Med1
-5.85270214080811	-7.20554447174072	-5.85999584197998	-6.31355762481689	-5.96687698364258	-5.82789421081543	-6.27763080596924	-4.18957996368408	-4.15886068344116					1	1	17.389	0	133.52	9422400	2	1570400	0.273920468310226	0.353658	-0.450214052200318	Q9CQZ0;Q921I0	Q9CQZ0;Q921I0	ORM1-like protein 2;ORM1-like protein 1	Ormdl2;Ormdl1
-2.63071250915527	-3.12754917144775	-3.01742744445801	-2.91773128509521	-3.04969787597656	-3.15007209777832	-3.12224388122559	-2.94128227233887	-4.88800239562988					1	1	15.525	0.00083229	1.4711	27805000	2	5561000	0.474794034750984	0.284279	0.449907016754151	Q8VEA4	Q8VEA4	Mitochondrial intermembrane space import and assembly protein 40	Chchd4
-2.52260589599609	-3.21249389648438	-2.52531623840332	-3.1207971572876	-2.59301567077637	-2.56980895996094	-2.29243659973145	-2.36513996124268	-3.39492607116699					1	1	61.115	0.0043573	0.85636	0	2	0	1.03007933036784	0.228253	0.449289608001709	P20060	P20060	Beta-hexosaminidase subunit beta	Hexb
-0.142265319824219	0.703073501586914	-0.209918975830078	0.860077857971191	0	-0.0117568969726563	0.0143680572509766	0.0293664932250977	0.241564750671387					3	3	102.8	0	5.2516	36659000	6	1222000	1.17696732488996	0.219694	-0.448919200897217	Q8R4X3	Q8R4X3	RNA-binding protein 12	Rbm12
4.41389274597168	3.9097843170166	4.46509742736816	3.75155353546143	4.62286949157715	4.00546646118164	4.54424476623535	4.5288553237915	4.11739253997803					9	9	20.252	0	13.082	781240000	13	78124000	1.64783857065605	0.205227	0.448915672302246	Q9CXW4	Q9CXW4	60S ribosomal protein L11	Rpl11
3.83694076538086	4.56670379638672	4.1908073425293	4.68435764312744	4.31732559204102	4.30856323242188	4.22916603088379	4.59847354888916	4.80018711090088					14	14	75.167	0	323.31	1363200000	25	34079000	1.95473422691045	0.200852	-0.448097133636475	Q61033	Q61033	Lamina-associated polypeptide 2, isoforms alpha/zeta	Tmpo
-0.575534820556641	0.00818061828613281	-0.38157844543457	0.0140352249145508	-0.355602264404297	0.239887237548828	0.0122661590576172	0.603838920593262	-0.253039360046387					6	6	35.182	0	113.47	69876000	8	4658400	1.256457853092	0.217579	-0.44769287109375	Q8BP27	Q8BP27	Swi5-dependent recombination DNA repair protein 1 homolog	Sfr1
0.164045333862305	-0.387319564819336	-0.0152244567871094	-0.478045463562012	0.0272045135498047	-0.110139846801758	-0.344215393066406	-0.264338493347168	-1.20727252960205					3	3	55.339	0	60.872	68323000	3	2970600	1.00540287252856	0.228973	0.447375679016113	Q811M1	Q811M1	Rho GTPase-activating protein 15	Arhgap15
-0.667896270751953	-1.66829872131348	-1.15191459655762	-1.76005172729492	-1.12920379638672	-1.29434013366699	-1.22877883911133	-1.35557842254639	-1.38012504577637					1	1	12.811	0	161.86	9858300	3	1232300	1.64421303191029	0.207201	0.447230434417725	Q9JJU8	Q9JJU8	SH3 domain-binding glutamic acid-rich-like protein	Sh3bgrl
-0.560417175292969	-1.18466949462891	-0.804710388183594	-0.97449779510498	-1.23021697998047	-1.24904632568359	-1.02366256713867	-1.34865665435791	-2.00257205963135					2	2	62.377	0	4.1172	60971000	4	2258200	1.00949612971533	0.228956	0.447136688232422	Q8CI08	Q8CI08	SLAIN motif-containing protein 2	Slain2
-0.512441635131836	0.156459808349609	-0.412860870361328	0.596590995788574	-0.12537956237793	-0.28734016418457	-0.255455017089844	-0.210467338562012	0.347153663635254					2	2	23.076	0	2.8518	56917000	3	6324100	1.19508625407261	0.220192	-0.447013664245605	Q9JM14	Q9JM14	5(3)-deoxyribonucleotidase, cytosolic type	Nt5c
1.58638381958008	0.823020935058594	1.38955688476563	0.592047691345215	1.40413093566895	1.12536430358887	1.3667106628418	1.4743185043335	0.936127662658691					8	7	114.86	0	6.3777	282160000	9	6003400	1.42643666801515	0.211397	0.446519756317139	O55143	O55143	Sarcoplasmic/endoplasmic reticulum calcium ATPase 2	Atp2a2
3.05215454101563	2.05550765991211	2.89554595947266	2.2568826675415	3.00691413879395	2.88382720947266	2.73101425170898	2.36753368377686	2.8115816116333					4	4	110.45	0	282.34	401440000	4	7719900	1.27110348205872	0.217775	0.446340656280518	Q9ERK4	Q9ERK4	Exportin-2	Cse1l
0.0901985168457031	-0.572141647338867	0.211191177368164	-1.0468111038208	-0.264421463012695	0.0125942230224609	-0.173833847045898	0.216994285583496	-1.0095853805542					3	3	81.877	0	102.71	81659000	3	1991700	0.715068113112263	0.249691	0.4455735206604	Q9CZD3	Q9CZD3	Glycine--tRNA ligase	Gars
-1.62385368347168	-1.06438255310059	-1.54440879821777	-0.641343116760254	-1.44699668884277	-1.41633796691895	-1.4271125793457	-1.59692287445068	-0.612431526184082					4	4	521.23	0	5.1001	5009500	3	22166	1.02923059365643	0.229331	-0.444309329986572	Q7TPH6	Q7TPH6	E3 ubiquitin-protein ligase MYCBP2	Mycbp2
3.01897430419922	2.33561515808105	2.94540977478027	2.33258152008057	2.88676261901855	2.65080070495605	2.90385055541992	2.78771305084229	2.36759471893311					11	7	132.6	0	80.027	292980000	8	5634300	2.30346243224043	0.196289	0.443888282775879	Q6PDG5	Q6PDG5	SWI/SNF complex subunit SMARCC2	Smarcc2
-3.94446754455566	-3.84618282318115	-4.15942573547363	-3.02020835876465	-3.46076774597168	-3.64512348175049	-4.44237899780273	-3.46134090423584	-3.82161426544189					1	1	24.464	0.0097348	0.61898	13185000	1	1198600	0.920791859136388	0.2369	-0.442866039276123	Q3U6N9	Q3U6N9	UPF0488 protein C8orf33 homolog
4.72642135620117	4.24468612670898	5.03356552124023	4.06226062774658	5.05985450744629	4.64430999755859	5.17996597290039	5.25429439544678	4.58108806610107					24	24	67.766	0	53.332	3294100000	36	99822000	0.934869463056722	0.235989	0.44262399673462	P26041	P26041	Moesin	Msn
-2.50883102416992	-3.35610389709473	-2.66898155212402	-3.72482681274414	-2.8571720123291	-2.80125713348389	-2.66363716125488	-2.08356761932373	-3.62037372589111					2	2	37.35	0.00084211	1.5422	27484000	1	1526900	0.607524225344671	0.265382	0.442570400238037	Q9R020	Q9R020	Zinc finger Ran-binding domain-containing protein 2	Zranb2
2.58932495117188	1.78811645507813	2.34061813354492	1.90552234649658	2.13900184631348	1.7165699005127	1.94533920288086	1.77213001251221	1.87278270721436					5	5	48.234	0	323.31	315250000	14	16592000	1.98623147735234	0.202475	0.44254674911499	Q9DB77	Q9DB77	Cytochrome b-c1 complex subunit 2, mitochondrial	Uqcrc2
3.9996395111084	3.53910827636719	3.97250747680664	3.48979091644287	3.81346321105957	3.55205726623535	3.76092720031738	3.56093311309814	3.09337520599365					13	13	50.989	0	71.942	3598200000	28	189380000	2.21249427687249	0.201499	0.439581394195557	O89053	O89053	Coronin-1A	Coro1a
-1.00341606140137	-1.8253002166748	-1.64618301391602	-2.25783157348633	-1.99140930175781	-1.70977783203125	-1.87419128417969	-1.84799861907959	-2.69960117340088					1	1	79.864	0.00078833	1.1889	34221000	2	1037000	0.78071782557447	0.247667	0.43930196762085	Q8K268	Q8K268	ATP-binding cassette sub-family F member 3	Abcf3
-0.0216102600097656	0.251682281494141	0.103780746459961	0.23226261138916	0.177751541137695	0.213586807250977	-0.122533798217773	1.24366855621338	0.426928520202637					1	1	21.336	0	1.928	57129000	2	5193600	1.00940383479491	0.234045	-0.439278697967529	P56873	P56873	Sjoegren syndrome/scleroderma autoantigen 1 homolog	Sssca1
2.37137413024902	3.03058433532715	2.49542617797852	2.65536022186279	2.97939682006836	3.3692684173584	2.86184883117676	3.18815898895264	3.33625888824463					1	1	72.799	0	2.4135	283080000	2	8578200	1.23087331498757	0.225604	-0.438914680480957	Q8BKS9	Q8BKS9	Pumilio domain-containing protein KIAA0020	Kiaa0020
0.920648574829102	0.352624893188477	0.863632202148438	0.287741661071777	0.802484512329102	0.364356994628906	0.645578384399414	0.519083976745605	0.323750495910645					6	6	139.52	0	299.92	171700000	7	2910300	3.42398910800165	0.186736	0.438574314117432	P33174	P33174	Chromosome-associated kinesin KIF4	Kif4
-2.1047420501709	-2.53149032592773	-2.32265853881836	-3.04900932312012	-2.2153148651123	-2.33162689208984	-2.01274681091309	-2.25466060638428	-2.84471035003662					1	1	39.852	0.0068705	0.68745	7871100	1	605470	1.33477564728195	0.220094	0.438433933258056	Q91WA6	Q91WA6	Sharpin	Sharpin
-1.07016944885254	-0.134748458862305	-0.75212287902832	0.240630149841309	-0.373048782348633	-0.394414901733398	-0.365207672119141	-0.493842124938965	-0.231104850769043					3	3	265.49	0	3.8541	46640000	3	590380	1.13866160973158	0.229067	-0.437441158294678	P45481	P45481	CREB-binding protein	Crebbp
1.27550315856934	0.62501335144043	1.02952003479004	0.543936729431152	0.897710800170898	0.545358657836914	1.02418327331543	0.989350318908691	0.393559455871582					6	6	24.32	0	13.803	141150000	8	11762000	1.87886545276109	0.208068	0.437285614013672	Q7TN89	Q7TN89	GTPase ERas	Eras
0.202817916870117	-0.258577346801758	0.16169548034668	-0.246233940124512	0.325717926025391	0.225835800170898	0.0661449432373047	-0.191597938537598	-0.769854545593262					6	6	72.89	0	17.239	186280000	7	6209200	1.29657120034888	0.223158	0.437179660797119	Q8R3C0	Q8R3C0	Mini-chromosome maintenance complex-binding protein	Mcmbp
0.306770324707031	0.871131896972656	0.183616638183594	0.98548412322998	0.302394866943359	0.284328460693359	0.183872222900391	0.20151424407959	1.06205654144287					2	2	37.186	0.0049681	0.77651	92819000	3	5459900	1.12841144525719	0.229106	-0.436739540100098	P62141	P62141	Serine/threonine-protein phosphatase PP1-beta catalytic subunit	Ppp1cb
-1.7090950012207	-2.26136493682861	-1.68717575073242	-2.37075138092041	-1.99432754516602	-1.97220230102539	-1.96834754943848	-2.4565896987915	-2.32146263122559					1	1	17.675	0.00044014	1.776	33308000	1	3700900	2.11501842367818	0.204215	0.436737728118897	Q99JH1	Q99JH1	Ribonuclease P protein subunit p25-like protein	Rpp25l
-0.814838409423828	-0.0445270538330078	-0.718158721923828	0.150666236877441	-0.527215957641602	-0.439985275268555	-0.373325347900391	-0.332039833068848	-0.192585945129395					1	1	44.309	0.0059337	0.72962	29243000	1	1329200	1.68604384382295	0.211251	-0.436690235137939	P04202	P04202	Transforming growth factor beta-1;Latency-associated peptide	Tgfb1
1.37030601501465	0.592863082885742	1.04859161376953	0.51621150970459	0.916818618774414	0.823118209838867	0.785896301269531	0.591008186340332	0.446145057678223					6	6	46.797	0	25.274	179140000	7	7464200	1.89385513093735	0.207564	0.43653392791748	Q9D8U8	Q9D8U8	Sorting nexin-5	Snx5
-0.471061706542969	-0.188514709472656	-0.668497085571289	0.0421171188354492	-0.657947540283203	-0.548240661621094	-0.643508911132813	-0.76775074005127	0.591235160827637					5	5	65.41	0	105.97	93228000	7	3214800	0.815245771927865	0.247361	-0.436023044586182	Q8VHR5	Q8VHR5	Transcriptional repressor p66-beta	Gatad2b
-1.10881996154785	-1.65224838256836	-1.24233245849609	-2.13326740264893	-1.37784385681152	-1.46797752380371	-1.3413143157959	-1.49099254608154	-1.77337455749512					2	2	148.23	0	2.6936	14712000	3	188610	1.67890838578435	0.211375	0.43599443435669	Q6AW69	Q6AW69	Cingulin-like protein 1	Cgnl1
-1.11717796325684	-1.16303443908691	-0.9581298828125	-0.910784721374512	-0.98066520690918	-0.848974227905273	-1.03278541564941	-0.39692211151123	0.382315635681152					1	1	13.784	0	2.0416	29985000	2	4283500	0.690950873271524	0.26069	-0.434709644317627	Q9CQV1	Q9CQV1	Mitochondrial import inner membrane translocase subunit TIM16	Pam16
-1.04117393493652	-2.51377964019775	-1.63026237487793	-3.15215873718262	-1.5751895904541	-1.62526702880859	-1.82551765441895	-0.914660453796387	-1.55772304534912					1	1	74.194	0.0011503	1.0858	19989000	1	644810	0.413927897263493	0.309722	0.43468189239502	P12265	P12265	Beta-glucuronidase	Gusb
4.89471435546875	4.05084991455078	4.80801963806152	3.85524082183838	4.94387245178223	4.6728401184082	4.7187385559082	4.99527072906494	4.46136951446533					19	19	117.81	0	152.99	1629900000	25	30184000	0.955730121189933	0.239642	0.434222030639648	Q02053;P31254	Q02053	Ubiquitin-like modifier-activating enzyme 1	Uba1
5.68552207946777	6.40363311767578	5.84315490722656	6.22877788543701	5.70869064331055	5.91496849060059	5.86670684814453	5.97753620147705	6.52591609954834					26	26	39.355	0	323.31	16104000000	42	700180000	1.76421544904193	0.211615	-0.434147739410401	P05064;P05063;Q91Y97	P05064	Fructose-bisphosphate aldolase A	Aldoa
3.33130645751953	2.6298942565918	3.09198760986328	2.58180332183838	2.82097434997559	2.77798461914063	2.70986175537109	3.12159061431885	1.66418552398682					12	12	44.714	0	323.31	1733600000	13	96310000	0.715836557066968	0.25817	0.43344087600708	Q9CY58	Q9CY58	Plasminogen activator inhibitor 1 RNA-binding protein	Serbp1
-0.328418731689453	-0.856149673461914	-0.655046463012695	-0.809453010559082	-0.815752029418945	-1.42630004882813	-0.797002792358398	-1.48258304595947	-0.837971687316895					2	2	61.174	0.0036751	0.89743	15373000	2	614920	1.18119157993462	0.229217	0.433436489105225	Q8BFR4	Q8BFR4	N-acetylglucosamine-6-sulfatase	Gns
0.850795745849609	0.18846321105957	0.84807014465332	0.198891639709473	0.58082389831543	0.287479400634766	0.797555923461914	0.62755298614502	0.377617835998535					3	3	59.125	0	2.8235	130400000	5	5433500	2.30766122831684	0.203176	0.433310413360596	P32020	P32020	Non-specific lipid-transfer protein	Scp2
-0.909048080444336	-1.40015602111816	-0.822126388549805	-1.57734203338623	-0.90069580078125	-1.34255027770996	-0.86943244934082	-0.774167060852051	-1.44875049591064					3	3	50.113	0	3.3846	29589000	3	1056700	1.53287265637533	0.218276	0.433267498016357	Q9Z2I9	Q9Z2I9	Succinyl-CoA ligase [ADP-forming] subunit beta, mitochondrial	Sucla2
0.95068359375	2.0427417755127	1.30471611022949	1.96665668487549	1.39759254455566	1.42707443237305	1.21130561828613	1.17529010772705	1.63151836395264					2	2	15.121	0	2.0006	58809000	4	7351100	1.1512335197976	0.230716	-0.432581806182861	Q9CZ83	Q9CZ83	39S ribosomal protein L55, mitochondrial	Mrpl55
-5.09586620330811	-6.2796573638916	-5.26989841461182	-5.95295906066895	-5.53255939483643	-5.71757984161377	-5.78949642181396	-6.11168766021729	-5.20989227294922					1	1	29.266	0	3.8401	3708100	1	337100	0.897677946952809	0.243752	0.432400131225586	P58466	P58466	Carboxy-terminal domain RNA polymerase II polypeptide A small phosphatase 1	Ctdsp1
-1.71299743652344	-2.02513790130615	-1.26523590087891	-1.91769886016846	-1.4566650390625	-2.13539886474609	-1.64718627929688	-1.92732524871826	-1.75199890136719					1	1	49.52	0.007177	0.67164	35052000	1	1460500	2.15697569090972	0.20863	0.430990791320801	Q8CE50	Q8CE50	Sorting nexin-30	Snx30
-1.79650688171387	-1.2441463470459	-1.94832992553711	-1.07236385345459	-1.82253646850586	-1.93446922302246	-1.81376647949219	-2.01721286773682	-0.804488182067871					2	2	92.31	0	8.5671	9529300	2	272270	0.796711263766407	0.252759	-0.430748844146728	Q91YE7	Q91YE7	RNA-binding protein 5	Rbm5
-0.113481521606445	0.495901107788086	-0.117006301879883	0.561354637145996	0.126222610473633	0.206520080566406	0.115455627441406	0.241024971008301	0.662419319152832					2	2	55.872	0	4.4713	63714000	4	3539700	2.0850849044686	0.208071	-0.430646419525146	Q9Z127	Q9Z127	Large neutral amino acids transporter small subunit 1	Slc7a5
-4.52129459381104	-4.4755392074585	-4.32413482666016	-4.80178928375244	-4.23006439208984	-5.23723125457764	-4.83420181274414	-5.32526016235352	-4.69717979431152					1	1	43.823	0	49.032	0	1	0	1.04983489459388	0.23774	0.429976034164429	Q99J10	Q99J10	Cytoplasmic tRNA 2-thiolation protein 1	Ctu1
-0.0820713043212891	0.944578170776367	0.186304092407227	0.885592460632324	0.449567794799805	0.581724166870117	0.414154052734375	0.214316368103027	0.733563423156738					1	1	34.425	0.00042808	1.622	49362000	2	2598000	1.28960848215539	0.22863	-0.429966259002686	Q3UFY7	Q3UFY7	7-methylguanosine phosphate-specific 5-nucleotidase	Nt5c3b
-1.95162200927734	-1.38229560852051	-1.96700859069824	-1.43754291534424	-1.96077728271484	-1.55261039733887	-2.05422973632813	-1.97570896148682	-1.41988086700439					1	1	103.35	0.0043181	0.82873	41040000	2	1080000	1.95329564494582	0.210086	-0.429801654815674	Q3UHJ0	Q3UHJ0	AP2-associated protein kinase 1	Aak1
2.35893249511719	1.73348236083984	2.1891918182373	1.58163166046143	2.1822452545166	1.66491889953613	2.0888500213623	2.09986782073975	1.79537487030029					8	8	64.464	0	323.31	219520000	7	7081400	2.19382494459985	0.208548	0.429749774932861	Q9D6Z1	Q9D6Z1	Nucleolar protein 56	Nop56
-4.2978687286377	-5.0255651473999	-4.32315063476563	-4.522385597229	-4.39672946929932	-5.17038631439209	-4.39018154144287	-4.65346813201904	-4.53495121002197					1	1	43.082	0.003337	0.94181	3550700	1	208870	1.58464954638085	0.219534	0.429368686676026	Q76KJ5	Q76KJ5	DNA-directed RNA polymerase I subunit RPA34	Cd3eap
3.46067428588867	3.93425369262695	3.4786262512207	3.75231647491455	3.65374183654785	3.98281860351563	3.62895774841309	4.29952144622803	3.9517068862915					25	5	49.83	0	72.705	1445700000	18	72283000	2.23618429168906	0.208555	-0.428623390197754	P68372;Q9D6F9;CON__ENSEMBL:ENSBTAP00000025008;A2AQ07	P68372;Q9D6F9	Tubulin beta-4B chain;Tubulin beta-4A chain	Tubb4b;Tubb4a
1.5029354095459	2.30542945861816	1.77216148376465	2.02858638763428	2.01277923583984	2.54818344116211	2.05043792724609	2.62528133392334	1.80815410614014					3	3	25.147	0	2.3996	140240000	4	14024000	1.11057584191088	0.2362	-0.428548431396484	Q62446	Q62446	Peptidyl-prolyl cis-trans isomerase FKBP3	Fkbp3
0.605926513671875	1.22775077819824	0.752267837524414	1.43258190155029	1.00086212158203	1.21689605712891	1.06771469116211	1.20058536529541	1.34711170196533					5	5	204.1	0	8.418	112210000	8	1516300	2.27593238668007	0.208529	-0.428292369842529	Q9QY81	Q9QY81	Nuclear pore membrane glycoprotein 210	Nup210
3.41953086853027	4.21449851989746	3.47193717956543	4.16700458526611	3.60396957397461	3.76210594177246	3.69892883300781	3.74803256988525	3.99205112457275					11	11	181.43	0	266.18	863660000	19	14158000	1.97109878570003	0.21141	-0.428146934509277	Q3TKT4	Q3TKT4	Transcription activator BRG1	Smarca4
-2.46661758422852	-2.49941825866699	-2.72154998779297	-2.51593780517578	-2.37361717224121	-1.75472450256348	-2.83040809631348	-1.65779590606689	-2.42476844787598					1	1	31.603	0	7.4392	13422000	1	1118500	0.948125879883426	0.243773	-0.427519226074219	P97440	P97440	Histone RNA hairpin-binding protein	Slbp
-1.20248031616211	-1.68612289428711	-1.02749252319336	-1.70607662200928	-1.63454246520996	-1.63183784484863	-1.86749458312988	-1.44981861114502	-2.82813358306885					1	1	19.796	0.0018904	1.0366	187660000	2	20851000	0.634719677706842	0.272516	0.427395439147949	Q9R1K9	Q9R1K9	Centrin-2	Cetn2
2.07253265380859	2.63242530822754	2.14572334289551	2.57864856719971	2.35514640808105	2.67025756835938	2.28449440002441	2.72445774078369	2.5988302230835					8	8	58.388	0	6.2084	184550000	10	7098200	3.55455995269117	0.195391	-0.426449680328369	P26638	P26638	Serine--tRNA ligase, cytoplasmic	Sars
-5.20527172088623	-4.88866424560547	-5.18926334381104	-4.24186325073242	-5.21755504608154	-5.31904125213623	-4.90474796295166	-4.64792823791504	-4.41711139678955					1	1	69.448	0.0059901	0.75521	0	1	0	1.0066283897542	0.241632	-0.426287841796875	Q8C2Q3	Q8C2Q3	RNA-binding protein 14	Rbm14
-0.652059555053711	-0.191747665405273	-0.63795280456543	-0.490397453308105	-0.395027160644531	0.361114501953125	-0.0959377288818359	0.0573282241821289	0.166190147399902					1	1	103.88	0	62.85	487090000	6	11880000	1.12967621722206	0.237048	-0.425741863250732	Q9ES97	Q9ES97	Reticulon-3	Rtn3
-0.216915130615234	0.473443984985352	-0.102100372314453	0.470416069030762	-0.0534305572509766	0.297788619995117	-0.0535373687744141	0.240902900695801	0.113530158996582					1	1	63.845	0.00082203	1.3906	246500000	3	10271000	2.79878357494927	0.202446	-0.425712203979492	Q80WJ7	Q80WJ7	Protein LYRIC	Mtdh
2.25036239624023	1.56960296630859	2.08436584472656	1.37133693695068	1.91936302185059	1.66594886779785	1.74172401428223	1.43085956573486	1.82906818389893					7	7	29.994	0	9.4268	285850000	12	20418000	1.81174467961276	0.216424	0.425590515136719	Q61792	Q61792	LIM and SH3 domain protein 1	Lasp1
-3.31679344177246	-3.86460304260254	-3.39257621765137	-3.09933185577393	-3.1441764831543	-3.40013217926025	-3.27819633483887	-3.06508255004883	-5.11305046081543					1	1	48.597	0.00042481	1.5841	3423500	2	263340	0.446148314999292	0.308166	0.425504398345947	P58058	P58058	NAD kinase	Nadk
-4.20506381988525	-4.5834379196167	-4.64057159423828	-5.28767585754395	-4.6621675491333	-4.61136341094971	-4.6376371383667	-4.77461338043213	-5.55077266693115					1	1	96.002	0.0072091	0.68384	0	1	0	0.918786727926319	0.247249	0.425212621688843	Q9QUG2	Q9QUG2	DNA polymerase kappa	Polk
-0.393564224243164	-0.708398818969727	-0.0661907196044922	-0.901177406311035	0.26275634765625	-0.231569290161133	0.274560928344727	0.680783271789551	-0.868632316589355					2	2	99.986	0	5.8832	29774000	4	607620	0.550733108496505	0.287593	0.42518949508667	Q9DCD2	Q9DCD2	Pre-mRNA-splicing factor SYF1	Xab2
-2.3177318572998	-2.6848030090332	-2.28572082519531	-3.30153846740723	-2.36369132995605	-2.71462535858154	-2.45177268981934	-2.13658809661865	-3.06025886535645					2	2	64.86	0	2.711	16747000	3	540210	0.991337763658142	0.243689	0.424833583831787	Q921I2	Q921I2	Kelch domain-containing protein 4	Klhdc4
2.72118186950684	2.06947135925293	2.54078674316406	2.00120067596436	2.38223838806152	2.09753799438477	2.44407081604004	2.21842479705811	2.10170269012451					9	9	62.747	0	16.685	653260000	15	24195000	3.07434961657088	0.201757	0.424401950836182	P03975	P03975	IgE-binding protein	Iap
-4.573561668396	-5.25346946716309	-4.68174457550049	-4.61739349365234	-5.44551372528076	-3.8956127166748	-4.72562122344971	-4.38000679016113	-4.01518249511719					1	1	27.873	0	1.8043	5450100	2	2725100	0.631467834798133	0.275294	-0.424277305603027	Q9EQQ2	Q9EQQ2	Protein YIPF5	Yipf5
-3.62835311889648	-4.11777782440186	-3.81123542785645	-3.90200996398926	-3.89249038696289	-4.10724830627441	-4.23912525177002	-4.24554538726807	-5.21046733856201					2	2	257.56	0	1.8171	13463000	2	101220	0.746095617792938	0.261982	0.423808717727661	Q91VW5	Q91VW5	Golgin subfamily A member 4	Golga4
2.54147529602051	3.1446418762207	2.52962493896484	2.97647190093994	2.5867748260498	2.59918975830078	2.49438095092773	2.60611057281494	3.48238086700439					14	14	224.13	0	188.78	330830000	17	3375800	1.20796298380806	0.235953	-0.42369499206543	G5E870	G5E870	E3 ubiquitin-protein ligase TRIP12	Trip12
-2.44576072692871	-1.3310489654541	-2.0083122253418	-1.26884174346924	-1.7568187713623	-1.81485366821289	-1.95659065246582	-2.25948238372803	-1.42157363891602					3	3	13.724	0	2.8282	88893000	2	14815000	0.885377184368809	0.251417	-0.422710514068604	Q9CR51	Q9CR51	V-type proton ATPase subunit G 1	Atp6v1g1
-1.04852485656738	-0.663667678833008	-1.13810729980469	-0.859097480773926	-1.17352676391602	-0.483095169067383	-1.18549919128418	-0.257233619689941	-1.30577754974365					2	2	46.478	0	31.086	27212000	4	1295800	1.11352971480159	0.239495	-0.422640228271484	Q0VGB7	Q0VGB7	Serine/threonine-protein phosphatase 4 regulatory subunit 2	Ppp4r2
0.452493667602539	-0.947177886962891	0.134119033813477	-0.414050102233887	0.0111312866210938	-0.399044036865234	-0.358791351318359	-0.179427146911621	0.125643730163574					4	4	40.251	0	3.6271	99486000	6	6217900	0.879793807942348	0.251865	0.422549247741699	Q9WV03	Q9WV03	Protein FAM50A	Fam50a
4.36091041564941	3.56334114074707	4.18431854248047	3.04797458648682	4.0963077545166	4.3578929901123	3.90596199035645	4.24276828765869	3.36006641387939					14	14	27.771	0	288.4	2697400000	26	192670000	0.696983125196992	0.268814	0.422465991973877	P63101	P63101	14-3-3 protein zeta/delta	Ywhaz
1.90133666992188	2.92328453063965	2.21994209289551	2.87471675872803	2.33090782165527	2.52415657043457	2.35748291015625	2.34636211395264	2.45463848114014					3	3	38.988	0	8.4105	779910000	2	38995000	1.47218818358352	0.228333	-0.422214317321777	Q9DAR7	Q9DAR7	m7GpppX diphosphatase	Dcps
3.57012748718262	2.95201683044434	3.54920959472656	2.65045261383057	3.36563110351563	3.22836875915527	3.3033332824707	3.28176784515381	3.01440715789795					11	11	39.638	0	10.938	938400000	18	44686000	1.70456582773873	0.222146	0.42167272567749	Q9D6R2	Q9D6R2	Isocitrate dehydrogenase [NAD] subunit alpha, mitochondrial	Idh3a
-1.32098770141602	-1.78064346313477	-1.51370048522949	-1.62967681884766	-1.51375770568848	-1.48332214355469	-1.46762657165527	-1.71492862701416	-2.76980209350586					2	2	114.99	0	33.367	93180000	4	1901600	0.816565741899189	0.257915	0.421656513214111	Q9DBR7	Q9DBR7	Protein phosphatase 1 regulatory subunit 12A	Ppp1r12a
-1.77312278747559	-2.05137348175049	-1.34722328186035	-1.83897495269775	-1.60599899291992	-2.32082366943359	-2.13618850708008	-2.02360820770264	-2.44996738433838					1	1	70.678	0.00042535	1.596	19231000	3	506070	1.1979232118633	0.2372	0.421316146850586	Q99PG2	Q99PG2	Opioid growth factor receptor	Ogfr
-1.63044166564941	-2.33607959747314	-1.92065620422363	-2.06933879852295	-2.07926940917969	-2.10557556152344	-2.16893577575684	-2.51577854156494	-2.82526683807373					1	1	10.333	0.0033296	0.92683	75551000	2	10793000	1.20937320190922	0.236861	0.420582103729248	P62073	P62073	Mitochondrial import inner membrane translocase subunit Tim10	Timm10
0.0930233001708984	-0.60736083984375	-0.0355033874511719	-0.56098461151123	-0.0397510528564453	-0.517902374267578	-0.206377029418945	-0.395066261291504	-0.25687313079834					2	2	115.61	0	2.8611	44146000	3	1003300	2.64506496505175	0.207766	0.420485401153564	O54782	O54782	Epididymis-specific alpha-mannosidase	Man2b2
-4.74144649505615	-5.21878051757813	-4.54866218566895	-5.33689498901367	-4.83192253112793	-5.42113304138184	-5.02641487121582	-5.31164073944092	-4.74917411804199					1	1	203.8	0.00080775	1.3011	0	1	0	1.46104902323224	0.228786	0.420413160324097	Q2EMV9	Q2EMV9	Poly [ADP-ribose] polymerase 14	Parp14
-5.25283527374268	-4.76852512359619	-4.13016986846924	-4.25030612945557	-4.61103534698486	-5.85092163085938	-4.98727989196777	-4.71556854248047	-6.24290084838867					1	1	18.754	0	4.6964	2186900	2	273360	0.389814067910091	0.32679	0.420314359664917	Q9D385	Q9D385	ADP-ribosylation factor-like protein 2-binding protein	Arl2bp
1.33628273010254	0.702814102172852	1.2802562713623	0.710938453674316	1.35447883605957	1.07674217224121	0.963376998901367	1.09525585174561	0.480786323547363					5	5	102.94	0	5.148	233150000	6	6135500	1.5013054749628	0.228114	0.420291328430176	Q8C052	Q8C052	Microtubule-associated protein 1S;MAP1S heavy chain;MAP1S light chain	Map1s
-0.756414413452148	-1.59187889099121	-1.12298202514648	-1.41087818145752	-1.3742504119873	-1.10960960388184	-1.32955169677734	-1.37111377716064	-2.3441686630249					1	1	83.951	0	3.4822	22098000	1	538990	0.793527245667601	0.260927	0.419730186462402	Q6Y685	Q6Y685	Transforming acidic coiled-coil-containing protein 1	Tacc1
-0.420055389404297	0.13690185546875	-0.24555778503418	0.272562980651855	-0.13812255859375	-0.0872936248779297	-0.175382614135742	-0.0630941390991211	0.61429500579834					4	4	29.572	0	7.2552	155090000	5	11078000	1.51164470890401	0.228309	-0.419454002380371	Q9ERB0	Q9ERB0	Synaptosomal-associated protein 29	Snap29
1.52153778076172	1.09871673583984	1.31697845458984	0.67127513885498	1.43969345092773	1.36195755004883	1.47890090942383	1.27246570587158	0.694849967956543					3	3	46.648	0	3.1501	240430000	5	10454000	1.38791981069731	0.231201	0.419424629211426	Q6P8X1	Q6P8X1	Sorting nexin-6;Sorting nexin-6, N-terminally processed	Snx6
3.05962181091309	3.05473899841309	3.44632911682129	2.40322399139404	3.3724422454834	3.86787414550781	3.45129776000977	3.98897647857666	1.25156497955322					4	4	16.288	0	29.723	1452700000	9	145270000	0.307576609496926	0.356287	0.41914701461792	Q9CPW4	Q9CPW4	Actin-related protein 2/3 complex subunit 5	Arpc5
-2.55954742431641	-3.44250965118408	-2.88887023925781	-3.55722141265869	-2.87391090393066	-3.11342525482178	-2.82486915588379	-3.30848503112793	-2.60484790802002					1	1	15.394	0.0036576	0.88184	5441700	1	1088300	1.11750622921465	0.241825	0.418498420715332	P84086	P84086	Complexin-2	Cplx2
2.56532287597656	3.13155746459961	2.79920959472656	3.22215557098389	2.7900562286377	3.00465202331543	2.94517707824707	3.41880702972412	3.18747806549072					7	7	23.01	0	83.549	356980000	11	59497000	2.31803242995196	0.213092	-0.417988586425781	O54879	O54879	High mobility group protein B3	Hmgb3
3.17161178588867	2.57669639587402	2.98087692260742	2.44890880584717	2.95813179016113	2.6898365020752	2.7766056060791	2.53758335113525	2.5185079574585					10	10	56.55	0	153.43	780000000	12	31200000	2.78999598203515	0.207664	0.417499923706055	P62814	P62814	V-type proton ATPase subunit B, brain isoform	Atp6v1b2
3.64463424682617	2.88542175292969	3.4781494140625	3.02425098419189	3.48880958557129	3.12454986572266	3.35943031311035	3.10332202911377	3.23886775970459					6	6	34.376	0	9.7711	833050000	9	49003000	2.79137233505851	0.207259	0.417473411560059	Q8K2T1	Q8K2T1	NmrA-like family domain-containing protein 1	Nmral1
-0.795984268188477	-1.41767692565918	-1.08447074890137	-1.84084701538086	-1.40601539611816	-1.28166389465332	-1.26712608337402	-1.33819675445557	-1.90086841583252					3	3	117.94	0	112.29	44291000	5	835680	1.20819422050656	0.239353	0.417451477050781	Q7TPD0	Q7TPD0	Integrator complex subunit 3	Ints3
1.11548805236816	0.477521896362305	0.915191650390625	0.146336555480957	0.738121032714844	0.838216781616211	0.627241134643555	0.896340370178223	-0.197924613952637					5	5	53.398	0	94.854	185910000	9	9295300	0.842360597999373	0.259174	0.416912269592285	Q8VCF0	Q8VCF0	Mitochondrial antiviral-signaling protein	Mavs
-2.3307991027832	-2.61013793945313	-2.35818099975586	-2.616868019104	-2.37150955200195	-2.68504333496094	-2.53277587890625	-2.74289989471436	-3.41711139678955					1	1	17.871	0.0046595	0.81642	11093000	1	1584800	1.28688195733741	0.237359	0.416095733642578	Q9CQB2	Q9CQB2	Protein FAM195A	Fam195a
-1.68816757202148	-0.993980407714844	-1.9912052154541	-2.03812408447266	-1.98031234741211	-0.89208984375	-1.73131561279297	-0.909150123596191	-2.32540321350098					1	1	117.33	0.0081218	0.64637	41341000	2	795020	0.546749431791799	0.293048	-0.416000652313232	Q69ZX6	Q69ZX6	MORC family CW-type zinc finger protein 2A	Morc2a
0.819862365722656	0.284784317016602	0.796535491943359	0.208420753479004	0.740560531616211	0.530750274658203	0.761312484741211	0.526181221008301	0.268481254577637					5	5	54.713	0	7.7668	105330000	10	5015800	2.92732666953465	0.208028	0.41584415435791	Q61151	Q61151	Serine/threonine-protein phosphatase 2A 56 kDa regulatory subunit epsilon isoform	Ppp2r5e
4.26258277893066	3.63742446899414	4.10370254516602	3.55331516265869	3.81253623962402	3.60796546936035	3.76515769958496	3.65626621246338	3.3960428237915					5	5	29.976	0	53.627	2607700000	15	237060000	2.03050571565933	0.219584	0.415791988372803	P12970	P12970	60S ribosomal protein L7a	Rpl7a
2.57164764404297	1.98514747619629	2.4461841583252	1.87162685394287	2.36226081848145	1.97200012207031	2.48407936096191	2.46334743499756	1.96250057220459					9	9	33.296	0	43.235	402820000	11	18310000	1.89372131177629	0.223064	0.415118503570556	O35129	O35129	Prohibitin-2	Phb2
3.28044319152832	2.3959903717041	2.89934349060059	2.07335376739502	2.47891044616699	2.61955070495605	2.46585273742676	2.4965295791626	2.24587535858154					3	3	23.596	0	2.4035	197080000	6	24636000	1.10028583218362	0.244398	0.414877510070801	P34022	P34022	Ran-specific GTPase-activating protein	Ranbp1
3.08755874633789	2.68232536315918	3.13640213012695	2.60411167144775	3.00537300109863	2.54468536376953	2.97916412353516	2.73768901824951	2.61824893951416					6	6	16.534	0	6.0335	940710000	12	94071000	4.17248223025658	0.200948	0.414712429046631	O70591	O70591	Prefoldin subunit 2	Pfdn2
-3.10490417480469	-4.18563079833984	-3.33152389526367	-3.71443653106689	-3.11185073852539	-3.31062984466553	-3.38289260864258	-3.85713958740234	-3.16909694671631					1	1	115.28	0.0022642	1.0313	4723400	1	100500	1.00104777781342	0.249794	0.414593887329102	Q8BLG0	Q8BLG0	PHD finger protein 20	Phf20
-0.646570205688477	-0.00465011596679688	-0.747676849365234	0.0978937149047852	-0.154998779296875	-0.277151107788086	-0.323890686035156	-0.198884010314941	0.112668037414551					2	2	53.57	0.0022616	1.0267	20046000	2	2227300	1.54527892412295	0.230136	-0.414259433746338	Q9WU00	Q9WU00	Nuclear respiratory factor 1	Nrf1
-2.38160133361816	-2.85676097869873	-2.36994361877441	-2.71854972839355	-2.55950164794922	-3.04466533660889	-2.5173282623291	-2.92509937286377	-2.81058120727539					1	1	64.124	0	22.82	27122000	2	935240	3.05072557560485	0.20746	0.414037609100342	Q921F4	Q921F4	Heterogeneous nuclear ribonucleoprotein L-like	Hnrnpll
1.91660118103027	1.62325286865234	1.94302940368652	1.27914905548096	1.88968849182129	1.55987548828125	1.8808708190918	1.75015735626221	1.25573635101318					5	5	50.254	0	60.984	605430000	14	26323000	2.13091265145363	0.219708	0.413913249969482	P28650	P28650	Adenylosuccinate synthetase isozyme 1	Adssl1
-4.36439323425293	-4.79552364349365	-4.50568866729736	-5.13088512420654	-4.43959903717041	-4.48783206939697	-4.52662467956543	-4.80077743530273	-5.14987754821777					2	2	10.346	0	30.189	4949200	1	1649700	1.63304829646075	0.228829	0.413902759552002	P0C8B4	P0C8B4	Uncharacterized protein C14orf142 homolog
1.73961067199707	1.28034591674805	1.6839542388916	1.4345178604126	1.73821830749512	1.32280731201172	1.53195762634277	1.14099216461182	1.12815761566162					5	5	50.08	0	5.8997	370150000	16	12338000	2.93599590183005	0.21027	0.412071037292481	Q8K1I7	Q8K1I7	WAS/WASL-interacting protein family member 1	Wipf1
-0.895122528076172	-0.446744918823242	-0.830511093139648	-0.606858253479004	-0.816097259521484	-0.54931640625	-0.807853698730469	-0.366538047790527	-0.157608985900879					2	2	16.062	0.0019091	1.0676	39352000	2	5621800	2.56905011003496	0.214107	-0.411982822418213	Q9CR86	Q9CR86	Calcium-regulated heat stable protein 1	Carhsp1
-2.62683486938477	-1.98340034484863	-2.75156402587891	-3.07470989227295	-2.52262306213379	-1.38600540161133	-2.18928909301758	-1.03871250152588	-3.07363033294678					3	3	196.69	0	88.818	6292100	3	74906	0.368347243130581	0.33967	-0.411286067962647	Q6ZQH8	Q6ZQH8	Nucleoporin NUP188 homolog	Nup188
-1.48468971252441	-2.04242610931396	-1.57052803039551	-1.66684055328369	-1.29609107971191	-2.09035301208496	-1.56800079345703	-1.77157306671143	-1.88432502746582					1	1	65.514	0	2.0022	35823000	2	1155600	2.20425717773409	0.220136	0.411276149749756	P70303	P70303	CTP synthase 2	Ctps2
4.20396041870117	4.57553291320801	4.27026748657227	4.93385791778564	4.43080902099609	4.5456485748291	4.53449058532715	4.70521068572998	5.09476947784424					16	16	191.55	0	72.937	1703500000	21	18928000	1.69898772309529	0.229511	-0.411122035980225	Q68FD5	Q68FD5	Clathrin heavy chain 1	Cltc
-4.16439056396484	-3.03972053527832	-4.26552295684814	-3.17466354370117	-4.11396408081055	-3.5189790725708	-3.85470485687256	-3.58283996582031	-5.12645244598389					1	1	116.41	0.00081733	1.3681	0	1	0	0.430016797405421	0.322214	-0.411114501953125	P97434	P97434	Myosin phosphatase Rho-interacting protein	Mprip
4.60482215881348	3.67076873779297	4.62443733215332	3.41347980499268	4.31380844116211	4.69855117797852	4.49582099914551	4.30827045440674	4.40907382965088					9	9	38.734	0	323.31	2145400000	17	97517000	0.730827449055376	0.275233	0.409693431854248	P10107	P10107	Annexin A1	Anxa1
3.2447624206543	3.75569152832031	3.44254684448242	3.90238475799561	3.98878479003906	4.31664657592773	3.74226760864258	4.47998523712158	3.61581707000732					12	12	104.98	0	94.226	1189600000	29	21629000	0.897147184734622	0.261017	-0.409514617919922	P57780;Q9JI91;O88990	P57780	Alpha-actinin-4	Actn4
-0.0108280181884766	0.271203994750977	0.0529518127441406	0.74335765838623	-0.288032531738281	0.0826988220214844	-0.0431251525878906	-0.102688789367676	0.690939903259277					2	2	23.656	0.0019011	1.0548	58921000	3	3928100	1.10020971299956	0.248784	-0.409360790252686	P27048;P63163	P27048;P63163	Small nuclear ribonucleoprotein-associated protein B;Small nuclear ribonucleoprotein-associated protein N	Snrpb;Snrpn
2.07613754272461	1.39424705505371	1.77177238464355	1.1391134262085	1.6484260559082	1.58529663085938	1.74035453796387	1.70340633392334	1.17768573760986					4	4	39.502	0	3.8435	209000000	5	11611000	1.53839980558328	0.236047	0.409222793579102	Q9JHJ0	Q9JHJ0	Tropomodulin-3	Tmod3
-2.91999626159668	-3.85619258880615	-3.43807029724121	-3.76995849609375	-3.59831428527832	-3.13186454772949	-3.83964252471924	-3.43033504486084	-5.10062599182129					1	1	34.728	0	14.687	12438000	3	731670	0.442990234462101	0.320529	0.408789491653442	Q9D9Z1	Q9D9Z1	Small kinetochore-associated protein	Knstrn
-0.718147277832031	-1.41445732116699	-1.02033424377441	-1.85886383056641	-1.06594276428223	-1.51755142211914	-1.1562671661377	-1.06865787506104	-1.13356399536133					1	1	55.832	0	1.8822	16296000	2	708520	1.22632700651641	0.243893	0.408446025848389	Q9WVE8	Q9WVE8	Protein kinase C and casein kinase substrate in neurons protein 2	Pacsin2
-2.50733375549316	-3.1011209487915	-2.59031295776367	-3.36248397827148	-2.87438774108887	-3.08176422119141	-3.08123397827148	-3.3582649230957	-2.9516658782959					2	2	47.744	0	2.6507	11243000	1	702700	1.54615402014038	0.236665	0.407742881774902	Q9JI99	Q9JI99	Sphingosine-1-phosphate phosphatase 1	Sgpp1
-2.66993141174316	-3.10070705413818	-2.74380111694336	-3.44410610198975	-2.64729499816895	-2.68775367736816	-2.91747283935547	-2.97195911407471	-3.55121040344238					2	2	30.469	0.0007902	1.2038	11558000	2	1284200	1.18378249714821	0.247151	0.406522178649902	Q9DB98	Q9DB98	Leukocyte receptor cluster member 1 homolog	Leng1
0.0794353485107422	0.953262329101563	0.106498718261719	1.04614925384521	0.285253524780273	0.365911483764648	0.186580657958984	-0.0427274703979492	0.527251243591309					9	9	107.54	0	137.85	87327000	8	1940600	0.919555333037809	0.26217	-0.405527305603027	Q6PGG2	Q6PGG2	GEM-interacting protein	Gmip
0.564538955688477	0.57110595703125	0.797147750854492	0.046025276184082	0.810958862304688	0.386537551879883	0.349960327148438	0.204968452453613	-0.0819635391235352					4	4	89.519	0	78.803	210190000	3	7006200	1.37376229610103	0.242021	0.405316734313965	Q6R891	Q6R891	Neurabin-2	Ppp1r9b
-0.587228775024414	-1.26135063171387	-0.66834831237793	-1.05667591094971	-0.604957580566406	-1.30955505371094	-0.664230346679688	-1.06502246856689	-0.489321708679199					4	4	66.213	0	3.8821	61884000	3	2292000	1.34576054935584	0.243171	0.405193901062012	P33611	P33611	DNA polymerase alpha subunit B	Pola2
-1.38009834289551	-1.93177127838135	-1.39501953125	-1.99463272094727	-1.75373840332031	-1.75293159484863	-1.66938400268555	-1.92567539215088	-2.16783905029297					1	1	161.35	0	32.635	5459200	5	124070	2.05394199613281	0.228374	0.405009937286377	F8VPZ9	F8VPZ9		Gltscr1
-4.60640048980713	-3.67594909667969	-4.35047817230225	-3.62086963653564	-4.02992630004883	-3.94536781311035	-4.54171466827393	-4.37729930877686	-4.26673603057861					1	1	60.28	0	28.062	9541600	1	454360	1.04214119945681	0.256164	-0.404885530471802	O88939	O88939	Zinc finger and BTB domain-containing protein 7A	Zbtb7a
-0.309438705444336	-0.717891693115234	-0.370820999145508	-1.07324695587158	-0.528413772583008	-0.864517211914063	-0.801601409912109	-1.03581714630127	-0.841736793518066					2	2	57.534	0	5.9188	28292000	2	785900	1.89235871702685	0.230116	0.404073238372803	Q9WUB0	Q9WUB0	RanBP-type and C3HC4-type zinc finger-containing protein 1	Rbck1
-2.37059593200684	-1.79639434814453	-2.33963775634766	-1.74258995056152	-2.48940467834473	-1.94079399108887	-2.33316421508789	-2.3503885269165	-2.06892776489258					1	1	204.65	0	9.5809	10275000	2	142710	1.80136172488065	0.233026	-0.403381729125976	O70472	O70472	Transmembrane protein 131	Tmem131
0.908937454223633	0.338098526000977	0.804239273071289	0.147883415222168	0.713695526123047	0.433506011962891	0.541637420654297	0.567606925964355	0.206706047058105					5	5	62.907	0.00043937	1.7608	156530000	5	7454000	2.09887612375323	0.228756	0.403367233276367	Q8VCM8	Q8VCM8	Nicalin	Ncln
0.27757453918457	-0.445840835571289	0.207859039306641	-0.636271476745605	-0.118925094604492	0.0415554046630859	-0.280281066894531	-0.472966194152832	-0.39405345916748					1	1	37.694	0.0019026	1.0598	192970000	2	16081000	1.27551551863421	0.246301	0.403072166442871	Q9CWK3	Q9CWK3	CD2 antigen cytoplasmic tail-binding protein 2	Cd2bp2
-2.27922630310059	-1.30196571350098	-1.77801704406738	-1.00617504119873	-1.57082939147949	-1.67935180664063	-1.34860801696777	-1.61209583282471	-1.10738754272461					1	1	21.984	0	2.4117	15511000	2	1938900	0.903916107220791	0.265927	-0.402775001525879	Q9CQJ8	Q9CQJ8	NADH dehydrogenase [ubiquinone] 1 beta subcomplex subunit 9	Ndufb9
1.6019229888916	1.26356315612793	1.54705047607422	1.02060031890869	1.40646743774414	1.48117637634277	1.49559783935547	1.40937900543213	0.37546443939209					4	4	60.072	0	17.198	210940000	8	9171100	0.911092651878267	0.265595	0.402723026275635	Q8R0T6	Q8R0T6	Probable G-protein coupled receptor 97	Gpr97
5.07417869567871	4.57874298095703	5.02954483032227	4.37784290313721	4.98405838012695	4.66390228271484	5.09862327575684	5.11549282073975	4.48474407196045					35	35	66.785	0	323.31	6270000000	54	174170000	1.55115323256271	0.239357	0.402456283569336	P14733	P14733	Lamin-B1	Lmnb1
-4.45739841461182	-5.03546142578125	-4.67372131347656	-4.3306713104248	-4.72045135498047	-4.92046165466309	-4.50624370574951	-5.64682292938232	-5.02469635009766					1	1	109.95	0.0081301	0.64801	1414900	1	25266	0.845601920087845	0.271	0.402169036865234	Q3U0J8	Q3U0J8	TBC1 domain family member 2B	Tbc1d2b
-2.18929100036621	-2.84323692321777	-2.30936241149902	-2.78737163543701	-2.64362525939941	-2.46698379516602	-2.72256851196289	-2.65946292877197	-3.58413410186768					2	2	164.74	0	3.568	29990000	3	491640	0.845290721458527	0.270998	0.402026081085205	Q3U1Y4	Q3U1Y4	DENN domain-containing protein 4B	Dennd4b
2.61629486083984	1.95070648193359	2.60322380065918	2.34891223907471	2.32305145263672	2.25095558166504	2.33823204040527	1.81919956207275	1.97161769866943					5	5	50.714	0	5.8564	519240000	7	19231000	1.71277812619089	0.236146	0.401922225952148	Q62384	Q62384	Zinc finger protein ZPR1	Zpr1
-1.8288516998291	-2.13855457305908	-1.83597946166992	-2.46000862121582	-1.89477920532227	-2.37239837646484	-2.02226638793945	-2.30619525909424	-2.20887565612793					2	2	63.25	0	323.31	12720000	4	578190	2.95099669137511	0.218277	0.401737308502197	Q9CRG1	Q9CRG1	Transmembrane 7 superfamily member 3	Tm7sf3
0.120630264282227	-0.777641296386719	-0.19737434387207	-0.658291816711426	-0.479219436645508	-0.885656356811523	-0.560739517211914	-0.664944648742676	-0.417941093444824					3	3	45.303	0	77.065	61519000	3	2563300	1.37676782240501	0.243756	0.401719284057617	Q8JZX4	Q8JZX4	Splicing factor 45	Rbm17
-6.36276721954346	-6.01993846893311	-5.85276126861572	-5.84499359130859	-5.92926597595215	-5.78915977478027	-6.04518413543701	-6.29312229156494	-4.28221368789673					1	1	77.63	0.0062413	0.71038	5979700	1	142370	0.442203960595236	0.326961	-0.401609086990357	Q69ZX8	Q69ZX8	Actin-binding LIM protein 3	Ablim3
-0.405094146728516	0.669794082641602	0.416133880615234	0.96353816986084	1.23299026489258	1.05172538757324	0.958995819091797	0.808526039123535	1.26585483551025					2	2	17.27	0.0011534	1.096	935380000	3	133630000	0.563081196173591	0.303591	-0.401131248474121	Q9CQH7	Q9CQH7	Transcription factor BTF3 homolog 4	Btf3l4
0.282327651977539	0.986396789550781	0.368461608886719	1.18070316314697	0.792362213134766	0.851640701293945	0.517915725708008	0.768568992614746	0.668559074401855					4	4	74.919	0	80.292	177650000	5	5225100	1.60366646553827	0.239543	-0.400906944274902	P42128	P42128	Forkhead box protein K1	Foxk1
-1.095947265625	-1.34493827819824	-1.22997093200684	-1.66752147674561	-1.28544998168945	-1.86849594116211	-1.0373477935791	-1.55191707611084	-1.3815279006958					1	1	44.905	0	2.3705	16508000	2	917130	1.90265847889598	0.232986	0.400701141357422	Q922Q9	Q922Q9	Chitinase domain-containing protein 1	Chid1
3.28855514526367	3.71442985534668	3.2693042755127	3.65304470062256	3.37030029296875	3.63834953308105	3.28282737731934	3.9037618637085	3.60691547393799					12	12	62.581	0	44.266	1896100000	17	55769000	3.39887395852406	0.215005	-0.400553512573242	Q60864	Q60864	Stress-induced-phosphoprotein 1	Stip1
0.764080047607422	1.33879089355469	0.819223403930664	1.23299121856689	1.09529876708984	1.18643951416016	0.95610237121582	1.22855091094971	1.55452632904053					5	5	66.682	0	104.06	140570000	6	4392800	2.29060245615544	0.228449	-0.399583625793457	P70698	P70698	CTP synthase 1	Ctps1
-2.08395767211914	-1.60409355163574	-2.14370155334473	-1.50991916656494	-2.30342864990234	-1.91846656799316	-2.25490951538086	-1.93283748626709	-2.01957035064697					1	1	103.7	0.00083857	1.5177	10089000	1	214670	1.86213123229818	0.235713	-0.399521923065186	Q8K1A6	Q8K1A6	Coiled-coil and C2 domain-containing protein 1A	Cc2d1a
-1.51437568664551	-1.69496154785156	-1.25692558288574	-2.288161277771	0.0985736846923828	1.58638572692871	1.1895751953125	1.0833101272583	1.45690441131592					2	2	237.32	0.0026042	0.95892	278770000	3	2844600	0.138997074784663	0.499893	-0.399483585357666	F8VQB6	F8VQB6	Unconventional myosin-X	Myo10
0.444955825805664	-0.263853073120117	0.449106216430664	-0.316023826599121	0.0546131134033203	-0.135190963745117	0.163619995117188	0.421793937683105	-0.312787055969238					3	3	64.802	0	115.65	56368000	4	1878900	1.19870452479525	0.252715	0.399285984039307	Q05CL8	Q05CL8	La-related protein 7	Larp7
-1.69525909423828	-2.75208187103271	-2.15898704528809	-2.46634292602539	-2.7150936126709	-2.53348255157471	-2.60866737365723	-2.99552631378174	-2.72082424163818					1	1	81.477	0.00080906	1.3098	9916600	1	291660	0.896937759706229	0.269628	0.399149799346924	Q5U5Q9	Q5U5Q9	BRCA1-A complex subunit RAP80	Uimc1
-4.28262805938721	-4.8917407989502	-4.64412212371826	-5.76309776306152	-4.77877330780029	-4.86462116241455	-4.50865745544434	-4.76573371887207	-4.47782802581787					1	1	86.54	0	2.522	2598300	1	59052	0.767740658659298	0.280152	0.399059057235718	Q91ZT5	Q91ZT5	FYVE, RhoGEF and PH domain-containing protein 4	Fgd4
2.23839569091797	1.51350021362305	2.11489486694336	1.20154094696045	2.09079360961914	2.10401725769043	2.07844543457031	2.25380229949951	1.58548069000244					9	9	105.53	0	259.12	367360000	9	8746600	0.929959111895405	0.267485	0.398964118957519	Q8R1B4	Q8R1B4	Eukaryotic translation initiation factor 3 subunit C	Eif3c
2.38805198669434	2.83981513977051	2.38460540771484	2.87050342559814	2.8147144317627	3.13179397583008	2.57036590576172	2.87225818634033	2.97132778167725					5	5	54.087	0	53.846	361890000	6	16450000	2.1097038287153	0.231145	-0.397705268859863	P97379	P97379	Ras GTPase-activating protein-binding protein 2	G3bp2
-2.64774894714355	-2.47396373748779	-2.92857360839844	-1.8507080078125	-2.89969253540039	-2.7714262008667	-2.70157432556152	-3.04686069488525	-1.84251594543457					2	2	118.39	0.00043271	1.676	0	1	0	0.696494305150045	0.289121	-0.397302436828613	Q9Z1S0	Q9Z1S0	Mitotic checkpoint serine/threonine-protein kinase BUB1 beta	Bub1b
-2.32048606872559	-2.17529582977295	-2.2459831237793	-2.47632694244385	-2.2495288848877	-2.6008129119873	-2.52473258972168	-2.82765579223633	-3.58140277862549					2	2	76.631	0	5.6883	21282000	2	644910	0.717504877234366	0.28765	0.397116184234619	Q501J7	Q501J7	Phosphatase and actin regulator 4	Phactr4
1.88604354858398	2.39633369445801	1.90362739562988	2.5805139541626	2.24781227111816	2.28716087341309	2.23991012573242	2.40084552764893	2.66642284393311					4	4	8.2355	0	7.5305	161040000	8	53680000	1.92097031147251	0.236536	-0.396907043457031	Q06185	Q06185	ATP synthase subunit e, mitochondrial	Atp5i
3.76826667785645	3.1513786315918	3.57317924499512	3.16518878936768	3.44616508483887	3.0078067779541	3.38612365722656	3.16080951690674	3.24860286712646					10	10	42.161	0	14.297	3068700000	21	122750000	2.60272588450535	0.228242	0.396676349639892	Q91VM5	Q91VM5	RNA binding motif protein, X-linked-like-1	Rbmxl1
4.77542877197266	4.14269638061523	4.68858909606934	3.93817043304443	4.7621021270752	4.68031883239746	4.54860687255859	4.5200891494751	4.20471858978271					16	16	73.101	0	207.15	2179700000	29	55889000	1.38938911819581	0.247697	0.396483039855957	Q62167;Q62095;P16381;Q61496	Q62167;Q62095;P16381	ATP-dependent RNA helicase DDX3X;ATP-dependent RNA helicase DDX3Y;Putative ATP-dependent RNA helicase Pl10	Ddx3x;Ddx3y;D1Pas1
6.51440811157227	6.86740303039551	6.64106369018555	6.98759365081787	6.30763244628906	6.68799018859863	6.49851417541504	6.70932674407959	7.18056583404541					20	20	50.113	0	109.29	13304000000	66	633520000	1.8802519454081	0.237035	-0.396171283721924	P10126	P10126	Elongation factor 1-alpha 1	Eef1a1
-2.57995223999023	-1.79599571228027	-2.43002891540527	-1.73832130432129	-2.22731590270996	-2.17643356323242	-2.20445823669434	-1.9904317855835	-2.12174606323242					1	1	63.988	0.010037	0.61273	10393000	1	415730	1.79454935296212	0.239271	-0.395853137969971	O70194	O70194	Eukaryotic translation initiation factor 3 subunit D	Eif3d
2.75120735168457	2.02069091796875	2.57732582092285	1.71827793121338	2.50657653808594	2.55647468566895	2.45124244689941	2.49806499481201	2.08712100982666					4	4	155.66	0	162.12	437490000	8	6161900	1.1446770486034	0.258358	0.395462131500244	Q8K2Z4	Q8K2Z4	Condensin complex subunit 1	Ncapd2
0.00475883483886719	0.534389495849609	-0.0779209136962891	0.702269554138184	-0.00107574462890625	0.356971740722656	0.144001007080078	0.369271278381348	0.101027488708496					5	2	36.953	0	2.2664	67210000	4	6721000	1.86828400420057	0.238067	-0.395345115661621	Q64705	Q64705	Upstream stimulatory factor 2	Usf2
-4.82869052886963	-7.0925760269165	-6.07788181304932	-6.8973274230957	-5.43230056762695	-5.57720470428467	-6.25937652587891	-5.66769599914551	-4.98816537857056					1	1	22.517	0	2.4207	5639400	1	512680	0.309665253192336	0.372075	0.395031547546386	Q9CY97	Q9CY97	RNA polymerase II subunit A C-terminal domain phosphatase SSU72	Ssu72
2.33511543273926	1.51411247253418	2.25116920471191	1.53916645050049	2.2389030456543	2.38547325134277	2.18367958068848	2.26535320281982	1.58212757110596					4	4	11.451	0	168.95	1169300000	10	194880000	0.937492110572638	0.270523	0.394970226287842	O70404	O70404	Vesicle-associated membrane protein 8	Vamp8
2.67882919311523	1.96291732788086	2.53392219543457	1.94949054718018	2.46044158935547	2.1772346496582	2.33510208129883	2.36501026153564	2.08460712432861					6	6	49.184	0	57.24	485730000	8	19429000	2.09914336826212	0.235914	0.394221782684326	P62192	P62192	26S protease regulatory subunit 4	Psmc1
1.28629302978516	2.15497207641602	1.51212692260742	2.18461132049561	1.79883766174316	2.16634941101074	1.85199928283691	2.27569484710693	1.24930095672607					3	3	155.12	0	2.094	168600000	3	2906900	0.818311014829056	0.280348	-0.39387149810791	Q99P88	Q99P88	Nuclear pore complex protein Nup155	Nup155
-2.24719047546387	-2.427734375	-2.03061103820801	-3.05733489990234	-1.73816680908203	-1.72537040710449	-1.98390197753906	-1.51745510101318	-3.24094009399414					2	2	59.743	0	3.4855	60630000	3	3031500	0.444787889670281	0.332585	0.39379940032959	Q3TFD2	Q3TFD2	Lysophosphatidylcholine acyltransferase 1	Lpcat1
-2.93718719482422	-1.23446464538574	-2.95387649536133	-0.918704032897949	-2.47041320800781	-1.97430419921875	-2.1393928527832	-3.56334781646729	-3.46687984466553					2	2	29.404	0	2.2409	22788000	1	1752900	0.249351359008398	0.401566	-0.39367733001709	Q99PM9	Q99PM9	Uridine-cytidine kinase 2	Uck2
-1.99856948852539	-2.32328510284424	-1.96882820129395	-2.47924041748047	-2.28314971923828	-2.23502922058105	-1.97979164123535	-2.63466453552246	-2.5835132598877					3	2	42.679	0	323.31	0	1	0	2.07306065319306	0.236336	0.393561744689941	Q78ZA7	Q78ZA7	Nucleosome assembly protein 1-like 4	Nap1l4
0.00713348388671875	-0.363069534301758	-0.0804481506347656	-0.349383354187012	-0.143167495727539	-0.705638885498047	-0.12049674987793	-0.523573875427246	-0.446602821350098					3	3	23.914	0	1.8481	42473000	3	2654600	2.78676345968043	0.228456	0.393408966064453	P97930	P97930	Thymidylate kinase	Dtymk
0.653194427490234	0.0514259338378906	0.535137176513672	-0.23035717010498	0.448614120483398	0.324897766113281	0.455511093139648	0.782656669616699	-0.279582023620605					4	4	111.34	0	6.001	145970000	8	2703200	0.90157619511974	0.274742	0.393305969238281	P58281	P58281	Dynamin-like 120 kDa protein, mitochondrial;Dynamin-like 120 kDa protein, form S1	Opa1
-1.8500862121582	-2.49305534362793	-2.20767784118652	-3.42906856536865	-2.7949161529541	-2.14205741882324	-2.25114059448242	-2.37272357940674	-2.90722751617432					1	1	82.367	0	21.872	21329000	2	507840	0.611873469033018	0.303352	0.392871284484863	Q9QYE6	Q9QYE6	Golgin subfamily A member 5	Golga5
0.506118774414063	1.40844917297363	0.716737747192383	1.15806102752686	0.891929626464844	1.10988235473633	0.960813522338867	1.01558971405029	1.11683177947998					1	1	29.608	0	2.7321	0	1	0	1.92709825317169	0.239087	-0.392862892150879	C0HKG6;C0HKG5	C0HKG6;C0HKG5
-4.34631729125977	-3.8930835723877	-4.47109985351563	-3.76307487487793	-4.4284725189209	-4.1187047958374	-4.38948345184326	-4.13450622558594	-4.17137241363525					1	1	49.939	0.0043415	0.8467	0	1	0	2.39101318368348	0.231159	-0.392694902420044	Q9D0G0	Q9D0G0	28S ribosomal protein S30, mitochondrial	Mrps30
1.73196411132813	1.26629829406738	1.98047256469727	1.26195049285889	2.34703636169434	1.95986366271973	2.05905342102051	1.82930850982666	1.87218761444092					5	5	12.405	0	323.31	704040000	7	88005000	0.997915456323755	0.269674	0.391709899902344	P83870	P83870	PHD finger-like domain-containing protein 5A	Phf5a
0.253047943115234	-0.155021667480469	0.0465335845947266	-0.291892051696777	0.0591850280761719	-0.203483581542969	-0.00477218627929688	-0.39682674407959	-0.465506553649902					3	3	44.97	0	251.13	57563000	4	2741100	2.68001391659101	0.22908	0.39104471206665	Q3THG9	Q3THG9	Alanyl-tRNA editing protein Aarsd1	Aarsd1
1.22128105163574	0.693035125732422	1.29234886169434	0.669928550720215	1.13166046142578	0.686944961547852	1.17379951477051	1.24129962921143	0.781004905700684					5	5	89.508	0	5.3236	129970000	5	3822700	1.75063588211035	0.24364	0.390329837799072	P25976	P25976	Nucleolar transcription factor 1	Ubtf
-4.7182788848877	-5.50629711151123	-5.01004600524902	-4.46307754516602	-5.16763782501221	-5.27870655059814	-5.02167510986328	-5.6173267364502	-5.98273038864136					1	1	86.688	0.0043212	0.8313	0	2	0	0.631932399842643	0.302911	0.390218210220337	Q8CFK6	Q8CFK6	DENN domain-containing protein 1C	Dennd1c
1.78973960876465	0.962516784667969	1.39845275878906	1.59545612335205	1.6136646270752	1.1215934753418	1.11842918395996	1.85141849517822	-0.0816335678100586					10	2	13.936	0	10.821	401410000	1	57344000	0.442884019634316	0.335082	0.390201282501221	P10854;Q64525	P10854;Q64525	Histone H2B type 1-M;Histone H2B type 2-B	Hist1h2bm;Hist2h2bb
-2.77008247375488	-3.48617839813232	-2.6439380645752	-3.34626293182373	-3.46297454833984	-3.75997447967529	-3.49381446838379	-3.66676902770996	-3.15509223937988					1	1	62.844	0.00078616	1.1801	4039400	2	112210	0.862988722421963	0.280038	0.390153026580811	Q3UV17	Q3UV17	Keratin, type II cytoskeletal 2 oral	Krt76
2.74861526489258	3.48970794677734	2.63432312011719	3.33553981781006	2.5928897857666	2.75097846984863	2.85823822021484	2.56454372406006	3.35014247894287					5	5	87.051	0	29.001	179620000	8	3991500	0.94580078309813	0.274756	-0.38966588973999	Q8K4I3	Q8K4I3	Rho guanine nucleotide exchange factor 6	Arhgef6
2.21875	1.6388111114502	2.34156227111816	1.41898822784424	2.63114929199219	2.54398536682129	2.10644912719727	2.35260486602783	1.72142314910889					2	2	22.168	0	3.0658	205470000	3	17122000	0.72994504047183	0.291541	0.389315128326416	Q9CXL3	Q9CXL3	Uncharacterized protein C7orf50 homolog
-4.79723930358887	-4.6432523727417	-5.01553535461426	-5.34200572967529	-4.92713356018066	-4.52385997772217	-4.78725433349609	-4.84675025939941	-6.99776363372803					2	2	58.597	0	2.6573	0	1	0	0.322152958959514	0.371348	0.38893575668335	Q8CHK4	Q8CHK4	Histone acetyltransferase KAT5	Kat5
-0.774324417114258	-1.02163124084473	-0.563993453979492	-1.20645809173584	-0.871166229248047	-1.15139579772949	-0.439081192016602	-0.851778984069824	-1.02409267425537					2	2	93.778	0	5.319	43367000	3	1084200	2.00509973617397	0.240697	0.388930034637451	P16879	P16879	Tyrosine-protein kinase Fes/Fps	Fes
3.4051570892334	2.74052047729492	3.20636177062988	2.53028964996338	3.09465026855469	2.86779022216797	2.99545860290527	3.29176998138428	2.50265216827393					14	14	91.545	0	281.79	1750300000	26	35006000	1.17155308755593	0.262414	0.388802433013916	P25206	P25206	DNA replication licensing factor MCM3	Mcm3
1.42556762695313	2.06335067749023	1.46295356750488	1.97799587249756	1.56042289733887	1.96143913269043	1.46359062194824	2.25471019744873	1.07189846038818					6	6	69.874	0	15.792	173060000	14	5768700	0.848989662620486	0.283817	-0.387745189666748	Q923D5	Q923D5	WW domain-binding protein 11	Wbp11
-1.49455261230469	-2.10288143157959	-1.63817977905273	-2.51432037353516	-1.53592872619629	-1.55237007141113	-1.60284042358398	-1.3131856918335	-2.28940105438232					3	3	80.376	0	42.604	50202000	4	1287200	0.751267169270734	0.291591	0.386556339263916	Q8BIJ7	Q8BIJ7	RUN and FYVE domain-containing protein 1	Rufy1
-3.42472839355469	-3.72838592529297	-3.49765396118164	-3.72165679931641	-3.67821884155273	-4.12903690338135	-3.60046672821045	-3.64448738098145	-4.45845031738281					2	2	27.754	0	3.1103	15950000	3	1139300	1.13702270483837	0.26719	0.386136484146118	Q91WB4	Q91WB4	Pleckstrin homology domain-containing family F member 2	Plekhf2
-0.566200256347656	-1.30083656311035	-0.897851943969727	-1.31745433807373	-1.1105842590332	-1.09146881103516	-1.17733573913574	-1.36569881439209	-1.54518032073975					2	2	49.619	0	8.5578	33862000	5	1612500	1.4773389774877	0.254484	0.386134719848633	Q9R1T4	Q9R1T4	Septin-6	2006-09-01
2.71219253540039	2.13561058044434	2.50540542602539	1.87681865692139	2.42935943603516	2.32444000244141	2.45511627197266	2.45750141143799	1.90337657928467					3	3	12.51	0	4.8513	664630000	6	110770000	1.53636635618067	0.252746	0.385968971252441	P16254	P16254	Signal recognition particle 14 kDa protein;Signal recognition particle 14 kDa protein, N-terminally processed	Srp14
-4.13511180877686	-5.27846336364746	-4.42651081085205	-4.8454155921936	-4.41858005523682	-4.49934101104736	-4.73019790649414	-4.21870708465576	-5.22498893737793					1	1	22.434	0	40.23	0	2	0	0.757093586878567	0.291312	0.385783052444458	P26187	P26187	Methylated-DNA--protein-cysteine methyltransferase	Mgmt
1.77764511108398	2.42906761169434	1.85785293579102	2.15257740020752	2.22733116149902	2.60793304443359	2.20468521118164	2.69153499603271	2.129958152771					1	1	16.859	0.0043557	0.85553	129590000	5	16198000	1.279215233127	0.260818	-0.385335636138916	Q9ERS2	Q9ERS2	NADH dehydrogenase [ubiquinone] 1 alpha subcomplex subunit 13	Ndufa13
1.22300148010254	0.676187515258789	0.911312103271484	0.356917381286621	0.644001007080078	0.900453567504883	0.671154022216797	0.656880378723145	-0.202805519104004					11	11	121.12	0	323.31	234300000	12	4039700	0.789609189514704	0.290929	0.384840488433838	Q6ZQ58	Q6ZQ58	La-related protein 1	Larp1
-0.737237930297852	-0.25468635559082	-0.836002349853516	-0.634274482727051	-0.801033020019531	-0.318193435668945	-0.826955795288086	-0.657967567443848	-0.214058876037598					4	4	87.455	0	8.7592	32466000	5	832470	1.9958558524893	0.243424	-0.384471130371094	Q8BJQ2	Q8BJQ2	Ubiquitin carboxyl-terminal hydrolase 1	Usp1
-1.32900047302246	-2.07730484008789	-1.70369720458984	-2.04755592346191	-1.72480583190918	-1.96826362609863	-1.56584358215332	-1.72744464874268	-2.00560665130615					2	2	53.762	0	4.0508	6611700	1	330580	2.06065802515373	0.243012	0.384398365020752	Q64735	Q64735	Complement component receptor 1-like protein	Cr1l
-2.85884094238281	-3.94508647918701	-3.11775398254395	-3.8057165145874	-3.58646583557129	-3.37409114837646	-3.4653377532959	-3.28507137298584	-3.79676342010498					1	1	26.445	0.005967	0.74286	5003500	1	625440	0.971035876528262	0.277523	0.384246158599853	Q8BH50	Q8BH50	Uncharacterized protein C18orf25 homolog
2.39252662658691	1.99176025390625	2.32720565795898	1.86345195770264	2.24832725524902	2.0607852935791	2.30741691589355	2.21531391143799	1.54191493988037					7	7	42.295	0	6.9676	440120000	11	27507000	1.65588392838401	0.250432	0.38422384262085	Q9R0N0	Q9R0N0	Galactokinase	Galk1
-0.641122817993164	-0.778572082519531	-0.674505233764648	-0.915610313415527	-0.437810897827148	-0.941234588623047	-0.876749038696289	-1.15040493011475	-1.42298984527588					5	5	68.988	0	323.31	161900000	6	5222600	1.42786499129242	0.257699	0.384215354919434	P35922	P35922	Fragile X mental retardation protein 1 homolog	Fmr1
0.580482482910156	1.14984321594238	0.686845779418945	1.25305652618408	0.752985000610352	0.648586273193359	0.784448623657227	1.07953357696533	1.2951135635376					6	6	100.2	0	72.597	110150000	9	2247900	1.57981178077165	0.253123	-0.384036159515381	Q8VDM4	Q8VDM4	26S proteasome non-ATPase regulatory subunit 2	Psmd2
2.92976379394531	3.0182056427002	2.78204536437988	3.32719326019287	2.80084991455078	2.82026290893555	2.69310188293457	2.69041538238525	4.0699987411499					10	10	88.303	0	323.31	455560000	19	10354000	0.665934818989642	0.304139	-0.383774948120117	Q8VDF2	Q8VDF2	E3 ubiquitin-protein ligase UHRF1	Uhrf1
-0.885404586791992	-1.04434013366699	-0.847072601318359	-0.921721458435059	-0.251623153686523	-0.85450553894043	-0.346569061279297	-1.04295253753662	-0.96845531463623					1	1	13.841	0.00083963	1.523	54397000	1	7771100	1.41651993856308	0.258277	0.383727645874023	P62700	P62700	Protein yippee-like 5	Ypel5
4.20647811889648	3.57264709472656	4.1685962677002	3.5173807144165	4.05936431884766	3.75555419921875	4.04983520507813	4.05167102813721	3.79056072235107					9	9	22.176	0	36.393	2555200000	21	170340000	1.95171997589172	0.244651	0.383505725860596	P35700	P35700	Peroxiredoxin-1	Prdx1
1.43013763427734	0.865615844726563	1.17257881164551	0.407431602478027	1.12368392944336	1.02041435241699	1.32712173461914	1.20019245147705	0.908078193664551					4	4	71.726	0	6.8106	96305000	6	2751600	1.30470561814198	0.262191	0.383034038543701	Q61510	Q61510	E3 ubiquitin/ISG15 ligase TRIM25	Trim25
4.12822532653809	3.63300895690918	4.05594253540039	3.49253559112549	4.0789680480957	3.67073822021484	4.04442405700684	4.03674793243408	3.63662624359131					13	13	50.213	0	106.42	1230700000	25	55941000	2.09654892264816	0.243681	0.382958602905274	P60122	P60122	RuvB-like 1	Ruvbl1
1.01503753662109	0.46809196472168	1.09024238586426	0.30394458770752	1.12972640991211	0.714305877685547	1.08085632324219	1.06026172637939	0.935641288757324					3	3	27.855	0.0011583	1.1136	192330000	7	12822000	1.30882721250299	0.262147	0.382516574859619	Q9WV55	Q9WV55	Vesicle-associated membrane protein-associated protein A	Vapa
-2.01009559631348	-2.76625061035156	-2.78075408935547	-3.09646892547607	-2.54878616333008	-2.66333961486816	-3.10712242126465	-2.39963817596436	-4.0452127456665					7	3	111.84	0	36.995	11425000	1	292940	0.455888319046114	0.339272	0.382492446899414	Q80YR5	Q80YR5	Scaffold attachment factor B2	Safb2
0.985628128051758	0.441068649291992	0.891756057739258	-0.0829668045043945	0.762331008911133	0.602949142456055	0.763887405395508	0.976305961608887	0.410809516906738					4	4	48.994	0	3.3617	217590000	7	9066100	1.01031042258839	0.277911	0.381267356872559	Q9D2G2	Q9D2G2	Dihydrolipoyllysine-residue succinyltransferase component of 2-oxoglutarate dehydrogenase complex, mitochondrial	Dlst
0.782211303710938	0.112226486206055	0.495922088623047	0.314805030822754	0.485614776611328	0.342411041259766	0.0668010711669922	0.171908378601074	-0.557631492614746					3	3	28.093	0	10.928	53583000	4	4465300	0.863269807133977	0.288819	0.380893421173096	Q8BQ47	Q8BQ47	Protein canopy homolog 4	Cnpy4
-1.59257125854492	-0.642047882080078	-1.31725311279297	-0.398259162902832	-1.17672729492188	-1.26016426086426	-1.34855461120605	-1.78883457183838	-0.800566673278809					3	3	26.411	0	323.31	32441000	2	2949200	0.637558300027696	0.310278	-0.380802059173584	Q9Z2U1	Q9Z2U1	Proteasome subunit alpha type-5	Psma5
2.52371978759766	1.90761566162109	2.41044807434082	1.5153112411499	2.34803009033203	2.32997894287109	2.44952774047852	2.93501567840576	1.57303142547607					8	8	113.1	0	21.813	285740000	18	5952900	0.607814744443172	0.313829	0.380740833282471	P11103	P11103	Poly [ADP-ribose] polymerase 1	Parp1
-2.83349418640137	-3.16974925994873	-2.82205581665039	-3.06894302368164	-2.91558265686035	-3.31864166259766	-2.98340797424316	-3.63929748535156	-3.14901351928711					1	1	19.048	0.00042974	1.6399	8808900	1	880890	1.81716127129117	0.250116	0.380493831634522	Q9CQU0	Q9CQU0	Thioredoxin domain-containing protein 12	Txndc12
-1.21867942810059	-2.0651388168335	-1.53606414794922	-2.16010665893555	-1.70449066162109	-1.6822338104248	-1.80683326721191	-1.72888278961182	-2.09529399871826					1	1	47.227	0	2.0721	0	1	0	1.30782853057254	0.26563	0.379814338684082	Q9D0F4	Q9D0F4	NF-kappa-B-activating protein	Nkap
-1.03779602050781	-1.84366989135742	-1.19193077087402	-1.97128391265869	-1.44358062744141	-1.01869583129883	-0.983366012573242	-1.76701259613037	-1.11793994903564					2	2	27.515	0.0065382	0.6946	16059000	1	2007300	0.795887240839212	0.293887	0.37955207824707	P16110	P16110	Galectin-3	Lgals3
4.57244873046875	4.01264953613281	4.45459365844727	3.93015003204346	4.37105751037598	4.17357063293457	4.49932098388672	4.50598049163818	3.85183620452881					9	9	111.18	0	95.818	1862300000	17	39623000	1.56517798938601	0.258003	0.379517841339111	Q9JKR6	Q9JKR6	Hypoxia up-regulated protein 1	Hyou1
-0.228080749511719	-0.965435028076172	-0.329837799072266	-0.82294750213623	-0.324182510375977	-0.867794036865234	-0.708187103271484	-0.86363697052002	-0.365473747253418					2	2	41.033	0	2.9627	68520000	4	4568000	1.3884468559571	0.262311	0.379485416412354	Q9JJX7	Q9JJX7	Tyrosyl-DNA phosphodiesterase 2	Tdp2
-4.84158134460449	-5.27360248565674	-4.49477481842041	-4.19398975372314	-4.49538040161133	-5.48880481719971	-4.2328519821167	-4.72290229797363	-4.79857921600342					1	1	20.529	0.00078864	1.1897	0	1	0	0.66467474450617	0.308493	0.379428577423096	P84084	P84084	ADP-ribosylation factor 5	Arf5
-1.02655982971191	-0.439939498901367	-1.04987144470215	-0.425518989562988	-0.913772583007813	-0.971208572387695	-0.802183151245117	-0.831305503845215	-0.179032325744629					3	3	49.583	0	3.3247	19671000	3	786830	1.19877819022318	0.270989	-0.378695774078369	Q9R099	Q9R099	Transducin beta-like protein 2	Tbl2
-2.66873359680176	-2.78441905975342	-2.77174377441406	-2.94236278533936	-2.63004875183105	-3.22742938995361	-2.61044502258301	-3.08270931243896	-3.20753574371338					4	4	301.92	0	323.31	22772000	5	186660	2.16931076228957	0.245167	0.378648471832276	Q6ZQA0	Q6ZQA0	Neurobeachin-like protein 2	Nbeal2
3.94236946105957	3.45498466491699	3.64130401611328	3.41524791717529	3.33336639404297	3.21808242797852	3.28077507019043	3.53309345245361	2.23449420928955					15	15	93.55	0	121.12	660180000	23	13473000	0.597485928519089	0.317942	0.37827320098877	Q9JIK5	Q9JIK5	Nucleolar RNA helicase 2	Ddx21
-0.403236389160156	-0.800989151000977	-0.392053604125977	-1.17503070831299	-0.246685028076172	-0.434673309326172	-0.388959884643555	-0.0559358596801758	-1.20966625213623					1	1	262.1	0.0043243	0.83308	33179000	2	298910	0.748573188834069	0.301753	0.377525329589844	Q9WVF7	Q9WVF7	DNA polymerase epsilon catalytic subunit A	Pole
-1.54019165039063	-2.16725444793701	-1.64464569091797	-1.90297222137451	-1.83073997497559	-2.2148323059082	-1.8407154083252	-2.13211154937744	-2.04047393798828					5	5	68.393	0	83.842	82539000	7	4126900	2.39579183431829	0.24362	0.377455711364746	O88487	O88487	Cytoplasmic dynein 1 intermediate chain 2	Dync1i2
3.5304012298584	2.7847785949707	3.34499168395996	2.67468929290771	3.38198852539063	3.37467765808105	3.14987754821777	3.67362689971924	2.36638927459717					8	8	16.273	0	11.182	3460500000	14	865140000	0.657726685581702	0.310722	0.376982402801514	P62264	P62264	40S ribosomal protein S14	Rps14
-2.12741851806641	-1.24614906311035	-1.91287994384766	-1.38704967498779	-1.68445587158203	-1.71647834777832	-1.58263397216797	-1.43517589569092	-1.46473407745361					2	2	66.223	0	2.8747	11119000	1	411830	1.5381066290061	0.261054	-0.376929664611816	Q6PA06	Q6PA06	Atlastin-2	Atl2
0.303115844726563	0.906345367431641	0.51324462890625	0.83391284942627	0.744163513183594	0.96784782409668	0.907571792602539	1.11938762664795	1.13939571380615					2	2	82.876	0	26.488	60371000	2	1631700	1.5772595182975	0.260531	-0.376353931427002	Q99LI7	Q99LI7	Cleavage stimulation factor subunit 3	Cstf3
1.0523509979248	0.509481430053711	0.965583801269531	0.16281795501709	0.635429382324219	0.458824157714844	0.566438674926758	0.755072593688965	0.25777530670166					2	2	10.344	0.00043573	1.7024	68512000	4	11419000	1.31492033016363	0.269065	0.376156425476074	Q9WV98	Q9WV98	Mitochondrial import inner membrane translocase subunit Tim9	Timm9
[truncated: 1,426 more rows]
