# Supplementary material for: Downregulation of stromal syntenin sustains AML development
Source: EMBO Mol Med. 2023 Oct 11;15(11):e17570. doi: 10.15252/emmm.202317570 (PMC10630886; doi:10.15252/emmm.202317570)
Supplement: Supplementary file 6 — Dataset EV4 [file EMMM-15-e17570-s006.xlsx]

## Sheet: Legend
Dataset EV4. Detail of AML patient, related to figure 6A.

## Sheet: Patient detail
PATIENT	SEX (F/M)	DIAGNOSTIC	FAB	STATUT	WHITE BLOOD CELLS RATE (10^9/L)	PLATELETS RATE (10^9/l)	% OF BLASTS IN BM	FLT3 Statut (WT/ITD)	STROMALS (count)	STROMALS (Freq. of total)	Median FI CD105	Median FI CD105 - Isotypic control
AML1	F	AML	M2	DE NOVO	52.8	40	68	WT	11740	0.34	301	0
AML2	M	AML	M1	DE NOVO	8.10	156	91	WT	62467	1.56	281	0
AML3	F	AML	M2	DE NOVO	2.20	189	50	WT	359	0.084	544	238
AML4	F	AML	M1	DE NOVO	35.20	45.0	97	WT	5993	0.44	300	0
AML5	F	AML	M4	DE NOVO	23	44	73	WT	20527	11.6	400	94
AML6	F	AML	M2	DE NOVO	2.50	62.0	62	WT	9344	3.92	264	0
AML7	M	AML	M2	DE NOVO	0.70	72.0	58	WT	1744	0.68	327	21
AML8	M	AML	M0	DE NOVO	1.5	101	84	WT	20622	2.78	1226	920
AML9	M	AML	M1	DE NOVO	1.80	68.0	80	WT	5416	2.73	193	0
AML10	F	AML	M6	DE NOVO	2.20	52.0	13	WT	116283	26.0	132	0
AML11	M	AML	M4	DE NOVO	25	65	55	WT	33215	1.66	1115	809
AML12	M	AML	M2	TRANSFORMATION (RAEB)	2.7	ND	22	WT	17141	4.46	139	0
AML13	M	AML	M2	DE NOVO	48.9	79	75	WT	17753	0.89	527	221
AML14	M	AML	M4	DE NOVO	6	57	22	WT	2049	0.15	356	50
AML15	M	AML	M5	DE NOVO	2	58	69	WT	1166	0.30	482	176
AML16	M	AML	M4	DE NOVO	46	58	46	WT	6198	0.31	337	31
AML17	M	AML	M4	DE NOVO	36.9	36.00	42	WT	11048	0.93	985	679
AML18	F	AML	M5	DE NOVO	313.4	26	97	ITD	16548	0.41	426	120
AML19	M	AML	M0	DE NOVO	185.0	41.0	91	ITD	2075	0.10	744	438
AML20	F	AML	M5	DE NOVO	76.4	63	86	ITD	1747	0.096	631	325
AML21	F	AML	M1	DE NOVO	86.30	50	80	ITD	20272	0.51	609	303
AML22	F	AML	M1	DE NOVO	51.6	69	85	ITD	13048	0.77	665	359
AML23	M	AML	M1	TRANSFORMATION (Thrombocytopenia)	67	46	71	ITD	1191	0.48	718	412
AML24	M	AML	M5	DE NOVO	52	27	84	ITD	26858	3.29	2179	1873
AML25	M	AML	M0	DE NOVO	94	21	91	ITD	10960	2.32	1031	725
Isotypic control	M	LAM	M4	DE NOVO	46	58	46	-	14793	0.81	306	0
RAEB = Refractory anemia with excess of blasts
ND = not determined
CD105 = Endoglin
