# Supplementary material for: Downregulation of stromal syntenin sustains AML development
Source: EMBO Mol Med. 2023 Oct 11;15(11):e17570. doi: 10.15252/emmm.202317570 (PMC10630886; doi:10.15252/emmm.202317570)
Supplement: Supplementary file 7 — Source Data for Appendix [file EMMM-15-e17570-s007.zip]

Archive with 57 entries (49 files):
- Appendix data source/
- __MACOSX/._Appendix data source
- Appendix data source/.DS_Store
- __MACOSX/Appendix data source/._.DS_Store
- Appendix data source/Confocal microscopy figure S5/
- __MACOSX/Appendix data source/._Confocal microscopy figure S5
- Appendix data source/Data source Appendix Figure S1.xlsx
- __MACOSX/Appendix data source/._Data source Appendix Figure S1.xlsx
- Appendix data source/Data source Appendix Figure S2.xlsx
- __MACOSX/Appendix data source/._Data source Appendix Figure S2.xlsx
- Appendix data source/Data source Appendix Figure S3.xlsx
- __MACOSX/Appendix data source/._Data source Appendix Figure S3.xlsx
- Appendix data source/Data source Appendix Figure S4.xlsx
- __MACOSX/Appendix data source/._Data source Appendix Figure S4.xlsx
- Appendix data source/Data source Appendix Figure S5.xlsx
- __MACOSX/Appendix data source/._Data source Appendix Figure S5.xlsx
- Appendix data source/Confocal microscopy figure S5/.DS_Store
- __MACOSX/Appendix data source/Confocal microscopy figure S5/._.DS_Store
- Appendix data source/Confocal microscopy figure S5/Figure S5G/
- __MACOSX/Appendix data source/Confocal microscopy figure S5/._Figure S5G
- Appendix data source/Confocal microscopy figure S5/Figure S5A/
- __MACOSX/Appendix data source/Confocal microscopy figure S5/._Figure S5A
- Appendix data source/Confocal microscopy figure S5/Figure S5G/Thumbs.db
- Appendix data source/Confocal microscopy figure S5/Figure S5G/Anti-syntenin + anti-endoglin.tif
- Appendix data source/Confocal microscopy figure S5/Figure S5G/Anti-syntenin.tif
- __MACOSX/Appendix data source/Confocal microscopy figure S5/Figure S5G/._Anti-syntenin.tif
- Appendix data source/Confocal microscopy figure S5/Figure S5G/Anti-enddoglin.tif
- __MACOSX/Appendix data source/Confocal microscopy figure S5/Figure S5G/._Anti-enddoglin.tif
- Appendix data source/Confocal microscopy figure S5/Figure S5A/.DS_Store
- __MACOSX/Appendix data source/Confocal microscopy figure S5/Figure S5A/._.DS_Store
- Appendix data source/Confocal microscopy figure S5/Figure S5A/HS27A siCNT/
- __MACOSX/Appendix data source/Confocal microscopy figure S5/Figure S5A/._HS27A siCNT
- Appendix data source/Confocal microscopy figure S5/Figure S5A/HS5 siCNT/
- __MACOSX/Appendix data source/Confocal microscopy figure S5/Figure S5A/._HS5 siCNT
- Appendix data source/Confocal microscopy figure S5/Figure S5A/HS5 siSyntenin/
- __MACOSX/Appendix data source/Confocal microscopy figure S5/Figure S5A/._HS5 siSyntenin
- Appendix data source/Confocal microscopy figure S5/Figure S5A/HS27a siSyntenin/
- __MACOSX/Appendix data source/Confocal microscopy figure S5/Figure S5A/._HS27a siSyntenin
- Appendix data source/Confocal microscopy figure S5/Figure S5A/HS27A siCNT/Thumbs.db
- Appendix data source/Confocal microscopy figure S5/Figure S5A/HS27A siCNT/.DS_Store
- __MACOSX/Appendix data source/Confocal microscopy figure S5/Figure S5A/HS27A siCNT/._.DS_Store
- Appendix data source/Confocal microscopy figure S5/Figure S5A/HS27A siCNT/Image 5-Orthogonal Projection-19.tif
- __MACOSX/Appendix data source/Confocal microscopy figure S5/Figure S5A/HS27A siCNT/._Image 5-Orthogonal Projection-19.tif
- Appendix data source/Confocal microscopy figure S5/Figure S5A/HS5 siCNT/Thumbs.db
- Appendix data source/Confocal microscopy figure S5/Figure S5A/HS5 siCNT/.DS_Store
- __MACOSX/Appendix data source/Confocal microscopy figure S5/Figure S5A/HS5 siCNT/._.DS_Store
- Appendix data source/Confocal microscopy figure S5/Figure S5A/HS5 siCNT/Image 19.tif
- __MACOSX/Appendix data source/Confocal microscopy figure S5/Figure S5A/HS5 siCNT/._Image 19.tif
- Appendix data source/Confocal microscopy figure S5/Figure S5A/HS5 siSyntenin/Thumbs.db
- Appendix data source/Confocal microscopy figure S5/Figure S5A/HS5 siSyntenin/.DS_Store
- __MACOSX/Appendix data source/Confocal microscopy figure S5/Figure S5A/HS5 siSyntenin/._.DS_Store
- Appendix data source/Confocal microscopy figure S5/Figure S5A/HS5 siSyntenin/Image 9.tif
- Appendix data source/Confocal microscopy figure S5/Figure S5A/HS27a siSyntenin/Thumbs.db
- Appendix data source/Confocal microscopy figure S5/Figure S5A/HS27a siSyntenin/.DS_Store
- __MACOSX/Appendix data source/Confocal microscopy figure S5/Figure S5A/HS27a siSyntenin/._.DS_Store
- Appendix data source/Confocal microscopy figure S5/Figure S5A/HS27a siSyntenin/Image 2-Orthogonal Projection-21.tif
- __MACOSX/Appendix data source/Confocal microscopy figure S5/Figure S5A/HS27a siSyntenin/._Image 2-Orthogonal Projection-21.tif
