# Supplementary material for: Downregulation of stromal syntenin sustains AML development
Source: EMBO Mol Med. 2023 Oct 11;15(11):e17570. doi: 10.15252/emmm.202317570 (PMC10630886; doi:10.15252/emmm.202317570)
Supplement: Supplementary file 7 — Source Data for Appendix [file EMMM-15-e17570-s007.zip › Appendix data source/Data source Appendix Figure S1.xlsx]

## Sheet: Feuil1
% of FLB1 cells (CD45.1+ cells)	WT mice										Synt-KO mice
Peripheral blood	8.4	14.7	7.1	40.8	15.8	16.4	38.7	47.9	6	4.2	10	14.9	38.6	12.1	9.2	3.8	2.5	8	22.4	16.6
Bone marrow	91.4	91.1	92.7	94.5	91.2	88.3	93.2	92.9	91.5	92.3	57.6	91.9	93.5	89.8	91.4	93.2	93.4	91	87.3	90.4
Spleen	55.6	57.9	49.1	59.6	52.1	42.6	61.3	54.6	42.6	49.6	42.9	51.3	55.6	33.5	47.3	56.8	56.5	51.2	49.8	39.3
