# Supplementary material for: Downregulation of stromal syntenin sustains AML development
Source: EMBO Mol Med. 2023 Oct 11;15(11):e17570. doi: 10.15252/emmm.202317570 (PMC10630886; doi:10.15252/emmm.202317570)
Supplement: Supplementary file 7 — Source Data for Appendix [file EMMM-15-e17570-s007.zip › Appendix data source/Data source Appendix Figure S2.xlsx]

## Sheet: Fig. S2A
Number of FLB1 cells	WT mice							Synt-KO mice
Bone marrow	4166.39	3890.91	2696.38	2810.61	2237.22	2156.68	1975.83	2675.92	3924	3151.05	3743.81	3233.86	1305.14	2398
Spleen	7405.23	3956.75	4466.06	4029.89	1444.53	1332.28	1977.09	6214.57	5179.3	2459.29	1863.65	551.131	1747.52	7974.44
Lymph nodes	0	0	0	0	0	0	0	0	0	0	0	0	0	0

## Sheet: Fig. S2B
% of cells	Early phase - Day 14
	WT mice						Synt-KO mice
G0/G1	56.8	56.3	61	51.9	50.6	53	46.6	49	51	52.2	62.4	42.7
S	34.3	36.6	33.3	37.4	39.2	36.5	44.8	43.9	42.6	41.3	25.5	44.5
G2/M	7.81	10.8	5.58	9.99	8.49	8.6	6.97	5.96	6.26	5.77	9.29	9.78
% of cells	Late phase - Day 21
	WT mice						Synt-KO mice
G0/G1	63.9	63.4	62.7	60.4	62.9	67.6	61	61.1	60.7	61.7	59.7
S	22.6	23.6	22.6	23.7	23.9	20.4	24.5	26.1	24.5	23.3	24.9
G2/M	11.5	11.1	13	13.6	11.9	10.3	11.5	11.4	13.2	11.8	12.4

## Sheet: Fig. S2E
Fold change normalized to control (FLB1-G4WT)	FLB1-G4WT			FLB1-G4KO
STAT3	1	1	1	1.09137	0.908946	1.24208
pSTAT3 (Tyr705)	1	1	1	1.35146	1.21683	0.427584
