# Supplementary material for: Downregulation of stromal syntenin sustains AML development
Source: EMBO Mol Med. 2023 Oct 11;15(11):e17570. doi: 10.15252/emmm.202317570 (PMC10630886; doi:10.15252/emmm.202317570)
Supplement: Supplementary file 7 — Source Data for Appendix [file EMMM-15-e17570-s007.zip › Appendix data source/Data source Appendix Figure S3.xlsx]

## Sheet: Fig. S3A (Right)
Fold change normalized to control (Vehicle)	Ctrl			ML246 - 10µM
pS235/236-RPS6	1	1	1	0.542177	0.594659	0.728182
RPS6	1	1	1	0.517696	0.757916	0.787543
pT450-AKT	1	1	1	0.30948	0.664935	0.231477
pS473-AKT	1	1	1	0.584872	0.322824	0.781193
pan AKT	1	1	1	0.950143	0.997754	0.932691
Statistical analysis - 2way ANOVA with multiple comparison
Compare each cell mean with the other cell mean in that row
Number of families	1
Number of comparisons per family	5
Alpha	0.05
Šídák's multiple comparisons test	Mean Diff,	95,00% CI of diff,	Below threshold?	Summary	Adjusted P Value
Ctrl - ML246 - 10µM
pS235/236-RPS6	0.3783	0,07494 to 0,6817	Yes	*	0.0139
RPS6	0.3123	0,008897 to 0,6157	Yes	*	0.0429
pT450-AKT	0.598	0,2947 to 0,9014	Yes	***	0.0005
pS473-AKT	0.437	0,1337 to 0,7404	Yes	**	0.0053
pan AKT	0.0398	-0,2636 to 0,3432	No	ns	0.997
Test details	Mean 1	Mean 2	Mean Diff,	SE of diff,	N1	N2	t	DF
Ctrl - ML246 - 10µM
pS235/236-RPS6	1	0.6217	0.3783	0.09609	3	3	3.937	10
RPS6	1	0.6877	0.3123	0.09609	3	3	3.25	10
pT450-AKT	1	0.402	0.598	0.09609	3	3	6.224	10
pS473-AKT	1	0.563	0.437	0.09609	3	3	4.548	10
pan AKT	1	0.9602	0.0398	0.09609	3	3	0.4142	10

## Sheet: Fig. S3B
	Cell survival (% of 7AAD- AnnexinV- cells)
Metarrestin (uM)	Exp1	Exp2	Exp3
0	99.6858	100.157	100.157
1.25	84.132	80.6033	87.425
5	65.1705	75.1705	69.7565
10	30.872	35.9929	28.5789
Statistical analysis - 1way ANOVA with multiple comparison
Number of families	1
Number of comparisons per family	3
Alpha	0.05
Dunnett's multiple comparisons test	Mean Diff,	95,00% CI of diff,	Below threshold?	Summary	Adjusted P Value	A-?
Vehicle vs. 1	16.95	9,034 to 24,86	Yes	*	0.0113	B	1
Vehicle vs. 5	30.97	12,73 to 49,21	Yes	*	0.0179	C	5
Vehicle vs. 10	69.19	50,92 to 87,45	Yes	**	0.0036	D	10
Test details	Mean 1	Mean 2	Mean Diff,	SE of diff,	n1	n2	q	DF
Vehicle vs. 1	101	84.05	16.95	1.305	3	3	12.99	2
Vehicle vs. 5	101	70.03	30.97	3.008	3	3	10.3	2
Vehicle vs. 10	101	31.81	69.19	3.012	3	3	22.97	2

## Sheet: Fig. S3C
	Cell survival (% of 7AAD- AnnexinV- cells)
Cells	Vehicle			Mettarestin- 10µM
FLB1-G4WT	99.1784	84.6473	118.174	113.07	128.216	104.564
FLB1-G4KO	105.753	101.831	98.4166	63.7754	66.5957	72.8847
Statistical analysis - 2way ANOVA with multiple comparison
Compare each cell mean with the other cell mean in that row
Number of families	1
Number of comparisons per family	2
Alpha	0.05
Šídák's multiple comparisons test	Mean Diff,	95,00% CI of diff,	Below threshold?	Summary	Adjusted P Value
Vehicle - ML246 - 10µM
FLB1-G4WT	-14.62	-38,67 to 9,440	No	ns	0.2502
FLB1-G4KO	34.25	10,19 to 58,31	Yes	**	0.009
Test details	Mean 1	Mean 2	Mean Diff,	SE of diff,	N1	N2	t	DF
Vehicle - ML246 - 10µM
FLB1-G4WT	100.7	115.3	-14.62	8.769	3	3	1.667	8
FLB1-G4KO	102	67.75	34.25	8.769	3	3	3.905	8

## Sheet: Fig. S3D
CELLS	TREATMENT	BODY WEIGHT (g)
		Day 0	Day 1	Day 2	Day 3	Day 4	Day 5	Day 6	Day 7	Day 8	Day 9	Day 10	Day 11	Day 12	Day 13	Day 14	Day 15
FLB1-G4WT	ML246	19	17.4	18	18.1	18.6	19.1	18.7	18.6	19	19	18.1	18	18.1	18.7	19	19.6
		19.5	18.6	18.3	18.6	19.3	19.5	19.6	19.4	19.2	18.6	19.5	18.8	18.8	19.7	20	20
		21.5	20.2	20	20	20.4	21.3	20.8	20.5	20	19.8	19.6	19.6	19.4	19.3	19.2	20
		19.6	18.2	18.4	18.5	19	19.2	19	18.8	19	19	18.3	19.6	18.3	19.1	19.6	19.6
FLB1-G4KO	ML246	20.9	19.6	20.2	20	20.1	20.7	20.8	20.7	20.6	20.5	20.8	20.8	21.4	21.2	21.3	21.4
		19	19.2	18.8	19.1	19.3	19.7	19.8	20.3	19.7	19	19.3	20.5	19.2	19.1	19.7	20
		21.5	20.6	20.8	20.7	20.9	21.7	21.1	22.3	21.2	20.7	21	21	21.4	21.8	21	20
		21.1	20	19.4	20	20.3	20.7	20.6	20.7	20.3	20.7	20.5	20.4	20.9	20.3	20	20.7
FLB1-G4WT	Vehicule	20.4	20.4	19.7	20	20.2	20.3	20.5	20	20	20.3	20.7	20	20	21	20.8	20.2
		20	19.3	20.3	20.6	20.6	21.4	20.6	21	20	20	20.1	20	19.3	20.2	20	19.7
		16.6	16.8	17.3	17.4	17.7	18	18	18.1	17.7	17.3	18.3	17.8	17.7	18.4	18.2	18.3
		18.8	18.8	19.2	19.1	18.9	19.1	19.1	19.4	19	19.1	18.6	18.1	18.6	19.7	20	19.2
FLB1-G4KO	Vehicule	20.6	20	21	20.6	20.6	21.1	21.2	21.2		20.5	21	20.3	20.8	21.6	21.2	21.4
		19.3	19.1	20	19.4	19.6	20	20.4	20.2	20.3	19.8	20.3	20.7	19.9	20.3	20	18.4
		19.6	19	20	20.2	20.6	20.4	20	20.5	20	20.1	20	20	19.9	20.6	21	20.2
		18.5	18	19	19	19.8	20	19.9	20	19	19.3	19	19	18.9	19.7	19.7	19.3
FLB1-G4WT	ML246	19.5	19.3	19.2	19	18.9	19.6	19.5	20	19.7	19.6	19.7	19.8	19.9	19.3	19	19
		19.3	18	18.5	19	18.6	19	19.1	19.6	18.6	18.4	18.7	19	19	18.5	18	18.6
		18.5	18	17.8	18.1	18.5	18.7	19.1	18.4	18.5	18.5	19.3	19.4	19.1	19	19	18
		20.2	18	18.5	18.5	19	19.6	19	19	18.4	18.6	19.2	18.5	18.7	18.8	18.3	18.6
FLB1-G4KO	ML246	18.7	18	18.4	19	19	19	18.8	19	18.6	18.8	19.4	19.5	19.3	19.4	19.6	20
		18.3	17.6	17.4	18.9	17.9	18.4	18.4	18.7	18.3	18	17.8	18.1	17.8	18.2	18.3	18.5
		19.2	18.4	18.7	Dead
		19.2	18.3	18.3	18.7	18.8	18.4	18.8	19.2	19	18.7	19	20	19.8	20.1	19	18.6
FLB1-G4WT	Vehicule	20.4	20	20.7	20.6	20.3	20.7	20.9	21.2	20.5	20.5	21.1	20.8	-	21	21	20.6
		19.2	18.3	19	19.2	19.6	19.3	19.2	19.5	19.4	19.4	19.7	19.8	-	21	20.6	19.2
		18.7	18.1	18.5	18.6	18.8	18.9	19	19.3	18.3	18.6	19.2	19.7	-	19.1	18.8	19.2
		20.8	19.3	19.7	20.5	20.9	20.9	20.8	20.3	20.5	20.8	21.3	21.4	-	21.8	21.6	20.7
FLB1-G4KO	Vehicule	19	16.8	19.3	19.7	19.3	19.9	20	20.6	20	19.8	20.3	20	-	20.8	20	20
		21	19.4	19.6	20	20.5	20.9	20.6	20.9	20.3	20.8	21.1	20.7	-	21.5	21.3	21.3
		21.6	21	21	21.5	21.6	22	22	22	21.6	21.6	22.1	22	-	22.7	22.4	22.1
		19.5	19	19	19.7	20.4	21	21	21.2	20.5	20.2	20.6	20.7	-	21.1	20	19.8

## Sheet: Fig. S3E
% of FLB1 in the Bone Marrow	Vehicle								Metarrestin (25mg/kg)
FLB1-G4WT	55.8	84.4	77.8	67.2	62.2	84.6	49	81.2	77.6	72.8	76	55.6	62.2	74.6	49	81.2
FLB1-G4KO	91.4		93.1	86.8	93	89.9	94.5		92.2	67.1	83.4	83.4	86.2	79.5		82.4
Statistical analysis - Unpaired t-test Vehicle vs ML246 (Metarrestin 25mg/kg)
Table Analyzed	FLB1-G4WT			Table Analyzed	FLB1-G4KO
Column B	ML246			Column B	ML246
vs.	vs,			vs.	vs,
Column A	Vehicle			Column A	Vehicle
Unpaired t test				Unpaired t test
P value	0.7988			P value	0.0162
P value summary	ns			P value summary	*
Significantly different (P < 0.05)?	No			Significantly different (P < 0.05)?	Yes
One- or two-tailed P value?	Two-tailed			One- or two-tailed P value?	Two-tailed
t, df	t=0,2597, df=14			t, df	t=2,835, df=11
How big is the difference?				How big is the difference?
Mean of column A	70.28			Mean of column A	91.45
Mean of column B	68.63			Mean of column B	82.03
Difference between means (B - A) ± SEM	-1,650 ± 6,352			Difference between means (B - A) ± SEM	-9,421 ± 3,323
95% confidence interval	-15,27 to 11,97			95% confidence interval	-16,74 to -2,107
R squared (eta squared)	0.004796			R squared (eta squared)	0.4222
F test to compare variances				F test to compare variances
F, DFn, Dfd	1,398, 7, 7			F, DFn, Dfd	7,672, 6, 5
P value	0.6694			P value	0.041
P value summary	ns			P value summary	*
Significantly different (P < 0.05)?	No			Significantly different (P < 0.05)?	Yes
Data analyzed				Data analyzed
Sample size, column A	8			Sample size, column A	6
Sample size, column B	8			Sample size, column B	7
