# Supplementary material for: Downregulation of stromal syntenin sustains AML development
Source: EMBO Mol Med. 2023 Oct 11;15(11):e17570. doi: 10.15252/emmm.202317570 (PMC10630886; doi:10.15252/emmm.202317570)
Supplement: Supplementary file 7 — Source Data for Appendix [file EMMM-15-e17570-s007.zip › Appendix data source/Data source Appendix Figure S4.xlsx]

## Sheet: Fig. S4B
Mean grey value	Adipocyte differentiation			Mean grey value	Osteoblastic differentiation
	WT mice	Synt-KO mice			WT mice	Synt-KO mice
1	182.176	187.736		1	144.287	141.989
2	189.388	188.73		2	143.894	143.782
3	198.337	182.651		3	144.661	143.215
4	185.888	192.839		4	143.645	143.836
5	180.853	183.271		5	144.418	141.99
6	-	191.432		6	144.365	142.489
