# Supplementary material for: Downregulation of stromal syntenin sustains AML development
Source: EMBO Mol Med. 2023 Oct 11;15(11):e17570. doi: 10.15252/emmm.202317570 (PMC10630886; doi:10.15252/emmm.202317570)
Supplement: Supplementary file 7 — Source Data for Appendix [file EMMM-15-e17570-s007.zip › Appendix data source/Data source Appendix Figure S5.xlsx]

## Sheet: Fig. S5B
Time (H)	Normalized signal to GAPDH and to T0
	siCNT			siSYNT
0	100	100	100	100	100	100
2	64.0552	58.8776	24.8686	65.4708	49.4418	41.7894
4	67.9991	51.7414	18.1809	31.5998	36.1613	26.4891
8	38.4534	15.8885	17.0417	13.962	26.6306	12.4125
16	10.124	5.548	8.61137	12.8	6.4398	4.93431
24	2.11638	4.46462	-	0.769173	2.23047	-
