# Supplementary material for: Downregulation of stromal syntenin sustains AML development
Source: EMBO Mol Med. 2023 Oct 11;15(11):e17570. doi: 10.15252/emmm.202317570 (PMC10630886; doi:10.15252/emmm.202317570)
Supplement: Supplementary file 9 — Source Data for Figure 1 [file EMMM-15-e17570-s015.zip]

Archive with 22 entries (19 files):
- Data source Figure 1/
- __MACOSX/._Data source Figure 1
- Data source Figure 1/.DS_Store
- __MACOSX/Data source Figure 1/._.DS_Store
- Data source Figure 1/Figure 1E.xlsx
- __MACOSX/Data source Figure 1/._Figure 1E.xlsx
- Data source Figure 1/Figure 1D.xlsx
- __MACOSX/Data source Figure 1/._Figure 1D.xlsx
- Data source Figure 1/Western blot Figure 1E/
- __MACOSX/Data source Figure 1/._Western blot Figure 1E
- Data source Figure 1/Western blot Figure 1D/
- __MACOSX/Data source Figure 1/._Western blot Figure 1D
- Data source Figure 1/Figure 1C.xlsx
- __MACOSX/Data source Figure 1/._Figure 1C.xlsx
- Data source Figure 1/Western blot Figure 1E/Fig1E Syntenin.jpg
- __MACOSX/Data source Figure 1/Western blot Figure 1E/._Fig1E Syntenin.jpg
- Data source Figure 1/Western blot Figure 1E/Fig1E GAPDH.jpg
- __MACOSX/Data source Figure 1/Western blot Figure 1E/._Fig1E GAPDH.jpg
- Data source Figure 1/Western blot Figure 1D/Fig1D Syntenin.jpg
- __MACOSX/Data source Figure 1/Western blot Figure 1D/._Fig1D Syntenin.jpg
- Data source Figure 1/Western blot Figure 1D/Fig1D GAPDH.jpg
- __MACOSX/Data source Figure 1/Western blot Figure 1D/._Fig1D GAPDH.jpg
