# Supplementary material for: Downregulation of stromal syntenin sustains AML development
Source: EMBO Mol Med. 2023 Oct 11;15(11):e17570. doi: 10.15252/emmm.202317570 (PMC10630886; doi:10.15252/emmm.202317570)
Supplement: Supplementary file 9 — Source Data for Figure 1 [file EMMM-15-e17570-s015.zip › Data source Figure 1/Figure 1E.xlsx]

## Sheet: Fig. 1E
	Syntenin expression level normalized in HS5 to GAPDH
	+ anti-155			Ctrl
No AML	47.2006	25.8585	43.997	47.99	43.427	47.261
+ U937	16.4023	30.627	49.461	20.297	32.265	55.638
+ MOLM14	16.5375	16.2079	44.5207	5.152	8.904	26.928
Statistical analysis - 2way ANOVA with multiple comparison
Within each column, compare rows (simple effects within columns)
Number of families	2
Number of comparisons per family	3
Alpha	0.05
Šídák's multiple comparisons test	Mean Diff,	95,00% CI of diff,	Below threshold?	Summary	Adjusted P Value
+ anti-155
No AML vs. + U937	6.855	-24,27 to 37,98	No	ns	0.9108
No AML vs. + MOLM14	13.26	-17,86 to 44,39	No	ns	0.5959
+ U937 vs. + MOLM14	6.408	-24,72 to 37,53	No	ns	0.9254
Ctrl
No AML vs. + U937	10.16	-20,97 to 41,29	No	ns	0.7659
No AML vs. + MOLM14	32.56	1,438 to 63,69	Yes	*	0.0396
+ U937 vs. + MOLM14	22.41	-8,721 to 53,53	No	ns	0.194
Test details	Mean 1	Mean 2	Mean Diff,	SE of diff,	N1	N2	t	DF
+ anti-155
No AML vs. + U937	39.02	32.16	6.855	11.24	3	3	0.6101	12
No AML vs. + MOLM14	39.02	25.76	13.26	11.24	3	3	1.18	12
+ U937 vs. + MOLM14	32.16	25.76	6.408	11.24	3	3	0.5703	12
Ctrl
No AML vs. + U937	46.23	36.07	10.16	11.24	3	3	0.9042	12
No AML vs. + MOLM14	46.23	13.66	32.56	11.24	3	3	2.898	12
+ U937 vs. + MOLM14	36.07	13.66	22.41	11.24	3	3	1.994	12
