# Supplementary material for: Downregulation of stromal syntenin sustains AML development
Source: EMBO Mol Med. 2023 Oct 11;15(11):e17570. doi: 10.15252/emmm.202317570 (PMC10630886; doi:10.15252/emmm.202317570)
Supplement: Supplementary file 9 — Source Data for Figure 1 [file EMMM-15-e17570-s015.zip › Data source Figure 1/Figure 1D.xlsx]

## Sheet: Fig. 1D
	Syntenin expression level normalized in HS5 to GAPDH
	miR-Ctrl			miR-155
ctrl	77.451	100.577	113.89	13.3602	46.5752	48.1084
+anti-155	49.4726	93.5683	116.776	44.7152	104.805	47.8074
Statistical analysis - 2way ANOVA with multiple comparison
Compare each cell mean with the other cell mean in that row
Number of families	1
Number of comparisons per family	2
Alpha	0.05
Šídák's multiple comparisons test	Mean Diff,	95,00% CI of diff,	Below threshold?	Summary	Adjusted P Value
miR-Ctrl - miR-155
Ctrl	61.29	0,2836 to 122,3	Yes	*	0.0493
Anti-155	20.83	-40,18 to 81,84	No	ns	0.5105
Test details	Mean 1	Mean 2	Mean Diff,	SE of diff,	N1	N2	t	DF
miR-Ctrl - miR-155
Ctrl	97.31	36.01	61.29	17.52	3	3	3.498	4
Anti-155	86.61	65.78	20.83	17.52	3	3	1.189	4
