# Supplementary material for: Downregulation of stromal syntenin sustains AML development
Source: EMBO Mol Med. 2023 Oct 11;15(11):e17570. doi: 10.15252/emmm.202317570 (PMC10630886; doi:10.15252/emmm.202317570)
Supplement: Supplementary file 9 — Source Data for Figure 1 [file EMMM-15-e17570-s015.zip › Data source Figure 1/Figure 1C.xlsx]

## Sheet: Fig. 1C
HS5 cells	Syntenin level normalized to L32/GAPDH
	miR-Ctrl	miR-155
Exp 1	0.896026	0.193145
Exp 2	1.13271	0.4046
Exp 3	0.971261	0.101824
Statistical analysis - Student t test
Table Analyzed	Syntenin
Column A	miR-Ctrl
vs	vs
Column B	miR-155
Paired t test
P value	0.0045
P value summary	**
Are means signif. different? (P < 0.05)	Yes
One- or two-tailed P value?	Two-tailed
t, df	t=14,80 df=2
Number of pairs	3
How big is the difference?
Mean of differences	0.7668
95% confidence interval	0,5438 to 0,9898
R square	0.9909
How effective was the pairing?
Correlation coefficient (r)	0.8169
P Value (one tailed)	0.1957
P value summary	ns
Was the pairing significantly effective?	No
