# Supplementary material for: Downregulation of stromal syntenin sustains AML development
Source: EMBO Mol Med. 2023 Oct 11;15(11):e17570. doi: 10.15252/emmm.202317570 (PMC10630886; doi:10.15252/emmm.202317570)
Supplement: Supplementary file 10 — Source Data for Figure 2 [file EMMM-15-e17570-s013.zip]

Archive with 4 entries (3 files):
- Data source Figure 2/
- __MACOSX/._Data source Figure 2
- Data source Figure 2/Figure 2B.xlsx
- __MACOSX/Data source Figure 2/._Figure 2B.xlsx
