# Supplementary material for: Downregulation of stromal syntenin sustains AML development
Source: EMBO Mol Med. 2023 Oct 11;15(11):e17570. doi: 10.15252/emmm.202317570 (PMC10630886; doi:10.15252/emmm.202317570)
Supplement: Supplementary file 10 — Source Data for Figure 2 [file EMMM-15-e17570-s013.zip › Data source Figure 2/Figure 2B.xlsx]

## Sheet: Fig. 2B
	% of FLB1 cells in the peripheral blood at day 14
	WT mice												Synt-KO mice
Graft 1	6.6	5.4	5.1	7.5	2.8	0.5	6.7	8	5.9	5.8			0.2	2.7	5.1	16.6	5.4	6.4	4.3	6.4	1.9	0.9
Graft 2	1.1	0.1	1.2	1.2	1	0.2							0.2	0	0.6	2	6.3	1.3	1.8	1.3	5.3
Graft 3	0.4	1.3	0.8	1.5	0.5	0	0.8	0.9	0.7	0.7			11.9	20.7	11.9	1.8	18.6	20.8	14.6
Graft 4	5.5	6	4.6	8.8	8	7.7	5.6	6	3.6	1.3	1		31.6	51.2	43.9	43.8	43.1	21.1	57.2	51.3	47.9
Statistical analysis - 2way ANOVA with multiple comparison
Compare each cell mean with the other cell mean in that row
Number of families	1
Number of comparisons per family	4
Alpha	0.05
Šídák's multiple comparisons test	Predicted (LS) mean diff,	95,00% CI of diff,	Below threshold?	Summary	Adjusted P Value
WT - Synt-KO
Graft 1	0.44	-5,267 to 6,147	No	ns	0.9994
Graft 2	-1.289	-8,015 to 5,437	No	ns	0.9802
Graft 3	-13.57	-19,86 to -7,280	Yes	****	<0,0001
Graft 4	-38.17	-43,91 to -32,44	Yes	****	<0,0001
Test details	Predicted (LS) mean 1	Predicted (LS) mean 2	Predicted (LS) mean diff,	SE of diff,	N1	N2	t	DF
WT - Synt-KO
Graft 1	5.43	4.99	0.44	2.227	10	10	0.1976	64
Graft 2	0.8	2.089	-1.289	2.624	6	9	0.4911	64
Graft 3	0.76	14.33	-13.57	2.454	10	7	5.53	64
Graft 4	5.282	43.46	-38.17	2.238	11	9	17.06	64
