# Supplementary material for: Downregulation of stromal syntenin sustains AML development
Source: EMBO Mol Med. 2023 Oct 11;15(11):e17570. doi: 10.15252/emmm.202317570 (PMC10630886; doi:10.15252/emmm.202317570)
Supplement: Supplementary file 11 — Source Data for Figure 3 [file EMMM-15-e17570-s002.zip]

Archive with 32 entries (29 files):
- Data source Figure 3/
- __MACOSX/._Data source Figure 3
- Data source Figure 3/Western blot Figure 3E/
- __MACOSX/Data source Figure 3/._Western blot Figure 3E
- Data source Figure 3/.DS_Store
- __MACOSX/Data source Figure 3/._.DS_Store
- Data source Figure 3/Figure 3F.xlsx
- __MACOSX/Data source Figure 3/._Figure 3F.xlsx
- Data source Figure 3/Figure 3E.xlsx
- __MACOSX/Data source Figure 3/._Figure 3E.xlsx
- Data source Figure 3/Western blot Figure 3F/
- __MACOSX/Data source Figure 3/._Western blot Figure 3F
- Data source Figure 3/Figure 3D.xlsx
- __MACOSX/Data source Figure 3/._Figure 3D.xlsx
- Data source Figure 3/Figure 3C.xlsx
- __MACOSX/Data source Figure 3/._Figure 3C.xlsx
- Data source Figure 3/Western blot Figure 3E/Fig3E AKT.jpg
- __MACOSX/Data source Figure 3/Western blot Figure 3E/._Fig3E AKT.jpg
- Data source Figure 3/Western blot Figure 3E/Fig3E pRPS6 (Ser235).jpg
- __MACOSX/Data source Figure 3/Western blot Figure 3E/._Fig3E pRPS6 (Ser235).jpg
- Data source Figure 3/Western blot Figure 3E/Fig3E pAKT (Thr450).jpg
- __MACOSX/Data source Figure 3/Western blot Figure 3E/._Fig3E pAKT (Thr450).jpg
- Data source Figure 3/Western blot Figure 3E/Fig3E pAKT (Ser473).jpg
- __MACOSX/Data source Figure 3/Western blot Figure 3E/._Fig3E pAKT (Ser473).jpg
- Data source Figure 3/Western blot Figure 3E/Fig3E RPS6.jpg
- __MACOSX/Data source Figure 3/Western blot Figure 3E/._Fig3E RPS6.jpg
- Data source Figure 3/Western blot Figure 3E/Fig3E Grb2.jpg
- __MACOSX/Data source Figure 3/Western blot Figure 3E/._Fig3E Grb2.jpg
- Data source Figure 3/Western blot Figure 3F/Fig3F EEF1A2.jpg
- __MACOSX/Data source Figure 3/Western blot Figure 3F/._Fig3F EEF1A2.jpg
- Data source Figure 3/Western blot Figure 3F/Fig3F Grb2.jpg
- __MACOSX/Data source Figure 3/Western blot Figure 3F/._Fig3F Grb2.jpg
