# Supplementary material for: Downregulation of stromal syntenin sustains AML development
Source: EMBO Mol Med. 2023 Oct 11;15(11):e17570. doi: 10.15252/emmm.202317570 (PMC10630886; doi:10.15252/emmm.202317570)
Supplement: Supplementary file 11 — Source Data for Figure 3 [file EMMM-15-e17570-s002.zip › Data source Figure 3/Figure 3F.xlsx]

## Sheet: Fig. 3F
Lysate from 3 mice per group	Fold change - normalized to FLB1-G4WT
	FLB1-G4WT	FLB1-G4KO
1	1	3.58013
2	1	6.31495
3	1	5.4998
Statistical analysis - Unpaired t test
Table Analyzed	EEF1A2
Column B	P4KO
vs.	vs,
Column A	P4WT
Unpaired t test
P value	0.007
P value summary	**
Significantly different (P < 0.05)?	Yes
One- or two-tailed P value?	Two-tailed
t, df	t=5,097, df=4
How big is the difference?
Mean of column A	1
Mean of column B	5.132
Difference between means (B - A) ± SEM	4,132 ± 0,8107
95% confidence interval	1,881 to 6,382
R squared (eta squared)	0.8666
F test to compare variances
F, DFn, Dfd	Infinity, 2, 2
P value	<0,0001
P value summary	****
Significantly different (P < 0.05)?	Yes
Data analyzed
Sample size, column A	3
Sample size, column B	3
