# Supplementary material for: Downregulation of stromal syntenin sustains AML development
Source: EMBO Mol Med. 2023 Oct 11;15(11):e17570. doi: 10.15252/emmm.202317570 (PMC10630886; doi:10.15252/emmm.202317570)
Supplement: Supplementary file 11 — Source Data for Figure 3 [file EMMM-15-e17570-s002.zip › Data source Figure 3/Figure 3E.xlsx]

## Sheet: Fig. 3E
Lysate from 3 mice per group	Fold change - normalized to FLB1-G4WT
	FLB1-G4WT			FLB1-G4KO
pS235/236-RPS6	1	1	1	2.35314	2.22306	2.77509
RPS6	1	1	1	2.25368	1.91813	1.94622
pT450-AKT	1	1	1	2.0451	3.77113	1.98765
pS473-AKT	1	1	1	2.19126	3.3471	1.71849
pan AKT	1	1	1	1.99168	1.97496	2.40324
Statistical analysis - 2way ANOVA with multiple comparison
Compare each cell mean with the other cell mean in that row
Number of families	1
Number of comparisons per family	5
Alpha	0.05
Šídák's multiple comparisons test	Mean Diff,	95,00% CI of diff,	Below threshold?	Summary	Adjusted P Value
G4WT - G4KO
pS235/236-RPS6	-1.45	-2,453 to -0,4481	Yes	**	0.0028
RPS6	-1.039	-2,050 to -0,02837	Yes	*	0.042
pT450-AKT	-1.601	-2,604 to -0,5989	Yes	**	0.001
pS473-AKT	-1.419	-2,421 to -0,4166	Yes	**	0.0034
pan AKT	-1.123	-2,126 to -0,1210	Yes	*	0.0234
Test details	Mean 1	Mean 2	Mean Diff,	SE of diff,	N1	N2	t	DF
G4WT - G4KO
pS235/236-RPS6	1	2.45	-1.45	0.3534	3	3	4.104	20
RPS6	1	1.906	-0.906	0.3534	3	3	2.564	20
pT450-AKT	1	2.601	-1.601	0.3534	3	3	4.531	20
pS473-AKT	1	2.419	-1.419	0.3534	3	3	4.015	20
pan AKT	1	2.123	-1.123	0.3534	3	3	3.178	20
