# Supplementary material for: Downregulation of stromal syntenin sustains AML development
Source: EMBO Mol Med. 2023 Oct 11;15(11):e17570. doi: 10.15252/emmm.202317570 (PMC10630886; doi:10.15252/emmm.202317570)
Supplement: Supplementary file 11 — Source Data for Figure 3 [file EMMM-15-e17570-s002.zip › Data source Figure 3/Figure 3D.xlsx]

## Sheet: Fig. 3D
	Relative protein synthesis
	WT			Synt-KO
Host cells - CD45.1-	1.06092	0.576148	0.441441	0.994423	0.969112	0.809953
FLB1-G4 cells - CD45.1+	1.87816	1.02703	0.813385	2.45088	2.15444	2.05749
Statistical analysis - 2way ANOVA with multiple comparison
Compare each cell mean with the other cell mean in that row
Number of families	1
Number of comparisons per family	2
Alpha	0.05
Šídák's multiple comparisons test	Mean Diff,	95,00% CI of diff,	Below threshold?	Summary	Adjusted P Value
WT - KO
CD45.1-	-0.2317	-0,8601 to 0,3968	No	ns	0.4652
Cd45.1+	-0.9814	-1,610 to -0,3530	Yes	*	0.0111
Test details	Mean 1	Mean 2	Mean Diff,	SE of diff,	N1	N2	t	DF
WT - KO
CD45.1-	0.6928	0.9245	-0.2317	0.1805	3	3	1.283	4
Cd45.1+	1.24	2.221	-0.9814	0.1805	3	3	5.437	4
