# Supplementary material for: Downregulation of stromal syntenin sustains AML development
Source: EMBO Mol Med. 2023 Oct 11;15(11):e17570. doi: 10.15252/emmm.202317570 (PMC10630886; doi:10.15252/emmm.202317570)
Supplement: Supplementary file 11 — Source Data for Figure 3 [file EMMM-15-e17570-s002.zip › Data source Figure 3/Figure 3C.xlsx]

## Sheet: Fig. 3C
	% of 7AAD- Annexin V- cells
Isolated From mice	FLB1P4WT	FLB1P4KO
1	8.13	96
2	10.8	82.1
3	19.27	93.9
4	9.03	66.8
5	15.5	79.8
6	9.8	71.8
Statistical analysis - Unpaired t test
Table Analyzed	Data 1
Column B	FLB1P4KO
vs.	vs,
Column A	FLB1P4WT
Unpaired t test
P value	<0,0001
P value summary	****
Significantly different (P < 0.05)?	Yes
One- or two-tailed P value?	Two-tailed
t, df	t=13,73, df=10
How big is the difference?
Mean of column A	12.09
Mean of column B	81.73
Difference between means (B - A) ± SEM	69,65 ± 5,074
95% confidence interval	58,34 to 80,95
R squared (eta squared)	0.9496
F test to compare variances
F, DFn, Dfd	7,117, 5, 5
P value	0.0504
P value summary	ns
Significantly different (P < 0.05)?	No
Data analyzed
Sample size, column A	6
Sample size, column B	6
