# Supplementary material for: Downregulation of stromal syntenin sustains AML development
Source: EMBO Mol Med. 2023 Oct 11;15(11):e17570. doi: 10.15252/emmm.202317570 (PMC10630886; doi:10.15252/emmm.202317570)
Supplement: Supplementary file 12 — Source Data for Figure 4 [file EMMM-15-e17570-s001.zip]

Archive with 4 entries (3 files):
- Data source Figure 4/
- __MACOSX/._Data source Figure 4
- Data source Figure 4/Figure 4B.xlsx
- __MACOSX/Data source Figure 4/._Figure 4B.xlsx
