# Supplementary material for: Downregulation of stromal syntenin sustains AML development
Source: EMBO Mol Med. 2023 Oct 11;15(11):e17570. doi: 10.15252/emmm.202317570 (PMC10630886; doi:10.15252/emmm.202317570)
Supplement: Supplementary file 12 — Source Data for Figure 4 [file EMMM-15-e17570-s001.zip › Data source Figure 4/Figure 4B.xlsx]

## Sheet: Fig. 4B
	% of FLB1 cells (CD45.1+) at day 15
	Educated on murine BMSC WT					Educated on murine BMSC KO
Peripheral blood	0.1	0.12	0.15	0.1	0.25	10.7	2.5	19.6	17	9.5
Bone marrow	2.4	1.4	0.8	2.1	3.5	84.6	61.4	90.8	87.2	79.5
Spleen	2.2	0.2	0.5	0.8	2.1	48.8	38.2	53.9	52	39.65
Statistical analysis - 2way ANOVA with multiple comparison
Compare each cell mean with the other cell mean in that row
Number of families	1
Number of comparisons per family	3
Alpha	0.05
Šídák's multiple comparisons test	Mean Diff,	95,00% CI of diff,	Below threshold?	Summary	Adjusted P Value
WT - KO
Peripheral blood	-11.72	-21,81 to -1,624	Yes	*	0.0194
Bone marrow	-78.66	-88,75 to -68,57	Yes	****	<0,0001
Spleen	-45.35	-55,44 to -35,26	Yes	****	<0,0001
Test details	Mean 1	Mean 2	Mean Diff,	SE of diff,	N1	N2	t	DF
WT - KO
Peripheral blood	0.144	11.86	-11.72	3.933	5	5	2.979	24
Bone marrow	2.04	80.7	-78.66	3.933	5	5	20	24
Spleen	1.16	46.51	-45.35	3.933	5	5	11.53	24
