# Supplementary material for: Downregulation of stromal syntenin sustains AML development
Source: EMBO Mol Med. 2023 Oct 11;15(11):e17570. doi: 10.15252/emmm.202317570 (PMC10630886; doi:10.15252/emmm.202317570)
Supplement: Supplementary file 13 — Source Data for Figure 5 [file EMMM-15-e17570-s003.zip]

Archive with 46 entries (42 files):
- Data source Figure 5/
- __MACOSX/._Data source Figure 5
- Data source Figure 5/.DS_Store
- __MACOSX/Data source Figure 5/._.DS_Store
- Data source Figure 5/Figure 5A.xlsx
- __MACOSX/Data source Figure 5/._Figure 5A.xlsx
- Data source Figure 5/Figure 5D.xlsx
- __MACOSX/Data source Figure 5/._Figure 5D.xlsx
- Data source Figure 5/Western blot Figure 5C/
- __MACOSX/Data source Figure 5/._Western blot Figure 5C
- Data source Figure 5/Figure 5E.xlsx
- __MACOSX/Data source Figure 5/._Figure 5E.xlsx
- Data source Figure 5/Confocal microscopy Figure 5E/
- __MACOSX/Data source Figure 5/._Confocal microscopy Figure 5E
- Data source Figure 5/Figure 5B.xlsx
- __MACOSX/Data source Figure 5/._Figure 5B.xlsx
- Data source Figure 5/Figure 5C.xlsx
- __MACOSX/Data source Figure 5/._Figure 5C.xlsx
- Data source Figure 5/Western blot Figure 5C/Fig5C HS27a cell lysate - GAPDH.jpg
- __MACOSX/Data source Figure 5/Western blot Figure 5C/._Fig5C HS27a cell lysate - GAPDH.jpg
- Data source Figure 5/Western blot Figure 5C/Fig5C HS27a smallEVs - Endoglin.jpg
- __MACOSX/Data source Figure 5/Western blot Figure 5C/._Fig5C HS27a smallEVs - Endoglin.jpg
- Data source Figure 5/Western blot Figure 5C/Fig5C HS27a smallEVs - Syntenin.jpg
- __MACOSX/Data source Figure 5/Western blot Figure 5C/._Fig5C HS27a smallEVs - Syntenin.jpg
- Data source Figure 5/Western blot Figure 5C/Fig5C HS27a cell lysate - Endoglin.jpg
- __MACOSX/Data source Figure 5/Western blot Figure 5C/._Fig5C HS27a cell lysate - Endoglin.jpg
- Data source Figure 5/Western blot Figure 5C/Fig5C HS5 cell lysate - GAPDH.jpg
- __MACOSX/Data source Figure 5/Western blot Figure 5C/._Fig5C HS5 cell lysate - GAPDH.jpg
- Data source Figure 5/Western blot Figure 5C/Fig5C HS27a cell lysate - syntenin.jpg
- __MACOSX/Data source Figure 5/Western blot Figure 5C/._Fig5C HS27a cell lysate - syntenin.jpg
- Data source Figure 5/Western blot Figure 5C/Fig5C HS5 cell lysate - syntenin.jpg
- __MACOSX/Data source Figure 5/Western blot Figure 5C/._Fig5C HS5 cell lysate - syntenin.jpg
- Data source Figure 5/Western blot Figure 5C/Fig5C HS5 smallEVs - syntenin.jpg
- __MACOSX/Data source Figure 5/Western blot Figure 5C/._Fig5C HS5 smallEVs - syntenin.jpg
- Data source Figure 5/Western blot Figure 5C/Fig5C HS5 smallEVs - Endoglin.jpg
- __MACOSX/Data source Figure 5/Western blot Figure 5C/._Fig5C HS5 smallEVs - Endoglin.jpg
- Data source Figure 5/Western blot Figure 5C/Fig5C HS5 cell lysate - Endoglin.jpg
- __MACOSX/Data source Figure 5/Western blot Figure 5C/._Fig5C HS5 cell lysate - Endoglin.jpg
- Data source Figure 5/Confocal microscopy Figure 5E/.DS_Store
- __MACOSX/Data source Figure 5/Confocal microscopy Figure 5E/._.DS_Store
- Data source Figure 5/Confocal microscopy Figure 5E/Figure 5E/
- __MACOSX/Data source Figure 5/Confocal microscopy Figure 5E/._Figure 5E
- Data source Figure 5/Confocal microscopy Figure 5E/Figure 5E/HS5 cells.tif
- __MACOSX/Data source Figure 5/Confocal microscopy Figure 5E/Figure 5E/._HS5 cells.tif
- Data source Figure 5/Confocal microscopy Figure 5E/Figure 5E/HS27a cells.tif
- __MACOSX/Data source Figure 5/Confocal microscopy Figure 5E/Figure 5E/._HS27a cells.tif
