# Supplementary material for: Downregulation of stromal syntenin sustains AML development
Source: EMBO Mol Med. 2023 Oct 11;15(11):e17570. doi: 10.15252/emmm.202317570 (PMC10630886; doi:10.15252/emmm.202317570)
Supplement: Supplementary file 13 — Source Data for Figure 5 [file EMMM-15-e17570-s003.zip › Data source Figure 5/Figure 5A.xlsx]

## Sheet: Fig. 5A
	Fold change relative to murine BMSC WT
MARKER	Murine BMSC WT				Murine BMSC KO
Sca1	0.988675	1.01133	1.32	1	3.09152	1.38721	0.00483871	0.832044
Itg αV	0.98864	1.01136	1.0453	1	0.841141	0.892128	1.05561	0.813482
Vcam1	0.983296	1.0167	1		1.75891	0.951002	1.31856	-
Icam1	1.0458	1.0971	-	-	0.954203	1.10999	-	-
Endoglin	0.94989	1.16332	0.988235	1.01176	5.80535	11.255	15.6882	2.4
CD44	1	1.6849	-	-	1.18519	0.954872	-	-
LepR	1.02083	0.979174	-	-	0.972346	1.07917	-	-
Statistical analysis - 2way ANOVA with multiple comparison
Compare each cell mean with the other cell mean in that row
Number of families	1
Number of comparisons per family	7
Alpha	0.05
Šídák's multiple comparisons test	Predicted (LS) mean diff,	95,00% CI of diff,	Below threshold?	Summary	Adjusted P Value
WT - KO
Sca1	-0.2489	-4,634 to 4,136	No	ns	>0,9999
Itg αV	0.1107	-4,274 to 4,495	No	ns	>0,9999
Vcam1	-0.3428	-5,406 to 4,720	No	ns	>0,9999
Icam1	0.03935	-6,162 to 6,240	No	ns	>0,9999
Endoglin	-7.759	-12,14 to -3,374	Yes	***	0.0005
CD44	0.2724	-5,929 to 6,473	No	ns	>0,9999
LepR	-0.02576	-6,227 to 6,175	No	ns	>0,9999
Test details	Predicted (LS) mean 1	Predicted (LS) mean 2	Predicted (LS) mean diff,	SE of diff,	N1	N2	t	DF
WT - KO
Sca1	1.08	1.329	-0.2489	1.398	4	4	0.178	14
Itg αV	1.011	0.9006	0.1107	1.398	4	4	0.07918	14
Vcam1	1	1.343	-0.3428	1.615	3	3	0.2123	14
Icam1	1.071	1.032	0.03935	1.978	2	2	0.0199	14
Endoglin	1.028	8.787	-7.759	1.398	4	4	5.548	14
CD44	1.342	1.07	0.2724	1.978	2	2	0.1377	14
LepR	1	1.026	-0.02576	1.978	2	2	0.01302	14
