# Supplementary material for: Downregulation of stromal syntenin sustains AML development
Source: EMBO Mol Med. 2023 Oct 11;15(11):e17570. doi: 10.15252/emmm.202317570 (PMC10630886; doi:10.15252/emmm.202317570)
Supplement: Supplementary file 13 — Source Data for Figure 5 [file EMMM-15-e17570-s003.zip › Data source Figure 5/Figure 5D.xlsx]

## Sheet: Fig. 5D
BIACORE ASSAY - RESPONSE IN RU
TIME (min)	0	0.5	1	2	5	10	20	40	80	120
-6.4	0.133575	0.0976563	0.0898438	0.078125	0.078125	0.0984497	0.0773315	-0.0078125	0.0390625	-0.0195313
-6.3	0.131256	0.109375	0.0898438	0.0750122	0.0734253	0.09375	0.0703125	-0.0078125	0.0390625	-0.0195313
-6.2	0.133575	0.106262	0.0898438	0.0703125	0.0828247	0.09375	0.0671997	-0.00469971	0.0507813	-0.03125
-6.1	0.121857	0.101563	0.0929565	0.0703125	0.0898438	0.0890503	0.0703125	-0.0117188	0.053894	-0.0359497
-6	0.111725	0.101563	0.0976563	0.0703125	0.0929565	0.0820313	0.0656128	0	0.046875	-0.0429688
-5.9	0.118744	0.101563	0.0859375	0.0703125	0.0859375	0.0820313	0.0585938	0	0.046875	-0.03125
-5.8	0.102325	0.109375	0.0859375	0.0773315	0.0945435	0.086731	0.053894	0	0.055481	-0.03125
-5.7	0.103912	0.109375	0.0859375	0.0703125	0.085144	0.0820313	0.0437622	0	0.0460815	-0.03125
-5.6	0.102325	0.104675	0.0859375	0.0703125	0.0750122	0.09375	0.0507813	0.0078125	0.046875	-0.0265503
-5.5	0.0992126	0.0976563	0.078125	0.0671997	0.0820313	0.09375	0.0507813	0	0.046875	-0.0359497
-5.4	0.0827942	0.0976563	0.0750122	0.0656128	0.0820313	0.09375	0.0460815	0	0.0437622	-0.0429688
-5.3	0.0921936	0.0945435	0.0703125	0.0703125	0.0820313	0.101563	0.0437622	0.0078125	0.0507813	-0.03125
-5.2	0.0992126	0.0929565	0.0703125	0.0703125	0.0820313	0.0968628	0.0390625	0.0078125	0.0460815	-0.03125
-5.1	0.0945129	0.0945435	0.0703125	0.0671997	0.0820313	0.0820313	0.0460815	0.0195313	0.0390625	-0.0265503
-5	0.0953064	0.0898438	0.053894	0.0625	0.0820313	0.0820313	0.0390625	0.0164185	0.046875	-0.03125
-4.9	0.0921936	0.0898438	0.046875	0.0656128	0.0820313	0.086731	0.0390625	0	0.0421753	-0.0359497
-4.8	0.0945129	0.0898438	0.046875	0.0671997	0.0734253	0.0820313	0.0507813	0.0148315	0.0351563	-0.038269
-4.7	0.0843811	0.0898438	0.0390625	0.0656128	0.0750122	0.0820313	0.0476685	0.0078125	0.0351563	-0.0359497
-4.6	0.0827942	0.101563	0.0390625	0.0703125	0.0734253	0.0820313	0.0429688	0.0195313	0.046875	-0.03125
-4.5	0.0827942	0.0898438	0.0390625	0.0585938	0.078125	0.0734253	0.0429688	0.0195313	0.0437622	-0.03125
-4.4	0.0757751	0.0898438	0.0273438	0.0585938	0.0664063	0.0703125	0.038269	0.0195313	0.0390625	-0.03125
-4.3	0.0804749	0.0898438	0.0320435	0.0585938	0.0632935	0.0703125	0.0390625	0.0195313	0.0390625	-0.0234375
-4.2	0.0874939	0.0898438	0.0390625	0.0585938	0.0585938	0.0585938	0.03125	0.0164185	0.0273438	-0.0281372
-4.1	0.0827942	0.0898438	0.0390625	0.0585938	0.0585938	0.0632935	0.03125	0.0148315	0.0390625	-0.038269
-4	0.0804749	0.0898438	0.0390625	0.0585938	0.0585938	0.0625	0.0265503	0.0195313	0.0273438	-0.0429688
-3.9	0.0827942	0.0898438	0.0390625	0.0585938	0.0585938	0.0625	0.0273438	0.03125	0.0390625	-0.0429688
-3.8	0.0874939	0.0898438	0.0343628	0.0585938	0.0585938	0.0671997	0.0273438	0.03125	0.0390625	-0.0429688
-3.7	0.0796814	0.0898438	0.0273438	0.0585938	0.0585938	0.0625	0.0273438	0.03125	0.0343628	-0.0359497
-3.6	0.0679626	0.085144	0.0273438	0.055481	0.0585938	0.0656128	0.024231	0.0390625	0.0273438	-0.0429688
-3.5	0.0726624	0.078125	0.0320435	0.0507813	0.0617065	0.0625	0.0195313	0.03125	0.0273438	-0.0429688
-3.4	0.0749817	0.0828247	0.0390625	0.0429688	0.0664063	0.0671997	0.0195313	0.0390625	0.024231	-0.0460815
-3.3	0.0757751	0.0898438	0.0390625	0.0429688	0.0585938	0.0625	0.0195313	0.0390625	0.0195313	-0.0507813
-3.2	0.0827942	0.0898438	0.0343628	0.0507813	0.0664063	0.0546875	0.0195313	0.0390625	0.0195313	-0.0429688
-3.1	0.0726624	0.0820313	0.0273438	0.0507813	0.0585938	0.0429688	0.0195313	0.0390625	0.0195313	-0.0429688
-3	0.0710754	0.0820313	0.0273438	0.0460815	0.0664063	0.0429688	0.0117188	0.0437622	0.0195313	-0.0359497
-2.9	0.0726624	0.0898438	0.0273438	0.0390625	0.0585938	0.03125	0.0117188	0.0578003	0.0195313	-0.038269
-2.8	0.0632629	0.0820313	0.0195313	0.0390625	0.055481	0.0343628	0.0148315	0.0507813	0.0195313	-0.024231
-2.7	0.0726624	0.0820313	0.0195313	0.0390625	0.0507813	0.03125	0.0164185	0.0390625	0.0148315	-0.03125
-2.6	0.0632629	0.0820313	0.0273438	0.0390625	0.0390625	0.03125	0.0117188	0.0359497	0.0078125	-0.0234375
-2.5	0.0601501	0.0773315	0.0273438	0.0359497	0.0390625	0.0195313	0.0117188	0.03125	0.0078125	-0.0148315
-2.4	0.0515442	0.0585938	0.0273438	0.03125	0.0421753	0.0164185	0.0117188	0.0429688	0.0078125	-0.0195313
-2.3	0.0609436	0.0585938	0.0273438	0.03125	0.0390625	0.0234375	0.0148315	0.0429688	0.0078125	-0.0117188
-2.2	0.0562439	0.0585938	0.0273438	0.03125	0.046875	0.0117188	0.0195313	0.03125	0.0078125	-0.0117188
-2.1	0.0632629	0.046875	0.0273438	0.03125	0.0390625	0.0148315	0.0164185	0.0429688	0.0078125	-0.0164185
-2	0.0609436	0.046875	0.0273438	0.03125	0.0390625	0.0195313	0.0148315	0.0429688	0.0078125	-0.0117188
-1.9	0.0632629	0.046875	0.0273438	0.0234375	0.0390625	0.0117188	0.0164185	0.0429688	0.0078125	-0.0117188
-1.8	0.0648499	0.046875	0.024231	0.0187378	0.0273438	0.0164185	0	0.0507813	0.0078125	-0.00701904
-1.7	0.0585938	0.046875	0.0117188	0.0164185	0.0273438	0.0117188	0.00311279	0.0429688	0.0078125	-0.0195313
-1.6	0.0531311	0.0390625	0.0148315	0.0234375	0.0195313	0.0117188	0.00469971	0.038269	0.0078125	-0.0117188
-1.5	0.0484314	0.0390625	0.0078125	0.0117188	0.0195313	0.0148315	-0.0117188	0.03125	0.0078125	-0.0164185
-1.4	0.0437317	0.0390625	0.0078125	0.0234375	0.024231	0.0195313	-0.0117188	0.03125	0.0078125	-0.0234375
-1.3	0.0367126	0.0390625	0.0078125	0.0117188	0.0195313	0.03125	-0.0164185	0.0195313	0.0078125	-0.0281372
-1.2	0.0484314	0.0273438	0.0078125	0.0117188	0.0195313	0.0164185	-0.0117188	0.0195313	0.0125122	-0.0234375
-1.1	0.0367126	0.0164185	0.0078125	0.0117188	0.0195313	0.0117188	-0.00390625	0.03125	0.0195313	-0.0234375
-1	0.0289001	0.0148315	0.0078125	0.0117188	0.0148315	0.0117188	-0.0117188	0.0195313	0.0195313	-0.0234375
-0.899998	0.0210876	0.0195313	0.0078125	0.0117188	0.000793457	0.0117188	-0.00701904	0.0195313	0.0195313	-0.015625
-0.799999	0.0124817	0.0164185	0.0078125	0.00390625	0.00311279	0.00390625	0	0.0195313	0.0078125	-0.015625
-0.700001	0.0140686	0.0117188	0.0078125	0.00390625	-0.00701904	0.00390625	0	0.0195313	0.0078125	-0.00390625
-0.599998	0.0078125	0.00701904	0.0078125	0.00390625	0	-0.0078125	0	0.0195313	0	-0.00390625
-0.5	0.00234985	0	0.00469971	-0.00469971	-0.0117188	-0.0078125	0	0.0195313	0.00311279	-0.00701904
-0.399998	-0.00234985	0	0.00311279	0	-0.00860596	-0.0078125	0	0.0195313	-0.0117188	-0.0117188
-0.299999	-0.00704956	0	0.00469971	0	-0.00390625	-0.0078125	-0.0117188	0.0117188	-0.00701904	0
-0.200001	-0.00234985	0	0	0	-0.0117188	-0.00469971	-0.0117188	0.0117188	0	0
-0.0999985	0.00234985	0	0	0	-0.00701904	0	-0.0117188	0.0117188	0	0
0	-3.97904e-13	0	-0.00469971	0	0	0	-0.00701904	0	0	0
0.100002	-0.0093689	-0.00311279	0	0	-0.00860596	0	0	0	0	0
0.200001	-0.0101624	-0.0078125	-0.0117188	0	-0.00390625	0	-0.00469971	-0.0117188	0.00311279	-0.00469971
0.299999	-0.0187683	-0.0164185	-0.0117188	0.00469971	-0.00390625	-0.0117188	0	-0.0117188	-0.00390625	-0.00390625
0.400002	-0.0218811	-0.0117188	-0.0117188	0.00701904	-0.00390625	-0.00701904	0	-0.0195313	0.000793457	-0.0148315
0.5	-0.0249939	-0.0148315	-0.0117188	-0.00311279	-0.00390625	0	-0.0117188	-0.0195313	0.0078125	-0.0195313
0.600002	-0.03125	-0.0195313	-0.0117188	0.00390625	-0.0117188	0	-0.0117188	-0.03125	0.0109253	-0.0195313
0.700001	-0.0414124	-0.0195313	-0.0117188	0.00701904	-0.0117188	0	-0.0195313	-0.03125	0.0078125	-0.0195313
0.799999	-0.0484314	-0.0195313	-0.0117188	0.0117188	-0.0117188	-0.00469971	-0.0195313	-0.03125	0.015625	-0.0195313
0.900002	-0.0492249	-0.0164185	-0.0117188	0.0117188	-0.0234375	0	-0.03125	-0.0343628	0.015625	-0.03125
1	-0.0461121	-0.0148315	-0.0117188	0.0117188	-0.0234375	0	-0.0265503	-0.0273438	0.015625	-0.03125
1.1	-0.0531311	-0.024231	-0.00701904	0.00860596	-0.0234375	0	-0.0195313	-0.0273438	0.015625	-0.03125
1.2	-0.0578308	-0.022644	-0.0078125	0.00390625	-0.0234375	0	-0.03125	-0.0273438	0.015625	-0.03125
1.3	-0.0609436	-0.0273438	-0.0078125	0.00390625	-0.0234375	0.0117188	-0.03125	-0.0273438	0.015625	-0.03125
1.4	-0.0679626	-0.024231	-0.00469971	0.00390625	-0.0265503	0	-0.03125	-0.0390625	0.0125122	-0.03125
1.5	-0.0578308	-0.0195313	0.0078125	-0.000793457	-0.0281372	0	-0.0359497	-0.0390625	0.0078125	-0.03125
1.6	-0.0609436	-0.03125	0	0	-0.03125	0.00469971	-0.0429688	-0.0390625	0.0078125	-0.03125
1.7	-0.0695496	-0.03125	0	0	-0.03125	0.0187378	-0.038269	-0.046875	0.0078125	-0.03125
1.8	-0.0726624	-0.03125	0	-0.0078125	-0.03125	0.0117188	-0.0390625	-0.046875	0.0078125	-0.03125
1.9	-0.0796814	-0.03125	-0.0117188	-0.0078125	-0.0265503	0.0117188	-0.0390625	-0.046875	0.0078125	-0.0359497
2	-0.0804749	-0.03125	-0.0117188	-0.0078125	-0.0195313	0.0117188	-0.0390625	-0.046875	0.0195313	-0.038269
2.1	-0.0851746	-0.03125	-0.0117188	-0.0078125	-0.03125	0.0117188	-0.0390625	-0.046875	0.0078125	-0.03125
2.2	-0.0874939	-0.03125	-0.0117188	-0.0078125	-0.03125	0.0117188	-0.0390625	-0.0390625	0.0195313	-0.0359497
2.3	-0.0968933	-0.0390625	0	-0.0078125	-0.03125	0.0195313	-0.0390625	-0.0390625	0.0195313	-0.0546875
2.4	-0.0890808	-0.0390625	0	-0.00311279	-0.03125	0.024231	-0.03125	-0.0390625	0.0195313	-0.0546875
2.5	-0.0992126	-0.0390625	0	-0.0078125	-0.03125	0.03125	-0.0359497	-0.046875	0.0078125	-0.0625
2.6	-0.100006	-0.0507813	-0.0117188	-0.0125122	-0.03125	0.0265503	-0.0429688	-0.046875	0.0195313	-0.0625
2.7	-0.108612	-0.0507813	-0.0117188	-0.0148315	-0.0429688	0.024231	-0.0429688	-0.046875	0.0195313	-0.0742188
2.8	-0.111725	-0.0507813	-0.0117188	-0.0078125	-0.039856	0.03125	-0.0429688	-0.0515747	0.0078125	-0.0742188
2.9	-0.111725	-0.053894	-0.0117188	-0.0078125	-0.0351563	0.03125	-0.0429688	-0.0585938	0.0078125	-0.0742188
3	-0.111725	-0.0585938	-0.0117188	-0.00469971	-0.0351563	0.03125	-0.0429688	-0.0585938	0.0109253	-0.0742188
3.1	-0.111725	-0.0585938	-0.00701904	-0.0078125	-0.0351563	0.03125	-0.0429688	-0.0585938	0.015625	-0.0773315
3.2	-0.111725	-0.0585938	0	-0.0078125	-0.0351563	0.0265503	-0.0429688	-0.0585938	0.0203247	-0.0703125
3.3	-0.116425	-0.0585938	0	-0.0078125	-0.0351563	0.0195313	-0.038269	-0.0585938	0.0273438	-0.0703125
3.4	-0.126556	-0.055481	0.00311279	-0.0078125	-0.0351563	0.0195313	-0.0437622	-0.053894	0.0320435	-0.0703125
3.5	-0.128143	-0.0507813	-0.00390625	-0.0195313	-0.0351563	0.0195313	-0.0507813	-0.046875	0.0390625	-0.0820313
3.6	-0.131256	-0.0507813	-0.00701904	-0.0195313	-0.0429688	0.0195313	-0.0507813	-0.046875	0.0390625	-0.0820313
3.7	-0.123444	-0.0507813	0	-0.0195313	-0.0429688	0.0195313	-0.0507813	-0.0585938	0.0390625	-0.0820313
3.8	-0.119537	-0.0507813	-0.0117188	-0.0195313	-0.0429688	0.0195313	-0.0460815	-0.046875	0.0390625	-0.0820313
3.9	-0.123444	-0.0507813	-0.00860596	-0.022644	-0.0429688	0.0195313	-0.0390625	-0.046875	0.0390625	-0.086731
4	-0.131256	-0.0507813	-0.00390625	-0.0273438	-0.0546875	0.0195313	-0.0390625	-0.0515747	0.0390625	-0.09375
4.1	-0.135956	-0.0507813	-0.00701904	-0.0273438	-0.0429688	0.0195313	-0.0390625	-0.0585938	0.0390625	-0.09375
4.2	-0.142975	-0.0507813	-0.0117188	-0.0273438	-0.0429688	0.0195313	-0.0390625	-0.0585938	0.0390625	-0.0820313
4.3	-0.157806	-0.0507813	-0.0117188	-0.0273438	-0.0546875	0.0195313	-0.0390625	-0.0585938	0.0390625	-0.0820313
4.4	-0.155487	-0.0460815	-0.0117188	-0.0273438	-0.0625	0.0195313	-0.0390625	-0.0585938	0.0390625	-0.0820313
4.5	-0.159393	-0.055481	-0.00860596	-0.0359497	-0.0625	0.0195313	-0.0390625	-0.0507813	0.0390625	-0.0742188
4.6	-0.157806	-0.0656128	-0.0117188	-0.03125	-0.0625	0.024231	-0.0390625	-0.0585938	0.0343628	-0.0789185
4.7	-0.154694	-0.0585938	-0.00701904	-0.03125	-0.0625	0.03125	-0.0390625	-0.0585938	0.0390625	-0.0859375
4.8	-0.154694	-0.0585938	-0.0117188	-0.03125	-0.0625	0.0234375	-0.0507813	-0.053894	0.0390625	-0.0773315
4.9	-0.150787	-0.055481	-0.00860596	-0.0390625	-0.0625	0.0234375	-0.0476685	-0.046875	0.0390625	-0.0820313
5	-0.155487	-0.0625	-0.00390625	-0.0390625	-0.0578003	0.0234375	-0.053894	-0.046875	0.0390625	-0.0820313
5.1	-0.154694	-0.0625	-0.00701904	-0.0390625	-0.0625	0.0117188	-0.055481	-0.046875	0.0390625	-0.0820313
5.2	-0.157806	-0.0703125	0	-0.0390625	-0.0625	0.0117188	-0.0507813	-0.046875	0.0437622	-0.086731
5.3	-0.155487	-0.0703125	-0.00701904	-0.0390625	-0.055481	0.0234375	-0.0625	-0.055481	0.0390625	-0.09375
5.4	-0.159393	-0.0703125	0.00311279	-0.0390625	-0.0742188	0.0117188	-0.0625	-0.0390625	0.0390625	-0.0968628
5.5	-0.169525	-0.0656128	-0.00390625	-0.0507813	-0.0742188	0.0117188	-0.0625	-0.0390625	0.0390625	-0.101563
5.6	-0.170319	-0.0703125	-0.00390625	-0.0507813	-0.069519	0.0117188	-0.0625	-0.03125	0.0390625	-0.101563
5.7	-0.186737	-0.0703125	-0.0117188	-0.0585938	-0.0750122	0.0117188	-0.0656128	-0.0265503	0.0390625	-0.101563
5.8	-0.185944	-0.078125	-0.00701904	-0.0585938	-0.09375	0.0117188	-0.0585938	-0.0273438	0.0390625	-0.106262
5.9	-0.189056	-0.0898438	0	-0.0703125	-0.0968628	0.0117188	-0.0507813	-0.0273438	0.0390625	-0.113281
6	-0.198456	-0.078125	-0.0117188	-0.0703125	-0.101563	0.0117188	-0.0585938	-0.0273438	0.0390625	-0.113281
6.1	-0.193756	-0.0898438	-0.0164185	-0.078125	-0.101563	0.0117188	-0.0703125	-0.0273438	0.0390625	-0.113281
6.2	-0.196869	-0.0898438	-0.0117188	-0.0898438	-0.106262	0	-0.0703125	-0.0273438	0.0421753	-0.113281
6.3	-0.19455	-0.0898438	-0.00701904	-0.0929565	-0.0968628	0	-0.0671997	-0.0195313	0.0437622	-0.113281
6.4	-0.201569	-0.0945435	0	-0.0976563	-0.106262	0	-0.0625	-0.0195313	0.0421753	-0.113281
6.5	-0.206268	-0.101563	0	-0.105469	-0.101563	-0.0078125	-0.0625	-0.0195313	0.0390625	-0.113281
6.6	-0.2164	-0.104675	-0.0117188	-0.114075	-0.104675	-0.0078125	-0.0625	-0.0273438	0.0437622	-0.116394
6.7	-0.2258	-0.109375	-0.0117188	-0.109375	-0.121094	-0.0125122	-0.0703125	-0.024231	0.0390625	-0.109375
6.8	-0.235931	-0.121094	-0.0195313	-0.121094	-0.121094	-0.03125	-0.0703125	-0.03125	0.0390625	-0.125793
6.9	-0.232819	-0.128906	-0.0195313	-0.121094	-0.132813	-0.03125	-0.085144	-0.03125	0.0390625	-0.132813
7	-0.237518	-0.140625	-0.03125	-0.128906	-0.140625	-0.0390625	-0.0898438	-0.03125	0.022644	-0.132813
7.1	-0.235931	-0.140625	-0.0281372	-0.140625	-0.140625	-0.0390625	-0.0898438	-0.03125	0.0320435	-0.135925
7.2	-0.245331	-0.140625	-0.038269	-0.135925	-0.140625	-0.0507813	-0.0984497	-0.03125	0.0390625	-0.140625
7.3	-0.24765	-0.140625	-0.0429688	-0.136719	-0.140625	-0.053894	-0.101563	-0.0265503	0.0320435	-0.145325
7.4	-0.25705	-0.148438	-0.0460815	-0.148438	-0.152344	-0.0585938	-0.108582	-0.0195313	0.0390625	-0.140625
7.5	-0.259369	-0.160156	-0.0476685	-0.148438	-0.152344	-0.0585938	-0.109375	-0.0273438	0.0343628	-0.140625
7.6	-0.25705	-0.160156	-0.0507813	-0.15625	-0.160156	-0.0664063	-0.109375	-0.022644	0.0273438	-0.145325
7.7	-0.25705	-0.160156	-0.0578003	-0.167969	-0.160156	-0.0664063	-0.109375	-0.024231	0.0273438	-0.155457
7.8	-0.267181	-0.167969	-0.055481	-0.160156	-0.164856	-0.0664063	-0.121094	-0.0195313	0.0273438	-0.160156
7.9	-0.279694	-0.179688	-0.0625	-0.164856	-0.178894	-0.078125	-0.116394	-0.0195313	0.0273438	-0.160156
8	-0.291412	-0.191406	-0.0656128	-0.179688	-0.179688	-0.078125	-0.109375	-0.0195313	0.0273438	-0.160156
8.1	-0.296112	-0.199219	-0.0585938	-0.174988	-0.191406	-0.078125	-0.117188	-0.0265503	0.0125122	-0.176575
8.2	-0.303131	-0.21875	-0.0703125	-0.179688	-0.203125	-0.0945435	-0.133606	-0.0164185	0.022644	-0.198425
8.3	-0.317963	-0.230469	-0.0820313	-0.1875	-0.210938	-0.101563	-0.160156	-0.0234375	0.0195313	-0.210938
8.4	-0.320313	-0.238281	-0.0820313	-0.194519	-0.210938	-0.0968628	-0.179688	-0.00701904	0.0125122	-0.222656
8.5	-0.329681	-0.238281	-0.0898438	-0.1875	-0.222656	-0.0976563	-0.186707	-0.00311279	0.0078125	-0.227356
8.6	-0.322662	-0.2547	-0.101563	-0.207031	-0.230469	-0.104675	-0.179688	-0.00469971	0	-0.234375
8.7	-0.303131	-0.261719	-0.101563	-0.22345	-0.235168	-0.0976563	-0.196106	-0.00311279	0.0078125	-0.237488
8.8	-0.303131	-0.269531	-0.106262	-0.230469	-0.253906	-0.102356	-0.191406	-0.00469971	0.0109253	-0.246887
8.9	-0.307831	-0.292969	-0.132813	-0.230469	-0.261719	-0.109375	-0.21875	-0.00311279	0.0078125	-0.273438
9	-0.337494	-0.272644	-0.128113	-0.210938	-0.303894	-0.109375	-0.225769	0.0148315	0.00469971	-0.257019
9.1	-0.358612	-0.305481	-0.164856	-0.221863	-0.300781	-0.104675	-0.230469	-0.0203247	-0.00860596	-0.25
9.2	-0.393768	-0.328125	-0.199219	-0.235931	-0.308594	-0.102356	-0.238281	-0.0929565	-0.0117188	-0.242188
9.3	-0.4711	-0.362488	-0.242981	-0.2453	-0.336731	-0.117188	-0.238281	-0.0945435	-0.0460815	-0.230469
9.4	-0.78595	-0.403137	-0.273438	-0.265625	-0.363281	-0.133606	-0.267181	-0.0976563	-0.086731	-0.2547
9.5	-1.37424	-0.429688	-0.319519	-0.344543	-0.347656	-0.128906	-0.320313	-0.110168	-0.108582	-0.301575
9.6	-1.81876	-0.425781	-0.367188	-0.427338	-0.387512	-0.140625	-0.421082	-0.176575	-0.16095	-0.367188
9.7	-2.03906	-0.446869	-0.423431	-0.508606	-0.421875	-0.184387	-0.446869	-0.270325	-0.250793	-0.308594
9.8	-2.15704	-0.482819	-0.4375	-0.5672	-0.43515	-0.298431	-0.399231	-0.305481	-0.350006	-0.309387
9.9	-2.18204	-0.577332	-0.438293	-0.586731	-0.507813	-0.470306	-0.430481	-0.399994	-0.371094	-0.262512
10	-2.10391	-0.467957	-0.4664	-0.683594	-0.447662	-0.427338	-0.345306	-0.421875	-0.387512	-0.232819
10.1	-2.14453	-0.846863	-0.364838	-1.24374	-0.924988	-0.4086	-0.811707	-0.6203	-0.454681	-0.740631
11.2	-0.7789	-4.61563	-7.48126	-6.79376	-2.43048	16.8313	37.7148	66.2312	85.2461	95.9102
11.3	-0.739838	-5.21173	-8.14764	-4.42032	1.58438	23.7445	46.6594	76.2867	99.0039	108.355
11.4	-0.744537	-5.64923	-8.67499	-2.06561	5.48126	29.7711	53.6664	83.3164	109.574	116.971
11.5	-0.678131	-5.91171	-8.68594	0.378906	9.10703	34.3984	59.1242	88.6727	116.783	122.617
11.6	-0.635162	-6.3461	-8.56796	2.67813	12.5406	38.268	63.2125	92.3219	121.312	126.161
11.7	-0.619537	-6.79376	-8.21954	4.91095	15.3453	41.4133	65.7148	94.7047	124.083	128.318
11.8	-0.583588	-6.93829	-7.71249	6.95157	17.8344	43.7219	67.8258	96.1633	125.518	129.552
11.9	-0.552338	-6.9711	-6.76874	8.64999	19.9344	45.6062	69.2648	97.1125	126.594	130.395
12	-0.530487	-7.17032	-5.98203	10.3859	21.9539	47.0008	70.3242	97.8094	127.089	130.755
12.1	-0.5289	-7.44922	-5.30313	11.8719	23.5688	48.2281	71.2164	98.4805	127.478	130.984
12.2	-0.5289	-7.5289	-4.40079	13.0641	25.0602	49.207	71.8422	98.7695	127.655	131.226
12.3	-0.510162	-7.62421	-3.45547	14.5187	26.3508	50.1531	72.1852	98.9852	127.724	131.262
12.4	-0.50235	-7.68829	-2.68515	15.5125	27.2859	50.6648	72.732	99.0172	127.691	131.449
12.5	-0.494537	-7.63281	-1.85782	16.468	28.0727	51.382	73.0875	99.0406	127.788	131.527
12.6	-0.482819	-7.50861	-0.864075	17.5141	29.1281	51.6242	73.2047	99.0805	127.857	131.616
12.7	-0.482819	-7.35391	0.221863	18.4	29.7086	52.1414	73.2375	99.1773	127.786	131.738
12.8	-0.482819	-7.25702	0.981262	19.0891	30.3898	52.4219	73.3547	99.257	127.763	131.824
12.9	-0.490631	-7.02188	1.80313	19.7094	31.0109	52.7055	73.4742	99.325	127.798	132.02
13	-0.490631	-6.65781	2.5961	20.3266	31.4891	52.818	73.5352	99.3711	127.881	132.193
13.1	-0.50705	-6.97891	3.50626	20.9195	31.993	52.9805	73.5672	99.3711	127.937	132.326
13.2	-0.517181	-6.57813	4.04376	21.3609	32.6313	53.1539	73.5977	99.3594	128.033	132.444
13.3	-0.518768	-6.51563	4.78671	21.9281	32.9539	53.3109	73.6133	99.3711	128.074	132.537
13.4	-0.505463	-6.26016	5.51642	22.4094	33.2531	53.4563	73.6422	99.3711	128.069	132.628
13.5	-0.50235	-6.05859	6.19296	22.8852	33.5383	53.4844	73.6258	99.3547	127.983	132.69
13.6	-0.50235	-5.81094	6.66953	23.268	33.8008	53.5078	73.6484	99.3328	128	132.744
13.7	-0.499237	-5.51797	7.18829	23.5609	34.0766	53.5578	73.65	99.3367	128.043	132.852
13.8	-0.494537	-5.30313	7.92969	23.8703	34.3094	53.55	73.5828	99.3086	128.041	132.955
13.9	-0.49765	-4.91486	8.47736	24.1836	34.5086	53.4656	73.5484	99.2891	128.039	133.051
14	-0.50705	-4.61954	8.87811	24.5523	34.6109	53.4656	73.532	99.2773	128.079	133.141
14.1	-0.514069	-4.30939	9.21564	24.8984	34.775	53.4688	73.4977	99.2664	128.186	133.286
14.2	-0.518768	-4.09531	10.0594	25.2906	34.8852	53.4734	73.4609	99.2617	128.191	133.473
14.3	-0.525787	-3.95703	10.2484	25.582	34.9789	53.4836	73.4078	99.2422	128.184	133.606
14.4	-0.517181	-3.77814	10.7125	25.6727	35.1281	53.4617	73.3492	99.2258	128.199	133.731
14.5	-0.526581	-3.60077	11.1047	25.9156	35.1523	53.4273	73.2813	99.2039	128.216	133.844
14.6	-0.5336	-3.35547	11.5297	26.0984	35.2461	53.4141	73.2234	99.1945	128.282	133.962
14.7	-0.525787	-3.08124	11.9133	26.3297	35.418	53.4266	73.1695	99.1766	128.371	134.067
14.8	-0.5289	-2.80313	12.2883	26.5492	35.5703	53.4258	73.1406	99.1555	128.407	134.177
14.9	-0.5336	-2.51483	12.6195	26.6891	35.7023	53.407	73.0844	99.1453	128.461	134.29
15	-0.526581	-2.20703	12.9875	26.8687	35.8602	53.3797	73.0281	99.1406	128.532	134.392
15.1	-0.536713	-1.93985	13.3234	27.0414	36.0273	53.3258	72.9461	99.1211	128.629	134.491
15.2	-0.553131	-1.63672	13.6367	27.232	36.1789	53.2539	72.8711	99.1211	128.684	134.606
15.3	-0.546112	-1.28671	13.9109	27.4008	36.257	53.2125	72.8211	99.1164	128.748	134.738
15.4	-0.553131	-0.943756	14.1563	27.518	36.2828	53.1758	72.7867	99.0945	128.843	134.88
15.5	-0.553131	-0.681244	14.4531	27.5773	36.2641	53.1305	72.7586	99.1016	128.947	135.002
15.6	-0.56485	-0.460938	14.7266	27.7133	36.2609	53.118	72.7555	99.0898	129.099	135.158
15.7	-0.56955	-0.197662	14.9539	27.8391	36.232	53.0711	72.7281	99.0773	129.086	135.304
15.8	-0.579681	0.053894	15.2547	27.9078	36.2297	53.0047	72.7195	99.075	129.166	135.427
15.9	-0.589081	0.25235	15.5391	28.0266	36.2297	52.9695	72.6812	99.0625	129.227	135.52
16	-0.599213	0.471863	15.7508	28.1477	36.2656	52.9336	72.618	99.0461	129.283	135.635
16.1	-0.596893	0.741394	15.9102	28.2961	36.3273	52.8852	72.5555	99.0359	129.321	135.788
16.2	-0.603912	0.980469	16.1117	28.425	36.3594	52.8828	72.5273	99.0352	129.384	135.933
16.3	-0.611725	1.2836	16.3117	28.5023	36.3617	52.8297	72.5141	99.0141	129.455	136.042
16.4	-0.623444	1.4953	16.4273	28.5313	36.3789	52.7977	72.4563	99.0047	129.543	136.155
16.5	-0.618744	1.69922	16.5719	28.6195	36.4031	52.7469	72.4	99	129.639	136.28
16.6	-0.628143	1.86249	16.8148	28.6484	36.418	52.7117	72.332	99.0039	129.727	136.409
16.7	-0.623444	2.03204	17.1148	28.6828	36.4258	52.6414	72.2977	99.0039	129.778	136.53
16.8	-0.628143	2.22656	17.2914	28.7484	36.4695	52.5594	72.2781	99.0039	129.829	136.667
16.9	-0.626556	2.39844	17.4469	28.7781	36.4914	52.5086	72.2469	99.0023	129.896	136.788
17	-0.635956	2.57031	17.5719	28.8359	36.4812	52.4578	72.2125	98.9773	129.97	136.89
17.1	-0.638275	2.80548	17.7086	28.8773	36.4812	52.3914	72.2109	98.9844	130.033	136.98
17.2	-0.642975	3.04376	17.8758	28.9289	36.4688	52.3047	72.193	98.9945	130.091	137.058
17.3	-0.635956	3.26953	17.9953	28.9648	36.4727	52.2633	72.1563	99	130.145	137.167
17.4	-0.642975	3.48126	18.1148	29.0164	36.4727	52.2031	72.1062	99.0117	130.221	137.284
17.5	-0.638275	3.69687	18.2445	29.0922	36.482	52.1609	72.0984	99.0117	130.318	137.398
17.6	-0.647675	3.92578	18.4281	29.1492	36.4844	52.0984	72.0625	99.0156	130.395	137.495
17.7	-0.654694	4.13828	18.5328	29.2031	36.4773	52.0328	72.0359	99.0188	130.452	137.586
17.8	-0.650787	4.33282	18.6547	29.2813	36.4727	51.9695	72.0164	99.0086	130.541	137.683
17.9	-0.662506	4.51718	18.8078	29.3469	36.4578	51.9187	71.9734	99.0188	130.621	137.766
18	-0.667206	4.67188	18.9508	29.3875	36.4453	51.875	71.9695	99.0156	130.677	137.883
18.1	-0.677338	4.88046	19.0773	29.4484	36.4312	51.8211	71.9414	99.0383	130.752	138.059
18.2	-0.678925	5.05234	19.1812	29.5	36.4172	51.7469	71.9156	99.0383	130.825	138.191
18.3	-0.677338	5.23517	19.2883	29.5508	36.4187	51.7195	71.9023	99.0508	130.888	138.266
18.4	-0.675018	5.4039	19.4	29.5867	36.4117	51.6492	71.8945	99.0672	130.959	138.34
18.5	-0.674225	5.56015	19.5148	29.6281	36.4094	51.6102	71.8914	99.0922	131.029	138.454
18.6	-0.670319	5.72031	19.6039	29.6523	36.3758	51.5594	71.8711	99.1211	131.092	138.57
18.7	-0.674225	5.91171	19.7023	29.6797	36.3609	51.493	71.8648	99.1445	131.157	138.66
18.8	-0.682037	6.07187	19.8351	29.7156	36.3555	51.418	71.8508	99.1672	131.213	138.774
18.9	-0.686737	6.22031	19.9516	29.75	36.3406	51.3602	71.8289	99.1797	131.291	138.887
19	-0.689056	6.33673	20.0461	29.7844	36.3125	51.3211	71.8164	99.2227	131.31	138.968
19.1	-0.686737	6.46719	20.1469	29.8055	36.325	51.2625	71.7867	99.218	131.36	139.044
19.2	-0.696869	6.58749	20.2305	29.8156	36.3289	51.2117	71.7656	99.2344	131.432	139.126
19.3	-0.698456	6.76016	20.3234	29.8445	36.3172	51.1836	71.743	99.2539	131.466	139.214
19.4	-0.696869	6.90781	20.4281	29.8594	36.3289	51.1492	71.7219	99.2766	131.525	139.31
19.5	-0.69455	7.05157	20.5422	29.8836	36.3094	51.1227	71.6883	99.3016	131.561	139.386
19.6	-0.698456	7.20157	20.6391	29.8984	36.2883	51.0695	71.6727	99.3117	131.619	139.446
19.7	-0.696869	7.35001	20.7461	29.9102	36.2711	51.0258	71.6563	99.2953	131.666	139.52
19.8	-0.701569	7.50079	20.8742	29.9266	36.2539	51.0086	71.6297	99.2898	131.741	139.611
19.9	-0.717987	7.65546	20.9641	29.9367	36.2273	51.0156	71.6055	99.3242	131.798	139.688
20	-0.713287	7.81796	21.0617	29.9375	36.2156	51.0086	71.5906	99.3383	131.857	139.777
20.1	-0.7164	7.93985	21.1547	29.957	36.1961	50.957	71.5664	99.3508	131.951	139.872
20.2	-0.717987	8.05234	21.2656	29.9688	36.1719	50.9383	71.5437	99.3555	132.022	139.949
20.3	-0.713287	8.17343	21.3703	29.9734	36.157	50.9109	71.5305	99.3672	132.08	140.052
20.4	-0.717987	8.26483	21.4555	29.9805	36.1258	50.8445	71.525	99.382	132.127	140.165
20.5	-0.708588	8.38437	21.5203	30.0125	36.0984	50.782	71.5227	99.3984	132.2	140.259
20.6	-0.717987	8.52109	21.6008	30.0313	36.0547	50.7578	71.5039	99.4164	132.26	140.359
20.7	-0.7164	8.63907	21.6859	30.0437	36.0437	50.7266	71.5008	99.4484	132.345	140.485
20.8	-0.717987	8.76093	21.7609	30.0734	36.0281	50.6953	71.5039	99.4812	132.409	140.595
20.9	-0.7211	8.89688	21.8242	30.0906	36.0086	50.6609	71.4812	99.5305	132.466	140.668
21	-0.728119	9.02499	21.9328	30.1141	35.9883	50.6102	71.4688	99.55	132.517	140.708
21.1	-0.730469	9.16953	21.9914	30.1289	35.9781	50.5742	71.45	99.5664	132.537	140.802
21.2	-0.739838	9.33124	22.0453	30.1336	35.9578	50.5562	71.4422	99.5766	132.56	140.86
21.3	-0.737518	9.47891	22.1414	30.1633	35.9266	50.5156	71.4406	99.5813	132.603	140.943
21.4	-0.735931	9.57968	22.1859	30.168	35.868	50.5039	71.4305	99.5859	132.659	141.032
21.5	-0.737518	9.60077	22.2461	30.1727	35.832	50.4937	71.4297	99.6086	132.713	141.122
21.6	-0.735931	9.68906	22.2922	30.1844	35.7859	50.4734	71.4227	99.625	132.731	141.212
21.7	-0.737518	9.75702	22.3656	30.207	35.7664	50.4375	71.418	99.6398	132.764	141.302
21.8	-0.740631	9.84686	22.4094	30.2109	35.7273	50.4063	71.3984	99.6516	132.787	141.411
21.9	-0.75235	9.95859	22.4648	30.2234	35.6789	50.3641	71.3984	99.6609	132.803	141.512
22	-0.75705	10.0578	22.5234	30.2305	35.6258	50.3047	71.3836	99.6984	132.841	141.535
22.1	-0.759369	10.1594	22.5922	30.2383	35.5938	50.2867	71.3672	99.7344	132.909	141.606
22.2	-0.75705	10.2328	22.657	30.2656	35.5445	50.2727	71.3625	99.7414	132.998	141.712
22.3	-0.760162	10.3391	22.7101	30.2625	35.5156	50.2242	71.3602	99.7609	133.049	141.809
22.4	-0.764069	10.4516	22.7852	30.2898	35.4844	50.1922	71.3562	99.7773	133.11	141.872
22.5	-0.768768	10.55	22.8617	30.3359	35.4453	50.1758	71.343	99.7773	133.151	141.896
22.6	-0.767181	10.6461	22.9297	30.3523	35.4187	50.1531	71.3359	99.7922	133.202	141.906
22.7	-0.771881	10.757	22.9805	30.382	35.3992	50.125	71.3328	99.8078	133.248	141.986
22.8	-0.7836	10.8539	23.043	30.357	35.3602	50.0953	71.3234	99.8273	133.329	142.047
22.9	-0.776581	10.9438	23.0891	30.3477	35.3438	50.0508	71.3164	99.8555	133.384	142.076
23	-0.791412	10.9992	23.1281	30.3523	35.3242	50.0078	71.318	99.8633	133.42	142.13
23.1	-0.798431	11.0727	23.1602	30.3672	35.293	49.9812	71.3281	99.8672	133.459	142.219
23.2	-0.800781	11.1602	23.2188	30.3602	35.2828	49.9422	71.3203	99.882	133.491	142.287
23.3	-0.817963	11.2641	23.2813	30.3719	35.2461	49.9063	71.3281	99.8898	133.524	142.328
23.4	-0.822662	11.3391	23.3351	30.3789	35.2109	49.8836	71.3164	99.9063	133.525	142.379
23.5	-0.81955	11.4273	23.3711	30.3672	35.1961	49.8867	71.3164	99.9133	133.541	142.435
23.6	-0.81485	11.4953	23.4297	30.3719	35.1914	49.8672	71.3133	99.9016	133.556	142.473
23.7	-0.817963	11.5734	23.4562	30.3672	35.1656	49.8055	71.3039	99.9094	133.612	142.527
23.8	-0.815643	11.6633	23.5	30.375	35.1375	49.7742	71.2937	99.9289	133.622	142.583
23.9	-0.81485	11.757	23.5313	30.3719	35.125	49.7578	71.2891	99.9578	133.702	142.621
24	-0.806244	11.8305	23.5508	30.3406	35.0867	49.7383	71.2859	99.9961	133.744	142.646
24.1	-0.807831	11.918	23.6047	30.3555	35.0547	49.7117	71.2727	100.023	133.766	142.655
24.2	-0.817963	12.018	23.668	30.3555	35.043	49.6992	71.2656	100.062	133.784	142.596
24.3	-0.815643	12.1008	23.7188	30.3289	35.0242	49.6727	71.2625	100.078	133.818	142.48
24.4	-0.81955	12.1953	23.7352	30.3242	35.0164	49.6484	71.2617	100.116	133.869	142.413
24.5	-0.829681	12.2531	23.7844	30.2898	35.0234	49.6453	71.25	100.122	133.942	142.344
24.6	-0.827362	12.3508	23.8281	30.2773	34.9937	49.6242	71.2414	100.147	133.955	142.245
24.7	-0.837494	12.4492	23.8594	30.2586	34.9844	49.5633	71.243	100.156	133.959	142.176
24.8	-0.835175	12.5344	23.8859	30.2344	34.9805	49.5391	71.2352	100.176	133.986	142.159
24.9	-0.845306	12.5969	23.9227	30.2195	34.9625	49.493	71.2305	100.202	134.029	142.157
25	-0.846893	12.6664	23.9609	30.1953	34.95	49.4539	71.2336	100.215	134.037	142.156
25.1	-0.853912	12.7656	23.9953	30.1805	34.9484	49.4055	71.2234	100.249	134.041	142.125
25.2	-0.846893	12.8578	24.0195	30.1687	34.9266	49.3641	71.2141	100.293	134.041	142.148
25.3	-0.849213	12.9211	24.0555	30.1641	34.8992	49.3086	71.2117	100.297	134.06	142.192
25.4	-0.853912	12.9766	24.0703	30.1578	34.8711	49.2742	71.207	100.304	134.06	142.223
25.5	-0.846893	13.0688	24.1164	30.1445	34.8289	49.2258	71.2156	100.303	134.068	142.277
25.6	-0.849213	13.1516	24.1453	30.1367	34.7734	49.1727	71.2023	100.344	134.079	142.286
25.7	-0.846893	13.1992	24.175	30.0859	34.7242	49.1367	71.2039	100.348	134.095	142.32
25.8	-0.8461	13.2484	24.1992	30.0789	34.6906	49.1219	71.1945	100.378	134.112	142.349
25.9	-0.853912	13.2922	24.2258	30.0953	34.6344	49.1062	71.1922	100.402	134.12	142.374
26	-0.853912	13.3508	24.2578	30.0813	34.6008	49.0977	71.1945	100.395	134.17	142.369
26.1	-0.861725	13.382	24.2899	30.0789	34.5719	49.082	71.1922	100.421	134.154	142.391
26.2	-0.861725	13.418	24.3398	30.0906	34.5281	49.0586	71.1914	100.438	134.197	142.383
26.3	-0.858612	13.4719	24.3594	30.0711	34.4922	49.0273	71.1797	100.425	134.237	142.356
26.4	-0.868744	13.5305	24.3789	30.0828	34.4656	48.993	71.1727	100.433	134.267	142.339
26.5	-0.878143	13.5812	24.3984	30.0633	34.4461	48.9734	71.1672	100.46	134.267	142.31
26.6	-0.876556	13.6008	24.418	30.0617	34.4297	48.9492	71.1531	100.472	134.275	142.288
26.7	-0.878143	13.6398	24.4375	30.068	34.4	48.9297	71.1477	100.469	134.287	142.274
26.8	-0.888275	13.7148	24.4492	30.0781	34.3875	48.8906	71.1453	100.475	134.308	142.251
26.9	-0.885956	13.7852	24.4688	30.0516	34.368	48.868	71.1438	100.492	134.313	142.262
27	-0.885162	13.8391	24.5	30.0273	34.3484	48.8352	71.1484	100.516	134.303	142.238
27.1	-0.881256	13.9094	24.5195	30.0156	34.3047	48.8281	71.1406	100.55	134.274	142.27
27.2	-0.873444	13.9844	24.5391	29.9961	34.2703	48.8055	71.1289	100.559	134.291	142.262
27.3	-0.866425	14.0344	24.5469	29.9891	34.2414	48.7695	71.1211	100.562	134.299	142.255
27.4	-0.873444	14.0734	24.5656	29.9617	34.2008	48.75	71.1141	100.601	134.298	142.255
27.5	-0.873444	14.125	24.5664	29.9375	34.1641	48.7188	71.1211	100.613	134.306	142.243
27.6	-0.868744	14.2055	24.5977	29.9227	34.125	48.7234	71.1094	100.64	134.318	142.234
27.7	-0.866425	14.2609	24.6055	29.9031	34.0859	48.6914	71.1016	100.656	134.326	142.22
27.8	-0.873444	14.3164	24.6172	29.8594	34.0469	48.6484	71.0898	100.695	134.345	142.212
27.9	-0.881256	14.3508	24.6336	29.8359	34.0008	48.6094	71.0898	100.722	134.362	142.212
28	-0.881256	14.4219	24.6484	29.8359	33.95	48.5867	71.082	100.766	134.352	142.189
28.1	-0.885956	14.4797	24.668	29.7867	33.9258	48.5437	71.0734	100.784	134.386	142.191
28.2	-0.892975	14.5156	24.6727	29.7648	33.8914	48.5148	71.0781	100.809	134.42	142.169
28.3	-0.896088	14.5344	24.6945	29.7461	33.8508	48.5	71.0586	100.831	134.439	142.159
28.4	-0.897675	14.5742	24.7117	29.7312	33.8211	48.457	71.0586	100.859	134.442	142.16
28.5	-0.900787	14.6008	24.7305	29.7117	33.7977	48.4078	71.0586	100.87	134.437	142.141
28.6	-0.909393	14.643	24.7336	29.6758	33.793	48.3711	71.0469	100.899	134.442	142.134
28.7	-0.907806	14.6688	24.7508	29.6805	33.7703	48.3352	71.0437	100.948	134.459	142.125
28.8	-0.905487	14.7133	24.7578	29.668	33.7461	48.2891	71.0508	100.957	134.427	142.091
28.9	-0.904694	14.793	24.7805	29.6805	33.7031	48.243	71.0391	100.955	134.447	142.08
29	-0.900787	14.8469	24.7899	29.6406	33.6836	48.2234	71.0344	100.981	134.447	142.066
29.1	-0.915619	14.9141	24.8086	29.6055	33.6539	48.2063	71.0437	100.987	134.476	142.047
29.2	-0.921875	14.968	24.8133	29.6102	33.6055	48.1797	71.0391	101.008	134.512	142.02
29.3	-0.932037	15.0313	24.8234	29.5945	33.5984	48.1484	71.0391	101.023	134.522	142.013
29.4	-0.951569	15.0859	24.8281	29.5711	33.5547	48.1258	71.0313	101.03	134.529	142.001
29.5	-0.946869	15.125	24.8359	29.5227	33.5234	48.1141	71.0195	101.058	134.532	141.981
29.6	-0.953125	15.1664	24.8477	29.5055	33.4859	48.0898	71.0195	101.071	134.534	141.957
29.7	-0.958588	15.2031	24.8524	29.5	33.4375	48.0508	71	101.069	134.532	141.935
29.8	-0.951569	15.2609	24.8742	29.4766	33.3945	48.0313	71	101.059	134.541	141.926
29.9	-0.956268	15.3	24.8836	29.4617	33.3555	48.0078	71	101.062	134.517	141.916
30	-0.963287	15.3438	24.9063	29.4133	33.3336	48	70.9883	101.066	134.505	141.895
30.1	-0.963287	15.4023	24.9227	29.4031	33.3047	47.9766	70.9883	101.054	134.522	141.895
30.2	-0.963287	15.4289	24.9445	29.375	33.2625	47.9508	70.9805	101.045	134.498	141.887
30.3	-0.982819	15.4844	24.9422	29.3641	33.2461	47.9297	70.9688	101.052	134.493	141.889
30.4	-0.990631	15.5039	24.9523	29.3359	33.2109	47.9219	70.9688	101.041	134.495	141.872
30.5	-0.995331	15.5531	24.9648	29.3211	33.2117	47.8977	70.9609	101.027	134.517	141.86
30.6	-0.99765	15.5711	24.9813	29.3164	33.1719	47.8672	70.9609	101.023	134.512	141.863
30.7	-0.995331	15.6125	24.9883	29.2937	33.1523	47.8297	70.9609	101.042	134.505	141.877
30.8	-1.00235	15.643	24.993	29.2773	33.1344	47.8203	70.9609	101.055	134.491	141.907
30.9	-1.00705	15.6836	25.0031	29.2625	33.1203	47.7961	70.9609	101.062	134.479	141.923
31	-1.00937	15.7148	25.0156	29.2531	33.1031	47.7664	70.9492	101.07	134.486	141.926
31.1	-1.00705	15.7375	25.0273	29.2508	33.0859	47.7258	70.9492	101.098	134.486	141.923
31.2	-1.00937	15.7664	25.032	29.2117	33.0672	47.6992	70.9445	101.117	134.478	141.867
31.3	-1.00705	15.8195	25.0391	29.1875	33.0664	47.6891	70.9375	101.139	134.466	141.775
31.4	-1.01718	15.8555	25.0539	29.1648	33.0039	47.6719	70.9375	101.129	134.444	141.731
31.5	-1.01486	15.9172	25.0633	29.1484	32.9531	47.6555	70.9297	101.152	134.408	141.695
31.6	-1.02188	15.9531	25.075	29.1336	32.9156	47.6141	70.9344	101.175	134.393	141.654
31.7	-1.0383	16.0156	25.0851	29.1172	32.8945	47.582	70.9414	101.16	134.391	141.602
31.8	-1.04843	16.0453	25.0898	29.0906	32.8633	47.5672	70.9414	101.147	134.381	141.579
31.9	-1.04611	16.0867	25.0859	29.0586	32.8438	47.5461	70.9328	101.152	134.389	141.564
32	-1.05313	16.1234	25.1024	29.0352	32.8172	47.5195	70.9375	101.144	134.391	141.543
32.1	-1.04843	16.1523	25.1125	29.0086	32.7781	47.4969	70.9375	101.132	134.381	141.502
32.2	-1.05783	16.1867	25.1102	28.9844	32.7461	47.4688	70.9375	101.125	134.372	141.52
32.3	-1.05313	16.2305	25.1172	28.9664	32.7195	47.4609	70.9297	101.117	134.355	141.525
32.4	-1.04843	16.2781	25.1336	28.9492	32.6758	47.4461	70.9375	101.093	134.362	141.548
32.5	-1.04611	16.3	25.1437	28.9305	32.6445	47.4102	70.9297	101.113	134.377	141.552
32.6	-1.05783	16.3273	25.1289	28.9063	32.6414	47.3859	70.9297	101.109	134.38	141.512
32.7	-1.06015	16.3633	25.1336	28.8914	32.5977	47.3594	70.9297	101.096	134.389	141.484
32.8	-1.05313	16.3828	25.1437	28.8836	32.5742	47.3445	70.9297	101.125	134.37	141.45
32.9	-1.05783	16.4094	25.1563	28.8789	32.5352	47.3203	70.9297	101.117	134.372	141.419
33	-1.06796	16.4336	25.1609	28.8523	32.5008	47.3008	70.9297	101.113	134.362	141.387
33.1	-1.06564	16.4828	25.1649	28.8281	32.4695	47.2859	70.9297	101.132	134.323	141.334
33.2	-1.06796	16.5117	25.1633	28.8086	32.4617	47.2695	70.9297	101.12	134.306	141.282
33.3	-1.07736	16.543	25.1649	28.7969	32.4453	47.257	70.9297	101.137	134.298	141.231
33.4	-1.07266	16.582	25.1633	28.8062	32.4094	47.2281	70.9344	101.14	134.299	141.169
33.5	-1.06796	16.6281	25.1641	28.7891	32.3797	47.1984	70.9297	101.159	134.274	141.127
33.6	-1.07736	16.6555	25.1727	28.7844	32.375	47.168	70.9297	101.159	134.28	141.074
33.7	-1.07736	16.6914	25.1711	28.7555	32.3367	47.1406	70.9297	101.145	134.267	141.064
33.8	-1.08438	16.7227	25.1727	28.7383	32.3094	47.0977	70.925	101.156	134.241	141.056
33.9	-1.06796	16.7258	25.1727	28.7188	32.2898	47.0633	70.9344	101.171	134.255	141.032
34	-1.07736	16.7469	25.175	28.6922	32.2578	47.0391	70.9414	101.195	134.26	141.009
34.1	-1.07578	16.8125	25.1727	28.6844	32.1953	47.0164	70.9492	101.199	134.244	141.028
34.2	-1.08047	16.8273	25.1875	28.6633	32.1687	46.9875	70.9492	101.214	134.26	140.989
34.3	-1.07736	16.8555	25.1828	28.6414	32.1492	46.9492	70.9445	101.248	134.255	140.974
34.4	-1.06485	16.8633	25.1953	28.6336	32.1172	46.9461	70.9344	101.254	134.263	140.97
34.5	-1.06796	16.8781	25.1922	28.6172	32.0984	46.9297	70.9367	101.266	134.28	140.942
34.6	-1.06094	16.9055	25.207	28.5977	32.0742	46.9102	70.9297	101.292	134.295	140.899
34.7	-1.06564	16.9266	25.207	28.5711	32.0352	46.8984	70.9344	101.309	134.291	140.848
34.8	-1.06955	16.9484	25.1922	28.5437	32.0234	46.8875	70.9297	101.312	134.291	140.822
34.9	-1.07266	16.9805	25.1945	28.5117	32.0008	46.8664	70.9367	101.312	134.309	140.785
35	-1.08749	17.0266	25.1953	28.4883	31.9617	46.8445	70.9492	101.312	134.33	140.756
35.1	-1.07736	17.0508	25.2	28.4852	31.9336	46.8086	70.9492	101.297	134.334	140.731
35.2	-1.09219	17.0969	25.207	28.4688	31.9375	46.8086	70.9578	101.3	134.338	140.68
35.3	-1.08438	17.0984	25.2039	28.4344	31.8992	46.7891	70.9531	101.305	134.33	140.654
35.4	-1.09219	17.1203	25.2023	28.418	31.8555	46.7859	70.9563	101.316	134.306	140.618
35.5	-1.10001	17.1328	25.2039	28.4063	31.8406	46.7539	70.9492	101.319	134.306	140.603
35.6	-1.11172	17.1836	25.207	28.4063	31.7969	46.7422	70.9445	101.316	134.292	140.555
35.7	-1.10861	17.2227	25.2141	28.3789	31.7734	46.7305	70.9492	101.327	134.275	140.538
35.8	-1.10703	17.2375	25.2117	28.3523	31.7391	46.7188	70.9461	101.351	134.26	140.535
35.9	-1.11172	17.2617	25.2148	28.325	31.7461	46.7078	70.9492	101.38	134.267	140.497
36	-1.09689	17.2883	25.2117	28.3008	31.7148	46.6914	70.9492	101.394	134.268	140.459
36.1	-1.10391	17.2961	25.2219	28.2937	31.7031	46.6945	70.9563	101.409	134.267	140.458
36.2	-1.10703	17.3172	25.2117	28.2844	31.6883	46.6797	70.9461	101.426	134.252	140.416
36.3	-1.10471	17.3438	25.2023	28.2773	31.6445	46.6727	70.9414	101.441	134.275	140.399
36.4	-1.11172	17.3703	25.2	28.2508	31.6219	46.657	70.9445	101.449	134.275	140.368
36.5	-1.11954	17.3781	25.2023	28.2188	31.6219	46.6477	70.9492	101.425	134.275	140.361
36.6	-1.12814	17.3875	25.1922	28.1875	31.6008	46.6258	70.9492	101.409	134.284	140.329
36.7	-1.13126	17.3976	25.1953	28.1578	31.5789	46.6094	70.9656	101.41	134.279	140.322
36.8	-1.13986	17.4219	25.2117	28.1289	31.532	46.6016	70.9563	101.373	134.267	140.313
36.9	-1.13828	17.4531	25.2023	28.0898	31.5273	46.5773	70.9609	101.352	134.275	140.283
37	-1.13907	17.4797	25.2039	28.0781	31.4812	46.5555	70.9641	101.327	134.26	140.266
37.1	-1.14767	17.5234	25.207	28.0664	31.4523	46.5391	70.9688	101.336	134.26	140.232
37.2	-1.14609	17.5383	25.207	28.0437	31.4383	46.5195	70.9656	101.331	134.236	140.207
37.3	-1.14767	17.5625	25.1953	28.0047	31.4258	46.5	70.9688	101.336	134.241	140.13
37.4	-1.14609	17.5898	25.1992	27.9836	31.4141	46.4852	70.9805	101.343	134.22	140.11
37.5	-1.14767	17.6133	25.1953	27.9617	31.4109	46.4641	70.9883	101.375	134.209	140.076
37.6	-1.15079	17.6164	25.2039	27.9422	31.3992	46.4344	71	101.421	134.182	140.016
37.7	-1.15939	17.6406	25.2023	27.9148	31.3898	46.425	71.007	101.441	134.166	139.979
37.8	-1.15781	17.6641	25.1922	27.8938	31.368	46.4078	71.0078	101.452	134.163	139.934
37.9	-1.1586	17.675	25.1953	27.8477	31.3477	46.3977	71.0164	101.465	134.137	139.876
38	-1.16721	17.6992	25.1922	27.818	31.3289	46.3953	71.0195	101.48	134.144	139.822
38.1	-1.16251	17.718	25.1828	27.8203	31.3125	46.3742	71.0195	101.488	134.134	139.786
38.2	-1.17892	17.7274	25.1727	27.8086	31.2969	46.3562	71.0148	101.488	134.102	139.74
38.3	-1.17734	17.7453	25.168	27.7937	31.2781	46.3469	71.0164	101.484	134.088	139.745
38.4	-1.18674	17.7617	25.1516	27.7531	31.2625	46.325	71.0117	101.476	134.061	139.727
38.5	-1.18204	17.7766	25.1563	27.7164	31.2461	46.3125	71.0148	101.487	134.061	139.689
38.6	-1.19376	17.7695	25.1531	27.6828	31.2266	46.2844	71.0195	101.461	134.076	139.657
38.7	-1.18906	17.7813	25.1563	27.6727	31.2039	46.2664	71.0273	101.44	134.088	139.623
38.8	-1.18674	17.7961	25.1531	27.6531	31.1711	46.2469	71.0359	101.438	134.091	139.603
38.9	-1.20157	17.8086	25.1437	27.6211	31.1492	46.2258	71.0266	101.438	134.081	139.574
39	-1.20627	17.8398	25.1367	27.6094	31.1414	46.1914	71.0313	101.448	134.059	139.548
39.1	-1.20859	17.8758	25.1461	27.5945	31.1172	46.1766	71.0313	101.438	134.038	139.555
39.2	-1.21799	17.8976	25.1516	27.5734	31.0891	46.1523	71.0344	101.459	134.049	139.498
39.3	-1.22501	17.9023	25.1531	27.568	31.0594	46.1211	71.0273	101.465	134.064	139.445
39.4	-1.22812	17.9219	25.1484	27.5508	31.0547	46.1016	71.0391	101.472	134.056	139.345
39.5	-1.2258	17.9414	25.1367	27.5273	31.0352	46.0852	71.0359	101.477	134.046	139.27
39.6	-1.22812	17.9601	25.1367	27.5242	31.0086	46.0633	71.0391	101.479	134.045	139.207
39.7	-1.2258	17.968	25.1367	27.5148	30.9961	46.0508	71.0508	101.473	134.01	139.134
39.8	-1.23752	17.9805	25.1336	27.5125	30.9695	46.0359	71.0508	101.472	134.013	139.134
39.9	-1.23984	17.9922	25.1172	27.493	30.957	46.0266	71.0461	101.484	134.022	139.166
40	-1.23752	18.0234	25.125	27.4609	30.9227	46	71.0391	101.477	133.989	139.162
40.1	-1.24765	18.0313	25.1172	27.4539	30.9063	45.9852	71.0391	101.479	133.991	139.145
40.2	-1.24533	18.0656	25.1141	27.4375	30.8828	45.968	71.0359	101.48	133.994	139.127
40.3	-1.24765	18.1016	25.1008	27.4328	30.875	45.9492	71.0391	101.465	133.967	139.106
40.4	-1.25705	18.1211	25.107	27.4031	30.8602	45.9266	71.0508	101.477	133.962	139.08
40.5	-1.25235	18.1359	25.1172	27.3836	30.8359	45.9172	71.0461	101.495	133.972	139.064
40.6	-1.25546	18.1453	25.1172	27.343	30.7969	45.8953	71.0391	101.487	133.97	139.052
40.7	-1.25705	18.1867	25.1125	27.3211	30.7586	45.8711	71.0359	101.48	133.945	139.012
40.8	-1.25705	18.2109	25.1024	27.3133	30.7461	45.8516	71.0313	101.484	133.923	138.962
40.9	-1.26718	18.2305	25.0859	27.2891	30.7266	45.8156	71.0391	101.499	133.928	138.905
41	-1.26407	18.2258	25.0859	27.2625	30.6922	45.8055	71.0461	101.523	133.931	138.895
41.1	-1.26877	18.25	25.0859	27.2531	30.6711	45.7859	71.0391	101.539	133.92	138.861
41.2	-1.26718	18.2695	25.0828	27.2312	30.6445	45.7734	71.0391	101.526	133.896	138.822
41.3	-1.27658	18.2859	25.0664	27.2156	30.618	45.757	71.0477	101.527	133.873	138.766
41.4	-1.2789	18.3109	25.0781	27.1992	30.6055	45.7422	71.0461	101.527	133.863	138.732
41.5	-1.27658	18.3203	25.0781	27.1797	30.5906	45.7156	71.0391	101.503	133.83	138.704
41.6	-1.27658	18.3172	25.0859	27.1516	30.5664	45.7063	71.0508	101.487	133.822	138.662
41.7	-1.28671	18.3438	25.0828	27.1383	30.5516	45.6914	71.0508	101.491	133.819	138.606
41.8	-1.2836	18.3539	25.0664	27.1406	30.5273	45.6766	71.0539	101.465	133.802	138.58
41.9	-1.2883	18.3594	25.0664	27.1062	30.4992	45.6641	71.0469	101.477	133.802	138.56
42	-1.28671	18.3789	25.0664	27.093	30.4664	45.6438	71.0437	101.464	133.784	138.543
42.1	-1.2883	18.3953	25.0711	27.0711	30.4492	45.6211	71.0508	101.467	133.78	138.482
42.2	-1.29843	18.432	25.0734	27.0391	30.4258	45.6062	71.0391	101.465	133.763	138.444
42.3	-1.29611	18.4297	25.0562	27.0078	30.3867	45.5969	71.0344	101.472	133.752	138.434
42.4	-1.30624	18.4414	25.0617	26.9734	30.3672	45.5828	71.0359	101.477	133.761	138.393
42.5	-1.31564	18.4492	25.0469	26.9641	30.3602	45.5703	71.0391	101.491	133.76	138.376
42.6	-1.32736	18.4609	25.0438	26.9227	30.3359	45.5555	71.0344	101.503	133.775	138.369
42.7	-1.32968	18.4836	25.0344	26.8984	30.3133	45.5578	71.0391	101.527	133.768	138.361
42.8	-1.33908	18.5	25.0156	26.8719	30.2922	45.5313	71.0477	101.542	133.768	138.353
42.9	-1.34921	18.5	25.0172	26.8398	30.2781	45.5164	71.0461	101.578	133.78	138.33
43	-1.34219	18.5195	25.0195	26.8133	30.2578	45.5039	71.0508	101.561	133.77	138.325
43.1	-1.34689	18.5438	25.0109	26.7922	30.2266	45.4758	71.0539	101.547	133.753	138.323
43.2	-1.34921	18.5773	24.9961	26.7789	30.1953	45.4609	71.0437	101.534	133.741	138.305
43.3	-1.34689	18.5898	25.0055	26.7453	30.1641	45.4461	71.0461	101.518	133.727	138.298
43.4	-1.35703	18.6047	25.0078	26.7117	30.1375	45.4492	71.0359	101.516	133.729	138.255
43.5	-1.36172	18.6211	25.0078	26.6922	30.125	45.4336	71.0391	101.503	133.714	138.24
43.6	-1.34689	18.6289	24.9914	26.6828	30.1055	45.4148	71.0461	101.488	133.708	138.22
43.7	-1.35861	18.6484	24.993	26.6484	30.0742	45.4023	71.0391	101.487	133.686	138.184
43.8	-1.35391	18.6719	24.9766	26.6219	30.068	45.3781	71.0359	101.465	133.666	138.162
43.9	-1.34921	18.6719	24.9734	26.6172	30.0305	45.3633	71.0391	101.46	133.659	138.111
44	-1.34689	18.6867	24.957	26.6023	30.0203	45.3367	71.0461	101.46	133.635	138.067
44.1	-1.35703	18.7039	24.957	26.575	29.9883	45.3352	71.0391	101.48	133.651	138.033
44.2	-1.35861	18.7227	24.957	26.5508	29.957	45.325	71.0477	101.473	133.634	138.005
44.3	-1.35703	18.7258	24.957	26.5391	29.9258	45.3039	71.0461	101.484	133.642	137.977
44.4	-1.35471	18.7422	24.9539	26.5242	29.9031	45.2937	71.0391	101.491	133.635	137.931
44.5	-1.35391	18.7453	24.957	26.5031	29.8672	45.2813	71.0461	101.491	133.627	137.9
44.6	-1.35861	18.7547	24.957	26.4859	29.8555	45.2648	71.0359	101.48	133.603	137.869
44.7	-1.35703	18.7617	24.9539	26.4688	29.8359	45.2547	71.0391	101.488	133.596	137.861
44.8	-1.35861	18.7648	24.9492	26.4539	29.8242	45.2422	71.0461	101.472	133.596	137.833
44.9	-1.36874	18.7813	24.9445	26.4445	29.8164	45.2273	71.0437	101.464	133.609	137.798
45	-1.36172	18.7891	24.9344	26.4344	29.8016	45.2148	71.0508	101.472	133.638	137.767
45.1	-1.36642	18.8203	24.9375	26.3836	29.7773	45.1984	71.0461	101.484	133.679	137.74
45.2	-1.36874	18.8367	24.9375	26.3594	29.7656	45.1844	71.0469	101.48	133.67	137.704
45.3	-1.36642	18.8469	24.9297	26.3523	29.7539	45.175	71.0437	101.491	133.611	137.663
45.4	-1.37656	18.8594	24.9258	26.3547	29.743	45.1602	71.0508	101.46	133.494	137.619
45.5	-1.37814	18.8664	24.9227	26.3328	29.7266	45.1453	71.0508	101.477	133.451	137.607
45.6	-1.37814	18.8789	24.9258	26.3164	29.7219	45.1359	71.0578	101.496	133.397	137.587
45.7	-1.37344	18.9063	24.9211	26.3086	29.6852	45.1258	71.0508	101.523	133.424	137.565
45.8	-1.37656	18.9266	24.9141	26.2937	29.6797	45.1047	71.0586	101.527	133.404	137.539
45.9	-1.37344	18.9367	24.9227	26.2937	29.668	45.0945	71.0586	101.554	133.413	137.517
46	-1.37814	18.9375	24.918	26.2695	29.668	45.0945	71.0555	101.55	133.424	137.517
46.1	-1.37656	18.9492	24.9109	26.2531	29.6563	45.0852	71.0508	101.549	133.441	137.502
46.2	-1.37344	18.9688	24.8984	26.2312	29.6336	45.075	71.0461	101.532	133.409	137.451
46.3	-1.36642	18.9852	24.9016	26.2188	29.6289	45.0625	71.0391	101.53	133.397	137.439
46.4	-1.37656	19	24.8961	26.1922	29.5977	45.0508	71.0313	101.534	133.377	137.434
46.5	-1.38596	19.0148	24.9055	26.1844	29.5828	45.043	71.0344	101.538	133.358	137.408
46.6	-1.38516	19.0195	24.8836	26.175	29.5664	45.0344	71.0273	101.53	133.353	137.393
46.7	-1.37656	19.0359	24.8789	26.1648	29.5422	45.0242	71.0242	101.512	133.346	137.376
46.8	-1.38596	19.0461	24.8867	26.1484	29.5039	45.0195	71.0195	101.523	133.327	137.333
46.9	-1.38516	19.0586	24.8937	26.1258	29.4844	45.0195	71.0148	101.53	133.322	137.295
47	-1.37814	19.0656	24.8914	26.1016	29.4695	45.0195	71.0047	101.523	133.304	137.259
47.1	-1.38516	19.0781	24.8867	26.093	29.4375	45.0164	71	101.519	133.295	137.235
47.2	-1.37656	19.0945	24.8867	26.0828	29.4141	45.007	71	101.527	133.248	137.213
47.3	-1.37344	19.1016	24.8867	26.0633	29.3992	44.9969	71	101.523	133.237	137.22
47.4	-1.36172	19.1211	24.8836	26.0508	29.3867	44.9836	70.9875	101.534	133.229	137.177
47.5	-1.36642	19.1242	24.8867	26.0344	29.3672	44.9852	70.9688	101.538	133.224	137.142
47.6	-1.36874	19.1336	24.8867	26.0094	29.3359	44.9773	70.9688	101.563	133.205	137.106
47.7	-1.36172	19.1406	24.8867	25.9953	29.3289	44.9563	70.9688	101.559	133.201	137.073
47.8	-1.36642	19.1602	24.8836	25.9766	29.3164	44.9461	70.957	101.557	133.21	137.044
47.9	-1.36874	19.175	24.8789	25.9812	29.3047	44.925	70.9492	101.547	133.212	137.037
48	-1.37814	19.1844	24.8867	25.9688	29.2852	44.9148	70.9461	101.543	133.201	137.025
48.1	-1.37344	19.1797	24.8836	25.9539	29.2781	44.9102	70.9414	101.574	133.191	137.022
48.2	-1.38126	19.1867	24.8672	25.9414	29.2656	44.9055	70.9297	101.577	133.178	137.009
48.3	-1.38596	19.1961	24.8547	25.9102	29.2461	44.8953	70.9297	101.57	133.159	136.97
48.4	-1.38516	19.2031	24.8438	25.8836	29.2234	44.8711	70.9219	101.583	133.17	136.946
48.5	-1.37656	19.218	24.8328	25.882	29.2117	44.8477	70.9219	101.57	133.171	136.932
48.6	-1.38596	19.2305	24.8281	25.8687	29.207	44.8445	70.9219	101.59	133.15	136.911
48.7	-1.38516	19.2453	24.8281	25.8398	29.1945	44.832	70.9102	101.588	133.147	136.885
48.8	-1.37656	19.2578	24.8406	25.8039	29.1758	44.8125	70.9023	101.589	133.151	136.825
48.9	-1.38596	19.2742	24.843	25.7859	29.1563	44.7961	70.8906	101.574	133.111	136.81
49	-1.39297	19.2891	24.8242	25.7383	29.1297	44.7742	70.8906	101.562	133.089	136.782
49.1	-1.38828	19.3008	24.8258	25.7234	29.1055	44.7664	70.8711	101.542	133.091	136.752
49.2	-1.39767	19.3156	24.8281	25.7023	29.0977	44.7453	70.8594	101.527	133.069	136.709
49.3	-1.39767	19.325	24.8281	25.6922	29.0742	44.7352	70.8516	101.538	133.06	136.702
49.4	-1.40781	19.3273	24.8312	25.668	29.0516	44.7258	70.843	101.527	133.062	136.696
49.5	-1.41721	19.3398	24.8258	25.6336	29.0227	44.7156	70.8398	101.508	133.069	136.682
49.6	-1.42734	19.3563	24.8117	25.6289	28.9859	44.7031	70.8281	101.507	133.08	136.684
49.7	-1.42892	19.3664	24.7969	25.6094	28.9688	44.6867	70.8203	101.472	133.088	136.697
49.8	-1.42734	19.3789	24.8094	25.5898	28.957	44.6766	70.8086	101.472	133.065	136.663
49.9	-1.43674	19.3875	24.8117	25.5711	28.9422	44.6672	70.8055	101.477	133.057	136.607
50	-1.43204	19.3976	24.8062	25.5703	28.9406	44.6648	70.8008	101.487	133.088	136.599
50.1	-1.42734	19.3984	24.7969	25.5586	28.9063	44.657	70.7891	101.491	133.077	136.548
50.2	-1.43674	19.418	24.7891	25.5469	28.8992	44.6477	70.7813	101.496	133.072	136.529
50.3	-1.44846	19.4367	24.7969	25.5359	28.8945	44.6375	70.7695	101.503	133.069	136.493
50.4	-1.44687	19.4461	24.7852	25.5047	28.8945	44.6164	70.75	101.48	133.038	136.463
50.5	-1.45157	19.4445	24.7852	25.4922	28.8797	44.6016	70.75	101.483	133.013	136.427
50.6	-1.45157	19.4461	24.7742	25.4805	28.8797	44.6062	70.7422	101.501	132.987	136.376
50.7	-1.45157	19.4609	24.7656	25.4609	28.8672	44.5938	70.7188	101.519	132.967	136.337
50.8	-1.45627	19.4758	24.7625	25.4414	28.8523	44.5773	70.7109	101.542	132.955	136.326
50.9	-1.45859	19.4805	24.7648	25.4344	28.8281	44.575	70.6914	101.542	132.967	136.306
51	-1.45627	19.4883	24.7461	25.4297	28.8086	44.5656	70.6797	101.523	132.97	136.272
51.1	-1.46329	19.5047	24.7461	25.4297	28.7891	44.5555	70.6602	101.523	132.975	136.248
51.2	-1.46017	19.5117	24.7344	25.418	28.782	44.5477	70.6523	101.516	132.967	136.236
51.3	-1.47031	19.5266	24.7359	25.3984	28.7773	44.5383	70.6438	101.519	132.955	136.216
51.4	-1.46799	19.5148	24.7383	25.3672	28.7492	44.5195	70.6367	101.519	132.955	136.158
51.5	-1.47812	19.5273	24.7383	25.3477	28.7344	44.5164	70.6172	101.519	132.96	136.127
51.6	-1.4758	19.5438	24.7266	25.325	28.7195	44.5117	70.6094	101.52	132.978	136.099
51.7	-1.48282	19.5508	24.7266	25.3055	28.6922	44.4953	70.6023	101.518	132.975	136.08
51.8	-1.49454	19.5656	24.7148	25.2695	28.6594	44.4852	70.5898	101.516	132.955	136.075
51.9	-1.49063	19.5633	24.7117	25.25	28.6461	44.4727	70.5703	101.508	132.956	136.041
52	-1.49924	19.5703	24.7023	25.2305	28.6484	44.4563	70.5539	101.498	132.962	135.993
52.1	-1.50626	19.5851	24.707	25.2188	28.6289	44.4539	70.5469	101.491	132.929	135.963
52.2	-1.49765	19.5977	24.7047	25.1992	28.6086	44.4414	70.5437	101.484	132.897	135.931
52.3	-1.50705	19.6094	24.6992	25.1875	28.6102	44.4383	70.5391	101.484	132.892	135.912
52.4	-1.51407	19.6063	24.6992	25.1563	28.5977	44.425	70.5242	101.488	132.885	135.864
52.5	-1.49765	19.5969	24.6992	25.1336	28.5742	44.4219	70.5227	101.496	132.88	135.846
52.6	-1.50705	19.5977	24.6953	25.1094	28.5516	44.4023	70.5	101.503	132.87	135.83
52.7	-1.51016	19.6172	24.6922	25.0977	28.5273	44.3875	70.493	101.503	132.858	135.83
52.8	-1.51407	19.6289	24.6828	25.0633	28.5047	44.3633	70.4805	101.515	132.861	135.805
52.9	-1.50546	19.6289	24.6758	25.0313	28.4961	44.3516	70.4758	101.496	132.858	135.779
53	-1.51486	19.6336	24.6727	25.0078	28.4805	44.3469	70.457	101.495	132.83	135.767
53.1	-1.51877	19.6406	24.668	24.9852	28.4445	44.332	70.4492	101.516	132.843	135.759
53.2	-1.51718	19.6359	24.668	24.9609	28.4109	44.3172	70.4422	101.511	132.819	135.723
53.3	-1.52188	19.6406	24.6649	24.9492	28.4063	44.3008	70.4297	101.523	132.827	135.698
53.4	-1.52658	19.6484	24.6563	24.9297	28.3836	44.2813	70.425	101.527	132.827	135.685
53.5	-1.5289	19.6602	24.6484	24.9148	28.3625	44.2617	70.4148	101.53	132.827	135.677
53.6	-1.52658	19.6602	24.6516	24.9055	28.3555	44.2539	70.3984	101.523	132.818	135.654
53.7	-1.53671	19.668	24.6336	24.8953	28.3555	44.2344	70.382	101.527	132.808	135.623
53.8	-1.5383	19.6797	24.6367	24.8594	28.3328	44.2258	70.3836	101.538	132.798	135.58
53.9	-1.5383	19.6766	24.625	24.8477	28.3234	44.2156	70.3711	101.532	132.788	135.537
54	-1.54532	19.6797	24.625	24.8398	28.3016	44.2109	70.3398	101.534	132.808	135.522
54.1	-1.5289	19.6914	24.6297	24.8055	28.2852	44.2031	70.325	101.515	132.834	135.493
54.2	-1.5383	19.6984	24.6289	24.7891	28.2773	44.1914	70.3234	101.506	132.834	135.483
54.3	-1.53671	19.6992	24.6172	24.7766	28.2539	44.1914	70.3086	101.484	132.839	135.442
54.4	-1.5336	19.7109	24.6172	24.7625	28.2508	44.1719	70.3055	101.484	132.861	135.408
54.5	-1.5383	19.7188	24.6141	24.75	28.2266	44.1719	70.2922	101.48	132.858	135.416
54.6	-1.53671	19.7188	24.6008	24.7383	28.2117	44.1555	70.2937	101.497	132.841	135.385
54.7	-1.5383	19.7305	24.5859	24.7156	28.1992	44.1602	70.2695	101.503	132.812	135.357
54.8	-1.53671	19.7305	24.5828	24.6945	28.1828	44.1602	70.2453	101.523	132.791	135.333
54.9	-1.5383	19.7305	24.5859	24.6922	28.1758	44.1484	70.2266	101.519	132.795	135.311
55	-1.5383	19.75	24.5828	24.6797	28.1578	44.1406	70.2117	101.511	132.768	135.309
55.1	-1.54843	19.75	24.5734	24.6602	28.1563	44.1289	70.1914	101.492	132.737	135.284
55.2	-1.54611	19.7578	24.5516	24.657	28.1367	44.1141	70.1828	101.491	132.705	135.243
55.3	-1.54843	19.7695	24.5469	24.6359	28.1289	44.1133	70.1727	101.472	132.694	135.202
55.4	-1.55783	19.7813	24.5352	24.6258	28.1203	44.1016	70.1602	101.465	132.686	135.181
55.5	-1.55624	19.7891	24.5352	24.6094	28.107	44.0898	70.1453	101.472	132.666	135.138
55.6	-1.55783	19.8008	24.5438	24.6047	28.093	44.082	70.1289	101.477	132.643	135.123
55.7	-1.55313	19.8086	24.5273	24.5875	28.0711	44.0703	70.1242	101.477	132.643	135.147
55.8	-1.54843	19.8086	24.5273	24.582	28.0586	44.0625	70.1172	101.464	132.64	135.151
55.9	-1.55783	19.8203	24.5273	24.5773	28.0469	44.0625	70.1023	101.46	132.619	135.127
56	-1.55783	19.8281	24.5242	24.5664	28.0352	44.0555	70.0859	101.472	132.609	135.112
56.1	-1.56796	19.8398	24.5078	24.568	28.0273	44.043	70.075	101.472	132.599	135.102
56.2	-1.57266	19.8351	24.5	24.5656	28.0125	44.0352	70.0422	101.462	132.592	135.088
56.3	-1.56564	19.8359	24.4883	24.5469	27.9961	44.0234	70.0242	101.46	132.558	135.072
56.4	-1.56485	19.8445	24.4719	24.5437	27.9883	44.0117	70.0195	101.48	132.553	135.056
56.5	-1.56796	19.8516	24.4664	24.5391	27.9766	44.0039	69.9914	101.496	132.527	135.045
56.6	-1.56564	19.8594	24.4641	24.5195	27.9734	43.9922	69.9734	101.488	132.534	135.01
56.7	-1.57578	19.8742	24.4453	24.5195	27.9688	43.9844	69.9656	101.499	132.548	134.993
56.8	-1.57736	19.8789	24.4422	24.5164	27.957	43.9727	69.9563	101.516	132.543	134.948
56.9	-1.58908	19.8867	24.4375	24.4953	27.9453	43.9648	69.9375	101.526	132.538	134.947
57	-1.58749	19.8984	24.4453	24.4852	27.9375	43.9531	69.9227	101.512	132.548	134.908
57.1	-1.59689	19.8953	24.4344	24.4805	27.9375	43.9453	69.9016	101.498	132.543	134.83
57.2	-1.60703	19.9023	24.418	24.4641	27.9227	43.9336	69.8719	101.477	132.573	134.775
57.3	-1.60861	19.9055	24.418	24.4469	27.9016	43.9336	69.8477	101.46	132.596	134.752
57.4	-1.60391	19.9102	24.4133	24.4414	27.8867	43.9219	69.8328	101.452	132.604	134.712
57.5	-1.59921	19.9149	24.3992	24.425	27.8797	43.9141	69.8281	101.445	132.604	134.709
57.6	-1.60861	19.9102	24.4063	24.4031	27.875	43.9023	69.8156	101.428	132.627	134.678
57.7	-1.60391	19.9219	24.3984	24.3789	27.8641	43.8828	69.7969	101.414	132.604	134.694
57.8	-1.61172	19.9297	24.3719	24.3562	27.8477	43.875	69.782	101.409	132.611	134.69
57.9	-1.61172	19.9297	24.382	24.3398	27.8359	43.8633	69.7625	101.39	132.616	134.658
58	-1.61642	19.9367	24.3719	24.3156	27.8281	43.8438	69.7383	101.395	132.616	134.638
58.1	-1.61874	19.9492	24.3719	24.2969	27.8211	43.8273	69.7258	101.398	132.6	134.659
58.2	-1.61642	19.9609	24.3672	24.2891	27.8086	43.8172	69.707	101.377	132.569	134.646
58.3	-1.62656	19.9774	24.3672	24.2625	27.8039	43.8078	69.6992	101.375	132.545	134.627
58.4	-1.62814	19.9805	24.3555	24.2383	27.782	43.7977	69.6727	101.387	132.53	134.623
58.5	-1.62656	19.9758	24.3524	24.2266	27.7656	43.7852	69.6516	101.395	132.49	134.675
58.6	-1.63126	19.9883	24.3477	24.2188	27.7578	43.7805	69.6414	101.416	132.468	134.605
58.7	-1.62814	19.9953	24.3359	24.2	27.7461	43.7617	69.6258	101.426	132.503	134.396
58.8	-1.62656	19.993	24.3281	24.1875	27.743	43.7547	69.6125	101.426	132.545	134.326
58.9	-1.63596	20	24.3359	24.1727	27.7266	43.7539	69.6141	101.448	132.568	134.362
59	-1.63986	20.0117	24.3133	24.1602	27.7148	43.7344	69.6047	101.46	132.58	134.416
59.1	-1.64999	20.0117	24.3039	24.1484	27.707	43.718	69.5945	101.465	132.589	134.443
59.2	-1.64297	20.0148	24.2938	24.1289	27.6922	43.7156	69.5703	101.469	132.609	134.455
59.3	-1.64767	20.0047	24.2773	24.1141	27.6758	43.7148	69.5539	101.46	132.607	134.42
59.4	-1.64609	20.0117	24.2773	24.0898	27.6758	43.7031	69.5437	101.468	132.628	134.416
59.5	-1.64297	20.0195	24.2742	24.0828	27.6531	43.6953	69.5469	101.472	132.635	134.428
59.6	-1.64767	20.0313	24.2695	24.0703	27.6438	43.675	69.5437	101.481	132.64	134.427
59.7	-1.64297	20.0313	24.2656	24.0586	27.6367	43.6797	69.5461	101.464	132.638	134.409
59.8	-1.63828	20.0391	24.2609	24.0508	27.6219	43.6719	69.5437	101.46	132.643	134.377
59.9	-1.64767	20.0422	24.2555	24.0437	27.6125	43.6602	69.5313	101.452	132.67	134.333
60	-1.64767	20.0586	24.25	24.0461	27.5938	43.6523	69.5344	101.453	132.667	134.287
60.1	-1.65781	20.0703	24.2414	24.0195	27.5875	43.6406	69.5242	101.441	132.674	134.257
60.2	-1.65469	20.0781	24.2344	24.0008	27.5781	43.6328	69.5195	101.445	132.679	134.22
60.3	-1.64767	20.0781	24.2344	24.0047	27.5734	43.6211	69.5031	101.448	132.682	134.193
60.4	-1.65781	20.0867	24.2359	23.9883	27.5516	43.6094	69.493	101.45	132.713	134.19
60.5	-1.65549	20.0898	24.2383	23.9805	27.5469	43.6016	69.493	101.459	132.749	134.166
60.6	-1.65781	20.0898	24.2336	23.9688	27.5273	43.5898	69.4922	101.46	132.752	134.146
60.7	-1.66721	20.1016	24.2344	23.957	27.5109	43.5703	69.4836	101.457	132.738	134.103
60.8	-1.66562	20.0969	24.2234	23.957	27.493	43.5703	69.4734	101.465	132.725	134.084
60.9	-1.66721	20.0898	24.2148	23.9492	27.4812	43.5508	69.4758	101.484	132.737	134.053
61	-1.67422	20.0977	24.2039	23.9305	27.4719	43.543	69.4734	101.499	132.745	134.045
61.1	-1.66721	20.0945	24.1945	23.9492	27.4617	43.5195	69.4609	101.503	132.745	134.025
61.2	-1.67734	20.1016	24.1844	23.9266	27.457	43.5117	69.457	101.484	132.713	133.991
61.3	-1.68204	20.1016	24.1758	23.918	27.4375	43.5047	69.4609	101.448	132.71	133.966
61.4	-1.68204	20.1047	24.1828	23.9102	27.4211	43.5039	69.4414	101.462	132.72	133.95
61.5	-1.68674	20.1219	24.1609	23.8984	27.4031	43.4922	69.4328	101.475	132.713	133.948
61.6	-1.69687	20.1289	24.1649	23.8836	27.3945	43.4875	69.4344	101.489	132.682	133.94
61.7	-1.69376	20.1289	24.1437	23.8789	27.3867	43.4727	69.4344	101.479	132.667	133.923
61.8	-1.69846	20.132	24.1336	23.8711	27.3719	43.4609	69.425	101.46	132.67	133.923
61.9	-1.69687	20.1484	24.1289	23.8594	27.3547	43.4492	69.4297	101.441	132.659	133.909
62	-1.70157	20.1531	24.1289	23.8477	27.3523	43.4414	69.4227	101.403	132.64	133.909
62.1	-1.70627	20.1602	24.1172	23.8367	27.343	43.4297	69.4219	101.382	132.635	133.901
62.2	-1.70627	20.1633	24.1125	23.8203	27.3406	43.4219	69.4055	101.363	132.647	133.887
62.3	-1.7164	20.1844	24.1102	23.8086	27.3313	43.4266	69.4031	101.331	132.67	133.909
62.4	-1.71329	20.1914	24.1055	23.7977	27.3211	43.4141	69.3984	101.339	132.679	133.896
62.5	-1.71799	20.1914	24.1024	23.8008	27.3086	43.3906	69.3789	101.341	132.681	133.863
62.6	-1.7164	20.1961	24.1094	23.7844	27.2969	43.3711	69.3742	101.334	132.655	133.833
62.7	-1.71329	20.2109	24.1008	23.7773	27.2891	43.3633	69.3672	101.343	132.643	133.787
62.8	-1.70627	20.2141	24.0906	23.7789	27.2656	43.3547	69.3641	101.313	132.616	133.771
62.9	-1.7164	20.2188	24.0977	23.7648	27.2656	43.3398	69.3625	101.305	132.616	133.765
63	-1.7258	20.2352	24.0859	23.7578	27.2508	43.3133	69.3719	101.3	132.623	133.748
63.1	-1.72971	20.2422	24.0945	23.7469	27.2336	43.293	69.3641	101.305	132.647	133.748
63.2	-1.73984	20.2531	24.0859	23.7258	27.2312	43.2813	69.3594	101.312	132.615	133.731
63.3	-1.73282	20.2578	24.0781	23.7156	27.207	43.2648	69.3547	101.3	132.565	133.709
63.4	-1.73752	20.2625	24.0664	23.6992	27.1828	43.2547	69.3398	101.29	132.541	133.705
63.5	-1.73984	20.2726	24.0633	23.6992	27.1758	43.2422	69.3445	101.292	132.546	133.677
63.6	-1.73282	20.2773	24.0617	23.6992	27.1656	43.2352	69.343	101.288	132.548	133.623
63.7	-1.73752	20.282	24.0516	23.6961	27.1438	43.2258	69.3445	101.309	132.52	133.587
63.8	-1.73282	20.2922	24.0469	23.6797	27.1289	43.2109	69.3516	101.295	132.541	133.597
63.9	-1.73593	20.3016	24.0422	23.668	27.1023	43.1961	69.3477	101.282	132.527	133.571
64	-1.73752	20.3133	24.0438	23.668	27.0813	43.175	69.3516	101.273	132.522	133.525
64.1	-1.74454	20.3125	24.0352	23.6648	27.0711	43.157	69.3445	101.28	132.538	133.51
64.2	-1.74765	20.3156	24.0438	23.6484	27.0586	43.1359	69.3547	101.292	132.521	133.474
64.3	-1.75235	20.325	24.0344	23.6484	27.0469	43.1141	69.3477	101.269	132.495	133.494
64.4	-1.74533	20.3398	24.0352	23.657	27.0391	43.1062	69.3398	101.273	132.475	133.471
64.5	-1.74454	20.343	24.0438	23.6406	27.0125	43.0773	69.3328	101.266	132.468	133.466
64.6	-1.74924	20.3477	24.0226	23.6406	27.0031	43.0555	69.3398	101.266	132.467	133.459
64.7	-1.74454	20.3594	24.0008	23.6359	26.9883	43.0461	69.3352	101.277	132.475	133.455
64.8	-1.74765	20.3641	24.0078	23.6289	26.9617	43.0195	69.3281	101.284	132.468	133.448
64.9	-1.74454	20.3711	24.0125	23.6258	26.9328	42.9969	69.3203	101.28	132.451	133.443
65	-1.73752	20.3789	24.0031	23.6062	26.9227	42.9641	69.3086	101.292	132.409	133.412
65.1	-1.74765	20.3789	23.993	23.5969	26.9063	42.9375	69.3133	101.277	132.4	133.416
65.2	-1.75705	20.3906	23.9883	23.5977	26.8938	42.9031	69.3086	101.28	132.371	133.384
65.3	-1.75546	20.3906	23.9836	23.582	26.8797	42.8789	69.3117	101.3	132.366	133.334
65.4	-1.75235	20.3937	23.9734	23.5555	26.8641	42.8641	69.3133	101.309	132.318	133.296
65.5	-1.75705	20.4031	23.9648	23.5461	26.8625	42.8547	69.3203	101.331	132.269	133.307
65.6	-1.76407	20.4102	23.9648	23.5437	26.8477	42.8367	69.3203	101.315	132.194	133.286
65.7	-1.76407	20.4102	23.9617	23.5344	26.8242	42.8203	69.3203	101.329	132.288	133.273
65.8	-1.75546	20.4133	23.957	23.5289	26.8328	42.7961	69.3203	101.343	132.388	133.26
65.9	-1.75705	20.4305	23.9406	23.5266	26.8281	42.7664	69.3203	101.32	132.409	133.275
66	-1.76877	20.4375	23.9227	23.5078	26.8117	42.75	69.3086	101.336	132.393	133.291
66.1	-1.77579	20.4375	23.918	23.5047	26.8016	42.7273	69.3117	101.351	132.405	133.259
66.2	-1.76718	20.4492	23.9141	23.5078	26.7773	42.7109	69.3086	101.331	132.421	133.197
66.3	-1.77188	20.4492	23.8984	23.4969	26.7656	42.6945	69.3086	101.32	132.428	133.151
66.4	-1.76877	20.4656	23.8867	23.4922	26.7578	42.6766	69.3086	101.329	132.385	133.13
66.5	-1.7789	20.4727	23.8836	23.4875	26.7312	42.657	69.3016	101.327	132.369	133.107
66.6	-1.77188	20.4758	23.8672	23.4656	26.7219	42.6477	69.3086	101.329	132.347	133.069
66.7	-1.77658	20.4883	23.8594	23.4563	26.7234	42.6289	69.3086	101.334	132.319	133.048
66.8	-1.77579	20.4883	23.8359	23.4461	26.7141	42.6258	69.3008	101.341	132.295	133.005
66.9	-1.76718	20.5	23.8328	23.4367	26.7117	42.6016	69.2937	101.334	132.311	132.971
67	-1.76486	20.5125	23.8164	23.4273	26.7023	42.582	69.3008	101.329	132.339	132.959
67.1	-1.77188	20.5148	23.8086	23.425	26.6922	42.5656	69.3008	101.323	132.327	132.947
67.2	-1.76877	20.5242	23.8047	23.418	26.6875	42.5555	69.3008	101.312	132.315	132.952
67.3	-1.7789	20.5313	23.7969	23.3953	26.6844	42.5359	69.2961	101.3	132.311	132.93
67.4	-1.76407	20.5313	23.7899	23.3859	26.6828	42.5313	69.3008	101.292	132.33	132.904
67.5	-1.76877	20.5313	23.7922	23.3758	26.6727	42.5313	69.3008	101.258	132.32	132.913
67.6	-1.7789	20.5391	23.7867	23.3664	26.6633	42.5266	69.2937	101.241	132.308	132.935
67.7	-1.77188	20.5391	23.7844	23.3445	26.6609	42.5047	69.3008	101.246	132.31	132.901
67.8	-1.77658	20.5508	23.7656	23.3367	26.6516	42.4883	69.3039	101.238	132.292	132.884
67.9	-1.77579	20.5508	23.7625	23.3273	26.6531	42.4883	69.2969	101.234	132.267	132.884
68	-1.7789	20.5539	23.7578	23.3172	26.6289	42.4773	69.2969	101.222	132.277	132.873
68.1	-1.77658	20.5586	23.7531	23.3039	26.625	42.4609	69.3016	101.222	132.288	132.838
68.2	-1.77579	20.5633	23.7391	23.2937	26.6219	42.4563	69.3008	101.227	132.279	132.83
68.3	-1.76718	20.582	23.743	23.2844	26.6211	42.4508	69.3008	101.227	132.264	132.815
68.4	-1.77658	20.582	23.7266	23.2742	26.6125	42.4367	69.3008	101.222	132.269	132.819
68.5	-1.7836	20.582	23.7141	23.2578	26.5906	42.4102	69.2891	101.222	132.264	132.81
68.6	-1.77188	20.5851	23.7047	23.2469	26.5813	42.3984	69.3008	101.215	132.264	132.788
68.7	-1.77658	20.5898	23.7023	23.2141	26.5828	42.3875	69.2844	101.215	132.256	132.78
68.8	-1.77579	20.5945	23.7	23.207	26.5813	42.3664	69.2773	101.217	132.249	132.802
68.9	-1.77579	20.6094	23.707	23.207	26.5828	42.3367	69.282	101.223	132.248	132.795
69	-1.75937	20.6094	23.707	23.1891	26.5742	42.3203	69.2891	101.234	132.241	132.814
69.1	-1.76407	20.6094	23.707	23.1914	26.5828	42.293	69.2891	101.225	132.201	132.799
69.2	-1.75235	20.6094	23.707	23.1797	26.5813	42.2469	69.2727	101.223	132.167	132.802
69.3	-1.74924	20.6258	23.7039	23.1914	26.5711	42.2375	69.2695	101.223	132.143	132.788
69.4	-1.75937	20.6328	23.6953	23.1633	26.5617	42.2109	69.2312	101.198	132.12	132.76
69.5	-1.75235	20.6359	23.6828	23.15	26.532	42.1648	69.2141	101.203	132.06	132.744
69.6	-1.74533	20.6289	23.6852	23.1406	26.5273	42.1484	69.1844	101.188	132.049	132.729
69.7	-1.75235	20.6406	23.6875	23.1164	26.5273	42.1359	69.1633	101.147	132.039	132.688
69.8	-1.74765	20.6453	23.6758	23.0867	26.5125	42.075	69.1336	101.113	132.037	132.675
69.9	-1.75705	20.6555	23.6758	23.0656	26.5031	42.0633	69.0859	101.078	132.015	132.646
70	-1.75546	20.6649	23.668	23.0484	26.4617	42.0461	69.0555	101.05	132.022	132.576
70.1	-1.75705	20.6633	23.668	23.0344	26.4523	42.0078	69.0031	101.023	132.012	132.506
70.2	-1.76877	20.668	23.6531	23.0047	26.4227	41.9586	68.9227	100.98	131.995	132.462
70.3	-1.76718	20.6649	23.6563	22.9805	26.4016	41.925	68.8594	100.945	131.959	132.392
70.4	-1.77188	20.6633	23.6437	22.9609	26.3766	41.8711	68.7773	100.934	131.959	132.327
70.5	-1.76407	20.6727	23.6297	22.9297	26.3477	41.8398	68.7234	100.902	131.945	132.273
70.6	-1.75705	20.6844	23.625	22.918	26.3234	41.7891	68.6484	100.89	131.932	132.216
70.7	-1.76718	20.6945	23.625	22.907	26.282	41.7711	68.5781	100.832	131.878	132.155
70.8	-1.76407	20.7039	23.625	22.8906	26.2383	41.7336	68.4961	100.813	131.823	132.12
70.9	-1.75705	20.6992	23.607	22.9055	26.207	41.7234	68.4305	100.769	131.811	132.057
71	-1.76718	20.6992	23.6094	22.9031	26.1828	41.6602	68.3555	100.711	131.784	132.006
71.1	-1.76016	20.6945	23.5977	22.8789	26.1578	41.6062	68.2703	100.684	131.734	131.951
71.2	-1.75705	20.7039	23.5977	22.8562	26.132	41.543	68.2117	100.64	131.709	131.89
71.3	-1.76407	20.7023	23.5859	22.8594	26.0828	41.4922	68.1563	100.574	131.69	131.815
71.4	-1.76016	20.7039	23.5789	22.8398	26.0586	41.4344	68.0789	100.523	131.66	131.779
71.5	-1.76407	20.6992	23.5664	22.8398	26.0516	41.3984	68.0156	100.453	131.619	131.737
71.6	-1.76877	20.6992	23.5664	22.8164	26.0078	41.3594	67.9414	100.39	131.559	131.647
71.7	-1.76718	20.6992	23.5469	22.7937	25.9641	41.3133	67.8875	100.332	131.556	131.58
71.8	-1.77188	20.6922	23.5352	22.7578	25.9258	41.2648	67.8023	100.286	131.515	131.526
71.9	-1.76407	20.6945	23.532	22.7578	25.8945	41.2086	67.7391	100.23	131.495	131.448
72	-1.75705	20.6922	23.5156	22.7234	25.8797	41.1438	67.6711	100.167	131.44	131.4
72.1	-1.76718	20.6992	23.5203	22.6602	25.8242	41.0945	67.6062	100.126	131.386	131.315
72.2	-1.76407	20.7023	23.4961	22.5977	25.7656	41.0078	67.5398	100.058	131.323	131.222
72.3	-1.76016	20.6922	23.4883	22.5273	25.7195	40.9617	67.4578	100	131.258	131.13
72.4	-1.77658	20.6992	23.4766	22.493	25.7	40.918	67.3914	99.9609	131.229	131.06
72.5	-1.77188	20.7039	23.457	22.4492	25.6594	40.8641	67.3094	99.8953	131.17	130.968
72.6	-1.77658	20.7023	23.4305	22.418	25.607	40.8039	67.2312	99.8438	131.101	130.905
72.7	-1.7789	20.7039	23.4258	22.3867	25.5742	40.7508	67.1563	99.8008	131.093	130.85
72.8	-1.77188	20.7023	23.3945	22.3523	25.5391	40.7039	67.0742	99.75	131.042	130.795
72.9	-1.77658	20.707	23.375	22.3359	25.4812	40.6406	67.0156	99.6914	131.003	130.713
73	-1.7789	20.7117	23.3602	22.3133	25.4328	40.5586	66.943	99.6406	130.933	130.655
73.1	-1.7836	20.7109	23.3477	22.3086	25.3992	40.5008	66.8828	99.582	130.874	130.627
73.2	-1.77658	20.7039	23.3406	22.2891	25.3719	40.4883	66.8125	99.5313	130.823	130.59
73.3	-1.79141	20.7062	23.3195	22.2742	25.3672	40.4656	66.7711	99.4836	130.765	130.573
73.4	-1.79843	20.6992	23.318	22.2742	25.3438	40.425	66.7117	99.4297	130.722	130.514
73.5	-1.79611	20.6875	23.2969	22.2336	25.2898	40.3641	66.6492	99.3789	130.678	130.475
73.6	-1.81094	20.6922	23.2726	22.2188	25.2461	40.3055	66.6008	99.3398	130.616	130.436
73.7	-1.82266	20.6914	23.2461	22.1922	25.1805	40.2508	66.5641	99.3086	130.561	130.38
73.8	-1.81876	20.6828	23.2266	22.1797	25.1445	40.1992	66.4773	99.2742	130.484	130.303
73.9	-1.82266	20.6727	23.2047	22.1367	25.1172	40.1563	66.4258	99.2305	130.428	130.252
74	-1.82736	20.6633	23.1992	22.1141	25.0906	40.1102	66.3789	99.1914	130.367	130.198
74.1	-1.83438	20.6609	23.1758	22.0781	25.0617	40.0781	66.3562	99.1523	130.338	130.135
74.2	-1.83749	20.6563	23.168	22.0516	25.0281	40.0586	66.3172	99.1016	130.289	130.076
74.3	-1.84219	20.6649	23.1609	22.0195	24.9961	39.993	66.2781	99.0508	130.26	130.058
74.4	-1.84689	20.6633	23.1484	21.993	24.9531	39.9227	66.2312	98.9922	130.222	129.995
74.5	-1.85861	20.6649	23.1367	21.9609	24.9187	39.8672	66.1836	98.9531	130.188	129.963
74.6	-1.86563	20.6516	23.1172	21.9328	24.8945	39.8242	66.1422	98.9023	130.147	129.893
74.7	-1.86093	20.6531	23.1055	21.9227	24.868	39.8062	66.1102	98.8711	130.113	129.847
74.8	-1.84689	20.6484	23.0977	21.9031	24.8289	39.7773	66.0547	98.8352	130.089	129.823
74.9	-1.85391	20.6453	23.0828	21.8742	24.8	39.7461	66.0203	98.8086	130.085	129.8
75	-1.85703	20.6359	23.0695	21.8524	24.7508	39.7	65.9844	98.7742	130.041	129.752
75.1	-1.85391	20.6258	23.0562	21.825	24.7	39.6531	65.9258	98.75	129.991	129.694
75.2	-1.85391	20.6242	23.05	21.7844	24.6398	39.5945	65.8844	98.7227	129.988	129.651
75.3	-1.85391	20.6141	23.0438	21.7594	24.5984	39.5539	65.8477	98.6844	129.959	129.623
75.4	-1.84219	20.6172	23.0273	21.7336	24.5547	39.5172	65.7898	98.6477	129.909	129.57
75.5	-1.84219	20.6242	23.0156	21.7039	24.5203	39.5	65.7656	98.6094	129.879	129.514
75.6	-1.84689	20.6141	23.0008	21.6633	24.4812	39.4734	65.7344	98.5898	129.843	129.455
75.7	-1.85391	20.6172	22.9961	21.6414	24.4289	39.418	65.6758	98.5703	129.838	129.424
75.8	-1.8461	20.6141	22.9883	21.6094	24.3992	39.3719	65.6102	98.5391	129.789	129.373
75.9	-1.8461	20.6047	22.9695	21.5781	24.3602	39.3281	65.5516	98.5164	129.748	129.327
76	-1.8461	20.6024	22.9523	21.5438	24.3242	39.282	65.5109	98.4922	129.702	129.276
76.1	-1.84921	20.5977	22.9422	21.5242	24.293	39.2453	65.4547	98.4609	129.676	129.209
76.2	-1.84219	20.6125	22.918	21.4836	24.2781	39.1891	65.4258	98.4531	129.651	129.172
76.3	-1.84689	20.6024	22.9063	21.4422	24.2656	39.1367	65.3867	98.4219	129.593	129.116
76.4	-1.86563	20.5945	22.8945	21.4375	24.2195	39.0781	65.3406	98.4023	129.562	129.026
76.5	-1.85391	20.6047	22.8836	21.4297	24.1836	39.0273	65.3242	98.3859	129.545	128.971
76.6	-1.85703	20.5945	22.8672	21.3914	24.1414	38.9586	65.2852	98.3445	129.511	128.932
76.7	-1.86172	20.5898	22.8477	21.3641	24.1008	38.8984	65.2625	98.3125	129.499	128.917
76.8	-1.86642	20.5851	22.8406	21.343	24.0789	38.8641	65.2266	98.2813	129.469	128.888
76.9	-1.87344	20.5828	22.8281	21.3281	24.0398	38.8203	65.2	98.2648	129.433	128.847
77	-1.87344	20.5734	22.8164	21.282	24.0109	38.7617	65.1609	98.2305	129.413	128.823
77.1	-1.86563	20.5633	22.7852	21.2664	23.9695	38.707	65.1055	98.2109	129.409	128.772
77.2	-1.85391	20.5664	22.7578	21.2383	23.9187	38.6648	65.0695	98.1844	129.379	128.749
77.3	-1.85703	20.5633	22.7461	21.2039	23.8555	38.6289	65.0594	98.1719	129.335	128.702
77.4	-1.86172	20.5539	22.7266	21.175	23.8047	38.6172	65.0516	98.1406	129.287	128.67
77.5	-1.86172	20.5469	22.7047	21.1484	23.782	38.5992	65.0273	98.1164	129.238	128.647
77.6	-1.86642	20.5516	22.6992	21.1531	23.7461	38.5734	64.993	98.0703	129.195	128.592
77.7	-1.86172	20.5586	22.668	21.1219	23.7148	38.5516	64.9844	98.0508	129.155	128.578
77.8	-1.85391	20.5438	22.6563	21.0977	23.6687	38.5359	64.9531	98.0242	129.088	128.561
77.9	-1.85391	20.5508	22.6484	21.0828	23.6297	38.5242	64.9391	98	129.046	128.522
78	-1.85391	20.5539	22.6297	21.0703	23.5859	38.5109	64.918	97.9805	128.995	128.483
78.1	-1.85861	20.5438	22.6172	21.0469	23.5422	38.5094	64.9109	97.9563	128.948	128.42
78.2	-1.86563	20.5344	22.593	21.0391	23.525	38.5	64.9258	97.918	128.879	128.394
78.3	-1.85391	20.5273	22.5711	21.0047	23.5195	38.4883	64.9453	97.9102	128.814	128.347
78.4	-1.85391	20.532	22.5352	20.9734	23.4914	38.4812	64.9336	97.8875	128.78	128.303
78.5	-1.8461	20.5242	22.5156	20.9445	23.4773	38.4609	64.9305	97.8516	128.754	128.221
78.6	-1.84921	20.5273	22.4961	20.9344	23.4422	38.4539	64.9187	97.8398	128.73	128.167
78.7	-1.85391	20.5195	22.4859	20.918	23.418	38.4492	64.9453	97.8156	128.719	128.104
78.8	-1.85391	20.5078	22.4688	20.9031	23.3914	38.4375	64.9695	97.7891	128.675	128.022
78.9	-1.84689	20.5148	22.4492	20.8836	23.3898	38.4305	65.0008	97.7695	128.627	127.966
79	-1.85391	20.5125	22.4258	20.8547	23.368	38.4258	64.9883	97.7586	128.601	127.902
79.1	-1.84921	20.5047	22.4258	20.8445	23.3406	38.4078	64.9891	97.7305	128.581	127.834
79.2	-1.85391	20.5	22.4063	20.8281	23.3195	38.3742	64.9531	97.718	128.55	127.791
79.3	-1.85861	20.5031	22.3992	20.8133	23.2898	38.3641	64.9031	97.6914	128.519	127.769
79.4	-1.85391	20.4961	22.3937	20.7922	23.2656	38.3477	64.8281	97.6797	128.496	127.725
79.5	-1.85703	20.493	22.368	20.8016	23.2312	38.3445	64.7734	97.6602	128.46	127.67
79.6	-1.85861	20.4883	22.3719	20.7969	23.2102	38.3398	64.7148	97.6492	128.421	127.667
79.7	-1.85391	20.4805	22.3703	20.7984	23.2047	38.325	64.5984	97.6445	128.402	127.639
79.8	-1.85703	20.4766	22.3602	20.7891	23.1789	38.3203	64.5352	97.6328	128.351	127.597
79.9	-1.86642	20.4734	22.3719	20.7773	23.1687	38.2969	64.5086	97.6328	128.344	127.584
80	-1.86172	20.4641	22.3633	20.7578	23.1523	38.2773	64.4664	97.6164	128.312	127.553
80.1	-1.86642	20.4539	22.3719	20.743	23.1375	38.2625	64.4375	97.6047	128.303	127.546
80.2	-1.86563	20.4492	22.3594	20.7305	23.1414	38.2695	64.4375	97.5867	128.27	127.525
80.3	-1.86874	20.4375	22.3281	20.6922	23.118	38.2547	64.4258	97.5773	128.222	127.495
80.4	-1.86172	20.4375	22.3211	20.6797	23.1055	38.2453	64.3945	97.575	128.198	127.471
80.5	-1.85861	20.4344	22.3195	20.6484	23.0742	38.2281	64.3844	97.5578	128.164	127.441
80.6	-1.86874	20.4297	22.3211	20.6094	23.0594	38.2141	64.382	97.5586	128.166	127.432
80.7	-1.87814	20.4375	22.3047	20.5633	23.0234	38.1992	64.4063	97.5508	128.161	127.416
80.8	-1.88516	20.4344	22.3016	20.5391	22.9766	38.1844	64.3914	97.5359	128.147	127.366
80.9	-1.87656	20.4211	22.3086	20.5117	22.9453	38.1602	64.3523	97.5383	128.12	127.362
81	-1.88596	20.4344	22.3016	20.4852	22.9187	38.1484	64.3234	97.5313	128.105	127.35
81.1	-1.88986	20.4297	22.2805	20.4758	22.8945	38.1406	64.3164	97.5266	128.088	127.332
81.2	-1.89999	20.4375	22.2625	20.4617	22.8484	38.1258	64.3016	97.5164	128.059	127.318
81.3	-1.90939	20.4258	22.2508	20.4539	22.8359	38.1094	64.2852	97.5188	128.026	127.277
81.4	-1.90781	20.4375	22.2414	20.4297	22.7977	38.1094	64.2625	97.5086	128.016	127.267
81.5	-1.91251	20.4344	22.2313	20.3984	22.8039	38.0977	64.2742	97.4992	128.011	127.238
81.6	-1.91251	20.4297	22.2266	20.3594	22.7703	38.0945	64.2727	97.4891	127.979	127.224
81.7	-1.90549	20.4258	22.207	20.3359	22.7625	38.082	64.2625	97.4797	127.938	127.223
81.8	-1.90469	20.4258	22.1805	20.3398	22.7609	38.0734	64.2414	97.4727	127.928	127.182
81.9	-1.90781	20.4227	22.168	20.3133	22.7508	38.0555	64.2234	97.4727	127.909	127.182
82	-1.90549	20.418	22.1414	20.3008	22.7508	38.0586	64.2109	97.4563	127.887	127.159
82.1	-1.91562	20.4227	22.1289	20.2891	22.7414	38.0477	64.207	97.4461	127.863	127.13
82.2	-1.91721	20.425	22.1203	20.282	22.7359	38.0266	64.207	97.4367	127.835	127.112
82.3	-1.92422	20.4063	22.118	20.2695	22.7188	38.0164	64.1922	97.4297	127.799	127.08
82.4	-1.91251	20.4031	22.1141	20.2625	22.6992	38.007	64.1906	97.4219	127.78	127.085
82.5	-1.91721	20.3984	22.0859	20.2531	22.6758	38.0094	64.1727	97.4187	127.746	127.07
82.6	-1.91953	20.3984	22.0734	20.2313	22.6414	38.007	64.168	97.4094	127.737	127.045
82.7	-1.92422	20.3984	22.0516	20.2234	22.6367	37.9852	64.168	97.3977	127.734	127.049
82.8	-1.91721	20.3984	22.0516	20.1914	22.6125	37.9758	64.1531	97.3875	127.715	127.027
82.9	-1.92422	20.3945	22.0391	20.1649	22.5859	37.9688	64.1484	97.3828	127.69	126.998
83	-1.92734	20.3945	22.0305	20.1484	22.5594	37.9656	64.1484	97.3664	127.656	126.971
83.1	-1.93204	20.3961	22.0234	20.1516	22.5156	37.9531	64.1367	97.3633	127.655	126.93
83.2	-1.92892	20.3906	22.0203	20.107	22.4891	37.9492	64.1336	97.3562	127.652	126.905
83.3	-1.93594	20.3867	22.0008	20.093	22.4766	37.9461	64.1289	97.3633	127.648	126.862
83.4	-1.92422	20.3789	21.9961	20.0711	22.457	37.9367	64.1172	97.3586	127.671	126.823
83.5	-1.92734	20.3867	21.9844	20.0438	22.4187	37.9297	64.1172	97.3438	127.652	126.764
83.6	-1.93674	20.3867	21.9617	20.0195	22.4063	37.9148	64.1141	97.3352	127.647	126.706
83.7	-1.93515	20.3836	21.9406	19.9836	22.3672	37.9172	64.0977	97.3125	127.609	126.667
83.8	-1.93674	20.3789	21.9383	19.9539	22.3523	37.9031	64.0977	97.3086	127.557	126.612
83.9	-1.94846	20.3789	21.9188	19.9297	22.3195	37.8938	64.0977	97.293	127.547	126.577
84	-1.95547	20.3672	21.9094	19.9109	22.2781	37.8758	64.0977	97.2766	127.526	126.534
84.1	-1.95859	20.3672	21.8914	19.8953	22.2617	37.8562	64.0859	97.25	127.511	126.483
84.2	-1.95157	20.3672	21.8719	19.882	22.2359	37.8594	64.0828	97.2469	127.464	126.463
84.3	-1.95627	20.3555	21.8672	19.8687	22.1906	37.8547	64.0664	97.218	127.421	126.432
84.4	-1.95859	20.357	21.8524	19.8711	22.1492	37.8562	64.0586	97.1914	127.394	126.405
84.5	-1.96329	20.3547	21.8312	19.843	22.1172	37.8352	64.0469	97.1719	127.346	126.386
84.6	-1.96799	20.3445	21.8094	19.8133	22.0742	37.8367	64.0469	97.157	127.312	126.366
84.7	-1.97501	20.3398	21.7852	19.7969	22.0469	37.8281	64.0352	97.1328	127.293	126.362
84.8	-1.9664	20.3398	21.7625	19.7938	22.0133	37.8281	64.0203	97.0969	127.277	126.33
84.9	-1.96329	20.3328	21.7266	19.7859	21.9914	37.825	64.0273	97.0656	127.261	126.327
85	-1.95627	20.3398	21.707	19.7617	21.9695	37.8156	64.0273	97.0555	127.229	126.308
85.1	-1.96329	20.3398	21.6953	19.7336	21.9531	37.7937	64.0203	97.0195	127.188	126.291
85.2	-1.96799	20.3398	21.6875	19.7086	21.9453	37.7844	64.0156	97.0117	127.171	126.28
85.3	-1.97031	20.3312	21.6836	19.675	21.9234	37.7789	64.0156	96.9758	127.152	126.241
85.4	-1.96799	20.3258	21.6852	19.6484	21.9016	37.7648	64.0125	96.9414	127.12	126.209
85.5	-1.97812	20.3234	21.6828	19.6219	21.8914	37.7664	64	96.9148	127.093	126.171
85.6	-1.9758	20.3281	21.6688	19.5977	21.8719	37.757	63.9883	96.8906	127.03	126.139
85.7	-1.98282	20.3133	21.6516	19.5781	21.8672	37.7469	63.9883	96.8516	127.016	126.113
85.8	-1.98282	20.3117	21.6375	19.5438	21.875	37.7375	63.9883	96.8203	126.987	126.085
85.9	-1.99454	20.318	21.6367	19.5508	21.8602	37.7266	63.9812	96.7695	126.953	126.058
86	-1.99765	20.3203	21.6141	19.532	21.8391	37.7281	63.9766	96.7422	126.936	126.009
86.1	-1.99533	20.3203	21.5859	19.5234	21.8289	37.718	63.9734	96.7031	126.887	125.971
86.2	-1.99454	20.3164	21.5781	19.4914	21.7977	37.6992	63.9523	96.6555	126.846	125.92
86.3	-1.99454	20.3164	21.5711	19.4781	21.793	37.7039	63.9453	96.6289	126.816	125.891
86.4	-1.98752	20.3133	21.5617	19.4523	21.7508	37.7078	63.9258	96.5945	126.761	125.842
86.5	-1.99765	20.3039	21.5399	19.4266	21.7312	37.6914	63.9078	96.5625	126.73	125.764
86.6	-2.00235	20.2852	21.5352	19.4102	21.7023	37.6867	63.9102	96.5195	126.71	125.721
86.7	-1.99924	20.282	21.532	19.3906	21.6805	37.668	63.8938	96.4727	126.671	125.659
86.8	-1.99765	20.2891	21.5422	19.3672	21.6609	37.657	63.875	96.4172	126.645	125.577
86.9	-1.99533	20.2859	21.5399	19.3524	21.6367	37.6406	63.875	96.3594	126.593	125.51
87	-2.00546	20.2726	21.532	19.3516	21.6055	37.6211	63.8453	96.3133	126.542	125.484
87.1	-2.00235	20.2656	21.5109	19.3445	21.5742	37.6094	63.8281	96.2617	126.483	125.479
87.2	-2.00705	20.2773	21.5008	19.3203	21.5742	37.6094	63.8203	96.2109	126.453	125.441
87.3	-2.01718	20.2742	21.493	19.3039	21.5594	37.5945	63.7969	96.1766	126.429	125.405
87.4	-2.01486	20.2578	21.4766	19.2984	21.5234	37.582	63.7891	96.1445	126.406	125.338
87.5	-2.01877	20.2578	21.4766	19.2813	21.5133	37.5656	63.7773	96.0969	126.354	125.316
87.6	-2.02579	20.2547	21.457	19.2453	21.5156	37.5406	63.7547	96.0586	126.313	125.284
87.7	-2.01718	20.2383	21.4422	19.207	21.5188	37.5313	63.7336	96.0195	126.273	125.245
87.8	-2.02188	20.2266	21.4305	19.1875	21.525	37.5266	63.707	95.9805	126.238	125.185
87.9	-2.01877	20.2266	21.4328	19.1578	21.5281	37.5195	63.6891	95.9492	126.21	125.144
88	-2.0289	20.2188	21.4109	19.1359	21.5422	37.5047	63.675	95.9219	126.164	125.085
88.1	-2.02188	20.2148	21.4063	19.1219	21.5398	37.4805	63.6563	95.9023	126.116	125.066
88.2	-2.02658	20.207	21.375	19.1125	21.5398	37.4688	63.6336	95.8953	126.086	125.003
88.3	-2.0336	20.2086	21.375	19.0945	21.5273	37.4688	63.6125	95.8711	126.035	124.959
88.4	-2.0336	20.1945	21.3453	19.0586	21.5109	37.4617	63.5953	95.8547	125.991	124.916
88.5	-2.04532	20.1758	21.3195	19.0516	21.4891	37.4492	63.5781	95.8594	125.941	124.891
88.6	-2.0336	20.1805	21.3047	19.0313	21.4883	37.4375	63.5586	95.8398	125.917	124.823
88.7	-2.0383	20.1758	21.2703	19.0195	21.4812	37.4344	63.5469	95.8484	125.882	124.791
88.8	-2.0336	20.168	21.2703	19	21.457	37.4133	63.5156	95.832	125.855	124.737
88.9	-2.0289	20.168	21.2609	18.9734	21.4453	37.4031	63.5156	95.8352	125.831	124.706
89	-2.0336	20.1563	21.2391	18.9492	21.4453	37.3836	63.4961	95.8562	125.793	124.663
89.1	-2.0336	20.1492	21.2391	18.9297	21.4414	37.3906	63.4961	95.8516	125.761	124.639
89.2	-2.02658	20.1563	21.207	18.918	21.4352	37.3664	63.4812	95.8664	125.761	124.593
89.3	-2.0336	20.1563	21.1953	18.8984	21.4211	37.3609	63.4766	95.8875	125.749	124.566
89.4	-2.0289	20.1609	21.1805	18.8867	21.4063	37.3516	63.4656	95.8828	125.753	124.527
89.5	-2.0383	20.1609	21.168	18.8719	21.3867	37.3352	63.4445	95.8859	125.718	124.494
89.6	-2.0336	20.1563	21.1289	18.8789	21.368	37.3203	63.4422	95.9023	125.715	124.461
89.7	-2.03671	20.1563	21.1024	18.8719	21.3523	37.3133	63.4523	95.9102	125.707	124.44
89.8	-2.04141	20.1445	21.0812	18.8594	21.3164	37.3039	63.4469	95.9266	125.705	124.438
89.9	-2.0336	20.1492	21.0711	18.8477	21.2969	37.2937	63.4445	95.9289	125.698	124.455
90	-2.0383	20.1531	21.0586	18.8133	21.282	37.2695	63.4344	95.9336	125.7	124.445
90.1	-2.0289	20.1633	21.0399	18.7922	21.2578	37.2664	63.4297	95.9484	125.698	124.437
90.2	-2.02658	20.1563	21.0187	18.7906	21.2383	37.25	63.4375	95.9656	125.679	124.409
90.3	-2.02579	20.1414	21.0008	18.757	21.207	37.2422	63.4492	95.9758	125.691	124.397
90.4	-2.01718	20.1367	21.0008	18.743	21.1875	37.2383	63.4328	95.9969	125.659	124.386
90.5	-2.02188	20.125	20.9797	18.7305	21.1563	37.2352	63.4227	96.0188	125.64	124.355
90.6	-2.01486	20.1219	20.9578	18.7266	21.1414	37.2305	63.4461	96.0234	125.64	124.319
90.7	-2.02188	20.1258	20.95	18.7117	21.1172	37.2305	63.4445	96.043	125.637	124.299
90.8	-2.01407	20.1094	20.918	18.7109	21.1055	37.2305	63.4609	96.0578	125.62	124.27
90.9	-2.01877	20.0977	20.9063	18.6797	21.0664	37.2273	63.4609	96.0703	125.62	124.236
91	-2.01407	20.0945	20.8914	18.668	21.0547	37.2227	63.4688	96.0938	125.601	124.199
91.1	-2.01718	20.0977	20.8672	18.6336	21.0594	37.2063	63.4734	96.1094	125.601	124.198
91.2	-2.01096	20.0851	20.8555	18.6047	21.0664	37.1992	63.4922	96.1359	125.566	124.183
91.3	-2.00937	20.0828	20.8672	18.5711	21.0906	37.1992	63.5031	96.1406	125.542	124.151
91.4	-2.00705	20.0781	20.8484	18.5633	21.0977	37.2086	63.5078	96.1648	125.499	124.116
91.5	-2.01407	20.0781	20.8477	18.5313	21.0859	37.2063	63.5242	96.1836	125.495	124.088
91.6	-2.00626	20.0664	20.832	18.5078	21.0828	37.1992	63.5391	96.1836	125.463	124.093
91.7	-1.99454	20.0711	20.8094	18.493	21.0586	37.1875	63.5344	96.182	125.47	124.085
91.8	-1.99765	20.0781	20.8047	18.4883	21.0664	37.1875	63.5469	96.1844	125.484	124.081
91.9	-2.00235	20.0781	20.7899	18.4688	21.05	37.1844	63.5437	96.1953	125.472	124.08
92	-1.99063	20.0664	20.7703	18.4688	21.0562	37.1797	63.5586	96.1953	125.436	124.073
92.1	-1.98752	20.0664	20.7609	18.4734	21.0469	37.1766	63.5703	96.1953	125.406	124.027
92.2	-1.99454	20.0516	20.7508	18.4656	21.0547	37.1672	63.5703	96.1984	125.374	123.968
92.3	-1.99454	20.0516	20.7625	18.4445	21.0547	37.1648	63.575	96.2031	125.363	123.92
92.4	-1.98282	20.0586	20.75	18.4422	21.0547	37.1484	63.5898	96.1867	125.354	123.902
92.5	-1.98282	20.0586	20.7297	18.4258	21.0516	37.1453	63.6047	96.1883	125.352	123.909
92.6	-1.97501	20.0469	20.7391	18.4297	21.0586	37.1406	63.6094	96.1789	125.371	123.894
92.7	-1.97812	20.0359	20.7344	18.4031	21.0547	37.1406	63.6172	96.1766	125.346	123.878
92.8	-1.98282	20.0226	20.7195	18.3984	21.0664	37.1523	63.6172	96.1594	125.324	123.847
92.9	-1.9758	20.0078	20.7266	18.4063	21.0477	37.1602	63.6289	96.1555	125.277	123.792
93	-1.98282	20.0125	20.7117	18.3789	21.0352	37.157	63.6453	96.1453	125.246	123.748
93.1	-1.98282	20.0109	20.6992	18.3719	21.0156	37.1477	63.6555	96.1328	125.213	123.688
93.2	-1.98593	20.0055	20.6953	18.3641	21.0008	37.1336	63.6602	96.1133	125.191	123.666
93.3	-1.98282	19.9883	20.6922	18.3516	20.9961	37.1242	63.6531	96.0852	125.167	123.625
93.4	-1.9758	19.9797	20.6992	18.3086	20.9812	37.1094	63.668	96.0672	125.133	123.569
93.5	-1.98282	19.9781	20.6789	18.2773	20.9766	37.0945	63.6797	96.0266	125.086	123.496
93.6	-1.98282	19.9805	20.6883	18.2313	20.957	37.0898	63.6633	95.9969	125.011	123.436
93.7	-1.97971	19.9688	20.6805	18.2234	20.95	37.0867	63.6484	95.968	124.955	123.387
93.8	-1.97812	19.9641	20.6563	18.1945	20.9406	37.0656	63.6414	95.9414	124.895	123.302
93.9	-1.9711	19.9453	20.6445	18.1844	20.9352	37.0437	63.6367	95.9219	124.852	123.23
94	-1.96329	19.9469	20.6219	18.168	20.9297	37.0313	63.6406	95.8906	124.82	123.167
94.1	-1.96799	19.9406	20.6133	18.1727	20.9141	37.0164	63.6219	95.8594	124.769	123.12
94.2	-1.9664	19.9422	20.6055	18.1437	20.9063	37	63.6047	95.8273	124.718	123.054
94.3	-1.9711	19.9297	20.5742	18.1336	20.8914	36.9875	63.5945	95.7891	124.688	122.988
94.4	-1.9711	19.918	20.5594	18.1141	20.8867	36.9805	63.5664	95.7695	124.635	122.921
94.5	-1.96799	19.9063	20.5516	18.0945	20.8719	36.9688	63.5633	95.7383	124.594	122.875
94.6	-1.96329	19.8953	20.5273	18.0734	20.8477	36.9586	63.5344	95.7078	124.558	122.811
94.7	-1.96329	19.8672	20.4961	18.0633	20.8359	36.925	63.5078	95.6719	124.531	122.741
94.8	-1.95859	19.8594	20.4766	18.0359	20.8281	36.9102	63.493	95.6406	124.496	122.691
94.9	-1.95157	19.8477	20.4453	18.0226	20.8328	36.8953	63.4766	95.6086	124.441	122.659
95	-1.95627	19.8359	20.4305	18.0078	20.8281	36.8711	63.4641	95.575	124.386	122.62
95.1	-1.95859	19.8281	20.3984	17.9883	20.8117	36.8594	63.4469	95.5578	124.355	122.566
95.2	-1.94846	19.8164	20.375	17.9617	20.8094	36.8398	63.4297	95.5195	124.3	122.514
95.3	-1.94376	19.8016	20.3719	17.9422	20.7852	36.8055	63.4133	95.5078	124.257	122.472
95.4	-1.94846	19.7969	20.3625	17.9149	20.7625	36.7648	63.4063	95.4969	124.214	122.421
95.5	-1.94376	19.7852	20.3406	17.9055	20.7461	36.75	63.3867	95.4727	124.191	122.363
95.6	-1.94687	19.782	20.3047	17.8719	20.7148	36.7281	63.3719	95.4414	124.172	122.339
95.7	-1.95627	19.782	20.2969	17.8555	20.707	36.718	63.3523	95.4172	124.128	122.331
95.8	-1.95859	19.7773	20.2625	17.8477	20.7	36.6992	63.3398	95.3984	124.102	122.297
95.9	-1.96329	19.7695	20.2508	17.8211	20.6875	36.6648	63.3477	95.3906	124.077	122.28
96	-1.96799	19.7578	20.2219	17.8086	20.668	36.6523	63.3281	95.3758	124.058	122.245
96.1	-1.96329	19.7508	20.1922	17.7773	20.6414	36.6453	63.325	95.3828	124.02	122.21
96.2	-1.97501	19.75	20.168	17.7672	20.6219	36.6359	63.3039	95.3664	124.004	122.152
96.3	-1.96329	19.7414	20.1484	17.7531	20.6172	36.6172	63.2969	95.3516	123.965	122.105
96.4	-1.9664	19.7391	20.1219	17.7313	20.5977	36.6094	63.282	95.3516	123.948	122.093
96.5	-1.9711	19.743	20.1125	17.7234	20.5859	36.5945	63.2773	95.3484	123.945	122.065
96.6	-1.9758	19.7414	20.0906	17.6945	20.5547	36.5703	63.282	95.3438	123.924	122.047
96.7	-1.97501	19.7313	20.0859	17.6727	20.5273	36.5508	63.2648	95.332	123.915	122.023
96.8	-1.97812	19.7313	20.0742	17.6563	20.4812	36.5391	63.2578	95.3516	123.898	121.979
96.9	-1.98282	19.7391	20.0594	17.6414	20.457	36.5391	63.2656	95.3516	123.875	121.941
97	-1.98752	19.7531	20.0547	17.6289	20.4375	36.5289	63.2547	95.3469	123.859	121.905
97.1	-1.99454	19.7508	20.0594	17.5898	20.4258	36.5117	63.2578	95.3562	123.839	121.843
97.2	-1.98282	19.743	20.0516	17.5586	20.4109	36.5	63.2547	95.3586	123.832	121.796
97.3	-1.98752	19.7383	20.0469	17.5125	20.3742	36.4805	63.2578	95.3516	123.827	121.734
97.4	-1.99765	19.7344	20.0399	17.4953	20.3523	36.4688	63.2531	95.3273	123.808	121.702
97.5	-2.00235	19.7383	20.0305	17.4617	20.3281	36.4688	63.243	95.3203	123.798	121.663
97.6	-2.00705	19.7313	20.0086	17.418	20.3016	36.4609	63.2578	95.3203	123.784	121.608
97.7	-2.00937	19.743	20.0008	17.4031	20.2891	36.4492	63.2547	95.3172	123.759	121.549
97.8	-2.00235	19.7336	19.9914	17.3641	20.2727	36.4375	63.2578	95.3008	123.73	121.48
97.9	-2.00235	19.7266	19.9742	17.3477	20.2625	36.4305	63.2648	95.3125	123.718	121.452
98	-1.99533	19.707	19.9648	17.3398	20.2531	36.4266	63.2625	95.2961	123.706	121.402
98.1	-2.00235	19.7	19.957	17.3203	20.243	36.4055	63.2578	95.3008	123.679	121.367
98.2	-1.99454	19.6922	19.9305	17.2891	20.2383	36.3867	63.2695	95.3008	123.645	121.319
98.3	-1.98593	19.6953	19.9336	17.2625	20.2266	36.3805	63.2578	95.3008	123.609	121.261
98.4	-1.98282	19.7	19.9258	17.2383	20.2117	36.3828	63.2742	95.2977	123.577	121.191
98.5	-1.98752	19.6992	19.9109	17.2352	20.1797	36.3711	63.2727	95.293	123.548	121.139
98.6	-1.99454	19.6992	19.8828	17.2305	20.1633	36.3594	63.2773	95.293	123.519	121.094
98.7	-1.98593	19.6922	19.8719	17.2219	20.1414	36.3352	63.2891	95.2883	123.48	121.054
98.8	-1.99533	19.6828	19.8555	17.1969	20.1289	36.3211	63.282	95.2695	123.445	121.006
98.9	-2.00705	19.6805	19.8406	17.1719	20.1055	36.3281	63.2891	95.2664	123.393	120.965
99	-2.00937	19.668	19.8242	17.1406	20.0852	36.3172	63.2813	95.2617	123.359	120.933
99.1	-2.01407	19.6484	19.8016	17.1453	20.0516	36.3008	63.2727	95.2539	123.327	120.882
99.2	-2.00705	19.6492	19.7922	17.1211	20.0469	36.3008	63.2773	95.2617	123.281	120.846
99.3	-2.01718	19.6367	19.7852	17.1016	20.032	36.2859	63.282	95.2422	123.247	120.798
99.4	-2.02658	19.6289	19.7703	17.0781	19.9961	36.2813	63.2922	95.1984	123.238	120.78
99.5	-2.0336	19.6141	19.7625	17.0586	19.9836	36.2727	63.2969	95.175	123.215	120.737
99.6	-2.0289	19.5977	19.7461	17.0516	19.9664	36.2664	63.282	95.1484	123.179	120.691
99.7	-2.0383	19.5977	19.7266	17.0359	19.9492	36.2625	63.2969	95.1375	123.148	120.633
99.8	-2.0336	19.5859	19.6875	17.0391	19.918	36.2617	63.3055	95.1016	123.113	120.584
99.9	-2.0336	19.5906	19.6609	17.0078	19.9141	36.2453	63.3039	95.0578	123.077	120.523
100	-2.0383	19.5898	19.6594	16.9617	19.9109	36.2266	63.3133	95.0437	123.043	120.477
100.1	-2.03671	19.5664	19.6492	16.9523	19.8984	36.2156	63.3203	95.0508	123.012	120.413
100.2	-2.04141	19.5586	19.6445	16.9352	19.882	36.1992	63.3117	95.0508	122.984	120.363
100.3	-2.0383	19.5516	19.6297	16.9133	19.868	36.1875	63.3211	95.0313	122.937	120.32
100.4	-2.04843	19.5617	19.6297	16.8672	19.8484	36.1844	63.3203	95.0195	122.895	120.234
100.5	-2.05313	19.5516	19.632	16.8375	19.8438	36.1797	63.325	95.0078	122.859	120.145
100.6	-2.05783	19.5438	19.5938	16.8234	19.832	36.1797	63.3352	94.9969	122.816	120.07
100.7	-2.05313	19.5422	19.5789	16.7867	19.8336	36.1602	63.3398	94.9758	122.77	119.975
100.8	-2.05624	19.5484	19.5547	16.7531	19.8313	36.1484	63.3359	94.9461	122.703	119.887
100.9	-2.06564	19.5273	19.5399	16.6922	19.8094	36.1602	63.3445	94.9102	122.645	119.792
101	-2.06485	19.5195	19.5203	16.6649	19.8016	36.1305	63.3398	94.8594	122.577	119.674
101.1	-2.06796	19.5	19.4992	16.668	19.7891	36.1359	63.3352	94.8133	122.512	119.575
101.2	-2.06094	19.4883	19.4937	16.668	19.7688	36.1094	63.3328	94.7305	122.448	119.491
101.3	-2.05313	19.493	19.5078	16.6414	19.7391	36.0898	63.3281	94.6797	122.379	119.41
101.4	-2.04611	19.4805	19.5039	16.6289	19.7195	36.0664	63.3445	94.5781	122.32	119.32
101.5	-2.05783	19.4797	19.4695	16.6055	19.707	36.0484	63.3352	94.4961	122.245	119.234
101.6	-2.06015	19.4859	19.4648	16.6219	19.6727	36.0313	63.3359	94.4227	122.177	119.18
101.7	-2.05783	19.4688	19.4453	16.5898	19.6484	36.0117	63.3328	94.3477	122.109	119.09
101.8	-2.05624	19.4601	19.4336	16.5664	19.6367	36	63.3234	94.2742	122.031	119.031
101.9	-2.06094	19.4617	19.4266	16.5633	19.6172	35.9883	63.3164	94.1953	121.973	118.945
102	-2.05783	19.4617	19.4188	16.575	19.5977	35.9773	63.3211	94.1289	121.905	118.864
102.1	-2.05313	19.457	19.4109	16.5656	19.5859	35.9492	63.3164	94.0664	121.84	118.796
102.2	-2.04843	19.4375	19.375	16.5633	19.5664	35.9367	63.3086	94.0125	121.777	118.742
102.3	-2.05783	19.418	19.3602	16.5633	19.5594	35.907	63.282	93.9766	121.719	118.706
102.4	-2.05313	19.4109	19.3438	16.5422	19.5547	35.8906	63.2773	93.9227	121.68	118.66
102.5	-2.04843	19.4063	19.3047	16.5242	19.5469	35.8789	63.2727	93.8867	121.621	118.589
102.6	-2.04141	19.4109	19.2852	16.5047	19.5273	35.8477	63.2625	93.8867	121.582	118.535
102.7	-2.04611	19.3984	19.2703	16.4922	19.5203	35.8328	63.2383	93.8836	121.554	118.488
102.8	-2.04141	19.3898	19.2344	16.4836	19.5156	35.8203	63.2352	93.8914	121.52	118.456
102.9	-2.04611	19.3914	19.2437	16.4813	19.5008	35.7977	63.2188	93.8984	121.493	118.426
103	-2.04843	19.3945	19.2297	16.4539	19.4961	35.7695	63.2023	93.9102	121.476	118.377
103.1	-2.05313	19.3914	19.2164	16.4461	19.4883	35.7617	63.1953	93.918	121.477	118.347
103.2	-2.04611	19.3867	19.2023	16.425	19.4648	35.7258	63.1922	93.9375	121.485	118.332
103.3	-2.04532	19.3719	19.1914	16.4149	19.4539	35.707	63.1961	93.9656	121.515	118.355
103.4	-2.04843	19.3672	19.193	16.4031	19.4375	35.7203	63.1992	93.9805	121.515	118.344
103.5	-2.04611	19.3594	19.1711	16.3742	19.4133	35.7109	63.1945	94.0031	121.516	118.385
103.6	-2.05624	19.3406	19.1414	16.3641	19.3844	35.6992	63.1875	94.0367	121.512	118.402
103.7	-2.05783	19.3508	19.1297	16.3328	19.3672	35.6992	63.1922	94.0586	121.527	118.375
103.8	-2.05313	19.3406	19.1133	16.3281	19.3594	35.6844	63.1797	94.0852	121.534	118.385
103.9	-2.05783	19.3328	19.1055	16.325	19.3359	35.6797	63.1602	94.1094	121.539	118.37
104	-2.05704	19.3281	19.0938	16.3039	19.3313	35.6719	63.1438	94.1258	121.531	118.375
104.1	-2.04843	19.3164	19.0906	16.282	19.3062	35.6719	63.1336	94.1359	121.523	118.373
104.2	-2.05313	19.3164	19.0711	16.2773	19.3086	35.6602	63.1336	94.157	121.535	118.363
104.3	-2.04611	19.3094	19.05	16.2578	19.3086	35.6484	63.1359	94.1672	121.522	118.348
104.4	-2.04532	19.2969	19.0328	16.2266	19.2969	35.6367	63.1289	94.1719	121.528	118.304
104.5	-2.04843	19.3016	19.0195	16.2117	19.2969	35.6289	63.1219	94.1883	121.522	118.288
104.6	-2.05783	19.2891	18.9914	16.2117	19.3016	35.6383	63.1289	94.1984	121.512	118.27
104.7	-2.05313	19.2695	18.9813	16.2156	19.3086	35.6406	63.1242	94.2063	121.504	118.248
104.8	-2.04843	19.2508	18.9695	16.2141	19.3133	35.6359	63.1172	94.2078	121.484	118.241
104.9	-2.05783	19.2461	18.9531	16.2039	19.3086	35.6367	63.1219	94.2063	121.488	118.222
105	-2.05624	19.243	18.95	16.2039	19.3086	35.65	63.1242	94.2078	121.492	118.202
105.1	-2.06564	19.2336	18.957	16.2023	19.3281	35.6523	63.1336	94.2227	121.491	118.159
105.2	-2.05313	19.2313	18.9305	16.207	19.3281	35.6523	63.1289	94.2422	121.48	118.125
105.3	-2.05783	19.2344	18.9258	16.1922	19.3281	35.6523	63.1211	94.2375	121.488	118.104
105.4	-2.06015	19.2313	18.9211	16.1922	19.3406	35.6602	63.1141	94.2352	121.465	118.101
105.5	-2.05313	19.2313	18.8961	16.1797	19.3672	35.668	63.1211	94.2375	121.453	118.097
105.6	-2.04611	19.2219	18.882	16.1727	19.3625	35.6766	63.1164	94.25	121.434	118.086
105.7	-2.04843	19.2039	18.8719	16.1797	19.3648	35.6719	63.1094	94.2664	121.432	118.07
105.8	-2.05313	19.1875	18.8524	16.1797	19.3742	35.675	63.1141	94.2688	121.43	118.05
105.9	-2.04611	19.1805	18.8281	16.1992	19.3719	35.6797	63.1125	94.2648	121.429	118.004
106	-2.04843	19.1875	18.8117	16.1844	19.3742	35.6727	63.1094	94.2664	121.407	117.996
106.1	-2.04611	19.1758	18.7977	16.1797	19.375	35.6766	63.1141	94.2648	121.402	117.968
106.2	-2.05624	19.1805	18.7899	16.1797	19.3914	35.6672	63.1125	94.2664	121.402	117.972
106.3	-2.05783	19.1563	18.7805	16.1766	19.3867	35.6648	63.1094	94.2766	121.381	117.934
106.4	-2.05313	19.1367	18.7625	16.1602	19.3914	35.6719	63.1141	94.2664	121.376	117.916
106.5	-2.05783	19.1367	18.7313	16.1602	19.3867	35.6797	63.1094	94.2688	121.366	117.878
106.6	-2.05624	19.1219	18.7101	16.1555	19.4016	35.6914	63.1047	94.2664	121.344	117.847
106.7	-2.05313	19.1055	18.7	16.1258	19.4063	35.6961	63.1094	94.257	121.327	117.808
106.8	-2.05313	19.0906	18.6875	16.1094	19.4109	35.6992	63.1023	94.2617	121.324	117.778
106.9	-2.05783	19.1008	18.6688	16.1094	19.4258	35.7109	63.1141	94.2539	121.308	117.745
107	-2.05624	19.1031	18.6484	16.0977	19.4375	35.7063	63.1125	94.2422	121.277	117.723
107.1	-2.05783	19.0977	18.625	16.0977	19.4305	35.7156	63.1094	94.2258	121.262	117.71
107.2	-2.06485	19.0859	18.6102	16.0828	19.4258	35.7078	63.1141	94.2305	121.262	117.671
107.3	-2.05624	19.0828	18.5977	16.0781	19.4375	35.7063	63.1125	94.2227	121.257	117.628
107.4	-2.06564	19.0812	18.5711	16.0781	19.4453	35.6961	63.1094	94.218	121.234	117.601
107.5	-2.06485	19.068	18.5617	16.075	19.4422	35.6945	63.0977	94.2156	121.218	117.57
107.6	-2.05783	19.0617	18.5594	16.0703	19.457	35.6961	63.0945	94.2109	121.191	117.543
107.7	-2.06796	19.0469	18.5516	16.0656	19.457	35.7031	63.0977	94.2148	121.167	117.511
107.8	-2.06485	19.0399	18.55	16.0555	19.4539	35.6945	63.1094	94.2109	121.155	117.488
107.9	-2.06955	19.0438	18.5281	16.0391	19.4641	35.6961	63.1172	94.1984	121.157	117.468
108	-2.06796	19.0305	18.5234	16.0273	19.4695	35.6945	63.1258	94.1883	121.136	117.426
108.1	-2.07266	19.032	18.5039	16.0242	19.4641	35.6961	63.1242	94.1867	121.125	117.402
108.2	-2.06564	19.0125	18.4891	16.0078	19.45	35.6914	63.1336	94.1766	121.101	117.362
108.3	-2.07266	19.0109	18.4813	16.0047	19.4406	35.6961	63.1289	94.1672	121.066	117.348
108.4	-2.07578	19.0008	18.4797	15.9875	19.4422	35.6867	63.1242	94.1555	121.059	117.312
108.5	-2.07736	18.993	18.4625	15.9688	19.4375	35.6844	63.1336	94.1602	121.051	117.284
108.6	-2.08438	18.9836	18.457	15.9539	19.4344	35.6836	63.132	94.157	121.023	117.225
108.7	-2.07578	18.9695	18.4453	15.9297	19.4328	35.6797	63.1414	94.1445	121.007	117.198
108.8	-2.07736	18.9688	18.4336	15.9133	19.4109	35.6867	63.1453	94.1164	120.988	117.152
108.9	-2.08438	18.95	18.4219	15.9031	19.3867	35.6797	63.1406	94.082	120.941	117.128
109	-2.08908	18.9422	18.4188	15.8906	19.3672	35.6766	63.1359	94.0672	120.925	117.102
109.1	-2.08438	18.9375	18.4305	15.8789	19.3477	35.6766	63.1367	94.082	120.891	117.058
109.2	-2.07968	18.918	18.4258	15.8594	19.3477	35.675	63.1484	94.0891	120.871	117.019
109.3	-2.07736	18.918	18.3992	15.8445	19.3438	35.6719	63.1531	94.0625	120.835	116.941
109.4	-2.07968	18.9109	18.3867	15.8445	19.3406	35.668	63.1555	94.0508	120.817	116.836
109.5	-2.07266	18.9016	18.375	15.832	19.3328	35.6602	63.1531	94.0195	120.777	116.738
109.6	-2.06564	18.8914	18.3719	15.8086	19.3281	35.6648	63.168	94.0047	120.762	116.655
109.7	-2.07578	18.8867	18.3586	15.7844	19.3164	35.6719	63.1727	93.9531	120.687	116.563
109.8	-2.07266	18.8836	18.3602	15.7672	19.3086	35.6719	63.175	93.9375	120.621	116.448
109.9	-2.07736	18.8789	18.3555	15.7617	19.2898	35.6797	63.1758	93.9102	120.563	116.352
110	-2.06796	18.8719	18.3359	15.7453	19.2648	35.6836	63.1922	93.8547	120.503	116.254
110.1	-2.07736	18.882	18.3094	15.7117	19.2391	35.6719	63.1992	93.7703	120.449	116.163
110.2	-2.07266	18.8719	18.3047	15.6945	19.2266	35.6602	63.2109	93.7039	120.384	116.043
110.3	-2.06955	18.8914	18.2899	15.6922	19.207	35.6602	63.2023	93.6367	120.304	115.922
110.4	-2.06796	18.8937	18.2899	15.6844	19.1758	35.6602	63.1969	93.5633	120.202	115.82
110.5	-2.07736	18.8914	18.2805	15.6633	19.1563	35.657	63.1914	93.5195	120.137	115.73
110.6	-2.07578	18.8867	18.2703	15.6578	19.125	35.6672	63.1945	93.4422	120.027	115.632
110.7	-2.07736	18.8836	18.2508	15.6555	19.1148	35.6719	63.1844	93.3094	119.934	115.532
110.8	-2.08438	18.8867	18.2297	15.6219	19.1094	35.6453	63.1875	93.1711	119.855	115.387
110.9	-2.08749	18.8789	18.2031	15.5977	19.0859	35.6289	63.1602	93.0211	119.77	115.241
111	-2.08047	18.8672	18.1883	15.5586	19.0664	35.6242	63.1438	92.8711	119.688	115.059
111.1	-2.08517	18.8555	18.1688	15.5367	19.0273	35.6219	63.1219	92.7234	119.609	114.923
111.2	-2.08908	18.8602	18.168	15.5148	19.0008	35.6258	63.1141	92.6109	119.532	114.761
111.3	-2.09921	18.8477	18.125	15.4961	18.9719	35.6094	63.093	92.4773	119.449	114.622
111.4	-2.09219	18.8524	18.1133	15.4586	18.9383	35.6016	63.0711	92.3367	119.379	114.472
111.5	-2.09689	18.8398	18.0984	15.425	18.9258	35.575	63.0594	92.1961	119.301	114.321
111.6	-2.10703	18.8281	18.0938	15.3836	18.9227	35.5461	63.0586	92.0328	119.195	114.18
111.7	-2.10391	18.8328	18.0984	15.3867	18.8984	35.5195	62.9719	91.8633	119.148	114.016
111.8	-2.09689	18.843	18.0828	15.3641	18.8828	35.5	62.9109	91.7977	119.066	113.872
111.9	-2.10391	18.8406	18.0547	15.3281	18.8672	35.4734	62.8406	91.7516	118.985	113.797
112	-2.09921	18.8328	18.0399	15.3133	18.8484	35.4641	62.7234	91.7	118.898	113.719
112.1	-2.10861	18.8312	18.0305	15.2969	18.8164	35.4508	62.6172	91.6297	118.816	113.671
112.2	-2.11563	18.8242	18.0008	15.2656	18.7852	35.4297	62.5469	91.5859	118.75	113.613
112.3	-2.10391	18.8258	18.0008	15.2313	18.7508	35.4219	62.4305	91.5711	118.684	113.571
112.4	-2.10703	18.7922	17.9961	15.1953	18.7414	35.3906	62.3555	91.5352	118.609	113.512
112.5	-2.10001	18.7969	17.9914	15.1727	18.7078	35.3789	62.2937	91.5203	118.57	113.484
112.6	-2.09689	18.7945	17.9937	15.168	18.707	35.3594	62.2391	91.4961	118.539	113.465
112.7	-2.10861	18.7922	17.9797	15.1484	18.6852	35.3445	62.1984	91.4859	118.52	113.473
112.8	-2.11874	18.782	17.9695	15.1367	18.668	35.3203	62.157	91.5195	118.515	113.484
112.9	-2.11172	18.7656	17.9422	15.1102	18.6563	35.3086	62.1687	91.5273	118.488	113.488
113	-2.11642	18.7508	17.9141	15.0828	18.6328	35.3055	62.1336	91.5437	118.488	113.523
113.1	-2.11874	18.7383	17.9109	15.0859	18.6367	35.293	62.0906	91.5586	118.497	113.551
113.2	-2.12814	18.7266	17.9063	15.0586	18.6102	35.2648	62.0813	91.6055	118.5	113.563
113.3	-2.13516	18.7117	17.9063	15.0438	18.5977	35.2578	62.0625	91.6211	118.51	113.585
113.4	-2.12656	18.707	17.8914	15.0391	18.5594	35.2383	62.0445	91.6602	118.505	113.609
113.5	-2.13596	18.7	17.8633	15.0242	18.5273	35.2398	62.0305	91.7039	118.52	113.633
113.6	-2.15469	18.6953	17.8524	15.0352	18.5078	35.2305	62.0203	91.7648	118.554	113.664
113.7	-2.15469	18.7039	17.8289	15.032	18.4812	35.2258	62.0273	91.8133	118.555	113.691
113.8	-2.15469	18.6875	17.8195	15.0078	18.4602	35.2156	62.0172	91.8664	118.558	113.713
113.9	-2.14609	18.6875	17.7734	15.0078	18.4305	35.2109	62.0227	91.8953	118.551	113.738
114	-2.15079	18.6805	17.7555	14.9813	18.4258	35.1945	62.0242	91.9219	118.57	113.749
114.1	-2.15079	18.6711	17.7344	14.9688	18.3945	35.1773	62.0273	91.9492	118.558	113.754
114.2	-2.15079	18.6492	17.7344	14.9617	18.3648	35.1719	62.0516	91.9758	118.566	113.796
114.3	-2.14767	18.6445	17.7227	14.9344	18.3281	35.1602	62.0617	91.9883	118.57	113.824
114.4	-2.15469	18.6445	17.6883	14.9328	18.2805	35.1438	62.0516	92.0047	118.57	113.843
114.5	-2.15469	18.6297	17.6641	14.9109	18.275	35.1258	62.0437	92.0344	118.566	113.866
114.6	-2.15469	18.6219	17.6414	14.8836	18.2609	35.1062	62.0195	92.0555	118.579	113.875
114.7	-2.15469	18.6203	17.6297	14.8477	18.2437	35.0852	62	92.082	118.57	113.89
114.8	-2.15939	18.6148	17.6008	14.8359	18.2414	35.0672	61.9961	92.1164	118.577	113.929
114.9	-2.16641	18.6172	17.5906	14.8281	18.2148	35.0578	61.9883	92.1406	118.563	113.98
115	-2.16953	18.6172	17.5547	14.7938	18.1883	35.0437	61.9883	92.1648	118.563	113.999
115.1	-2.17422	18.5906	17.5399	14.7891	18.1805	35.0313	61.9961	92.1914	118.566	114.012
115.2	-2.16721	18.5898	17.543	14.7625	18.1594	35.0117	61.9961	92.2305	118.585	114.03
115.3	-2.17734	18.5812	17.5399	14.75	18.1297	35	61.9844	92.2617	118.587	114.011
115.4	-2.18204	18.5641	17.532	14.7266	18.1297	35	61.993	92.2688	118.597	114.011
115.5	-2.18204	18.5734	17.5399	14.707	18.1172	34.9922	61.993	92.2695	118.609	114.038
115.6	-2.18204	18.5516	17.5305	14.6727	18.0977	34.9688	61.9922	92.2977	118.616	114.05
115.7	-2.18204	18.5438	17.5086	14.6602	18.0906	34.9688	61.9953	92.3078	118.626	114.058
115.8	-2.18204	18.5352	17.5008	14.6336	18.1008	34.9656	61.9805	92.3398	118.612	114.082
115.9	-2.18204	18.532	17.4844	14.5898	18.0984	34.9445	61.9734	92.368	118.626	114.065
116	-2.18674	18.5226	17.4797	14.5734	18.0711	34.9344	61.9609	92.3977	118.631	114.043
116.1	-2.19687	18.5125	17.4695	14.5602	18.0617	34.918	61.9523	92.425	118.606	114.055
116.2	-2.20157	18.4961	17.4617	14.5391	18.0594	34.9148	61.9422	92.4492	118.612	114.077
116.3	-2.19846	18.4961	17.4531	14.5195	18.0664	34.9102	61.9523	92.4805	118.595	114.094
116.4	-2.20547	18.4969	17.4375	14.4883	18.0547	34.8984	61.9539	92.4883	118.563	114.123
116.5	-2.19846	18.493	17.4188	14.4766	18.0352	34.8875	61.9766	92.4883	118.558	114.14
116.6	-2.18906	18.4883	17.4258	14.4617	18.0234	34.8859	61.9852	92.5	118.52	114.125
116.7	-2.19846	18.4844	17.4109	14.4656	18.0203	34.8711	61.9922	92.4977	118.48	114.128
116.8	-2.20157	18.4695	17.4109	14.4523	18.0156	34.8562	61.9953	92.468	118.441	114.148
116.9	-2.20547	18.4648	17.4258	14.4453	18.0008	34.8594	61.9883	92.4102	118.398	114.148
117	-2.19687	18.4813	17.4109	14.4305	17.9961	34.8516	61.9766	92.3367	118.343	114.145
117.1	-2.20627	18.4719	17.3945	14.4149	17.9648	34.8281	62.0125	92.2617	118.266	114.104
117.2	-2.20859	18.4664	17.4063	14.3984	17.9648	34.8203	62.0148	92.0859	118.184	114.07
117.3	-2.21799	18.4688	17.3992	14.3953	17.9422	34.7937	62.0055	91.9422	118.093	114.02
117.4	-2.21329	18.4719	17.3898	14.3937	17.918	34.7813	61.9953	91.6828	117.993	113.992
117.5	-2.20627	18.4695	17.3867	14.3914	17.9031	34.7648	61.9766	91.368	117.874	113.937
117.6	-2.20547	18.4813	17.3602	14.3836	17.8867	34.7234	61.9648	91.1344	117.746	113.917
117.7	-2.20859	18.4734	17.3328	14.3711	17.8789	34.6992	61.9375	90.8945	117.629	113.82
117.8	-2.21329	18.4719	17.3242	14.3625	17.8672	34.6766	61.8836	90.6953	117.501	113.73
117.9	-2.2211	18.4617	17.3094	14.3492	17.8477	34.6477	61.8164	90.45	117.348	113.602
118	-2.21329	18.4648	17.2969	14.3351	17.8094	34.6094	61.782	90.2469	117.207	113.371
118.1	-2.21799	18.4617	17.2852	14.3281	17.7773	34.5914	61.7383	90.0359	117.063	113.164
118.2	-2.21329	18.4719	17.2773	14.3133	17.7492	34.5703	61.6563	89.8797	116.941	112.937
118.3	-2.2164	18.4695	17.2508	14.3133	17.7359	34.5578	61.6336	89.7859	116.816	112.745
118.4	-2.21799	18.4617	17.2344	14.2891	17.7101	34.5242	61.5703	89.6852	116.688	112.512
118.5	-2.21329	18.4648	17.2227	14.2578	17.7	34.5	61.5078	89.7	116.591	112.332
118.6	-2.20547	18.4617	17.2195	14.243	17.6875	34.4836	61.4422	89.7195	116.488	112.241
118.7	-2.19687	18.4523	17.2148	14.2453	17.6688	34.4656	61.4016	89.7344	116.413	112.168
118.8	-2.20627	18.45	17.2195	14.2313	17.6563	34.4492	61.3602	89.7227	116.352	112.09
118.9	-2.20157	18.4453	17.1953	14.2266	17.6492	34.4266	61.3211	89.7633	116.274	112.051
119	-2.19846	18.45	17.1727	14.2313	17.6516	34.4172	61.3039	89.832	116.202	112.031
119.1	-2.20859	18.4648	17.1484	14.2234	17.6414	34.407	61.2703	89.9039	116.149	112.004
119.2	-2.20627	18.4617	17.1367	14.2109	17.6297	34.3789	61.2266	89.9445	116.105	111.976
119.3	-2.2164	18.4492	17.1297	14.1797	17.6289	34.3789	61.2266	89.9688	116.073	111.964
119.4	-2.21799	18.4422	17.1172	14.1602	17.6102	34.368	61.243	89.993	116.045	111.966
119.5	-2.2211	18.4406	17.0938	14.1406	17.6055	34.3398	61.2219	90.0508	116.008	111.968
119.6	-2.22501	18.4352	17.0938	14.1172	17.6008	34.3516	61.2312	90.0945	115.988	111.973
119.7	-2.21799	18.4328	17.0906	14.1024	17.5953	34.3469	61.2234	90.1523	115.977	112.007
119.8	-2.22031	18.4227	17.0711	14.0977	17.593	34.325	61.2383	90.1945	115.969	112.023
119.9	-2.21799	18.4109	17.05	14.0945	17.5859	34.3203	61.2336	90.2422	115.991	112.058
120	-2.22812	18.3984	17.0399	14.0734	17.5859	34.3172	61.2344	90.2664	115.966	112.089
120.1	-2.23752	18.3867	17.032	14.0633	17.5711	34.3125	61.243	90.3125	116	112.097
120.2	-2.23282	18.3836	17.0109	14.0438	17.5516	34.2813	61.2578	90.3469	116.042	112.136
120.3	-2.22812	18.382	17.0086	14.0195	17.5469	34.2648	61.2742	90.3859	116.114	112.169
120.4	-2.23752	18.3719	17.0008	14.0273	17.5273	34.2398	61.2727	90.4297	116.16	112.174
120.5	-2.23282	18.3477	16.9813	14.0242	17.5156	34.2258	61.2695	90.4609	116.211	112.215
120.6	-2.2164	18.3406	16.9688	14.0273	17.4961	34.1961	61.2547	90.4852	116.257	112.238
120.7	-2.2258	18.3281	16.9523	14.0242	17.4844	34.175	61.2648	90.5234	116.296	112.3
120.8	-2.22501	18.3312	16.9578	14.0195	17.4648	34.1453	61.2625	90.5461	116.347	112.316
120.9	-2.22971	18.3211	16.9375	13.9961	17.4578	34.1359	61.2648	90.5625	116.391	112.355
121	-2.23984	18.3133	16.9109	13.9883	17.4453	34.1172	61.2625	90.5852	116.429	112.363
121.1	-2.24924	18.2969	16.9063	13.9734	17.4305	34.1109	61.2656	90.6062	116.473	112.377
121.2	-2.26718	18.2734	16.9063	13.9656	17.4258	34.0852	61.2695	90.6133	116.512	112.363
121.3	-2.26407	18.282	16.8945	13.9523	17.4109	34.0672	61.2742	90.6164	116.546	112.351
121.4	-2.27658	18.2852	16.8844	13.9422	17.4063	34.0508	61.2695	90.6211	116.57	112.351
121.5	-2.2836	18.2656	16.8789	13.9297	17.3867	34.0344	61.2695	90.6062	116.589	112.359
121.6	-2.2836	18.2539	16.8633	13.9102	17.3867	34.0164	61.2695	90.5969	116.597	112.359
121.7	-2.28671	18.2508	16.8524	13.8914	17.3555	34.0078	61.2695	90.5938	116.606	112.363
121.8	-2.29611	18.2508	16.8555	13.8594	17.3359	33.9883	61.2727	90.5938	116.628	112.324
121.9	-2.30313	18.243	16.8555	13.8445	17.3289	33.9656	61.2742	90.6211	116.624	112.28
122	-2.30313	18.2383	16.8242	13.8351	17.3164	33.9609	61.2695	90.6445	116.582	112.238
122.1	-2.30313	18.2219	16.8258	13.8211	17.3047	33.9445	61.2695	90.6672	116.555	112.187
122.2	-2.30624	18.2195	16.8195	13.8133	17.2899	33.9344	61.2695	90.6914	116.488	112.145
122.3	-2.31564	18.2148	16.7899	13.8039	17.2805	33.9102	61.2695	90.7031	116.453	112.07
122.4	-2.31485	18.2031	16.7852	13.7891	17.2703	33.907	61.2727	90.718	116.417	112.027
122.5	-2.31485	18.2242	16.7508	13.7703	17.2508	33.9055	61.2773	90.7305	116.374	111.992
122.6	-2.32266	18.2219	16.7383	13.7625	17.2461	33.8953	61.2742	90.7469	116.305	111.922
122.7	-2.33438	18.2195	16.7148	13.7547	17.243	33.8938	61.2813	90.7492	116.262	111.854
122.8	-2.34219	18.2234	16.7148	13.7617	17.2383	33.8836	61.2742	90.7422	116.187	111.75
122.9	-2.35391	18.1992	16.7242	13.7305	17.2383	33.8789	61.2813	90.7422	116.136	111.672
123	-2.34689	18.1922	16.7023	13.7219	17.2219	33.8828	61.2648	90.7688	116.063	111.594
123.1	-2.35391	18.1828	16.693	13.7117	17.2078	33.8711	61.2695	90.793	115.992	111.499
123.2	-2.35391	18.1805	16.6906	13.7117	17.2148	33.8758	61.2625	90.8438	115.93	111.41
123.3	-2.35703	18.1805	16.6805	13.7141	17.2148	33.8742	61.2695	90.9023	115.859	111.308
123.4	-2.36642	18.1828	16.6836	13.6992	17.1953	33.8641	61.2648	90.9727	115.77	111.172
123.5	-2.37344	18.1805	16.6609	13.6891	17.2	33.8594	61.2578	90.9953	115.699	111.042
123.6	-2.37344	18.168	16.6609	13.6797	17.207	33.8562	61.2625	91.0117	115.633	110.954
123.7	-2.36172	18.1531	16.6594	13.6797	17.1922	33.8469	61.2617	91.0086	115.554	110.852
123.8	-2.36172	18.132	16.6523	13.6797	17.1875	33.8398	61.2695	90.9992	115.485	110.745
123.9	-2.35391	18.1297	16.6609	13.6797	17.1805	33.8367	61.2648	90.9727	115.422	110.621
124	-2.35861	18.1172	16.6414	13.668	17.1875	33.8242	61.2742	90.9563	115.35	110.52
124.1	-2.36563	18.1102	16.6445	13.668	17.1758	33.8039	61.2695	90.9492	115.301	110.41
124.2	-2.35703	18.1172	16.6297	13.6563	17.168	33.7937	61.2695	90.9227	115.243	110.28
124.3	-2.36172	18.1055	16.6367	13.6609	17.168	33.7961	61.2695	90.8867	115.211	110.177
124.4	-2.35391	18.1024	16.6133	13.6649	17.168	33.7742	61.2727	90.8445	115.18	110.078
124.5	-2.35391	18.1024	16.6102	13.6602	17.1609	33.7617	61.2742	90.7258	115.144	110.02
124.6	-2.35861	18.1172	16.6008	13.6359	17.168	33.7547	61.2695	90.6531	115.109	109.957
124.7	-2.36874	18.1141	16.5906	13.6219	17.1563	33.757	61.2742	90.4883	115.075	109.879
124.8	-2.38126	18.1008	16.5906	13.6258	17.1445	33.75	61.2695	90.3133	115.085	109.823
124.9	-2.37344	18.0859	16.5859	13.6094	17.1414	33.75	61.2648	90.132	115.102	109.789
125	-2.37344	18.0711	16.5625	13.6211	17.1242	33.7352	61.2578	89.8672	115.105	109.773
125.1	-2.37814	18.0711	16.5594	13.6094	17.1133	33.7305	61.243	89.6414	115.106	109.755
125.2	-2.38516	18.0781	16.5586	13.5977	17.1024	33.7305	61.2305	89.3789	115.121	109.738
125.3	-2.37344	18.0711	16.5399	13.5977	17.0859	33.7258	61.2141	89.1023	115.155	109.753
125.4	-2.37344	18.0617	16.5422	13.5977	17.0859	33.7234	61.207	88.9688	115.191	109.781
125.5	-2.38516	18.0594	16.5203	13.5945	17.0742	33.7156	61.2039	88.8594	115.23	109.813
125.6	-2.37344	18.0469	16.5125	13.5828	17.0664	33.718	61.1945	88.8477	115.301	109.855
125.7	-2.37344	18.0399	16.5078	13.593	17.0562	33.7039	61.1922	88.8719	115.359	109.913
125.8	-2.37656	18.0273	16.5039	13.5867	17.0617	33.7031	61.1828	88.9461	115.409	110.004
125.9	-2.38596	18.032	16.4891	13.5734	17.0516	33.7031	61.1727	89.0313	115.46	110.07
126	-2.39297	18.0273	16.4883	13.575	17.0352	33.6867	61.168	89.1164	115.527	110.109
126.1	-2.38516	18.0352	16.4813	13.5586	17.0156	33.6961	61.168	89.2234	115.594	110.159
126.2	-2.38828	18.0352	16.4797	13.5469	17.0078	33.7063	61.168	89.3789	115.667	110.222
126.3	-2.38126	18.0352	16.4648	13.5469	16.993	33.7039	61.1648	89.5227	115.766	110.266
126.4	-2.38596	18.0156	16.4578	13.5484	16.9883	33.7031	61.1602	89.6531	115.859	110.32
126.5	-2.38986	18.0203	16.4617	13.5508	16.9766	33.6992	61.1438	89.7961	115.948	110.377
126.6	-2.39999	18.0125	16.457	13.5461	16.9617	33.7031	61.1367	89.9297	116.055	110.421
126.7	-2.39297	18.0078	16.4422	13.5391	16.9523	33.7156	61.1172	90.075	116.164	110.468
126.8	-2.39297	17.9883	16.4523	13.5391	16.9453	33.7258	61.1141	90.2227	116.28	110.519
126.9	-2.39297	17.9688	16.4422	13.5438	16.9258	33.7352	61.1125	90.3586	116.327	110.57
127	-2.39767	17.957	16.4289	13.5586	16.9109	33.7422	61.1172	90.4773	116.39	110.578
127.1	-2.39609	17.9617	16.4305	13.5516	16.9063	33.7422	61.1172	90.5695	116.468	110.62
127.2	-2.41251	17.957	16.4305	13.5586	16.9016	33.7453	61.1219	90.6836	116.492	110.655
127.3	-2.41721	17.9375	16.4289	13.5703	16.8961	33.7664	61.1336	90.8125	116.48	110.677
127.4	-2.41251	17.9258	16.4305	13.575	16.8937	33.7734	61.1359	90.9016	116.448	110.73
127.5	-2.41251	17.9227	16.4258	13.5828	16.8836	33.7813	61.1336	90.9289	116.465	110.741
127.6	-2.40781	17.918	16.4141	13.5898	16.8594	33.7813	61.1359	90.9961	116.468	110.761
127.7	-2.41721	17.9109	16.4188	13.5898	16.8477	33.7813	61.1289	90.968	116.469	110.78
127.8	-2.40469	17.9063	16.4258	13.5898	16.8477	33.7977	61.1289	90.9844	116.452	110.78
127.9	-2.40781	17.8984	16.4305	13.6094	16.8359	33.8156	61.1336	91.0039	116.426	110.764
128	-2.41721	17.875	16.4133	13.6016	16.8164	33.825	61.1523	90.9844	116.433	110.759
128.1	-2.41721	17.8594	16.4109	13.6094	16.8211	33.8352	61.1797	90.9758	116.405	110.788
128.2	-2.42734	17.8211	16.4188	13.6289	16.8281	33.8516	61.2109	90.9875	116.391	110.784
128.3	-2.43204	17.8164	16.4406	13.6211	16.8203	33.8484	61.2305	90.9609	116.417	110.761
128.4	-2.43204	17.8211	16.418	13.6258	16.8234	33.8352	61.2383	90.9414	116.409	110.737
128.5	-2.43674	17.8211	16.4031	13.6164	16.8164	33.832	61.25	90.9414	116.419	110.711
128.6	-2.44687	17.8391	16.3797	13.6367	16.8047	33.8055	61.25	90.9656	116.436	110.676
128.7	-2.44846	17.8531	16.3719	13.6305	16.8094	33.8008	61.2813	90.9172	116.421	110.663
128.8	-2.45547	17.8867	16.375	13.6359	16.8281	33.7891	61.2766	90.8398	116.395	110.613
128.9	-2.46329	17.8836	16.3508	13.6289	16.8242	33.7937	61.2937	90.7969	116.378	110.566
129	-2.46329	17.875	16.3258	13.6016	16.8438	33.7844	61.3078	90.7234	116.363	110.546
129.1	-2.46329	17.8555	16.3117	13.5898	16.8602	33.7711	61.2844	90.5945	116.332	110.492
129.2	-2.47812	17.8484	16.282	13.5359	16.8406	33.7344	61.2891	90.4875	116.339	110.429
129.3	-2.49533	17.8289	16.2656	13.5195	16.8	33.6945	61.3086	90.3914	116.32	110.359
129.4	-2.52579	17.8289	16.2	13.493	16.7781	33.6609	61.3086	90.3359	116.269	110.332
129.5	-2.54141	17.8406	16.1609	13.5039	16.7859	33.657	61.3367	90.3164	116.262	110.288
129.6	-2.59219	17.8	16.1289	13.4578	16.8094	33.6477	61.3555	90.282	116.234	110.238
129.7	-2.65079	17.7195	16.0734	13.3687	16.7344	33.6016	61.368	90.3172	116.212	110.113
131.3	-2.50156	18.4086	17.8281	15.5727	17.0789	27.0547	40.8695	55.2188	69.1258	52.2781
131.4	-2.48282	18.4789	17.8563	15.4836	16.8445	26.2961	39.2437	52.3672	62.4266	46.6305
131.5	-2.49142	18.4898	17.8625	15.3875	16.4961	25.5367	38.2016	50.0219	57.6898	42.4133
131.6	-2.45859	18.5016	17.8633	15.393	16.1938	25.1297	36.9453	48.343	54.3242	39.175
131.7	-2.45078	18.4539	17.775	15.3836	16.0703	24.3609	36.1453	47.1883	51.6891	36.5828
131.8	-2.41721	18.4344	17.7734	15.3164	15.9203	24.2406	35.5016	45.9383	49.7047	34.4055
131.9	-2.41953	18.4031	17.7945	15.1984	15.7781	23.8641	34.9781	44.9047	47.7063	32.5266
132	-2.39297	18.3797	17.7797	15.0742	15.5844	23.2813	34.2281	44.1852	46.2508	30.9469
132.1	-2.38126	18.3813	17.8234	14.9445	15.7125	22.8383	33.8195	43.3516	44.8094	29.6891
132.2	-2.40469	18.3836	17.8524	14.8984	15.5828	22.5969	33.1773	42.7008	43.6102	28.2898
132.3	-2.42422	18.3758	17.8422	14.8984	15.4531	22.3891	32.8656	41.9695	42.5828	27.1875
132.4	-2.43594	18.3641	17.8422	14.8813	15.3406	22.2719	32.4102	41.268	41.4805	26.0437
132.5	-2.41953	18.3914	17.8344	14.8398	15.1602	22.1203	32.0227	40.7164	40.5492	25.2109
132.6	-2.42032	18.3836	17.8414	14.8	15.0383	21.9609	31.6187	40.2047	39.7672	24.4703
132.7	-2.42422	18.3687	17.8297	14.7836	14.993	21.6719	31.3109	39.7641	39.2703	23.518
132.8	-2.42111	18.3883	17.8375	14.7766	15.0156	21.3641	30.9789	39.1945	38.5461	22.7742
132.9	-2.41171	18.3875	17.8461	14.7852	14.9328	21.1328	30.7203	38.8273	37.8117	22.1766
133	-2.40469	18.3789	17.8414	14.7406	14.8477	20.8172	30.4398	38.4164	37.3734	21.4242
133.1	-2.39999	18.3953	17.8148	14.7016	14.7992	20.5313	30.2437	37.9703	36.8547	20.6703
133.2	-2.39767	18.4	17.8524	14.7094	14.7062	20.5508	30.0328	37.6117	36.1234	20.2828
133.3	-2.38828	18.3953	17.8844	14.7016	14.593	20.4422	29.7734	37.3656	35.7	19.8219
133.4	-2.37814	18.3906	17.8922	14.6852	14.5266	20.3203	29.5156	37.1391	35.3367	19.3125
133.5	-2.38516	18.4	17.8922	14.6781	14.4484	20.2219	29.2773	36.8562	34.9812	18.7742
133.6	-2.38516	18.3875	17.8844	14.6555	14.3734	20.1242	29.0406	36.5633	34.5148	18.3203
133.7	-2.38516	18.3953	17.8922	14.6266	14.3359	20.0273	28.8781	36.2742	33.9492	17.9531
133.8	-2.38516	18.3992	17.9039	14.6	14.2711	19.9219	28.7039	35.9227	33.3313	17.5102
133.9	-2.39297	18.3516	17.9078	14.6242	14.218	19.7914	28.5617	35.6477	33.1086	17.0258
134	-2.38828	18.3836	17.8914	14.618	14.1547	19.6672	28.3859	35.3633	32.8391	16.5891
134.1	-2.38126	18.4117	17.8766	14.5453	14.093	19.4859	28.2258	35.0594	32.4367	16.318
134.2	-2.38126	18.4023	17.8797	14.4945	14.018	19.332	28.0461	34.7883	32.018	15.9625
134.3	-2.37814	18.3758	17.8766	14.4937	13.9664	19.2094	27.8625	34.5547	31.6438	15.6039
134.4	-2.37344	18.3758	17.8602	14.443	13.8695	19.0703	27.7063	34.3289	31.3383	15.2703
134.5	-2.38046	18.3758	17.8406	14.4672	13.7922	19.0023	27.55	34.1438	31.2008	14.9453
134.6	-2.37344	18.3875	17.8602	14.4508	13.7406	18.9641	27.3781	33.9102	30.9867	14.6852
134.7	-2.37033	18.3594	17.8766	14.4039	13.7164	18.9445	27.2375	33.6992	30.7125	14.4023
134.8	-2.36874	18.3727	17.8687	14.3852	13.6852	18.8945	27.0844	33.4789	30.4984	14.0898
134.9	-2.36172	18.3875	17.8641	14.3609	13.6555	18.7828	26.9211	33.3008	30.3016	13.7648
135	-2.37344	18.407	17.857	14.3219	13.6266	18.5766	26.7367	33.0852	30.0367	13.4609
135.1	-2.36874	18.3797	17.8477	14.2906	13.6117	18.5063	26.6039	32.8664	29.7437	13.2453
135.2	-2.36172	18.3758	17.8617	14.2289	13.5844	18.432	26.5031	32.725	29.5109	12.9602
135.3	-2.36172	18.4063	17.8641	14.2156	13.5719	18.3422	26.3898	32.5352	29.1844	12.6984
135.4	-2.36172	18.3992	17.8524	14.2445	13.5562	18.2477	26.2719	32.4172	29.0008	12.4164
135.5	-2.36172	18.3992	17.8766	14.2828	13.5336	18.1594	26.1234	32.3	28.8328	12.175
135.6	-2.37344	18.4188	17.8836	14.2633	13.4898	18.0797	25.9859	32.1812	28.6609	11.9477
135.7	-2.37344	18.4141	17.8836	14.2477	13.4391	17.9992	25.857	32.0148	28.4102	11.7047
135.8	-2.37033	18.4336	17.8758	14.2242	13.4	17.9148	25.7211	31.8383	28.168	11.4601
135.9	-2.36563	18.4266	17.8914	14.2164	13.3687	17.8227	25.5969	31.6945	27.9344	11.2156
136	-2.36874	18.4305	17.8914	14.2164	13.3117	17.7055	25.4898	31.5367	27.707	10.9945
136.1	-2.37033	18.4305	17.9	14.1922	13.2664	17.6305	25.3766	31.3617	27.4883	10.7563
136.2	-2.37344	18.4375	17.907	14.1852	13.2289	17.557	25.2641	31.2094	27.2219	10.5719
136.3	-2.36563	18.4453	17.9149	14.1773	13.1812	17.4555	25.1625	31.0773	27.0742	10.3578
136.4	-2.37344	18.4234	17.9266	14.1531	13.1344	17.3484	25.0484	30.9078	26.9414	10.1539
136.5	-2.37344	18.4289	17.9391	14.1219	13.0789	17.382	24.9633	30.7445	26.7883	9.98593
136.6	-2.37344	18.407	17.9219	14.0875	13.0336	17.3141	24.8687	30.5602	26.6172	9.80939
136.7	-2.37344	18.3992	17.9117	14.068	13.0094	17.2555	24.7836	30.3883	26.457	9.62656
136.8	-2.37344	18.3914	17.8906	14.0562	12.9852	17.1805	24.6859	30.2883	26.2922	9.42657
136.9	-2.37344	18.3797	17.8758	14.032	12.9359	17.1156	24.6141	30.1961	26.1211	9.19296
137	-2.37344	18.3945	17.8727	14.032	12.8953	17.0953	24.5336	30.0617	25.9555	8.96875
137.1	-2.37344	18.3797	17.8633	14.0414	12.8852	17.0328	24.4555	29.9266	25.7805	8.79062
137.2	-2.37344	18.3633	17.8641	14.0438	12.8609	16.9664	24.3844	29.8117	25.5695	8.64218
137.3	-2.38516	18.375	17.8563	14.0289	12.8383	16.8844	24.2906	29.7	25.3859	8.47968
137.4	-2.38516	18.357	17.8438	14.0047	12.8094	16.8062	24.193	29.5406	25.2102	8.34531
137.5	-2.37344	18.3164	17.8102	13.9898	12.7664	16.7437	24.1109	29.4164	25.057	8.19922
137.6	-2.37344	18.3211	17.8055	13.9977	12.7516	16.6969	24.0328	29.307	24.9047	8.00781
137.7	-2.37344	18.3047	17.8055	14.0164	12.7242	16.6266	23.9672	29.2156	24.7445	7.83282
137.8	-2.36874	18.3047	17.8328	14.0047	12.6656	16.5555	23.8797	29.0719	24.5742	7.66797
137.9	-2.36172	18.3172	17.8563	13.9781	12.6422	16.5063	23.807	28.9789	24.4508	7.48517
138	-2.36642	18.3242	17.8641	13.9609	12.6219	16.5422	23.7273	28.8727	24.3	7.27264
138.1	-2.36563	18.3258	17.8641	13.9078	12.5953	16.607	23.6398	28.7437	24.1594	7.04767
138.2	-2.36563	18.3312	17.8524	13.8961	12.568	16.6023	23.5914	28.65	24.0375	6.96796
138.3	-2.36563	18.3289	17.8492	13.8953	12.5156	16.525	23.4852	28.5492	23.882	6.83673
138.4	-2.36563	18.3359	17.8367	13.8758	12.4906	16.4469	23.3594	28.4352	23.7516	6.69452
138.5	-2.36563	18.3367	17.8477	13.8687	12.4695	16.3687	23.2523	28.3406	23.6156	6.57892
138.6	-2.36563	18.3289	17.8687	13.8687	12.4547	16.2742	23.1531	28.2523	23.4914	6.43671
138.7	-2.36093	18.3289	17.8758	13.8172	12.4422	16.1969	23.0719	28.1414	23.3695	6.33514
138.8	-2.35391	18.3164	17.8789	13.7773	12.4156	16.1336	23.0281	28.0414	23.2406	6.20313
138.9	-2.35861	18.3172	17.8727	13.7594	12.4039	16.0516	22.9703	27.9422	23.1148	6.02734
139	-2.35391	18.3242	17.8711	13.7906	12.3867	15.9867	22.8844	27.8336	22.9758	5.88202
139.1	-2.35391	18.3289	17.8727	13.8055	12.35	15.9789	22.8219	27.7359	22.8453	5.75311
139.2	-2.35391	18.332	17.8828	13.8172	12.3258	15.9383	22.7828	27.6727	22.6969	5.60938
139.3	-2.35391	18.3414	17.8672	13.8297	12.3047	15.9086	22.7242	27.5875	22.5734	5.47186
139.4	-2.35391	18.3508	17.825	13.8094	12.3023	15.8844	22.6383	27.4812	22.4789	5.32343
139.5	-2.34219	18.3336	17.8563	13.8125	12.2867	15.8484	22.5398	27.4008	22.357	5.1828
139.6	-2.34219	18.3234	17.8516	13.8102	12.2508	15.8305	22.4789	27.3133	22.2133	5.04608
139.7	-2.34219	18.3094	17.8336	13.8141	12.2242	15.7859	22.418	27.2117	22.0922	4.90079
139.8	-2.34219	18.3094	17.8125	13.8203	12.1883	15.7164	22.3453	27.1148	21.9617	4.73047
139.9	-2.33438	18.3016	17.7781	13.7977	12.1703	15.6727	22.2672	27.0203	21.8469	4.61172
140	-2.33438	18.2922	17.7695	13.7906	12.1609	15.6578	22.2	26.9273	21.7328	4.47266
140.1	-2.33438	18.2867	17.7789	13.7742	12.1492	15.6109	22.1609	26.8375	21.6109	4.31796
140.2	-2.33438	18.2773	17.7813	13.7859	12.1531	15.5477	22.0953	26.743	21.5094	4.17188
140.3	-2.33438	18.2773	17.7781	13.7781	12.1297	15.5047	22.0289	26.6383	21.4195	4.04999
140.4	-2.32266	18.2734	17.7984	13.7516	12.107	15.4586	21.9586	26.532	21.3102	3.92734
140.5	-2.32266	18.275	17.8242	13.782	12.0797	15.4297	21.9109	26.4305	21.2008	3.80469
140.6	-2.32266	18.2726	17.7859	13.7734	12.032	15.393	21.8758	26.3492	21.0875	3.69376
140.7	-2.32266	18.2508	17.7938	13.7469	12.0242	15.3711	21.7906	26.2594	20.9875	3.56952
140.8	-2.32266	18.2344	17.8055	13.7125	11.9898	15.3102	21.7352	26.1531	20.8922	3.43594
140.9	-2.32266	18.2117	17.8281	13.7156	11.957	15.2352	21.668	26.068	20.7828	3.31952
141	-2.31485	18.1922	17.8609	13.7203	11.9352	15.1649	21.6266	25.9898	20.6766	3.21014
141.1	-2.31485	18.1789	17.8633	13.7031	11.9109	15.1117	21.5828	25.9297	20.5719	3.11563
141.2	-2.31485	18.1883	17.8445	13.657	11.8883	15.0781	21.5219	25.8344	20.475	2.99844
141.3	-2.31485	18.1922	17.8438	13.6649	11.8594	15.0406	21.4734	25.7664	20.368	2.87735
141.4	-2.31485	18.1836	17.8289	13.6649	11.818	14.9969	21.4344	25.6961	20.2641	2.78751
141.5	-2.30313	18.1922	17.8219	13.6617	11.7984	14.9539	21.3883	25.6211	20.1844	2.66251
141.6	-2.30624	18.2	17.8359	13.6258	11.7773	14.9047	21.3477	25.568	20.0688	2.55234
141.7	-2.31094	18.1953	17.8406	13.6063	11.7789	14.8438	21.2836	25.4969	19.9703	2.44766
141.8	-2.31955	18.1953	17.8164	13.5867	11.743	14.7906	21.2352	25.4312	19.8844	2.36249
141.9	-2.30313	18.1953	17.8055	13.6109	11.7359	14.7711	21.1961	25.3711	19.8023	2.26016
142	-2.30313	18.2078	17.8047	13.5938	11.743	14.7305	21.1531	25.3172	19.7273	2.1539
142.1	-2.30313	18.2117	17.8102	13.5641	11.7383	14.725	21.0836	25.2516	19.6422	2.04922
142.2	-2.30313	18.2148	17.8242	13.543	11.7164	14.6961	21.0164	25.1687	19.5211	1.93204
142.3	-2.30313	18.2148	17.8367	13.5555	11.7039	14.6844	20.9688	25.0992	19.4187	1.83829
142.4	-2.30313	18.2164	17.8516	13.5399	11.6922	14.6891	20.9148	25.0477	19.3383	1.74765
142.5	-2.30313	18.2188	17.8641	13.5086	11.6805	14.6484	20.8492	24.9773	19.243	1.62421
142.6	-2.30313	18.2148	17.8289	13.4937	11.6773	14.6234	20.7937	24.9266	19.1266	1.53986
142.7	-2.30313	18.2313	17.8484	13.4922	11.6844	14.6063	20.7234	24.8438	19.0281	1.43204
142.8	-2.29532	18.2461	17.8594	13.4852	11.65	14.5945	20.6805	24.7664	18.9383	1.33359
142.9	-2.29532	18.2344	17.8609	13.4774	11.6406	14.5867	20.6352	24.7086	18.8531	1.23358
143	-2.30313	18.2391	17.8602	13.4625	11.6383	14.5672	20.582	24.657	18.7242	1.13907
143.1	-2.30313	18.2508	17.868	13.4531	11.6258	14.5406	20.5242	24.5914	18.6375	1.04376
143.2	-2.29843	18.2344	17.8703	13.4266	11.6141	14.5203	20.4508	24.543	18.5492	0.93985
143.3	-2.30313	18.2313	17.8609	13.4305	11.5945	14.4922	20.4148	24.4773	18.4734	0.846863
143.4	-2.29141	18.2219	17.8484	13.4109	11.5633	14.4656	20.4391	24.4187	18.3719	0.739838
143.5	-2.30783	18.2047	17.8508	13.4188	11.5562	14.4117	20.4031	24.3289	18.2797	0.638275
143.6	-2.31485	18.207	17.8609	13.4266	11.5633	14.3953	20.3906	24.2594	18.2117	0.553131
143.7	-2.30313	18.1953	17.9023	13.4188	11.568	14.368	20.3609	24.2148	18.157	0.439056
143.8	-2.30313	18.1883	17.8922	13.4234	11.543	14.3172	20.3289	24.1453	18.1031	0.329681
143.9	-2.30783	18.1883	17.8945	13.4336	11.5359	14.3023	20.2617	24.1062	18.0367	0.228119
144	-2.31485	18.1922	17.9063	13.4461	11.5164	14.2539	20.2008	24.0281	17.9305	0.12735
144.1	-2.31796	18.1953	17.9039	13.45	11.4774	14.2234	20.1453	23.9531	17.8602	0.0210876
144.2	-2.32266	18.1953	17.9063	13.4336	11.4266	14.2078	20.1062	23.8844	17.7797	-0.0882874
144.3	-2.32266	18.1836	17.8867	13.4461	11.4297	14.1617	20.0586	23.8047	17.7117	-0.18985
144.4	-2.32266	18.1812	17.8633	13.4461	11.4391	14.1109	20.0094	23.7391	17.6414	-0.271881
144.5	-2.32266	18.1953	17.8875	13.4578	11.4266	14.082	19.9773	23.6766	17.5594	-0.353119
144.6	-2.32266	18.1836	17.8719	13.4774	11.3875	14.0602	19.9461	23.6297	17.4812	-0.4328
144.7	-2.31485	18.1836	17.8703	13.4695	11.3563	14.0672	19.8906	23.5711	17.3813	-0.532806
144.8	-2.31955	18.1766	17.868	13.4547	11.325	14.0555	19.8297	23.5156	17.282	-0.642975
144.9	-2.32657	18.1727	17.8633	13.45	11.3328	14.0477	19.8133	23.4547	17.1648	-0.701569
145	-2.32657	18.1609	17.8531	13.4406	11.3219	14.0164	19.7828	23.3945	17.0992	-0.787506
145.1	-2.32657	18.1445	17.8438	13.4188	11.3086	14.0164	19.7422	23.3453	17.0555	-0.896881
145.2	-2.33438	18.1414	17.8758	13.4117	11.2984	13.9852	19.7273	23.293	16.9883	-1.00156
145.3	-2.33438	18.1414	17.8914	13.4188	11.3203	13.943	19.6844	23.2594	16.9195	-1.08124
145.4	-2.33749	18.1563	17.8781	13.4258	11.2938	13.9344	19.6453	23.2469	16.8445	-1.18594
145.5	-2.35391	18.1484	17.8648	13.4039	11.2711	13.9383	19.6305	23.2195	16.7594	-1.28751
145.6	-2.3508	18.1172	17.875	13.3672	11.2781	13.9156	19.5867	23.1766	16.7078	-1.38907
145.7	-2.3461	18.1055	17.8602	13.3406	11.2578	13.8992	19.5586	23.1492	16.6289	-1.48358
145.8	-2.34921	18.1102	17.8484	13.3289	11.2516	13.8359	19.5437	23.1133	16.568	-1.55624
145.9	-2.36172	18.125	17.8703	13.3359	11.2617	13.8102	19.5289	23.0641	16.5047	-1.62735
146	-2.36172	18.125	17.8758	13.3062	11.2352	13.793	19.5	23.0203	16.4219	-1.70938
146.1	-2.36172	18.1297	17.8633	13.3	11.2188	13.7633	19.4703	22.9766	16.3602	-1.77969
146.2	-2.36642	18.125	17.8531	13.2977	11.2234	13.7391	19.4492	22.9234	16.2867	-1.8461
146.3	-2.38516	18.1414	17.8633	13.3141	11.2234	13.7469	19.4117	22.8625	16.2234	-1.92108
146.4	-2.38516	18.1336	17.8555	13.3094	11.1891	13.7195	19.3828	22.7867	16.1648	-2.00626
146.5	-2.38516	18.1414	17.7977	13.2969	11.1914	13.6922	19.3562	22.707	16.1023	-2.08829
146.6	-2.38516	18.1516	17.7813	13.293	11.1766	13.6688	19.3172	22.6445	16.0289	-2.16171
146.7	-2.37344	18.1414	17.8102	13.3172	11.15	13.6641	19.3125	22.6148	15.9578	-2.22656
146.8	-2.38516	18.1563	17.8289	13.3258	11.1406	13.6492	19.2859	22.5664	15.8953	-2.32657
146.9	-2.37344	18.1805	17.8094	13.3242	11.1187	13.6375	19.2594	22.5203	15.8172	-2.42422
147	-2.37656	18.1711	17.832	13.3141	11.118	13.6148	19.2227	22.4492	15.75	-2.50311
147.1	-2.38126	18.1852	17.8563	13.3242	11.1094	13.6055	19.1734	22.3875	15.7086	-2.57657
147.2	-2.38596	18.1875	17.8711	13.3242	11.0945	13.5789	19.1328	22.368	15.6211	-2.65155
147.3	-2.40469	18.1844	17.868	13.3414	11.075	13.5719	19.0867	22.3406	15.5555	-2.74454
147.4	-2.39297	18.1828	17.868	13.3289	11.0555	13.5203	19.0602	22.3094	15.493	-2.83829
147.5	-2.39297	18.1805	17.8633	13.3289	11.0523	13.4774	19.0477	22.2656	15.4391	-2.90469
147.6	-2.39609	18.1875	17.8602	13.3211	11.043	13.4383	19.0047	22.2422	15.3711	-2.97968
147.7	-2.40079	18.1805	17.8602	13.3242	11.0406	13.3945	18.9852	22.2047	15.3062	-3.08124
147.8	-2.40549	18.1797	17.8781	13.3141	11.0508	13.3727	18.9414	22.1531	15.2695	-3.15469
147.9	-2.41251	18.1641	17.8758	13.3289	11.0508	13.3945	18.8875	22.1125	15.2039	-3.21719
148	-2.41251	18.1563	17.875	13.3195	11.0523	13.3727	18.8562	22.0594	15.1219	-3.2836
148.1	-2.41721	18.1414	17.8563	13.3289	11.0594	13.3602	18.8562	22.0211	15.0727	-3.36639
148.2	-2.41641	18.1414	17.8719	13.3211	11.0352	13.3359	18.8219	21.9961	15.0117	-3.45313
148.3	-2.41641	18.1172	17.875	13.3172	11.0117	13.332	18.8008	21.9469	14.9461	-3.54843
148.4	-2.41641	18.1203	17.8555	13.2852	11.0164	13.2945	18.7703	21.8672	14.868	-3.62811
148.5	-2.41641	18.1031	17.8438	13.2781	11.0164	13.3008	18.7227	21.8289	14.8055	-3.70624
148.6	-2.41641	18.1094	17.8406	13.2633	10.9937	13.2977	18.6695	21.8047	14.7352	-3.7836
148.7	-2.41953	18.0977	17.8289	13.2734	10.9922	13.2703	18.657	21.7625	14.6883	-3.86639
148.8	-2.42422	18.0781	17.8312	13.275	10.9852	13.232	18.6375	21.7	14.6406	-3.96014
148.9	-2.42422	18.0516	17.8141	13.2656	10.9805	13.2195	18.6133	21.6719	14.5992	-4.01407
149	-2.42422	18.0469	17.8242	13.2391	10.9656	13.1953	18.5789	21.6492	14.5633	-4.09686
149.1	-2.43204	18.0352	17.8242	13.2313	10.9508	13.1734	18.5359	21.6297	14.5359	-4.17422
149.2	-2.43204	18.0273	17.8125	13.2	10.9414	13.1492	18.4922	21.5906	14.4969	-4.24921
149.3	-2.42422	18.0125	17.8172	13.1914	10.9508	13.1375	18.4703	21.5516	14.4492	-4.33905
149.4	-2.42422	17.9961	17.8125	13.1922	10.9578	13.1297	18.4609	21.5227	14.4148	-4.40155
149.5	-2.43204	17.9883	17.8023	13.2148	10.9578	13.1133	18.4586	21.5055	14.3875	-4.46719
149.6	-2.43204	17.9813	17.8016	13.2125	10.9484	13.0711	18.4578	21.4766	14.3289	-4.53046
149.7	-2.43204	17.9601	17.7969	13.2266	10.9703	13.0281	18.4305	21.4227	14.2586	-4.5961
149.8	-2.42422	17.9547	17.7609	13.2039	10.95	13.0211	18.4109	21.3641	14.1992	-4.63983
149.9	-2.42422	17.9406	17.7633	13.1844	10.9219	13.0281	18.3586	21.3195	14.1539	-4.69376
150	-2.42422	17.9422	17.7539	13.1633	10.8992	13.0399	18.3492	21.2703	14.0891	-4.80078
150.1	-2.42422	17.9305	17.7586	13.1492	10.8875	13.0399	18.3367	21.2234	13.9969	-4.86563
150.2	-2.42422	17.9453	17.7656	13.1883	10.8711	13.032	18.3203	21.1563	13.9117	-4.92889
150.3	-2.41251	17.9375	17.7656	13.1922	10.8492	13.0234	18.3055	21.1219	13.8273	-5.00235
150.4	-2.42422	17.9305	17.7508	13.1758	10.8391	13.0008	18.2906	21.0789	13.7469	-5.06561
150.5	-2.42892	17.9328	17.7422	13.1609	10.8219	12.9648	18.2703	21.0586	13.657	-5.12109
150.6	-2.44376	17.9273	17.7422	13.1414	10.7859	12.9656	18.2383	21.0203	13.6016	-5.18204
150.7	-2.44376	17.918	17.7398	13.1219	10.8055	12.9774	18.2109	20.9734	13.5633	-5.21796
150.8	-2.44687	17.9063	17.7508	13.1008	10.7977	12.9774	18.2008	20.918	13.5437	-5.29141
150.9	-2.44846	17.9141	17.7492	13.0914	10.8008	12.9469	18.1766	20.8914	13.4773	-5.37421
151	-2.43906	17.918	17.7633	13.0984	10.7984	12.9258	18.1609	20.8828	13.4117	-5.45624
151.1	-2.44376	17.9063	17.7531	13.1414	10.832	12.8914	18.118	20.8875	13.3828	-5.50702
151.2	-2.43204	17.9109	17.7469	13.1609	10.8219	12.8875	18.0938	20.8602	13.3367	-5.57733
151.3	-2.43674	17.9109	17.7539	13.1398	10.8484	12.8633	18.0672	20.8242	13.325	-5.61639
151.4	-2.44376	17.9016	17.7469	13.1422	10.8438	12.8453	18.0547	20.7898	13.3008	-5.68671
151.5	-2.44687	17.9109	17.7586	13.1414	10.8516	12.8406	18.0281	20.7703	13.2711	-5.74921
151.6	-2.45157	17.9063	17.7586	13.1563	10.8445	12.8484	17.9891	20.7344	13.2375	-5.79608
151.7	-2.45157	17.8992	17.7461	13.1563	10.8563	12.8359	17.9609	20.6953	13.1891	-5.9086
151.8	-2.45627	17.9063	17.7422	13.1461	10.8359	12.8289	17.943	20.6539	13.125	-5.98047
151.9	-2.45547	17.9109	17.7586	13.1445	10.8055	12.8016	17.95	20.6367	13.0625	-6.04999
152	-2.45547	17.9258	17.7625	13.1531	10.7734	12.7977	17.9187	20.5953	13.0164	-6.07266
152.1	-2.45547	17.9422	17.7539	13.1414	10.7633	12.793	17.8945	20.5813	12.9773	-6.13593
152.2	-2.46017	17.9375	17.7539	13.1289	10.7391	12.7977	17.8758	20.5437	12.943	-6.20624
152.3	-2.46719	17.9375	17.7539	13.1172	10.7344	12.7781	17.8594	20.5156	12.8828	-6.26172
152.4	-2.45547	17.9305	17.7555	13.1266	10.6961	12.7828	17.8484	20.4617	12.8289	-6.36172
152.5	-2.46719	17.9328	17.7539	13.1406	10.6961	12.8172	17.8141	20.3953	12.7781	-6.42499
152.6	-2.46249	17.9305	17.7539	13.1367	10.6688	12.8094	17.7852	20.3672	12.7195	-6.4953
152.7	-2.44846	17.9227	17.7539	13.1219	10.6672	12.7781	17.7852	20.325	12.6602	-6.53436
152.8	-2.46249	17.9055	17.7469	13.1414	10.65	12.7734	17.7586	20.2891	12.6453	-6.60001
152.9	-2.45547	17.8984	17.7617	13.1609	10.6336	12.7437	17.7273	20.2383	12.6133	-6.65546
153	-2.45547	17.8914	17.7516	13.1602	10.6523	12.7344	17.7078	20.2195	12.575	-6.72345
153.1	-2.45547	17.8984	17.7586	13.1367	10.6617	12.7047	17.7109	20.2023	12.5359	-6.78751
153.2	-2.44376	17.8984	17.7492	13.1328	10.6641	12.6953	17.7352	20.1375	12.4773	-6.87421
153.3	-2.44376	17.875	17.7469	13.1344	10.6688	12.6539	17.7078	20.1187	12.4266	-6.94452
153.4	-2.44376	17.8719	17.7344	13.125	10.6484	12.6758	17.7078	20.0703	12.3906	-7.01172
153.5	-2.44376	17.8867	17.7227	13.1055	10.6695	12.6609	17.6961	20.0469	12.3516	-7.06561
153.6	-2.44376	17.875	17.7125	13.1031	10.6805	12.6219	17.6883	20.032	12.3094	-7.12811
153.7	-2.44376	17.8672	17.7195	13.1102	10.6883	12.6133	17.6687	20.0039	12.2617	-7.18204
153.8	-2.44376	17.8797	17.7266	13.1172	10.6766	12.5906	17.6648	19.9734	12.2242	-7.22577
153.9	-2.44376	17.8719	17.7391	13.0906	10.6672	12.5664	17.6492	19.9305	12.1563	-7.27264
154	-2.44376	17.882	17.7414	13.0906	10.6617	12.5399	17.6328	19.918	12.0906	-7.34766
154.1	-2.44846	17.8797	17.7516	13.1133	10.6328	12.5438	17.5984	19.8836	12.0578	-7.41797
154.2	-2.45859	17.8945	17.7492	13.1297	10.6336	12.5352	17.5594	19.8797	12.0133	-7.48749
154.3	-2.46329	17.8867	17.7313	13.1219	10.6297	12.5156	17.5281	19.8945	11.9766	-7.51874
154.4	-2.45157	17.8766	17.7195	13.125	10.6102	12.4977	17.5352	19.8602	11.9531	-7.57578
154.5	-2.45157	17.8672	17.7219	13.1297	10.5984	12.4766	17.5039	19.8406	11.9109	-7.62189
154.6	-2.44376	17.8594	17.7125	13.1461	10.5859	12.4617	17.482	19.8086	11.8406	-7.68985
154.7	-2.44376	17.8524	17.7023	13.132	10.575	12.4539	17.4648	19.7773	11.793	-7.74219
154.8	-2.44846	17.8625	17.7078	13.1266	10.5789	12.4328	17.4383	19.7383	11.7469	-7.80389
154.9	-2.45547	17.8602	17.7227	13.1008	10.5812	12.4234	17.3992	19.7195	11.7156	-7.88593
155	-2.45078	17.8641	17.7313	13.1148	10.5672	12.4305	17.3945	19.7	11.6836	-7.96405
155.1	-2.44846	17.8625	17.7391	13.125	10.5641	12.4375	17.375	19.6727	11.6492	-7.98749
155.2	-2.44376	17.8602	17.7539	13.1219	10.582	12.4383	17.368	19.6398	11.6016	-8.04218
155.3	-2.44687	17.8672	17.7344	13.1219	10.5672	12.4336	17.3484	19.5875	11.5914	-8.12421
155.4	-2.45157	17.8719	17.7437	13.125	10.5625	12.4234	17.3438	19.5594	11.5664	-8.16327
155.5	-2.45157	17.8672	17.7492	13.1297	10.5508	12.45	17.3211	19.5664	11.5086	-8.22186
155.6	-2.45157	17.8524	17.7555	13.1445	10.5406	12.4375	17.3094	19.5516	11.4766	-8.28986
155.7	-2.45157	17.8477	17.7492	13.1336	10.5359	12.4039	17.2852	19.5305	11.4531	-8.35782
155.8	-2.44376	17.8508	17.7664	13.1367	10.5234	12.3828	17.2586	19.4812	11.4039	-8.40625
155.9	-2.44376	17.8484	17.7664	13.1445	10.5164	12.3961	17.2391	19.4547	11.375	-8.45624
156	-2.44376	17.8445	17.7781	13.1492	10.5195	12.3992	17.2422	19.4453	11.332	-8.48358
156.1	-2.44846	17.843	17.7899	13.1461	10.5211	12.3984	17.2195	19.4422	11.3203	-8.52264
156.2	-2.45547	17.8406	17.7852	13.1437	10.5313	12.3992	17.1844	19.4187	11.2898	-8.60077
156.3	-2.45547	17.8281	17.7852	13.1219	10.5047	12.3914	17.1445	19.4258	11.2422	-8.62891
156.4	-2.44376	17.8164	17.7703	13.0977	10.5133	12.4063	17.1609	19.4148	11.1883	-8.66718
156.5	-2.44687	17.8211	17.7726	13.0711	10.5039	12.3719	17.1281	19.3789	11.1328	-8.71405
156.6	-2.44376	17.8164	17.775	13.0664	10.5195	12.3524	17.0789	19.3914	11.0867	-8.73672
156.7	-2.44376	17.8211	17.7805	13.0711	10.5328	12.3289	17.043	19.3508	11.0625	-8.78204
156.8	-2.44376	17.8164	17.7703	13.0625	10.5313	12.3438	17.0398	19.3297	11.0328	-8.80704
156.9	-2.44376	17.8086	17.7539	13.0758	10.5359	12.3258	17.0352	19.3086	11.0477	-8.85938
157	-2.44846	17.8133	17.7422	13.0617	10.5508	12.3281	17.0211	19.3086	11.0203	-8.90155
157.1	-2.45547	17.8203	17.7508	13.0399	10.5399	12.3016	17.0156	19.282	11.0039	-8.97186
157.2	-2.45547	17.8086	17.7461	13.025	10.5156	12.293	16.9648	19.2727	10.9773	-9.02734
157.3	-2.45547	17.8133	17.7391	13.0226	10.5047	12.3289	16.9695	19.2703	10.9453	-9.05389
157.4	-2.45547	17.8203	17.7313	13.0203	10.5133	12.3094	16.9531	19.243	10.9109	-9.10938
157.5	-2.45547	17.8164	17.7219	13.0399	10.5039	12.3047	16.9344	19.2148	10.875	-9.14688
157.6	-2.44376	17.8164	17.7117	13.0469	10.5039	12.3258	16.9234	19.1844	10.8406	-9.1922
157.7	-2.44376	17.8086	17.7	13.0711	10.4969	12.3211	16.9094	19.1367	10.7969	-9.25311
157.8	-2.44376	17.7899	17.6875	13.0664	10.4969	12.3242	16.8875	19.1297	10.7781	-9.28751
157.9	-2.44376	17.7891	17.6836	13.0562	10.4891	12.3406	16.8758	19.125	10.7344	-9.33594
158	-2.44376	17.7969	17.6805	13.0586	10.4922	12.3359	16.8602	19.1148	10.7031	-9.38202
158.1	-2.43204	17.7899	17.6711	13.0516	10.4852	12.3367	16.8406	19.1219	10.6805	-9.42108
158.2	-2.43204	17.8086	17.6609	13.0586	10.5008	12.3524	16.8211	19.1172	10.6414	-9.46173
158.3	-2.43515	17.7969	17.6609	13.0352	10.5164	12.3359	16.8164	19.0906	10.6281	-9.51016
158.4	-2.43204	17.8016	17.6758	13.0367	10.5039	12.2891	16.782	19.0664	10.5906	-9.56952
158.5	-2.43204	17.8086	17.6805	13.0391	10.4961	12.2703	16.7734	19.0516	10.5398	-9.61719
158.6	-2.43674	17.7969	17.6758	13.0352	10.4961	12.25	16.7617	19.0156	10.5039	-9.67578
158.7	-2.44376	17.7899	17.6758	13.0438	10.4727	12.2164	16.7586	19.0008	10.4844	-9.73828
158.8	-2.44376	17.7844	17.6805	13.0438	10.4578	12.2039	16.7586	18.9844	10.4305	-9.80389
158.9	-2.44376	17.782	17.6836	13.0273	10.45	12.1875	16.7422	18.9812	10.3914	-9.87735
159	-2.44846	17.7891	17.6922	13.0078	10.4414	12.1727	16.7125	18.95	10.3703	-9.91876
159.1	-2.45078	17.782	17.6906	13.0008	10.4039	12.1711	16.7148	18.9422	10.3336	-9.97656
159.2	-2.44376	17.7891	17.6852	13.0039	10.3984	12.1461	16.6961	18.9063	10.2805	-10.0375
159.3	-2.44846	17.7773	17.6953	13.0203	10.3992	12.1445	16.6687	18.8555	10.2703	-10.0781
159.4	-2.45547	17.782	17.7	13.0156	10.3867	12.1297	16.6719	18.8398	10.2344	-10.1289
159.5	-2.45547	17.7726	17.7101	13.0172	10.3524	12.1336	16.6844	18.8133	10.2312	-10.1469
159.6	-2.45859	17.7703	17.7078	13.0195	10.3391	12.1141	16.6766	18.782	10.2148	-10.1797
159.7	-2.45157	17.7625	17.7031	13.0156	10.3367	12.1008	16.657	18.8016	10.2	-10.2101
159.8	-2.44376	17.7414	17.7164	13.0172	10.3367	12.1148	16.6297	18.8039	10.1641	-10.2695
159.9	-2.44376	17.7461	17.7101	13.0109	10.3367	12.125	16.6023	18.775	10.1609	-10.2992
160	-2.44376	17.7359	17.7148	13.025	10.3594	12.1024	16.5664	18.7805	10.1367	-10.3211
160.1	-2.44376	17.7336	17.7195	13.0344	10.3609	12.0828	16.5469	18.7508	10.1133	-10.3773
160.2	-2.44376	17.7234	17.7195	13.0172	10.3555	12.082	16.5117	18.7234	10.1102	-10.4305
160.3	-2.44376	17.7266	17.7101	13.0031	10.368	12.0906	16.5133	18.7188	10.0859	-10.4906
160.4	-2.44846	17.743	17.7195	13.0008	10.3914	12.0438	16.5203	18.7266	10.0398	-10.5226
160.5	-2.45547	17.7414	17.7117	13.0078	10.3945	12.0469	16.4914	18.6969	10.0188	-10.5469
160.6	-2.45547	17.7477	17.707	12.9891	10.368	12.0516	16.4773	18.6633	9.97421	-10.6047
160.7	-2.44376	17.7383	17.7	12.9766	10.375	12.0664	16.4922	18.6367	9.94531	-10.6367
160.8	-2.44376	17.7188	17.707	12.9781	10.3758	12.0711	16.4773	18.607	9.93359	-10.6875
160.9	-2.44687	17.7148	17.707	12.9766	10.3875	12.0711	16.4656	18.5977	9.93047	-10.7336
161	-2.45157	17.7313	17.7	12.9688	10.3711	12.0633	16.4891	18.5906	9.89453	-10.7656
161.1	-2.45157	17.7336	17.6875	12.95	10.3828	12.0664	16.5	18.5859	9.86328	-10.807
161.2	-2.45157	17.7195	17.6836	12.9453	10.3875	12.0594	16.4742	18.5664	9.83359	-10.8555
161.3	-2.45157	17.7234	17.6875	12.9469	10.3719	12.0547	16.4695	18.5711	9.81641	-10.9063
161.4	-2.45157	17.7266	17.6688	12.9328	10.3633	12.0516	16.4695	18.5664	9.80469	-10.9523
161.5	-2.44376	17.7313	17.668	12.9227	10.3602	12.0547	16.4648	18.5437	9.78984	-11.0078
161.6	-2.44846	17.7336	17.6641	12.9141	10.3602	12.025	16.4578	18.5195	9.77031	-11.0656
161.7	-2.45547	17.7195	17.6563	12.9422	10.3469	12.0078	16.4258	18.5008	9.74141	-11.1125
161.8	-2.44376	17.7313	17.6539	12.9422	10.3336	12.0086	16.3875	18.5008	9.72266	-11.1758
161.9	-2.44376	17.7188	17.6484	12.9375	10.3164	12.025	16.3789	18.5078	9.68828	-11.2219
162	-2.44376	17.7219	17.6445	12.9352	10.3047	12.0031	16.3922	18.4883	9.64453	-11.2734
162.1	-2.44376	17.7164	17.6367	12.9648	10.3047	11.9859	16.375	18.4617	9.61015	-11.3281
162.2	-2.44687	17.7305	17.6102	12.9688	10.2781	11.993	16.3633	18.4453	9.59062	-11.3578
162.3	-2.45157	17.7297	17.6102	12.9422	10.2781	11.9719	16.3797	18.4305	9.58594	-11.3719
162.4	-2.45157	17.7359	17.6055	12.9539	10.2508	11.9617	16.3797	18.418	9.55469	-11.4133
162.5	-2.46329	17.7219	17.6008	12.957	10.2297	11.9648	16.3914	18.4063	9.53203	-11.4328
162.6	-2.45627	17.7195	17.6031	12.9688	10.2437	11.9547	16.3672	18.4109	9.50391	-11.4688
162.7	-2.46329	17.7188	17.6086	12.9617	10.2469	11.9617	16.3633	18.4063	9.47656	-11.4914
162.8	-2.46329	17.7117	17.6102	12.9734	10.2539	11.9648	16.368	18.4109	9.45	-11.5109
162.9	-2.46329	17.7219	17.6024	12.993	10.2422	11.9617	16.3727	18.3945	9.40625	-11.5383
163	-2.45547	17.7148	17.6055	13.0031	10.2469	11.9422	16.375	18.3836	9.38281	-11.6055
163.1	-2.45547	17.7	17.6024	13.0086	10.2422	11.9258	16.3719	18.375	9.39609	-11.6367
163.2	-2.45547	17.6922	17.6055	13.0047	10.2352	11.9383	16.3406	18.3719	9.37032	-11.6789
163.3	-2.45859	17.7039	17.6024	12.9852	10.2437	11.957	16.3391	18.3641	9.36015	-11.7422
163.4	-2.45157	17.7141	17.6055	12.9719	10.2422	11.9695	16.3211	18.3641	9.36015	-11.8164
163.5	-2.45157	17.7117	17.6102	12.9891	10.2703	11.9688	16.3016	18.3547	9.32813	-11.8477
163.6	-2.45157	17.6992	17.6203	13.0078	10.2586	11.9617	16.2922	18.3523	9.31172	-11.8969
163.7	-2.45157	17.707	17.6219	12.9898	10.2492	11.9695	16.2781	18.3359	9.29453	-11.9336
163.8	-2.45157	17.7039	17.625	12.9883	10.2469	11.9734	16.2656	18.3164	9.28516	-11.9914
163.9	-2.45157	17.6906	17.6219	12.9883	10.2274	11.9617	16.2359	18.3094	9.27031	-12.0281
164	-2.45627	17.6805	17.6172	12.9766	10.2344	11.957	16.207	18.2937	9.25313	-12.0648
164.1	-2.46329	17.6953	17.6219	12.9813	10.2195	11.9617	16.207	18.2578	9.24219	-12.1055
164.2	-2.46329	17.6922	17.6172	12.9766	10.2117	11.9648	16.1922	18.2508	9.23906	-12.1445
164.3	-2.46329	17.6875	17.625	12.9766	10.2023	11.9539	16.1797	18.2266	9.21484	-12.1789
164.4	-2.46329	17.6875	17.6172	12.9734	10.1883	11.9133	16.1758	18.2039	9.2	-12.2117
164.5	-2.46329	17.6922	17.6219	12.9617	10.1883	11.8961	16.1641	18.1406	9.18047	-12.2531
164.6	-2.45627	17.6875	17.6219	12.957	10.2031	11.8789	16.1492	18.1172	9.15625	-12.3086
164.7	-2.46329	17.6805	17.6203	12.957	10.1836	11.8524	16.1492	18.0945	9.13985	-12.3508
164.8	-2.45859	17.6906	17.6219	12.9469	10.1922	11.8289	16.1445	18.0664	9.11015	-12.3867
164.9	-2.46329	17.6805	17.6219	12.9375	10.1688	11.8312	16.1219	18.0469	9.10234	-12.4047
165	-2.46329	17.6875	17.6203	12.9375	10.1641	11.8062	16.1055	18.032	9.07813	-12.4453
165.1	-2.46799	17.6805	17.6219	12.9453	10.1836	11.7969	16.1055	18.0273	9.06641	-12.4961
165.2	-2.4664	17.6945	17.6055	12.9422	10.1883	11.7703	16.1266	18.0273	9.03984	-12.5226
165.3	-2.4711	17.6773	17.5977	12.9344	10.1883	11.7383	16.1125	18.0203	9.02031	-12.5469
165.4	-2.4711	17.6828	17.5789	12.9258	10.1805	11.7234	16.0938	18.0242	9.00781	-12.5977
165.5	-2.4711	17.6875	17.5711	12.9375	10.2031	11.7039	16.0836	18.0078	8.96875	-12.6437
165.6	-2.46329	17.6758	17.5695	12.95	10.1805	11.6805	16.0711	18.0156	8.94063	-12.668
165.7	-2.4711	17.6656	17.5594	12.9453	10.1836	11.6875	16.0617	17.993	8.91875	-12.6859
165.8	-2.4711	17.6711	17.5711	12.9586	10.2008	11.6805	16.043	18.0125	8.91093	-12.7266
165.9	-2.4711	17.6805	17.5617	12.957	10.207	11.6844	16.025	18.0273	8.88672	-12.7578
166	-2.4758	17.6758	17.5594	12.9523	10.1953	11.6758	16.0188	18.0156	8.87968	-12.8
166.1	-2.48282	17.6758	17.5711	12.9422	10.1883	11.6727	16.0164	18.0047	8.87032	-12.8406
166.2	-2.48282	17.6758	17.5617	12.9344	10.1883	11.6844	16.0133	17.993	8.83594	-12.8703
166.3	-2.48593	17.6649	17.5594	12.9258	10.1883	11.6906	16.0031	17.9719	8.82109	-12.9063
166.4	-2.49063	17.6609	17.5547	12.9344	10.1984	11.6727	16.0125	17.9617	8.79688	-12.9328
166.5	-2.49063	17.6633	17.5547	12.9375	10.2125	11.668	15.9891	17.9492	8.77734	-12.9601
166.6	-2.49063	17.6649	17.5399	12.9453	10.2101	11.6695	15.9844	17.9375	8.75078	-12.9719
166.7	-2.49063	17.6711	17.543	12.9422	10.2047	11.6484	15.9695	17.9258	8.73828	-13.0008
166.8	-2.48752	17.6578	17.5399	12.9258	10.207	11.668	15.9648	17.9305	8.73438	-13.05
166.9	-2.49454	17.6602	17.532	12.9273	10.2078	11.668	15.9773	17.9305	8.73906	-13.1008
167	-2.49454	17.6484	17.5195	12.9297	10.2101	11.6609	15.9766	17.918	8.71953	-13.1523
167.1	-2.49924	17.6484	17.5039	12.918	10.2078	11.6656	15.9648	17.918	8.71875	-13.1953
167.2	-2.50626	17.6367	17.5125	12.9031	10.2274	11.6797	15.9664	17.8992	8.70235	-13.2492
167.3	-2.50626	17.6367	17.4961	12.9016	10.2391	11.6875	15.9531	17.8914	8.68828	-13.2781
167.4	-2.50626	17.625	17.493	12.8914	10.2344	11.6844	15.9695	17.8742	8.68047	-13.2953
167.5	-2.50937	17.6219	17.4914	12.875	10.2539	11.6727	15.9695	17.8648	8.65938	-13.3289
167.6	-2.51407	17.6172	17.4891	12.8524	10.2391	11.6906	15.9883	17.8594	8.6375	-13.3625
167.7	-2.51407	17.6055	17.5039	12.8328	10.2344	11.6773	15.9617	17.8523	8.625	-13.4063
167.8	-2.51407	17.5977	17.5008	12.8477	10.2391	11.6711	15.9453	17.8281	8.59843	-13.4406
167.9	-2.51877	17.6024	17.4961	12.8438	10.243	11.6688	15.95	17.8281	8.57813	-13.468
168	-2.52579	17.5977	17.5008	12.8375	10.2344	11.6805	15.95	17.7969	8.55156	-13.5008
168.1	-2.52579	17.6024	17.4961	12.8477	10.2274	11.668	15.957	17.782	8.54219	-13.5109
168.2	-2.52579	17.6047	17.4813	12.8672	10.2344	11.6727	15.957	17.7742	8.53984	-13.5383
168.3	-2.51407	17.5906	17.4797	12.8719	10.2227	11.6609	15.9531	17.7531	8.52734	-13.5516
168.4	-2.51718	17.5977	17.4891	12.8758	10.2227	11.668	15.9383	17.7391	8.52031	-13.5961
168.5	-2.52188	17.5945	17.4883	12.8742	10.2125	11.6563	15.95	17.7234	8.49609	-13.618
168.6	-2.52658	17.5898	17.4766	12.8719	10.2148	11.6172	15.9531	17.7188	8.47656	-13.6711
168.7	-2.5336	17.5898	17.4695	12.8789	10.2148	11.6266	15.9453	17.7148	8.46953	-13.6906
168.8	-2.5336	17.5859	17.4734	12.8672	10.2117	11.5977	15.9352	17.6953	8.46016	-13.7313
168.9	-2.5336	17.5781	17.4601	12.8477	10.2031	11.5906	15.9328	17.6805	8.45	-13.7531
169	-2.5336	17.5781	17.4695	12.8406	10.2	11.5789	15.907	17.6687	8.45	-13.7656
169.1	-2.53671	17.5711	17.4688	12.8398	10.1758	11.5859	15.9187	17.668	8.44218	-13.8047
169.2	-2.54611	17.5664	17.4617	12.8328	10.1688	11.6024	15.9109	17.6563	8.44063	-13.8266
169.3	-2.55313	17.5586	17.4797	12.8524	10.1688	11.5859	15.8984	17.6367	8.42265	-13.832
169.4	-2.55313	17.5586	17.4813	12.8477	10.1641	11.5711	15.8867	17.6023	8.40157	-13.8797
169.5	-2.55624	17.5516	17.4891	12.8477	10.1758	11.5633	15.8719	17.5898	8.39609	-13.9211
169.6	-2.56094	17.5422	17.4961	12.8555	10.1641	11.5664	15.8633	17.5547	8.37891	-13.9453
169.7	-2.56094	17.5516	17.5125	12.8524	10.1688	11.5711	15.8797	17.5445	8.36719	-13.9719
169.8	-2.56564	17.5438	17.5109	12.8445	10.1641	11.5781	15.8555	17.5273	8.35078	-13.9875
169.9	-2.57266	17.5391	17.5039	12.8508	10.1688	11.5664	15.832	17.5273	8.33749	-14.0203
170	-2.56485	17.5391	17.5008	12.8445	10.1445	11.5711	15.8453	17.5156	8.30859	-14.0352
170.1	-2.56485	17.5273	17.5008	12.8211	10.1375	11.5781	15.8164	17.5055	8.28906	-14.0812
170.2	-2.56485	17.5273	17.5078	12.8281	10.1375	11.5758	15.8047	17.4992	8.27032	-14.1086
170.3	-2.56485	17.532	17.4961	12.8164	10.1445	11.5703	15.8172	17.5055	8.26093	-14.1445
170.4	-2.56955	17.5391	17.4883	12.8094	10.1375	11.5781	15.8289	17.5078	8.23438	-14.1836
170.5	-2.57187	17.5273	17.4844	12.8328	10.1328	11.5633	15.8211	17.493	8.20001	-14.2148
170.6	-2.56485	17.5273	17.4813	12.8328	10.1328	11.5391	15.7969	17.4688	8.1922	-14.2297
170.7	-2.56485	17.5125	17.4813	12.8203	10.1344	11.532	15.7781	17.457	8.17108	-14.2422
170.8	-2.56955	17.5078	17.4797	12.8234	10.1367	11.5438	15.7734	17.4453	8.16876	-14.2773
170.9	-2.57657	17.5125	17.4813	12.8211	10.1328	11.5734	15.7734	17.4352	8.14923	-14.2852
171	-2.57657	17.5078	17.4813	12.8133	10.1328	11.5758	15.7633	17.4492	8.15314	-14.3148
171.1	-2.56796	17.5078	17.4914	12.8086	10.118	11.5781	15.7703	17.4453	8.12891	-14.3406
171.2	-2.57266	17.5078	17.4891	12.8094	10.1297	11.5711	15.7727	17.4375	8.11249	-14.3703
171.3	-2.56485	17.5078	17.4961	12.8328	10.1133	11.593	15.7586	17.4352	8.10312	-14.3781
171.4	-2.56485	17.4961	17.5008	12.8477	10.1055	11.5875	15.7539	17.4375	8.10547	-14.4109
171.5	-2.56094	17.4961	17.4883	12.8445	10.0906	11.5906	15.7586	17.4297	8.08594	-14.4211
171.6	-2.57266	17.4813	17.493	12.8398	10.0938	11.6125	15.7781	17.4148	8.09064	-14.418
171.7	-2.57266	17.4766	17.4961	12.8359	10.0789	11.6102	15.782	17.3906	8.07422	-14.3984
171.8	-2.57736	17.4766	17.4914	12.8328	10.0742	11.6102	15.7531	17.3789	8.07422	-14.4211
171.9	-2.58438	17.4813	17.5008	12.8359	10.0742	11.6172	15.7508	17.3641	8.07892	-14.4484
172	-2.57266	17.4883	17.5008	12.8328	10.0594	11.6219	15.7391	17.3594	8.07422	-14.4844
172.1	-2.57266	17.4914	17.4961	12.8281	10.0547	11.6102	15.7461	17.343	8.05939	-14.4961
172.2	-2.57266	17.4813	17.4766	12.8359	10.0516	11.6172	15.7391	17.3406	8.05469	-14.5109
172.3	-2.57578	17.4852	17.4648	12.8375	10.0352	11.6024	15.7414	17.3281	8.05469	-14.5305
172.4	-2.57736	17.4805	17.45	12.8351	10.0399	11.5859	15.7391	17.3328	8.04767	-14.5477
172.5	-2.58438	17.4836	17.4453	12.8211	10.0547	11.5828	15.7312	17.3281	8.04297	-14.5617
172.6	-2.58438	17.4766	17.4422	12.8281	10.0477	11.5711	15.7266	17.3016	8.03516	-14.5742
172.7	-2.58749	17.4781	17.4375	12.8211	10.0625	11.5781	15.7195	17.2969	8.02814	-14.5891
172.8	-2.59219	17.4805	17.4406	12.8359	10.0516	11.5586	15.7266	17.2891	8.03986	-14.625
172.9	-2.59219	17.4758	17.4383	12.8359	10.0352	11.5469	15.6922	17.2852	8.03046	-14.6758
173	-2.58047	17.4648	17.4531	12.8375	10.0281	11.5438	15.6953	17.2625	8.02032	-14.6906
173.1	-2.59689	17.4648	17.45	12.8281	10.043	11.5391	15.6727	17.2625	8.00079	-14.6953
173.2	-2.60391	17.4734	17.4617	12.8281	10.043	11.5203	15.632	17.2414	8.00391	-14.7148
173.3	-2.60391	17.4766	17.4766	12.8281	10.0523	11.532	15.6344	17.2359	7.99609	-14.7609
173.4	-2.60391	17.4766	17.4766	12.8211	10.0594	11.5273	15.6172	17.2336	8.00391	-14.7852
173.5	-2.60391	17.4766	17.4727	12.8445	10.0695	11.5242	15.6172	17.2359	7.98438	-14.8164
173.6	-2.60391	17.4766	17.4813	12.8406	10.0594	11.5195	15.6023	17.2383	7.98126	-14.8555
173.7	-2.60391	17.4664	17.4813	12.8398	10.0594	11.5125	15.5977	17.2188	7.96484	-14.9016
173.8	-2.60391	17.4688	17.4766	12.8477	10.0742	11.5242	15.5711	17.2148	7.96954	-14.9289
173.9	-2.60391	17.4641	17.4766	12.8524	10.0625	11.5031	15.5547	17.2148	7.96484	-14.9727
174	-2.61172	17.45	17.4734	12.8547	10.0672	11.4961	15.5547	17.1969	7.96954	-14.9891
174.1	-2.61172	17.4539	17.4719	12.8524	10.0711	11.493	15.543	17.1875	7.95233	-15.0141
174.2	-2.61172	17.4492	17.4695	12.8359	10.0625	11.4766	15.5398	17.1758	7.92267	-15.043
174.3	-2.61172	17.4523	17.4648	12.8406	10.0789	11.4891	15.5203	17.1727	7.92267	-15.0742
174.4	-2.61172	17.457	17.457	12.8555	10.0742	11.493	15.5008	17.1563	7.90936	-15.0977
174.5	-2.61642	17.4586	17.4453	12.8641	10.0984	11.4883	15.4836	17.1563	7.89453	-15.1133
174.6	-2.62344	17.4406	17.4453	12.8594	10.0984	11.4734	15.4695	17.1578	7.87656	-15.1367
174.7	-2.61563	17.45	17.4383	12.8524	10.1055	11.4734	15.4844	17.1484	7.8703	-15.1476
174.8	-2.61563	17.4375	17.4375	12.8398	10.1055	11.4601	15.4859	17.1367	7.85547	-15.1594
174.9	-2.61563	17.4258	17.4383	12.8398	10.0906	11.4617	15.5008	17.1289	7.84531	-15.1688
175	-2.61563	17.418	17.4453	12.8328	10.0984	11.457	15.4992	17.1141	7.84296	-15.1758
175.1	-2.61563	17.4109	17.457	12.8351	10.0891	11.4469	15.5055	17.0898	7.82892	-15.1867
175.2	-2.61874	17.4109	17.457	12.8328	10.0836	11.4492	15.5031	17.0664	7.82111	-15.2
175.3	-2.62344	17.4211	17.45	12.8281	10.0859	11.4258	15.4844	17.0633	7.82733	-15.2133
175.4	-2.62344	17.4227	17.4453	12.8281	10.0789	11.4227	15.4937	17.0586	7.82111	-15.2391
175.5	-2.61172	17.4109	17.4422	12.8133	10.0742	11.4109	15.4766	17.0469	7.80939	-15.2492
175.6	-2.62344	17.4055	17.4422	12.8164	10.0859	11.4031	15.4695	17.0516	7.79999	-15.2703
175.7	-2.62344	17.3914	17.4375	12.825	10.082	11.3984	15.4836	17.0469	7.78986	-15.2836
175.8	-2.61172	17.3984	17.4289	12.8039	10.0758	11.3867	15.4695	17.0469	7.80469	-15.3125
175.9	-2.61172	17.382	17.4383	12.7938	10.0469	11.3836	15.4812	17.032	7.80624	-15.3242
176	-2.60391	17.3797	17.4375	12.7938	10.0187	11.3672	15.4844	17.032	7.79218	-15.3555
176.1	-2.60861	17.3719	17.4141	12.7969	10.0055	11.3477	15.493	17.0313	7.78516	-15.375
176.2	-2.61093	17.3672	17.4063	12.8016	9.99609	11.3359	15.4891	17.0227	7.77032	-15.3945
176.3	-2.60861	17.3625	17.3992	12.7922	9.98438	11.3328	15.5078	17.0203	7.75781	-15.4258
176.4	-2.61563	17.3594	17.3914	12.7867	9.96954	11.3281	15.4883	17.0242	7.74609	-15.457
176.5	-2.61563	17.3445	17.4016	12.7891	9.95313	11.318	15.4766	17.0125	7.71954	-15.4875
176.6	-2.61563	17.3359	17.3992	12.7726	9.96484	11.3156	15.4617	17.0031	7.72266	-15.5156
176.7	-2.61874	17.3359	17.4109	12.7672	9.95468	11.3016	15.4695	16.9883	7.71173	-15.5352
176.8	-2.62344	17.3328	17.4016	12.7726	9.96014	11.2969	15.4523	16.9812	7.6922	-15.5664
176.9	-2.61172	17.3281	17.3992	12.7672	9.94296	11.282	15.4547	16.9734	7.69061	-15.5859
177	-2.61172	17.3234	17.3867	12.7648	9.94531	11.2773	15.4375	16.9641	7.6922	-15.6008
177.1	-2.61172	17.3062	17.3867	12.7555	9.95001	11.2656	15.4336	16.9617	7.6922	-15.6055
177.2	-2.61172	17.3086	17.375	12.7531	9.95313	11.2789	15.4422	16.9422	7.69061	-15.6203
177.3	-2.62344	17.3086	17.3797	12.7625	9.95782	11.2891	15.4063	16.9328	7.66876	-15.6445
177.4	-2.62033	17.2922	17.3867	12.7625	9.96954	11.2891	15.4109	16.9352	7.66797	-15.6516
177.5	-2.61874	17.2852	17.3867	12.7578	9.97968	11.2891	15.3945	16.9375	7.66095	-15.6641
177.6	-2.61172	17.282	17.3797	12.7625	9.99374	11.2867	15.3945	16.9297	7.65936	-15.6906
177.7	-2.61172	17.2773	17.3719	12.7578	9.99219	11.3039	15.3797	16.9227	7.64923	-15.7
177.8	-2.61172	17.2625	17.3703	12.7625	10.0156	11.3094	15.3633	16.9133	7.64453	-15.7297
177.9	-2.61172	17.2578	17.3672	12.7695	10.0039	11.2891	15.368	16.9109	7.63672	-15.7266
178	-2.61172	17.2531	17.3633	12.7773	10.0086	11.2742	15.375	16.8984	7.625	-15.7344
178.1	-2.61172	17.2359	17.3648	12.7742	9.99689	11.2508	15.3719	16.8836	7.61017	-15.7563
178.2	-2.61172	17.2383	17.3672	12.7773	10.0008	11.2578	15.3359	16.8758	7.60547	-15.7781
178.3	-2.61172	17.2383	17.3594	12.782	9.99609	11.2703	15.3242	16.8625	7.59845	-15.8047
178.4	-2.61172	17.2383	17.3555	12.7813	10.0039	11.282	15.3211	16.8523	7.60236	-15.8391
178.5	-2.60391	17.2383	17.3524	12.7617	10.0008	11.2852	15.3164	16.8523	7.60547	-15.8633
178.6	-2.61172	17.2266	17.3594	12.7578	10.0008	11.2891	15.2898	16.843	7.61328	-15.8898
178.7	-2.60391	17.2266	17.3508	12.7578	10.0039	11.282	15.282	16.8406	7.61719	-15.9109
178.8	-2.60861	17.2117	17.3648	12.743	10.0086	11.2578	15.2727	16.8477	7.59845	-15.9484
178.9	-2.61563	17.2188	17.3703	12.743	9.99921	11.2555	15.2586	16.8281	7.60547	-15.968
179	-2.61563	17.2188	17.3672	12.7336	9.99374	11.2531	15.2539	16.8211	7.60547	-15.9891
179.1	-2.61563	17.207	17.3633	12.743	9.99139	11.2508	15.2672	16.8164	7.59845	-15.9914
179.2	-2.60391	17.207	17.368	12.7461	9.98126	11.2508	15.2531	16.8211	7.60236	-15.9992
179.3	-2.60391	17.1953	17.3672	12.7625	9.97266	11.2703	15.2312	16.8359	7.58984	-16.0086
179.4	-2.60391	17.2	17.3555	12.75	9.98438	11.2695	15.2266	16.8445	7.57422	-16.0226
179.5	-2.60391	17.207	17.357	12.743	9.98907	11.2703	15.2312	16.8359	7.59064	-16.0578
179.6	-2.60703	17.207	17.3477	12.7336	9.98126	11.2773	15.2148	16.8398	7.58124	-16.0742
179.7	-2.60001	17.1953	17.3508	12.7313	9.98438	11.2891	15.2117	16.8211	7.58594	-16.0977
179.8	-2.60001	17.1969	17.3359	12.7234	9.98438	11.282	15.2148	16.8281	7.57111	-16.1133
179.9	-2.59689	17.1992	17.3453	12.7336	9.98907	11.2656	15.2312	16.8172	7.56641	-16.132
180	-2.59219	17.1992	17.343	12.7281	9.96173	11.2703	15.2414	16.7922	7.55157	-16.1445
180.1	-2.59219	17.207	17.3406	12.7141	9.95703	11.2813	15.2359	16.7937	7.53986	-16.1594
180.2	-2.59219	17.207	17.3477	12.7039	9.95001	11.2656	15.2383	16.7937	7.53906	-16.1688
180.3	-2.59219	17.207	17.3477	12.7039	9.94531	11.2625	15.2508	16.7891	7.51563	-16.1828
180.4	-2.59219	17.2039	17.3438	12.7023	9.94061	11.2742	15.2531	16.7773	7.51251	-16.1789
180.5	-2.59219	17.2023	17.357	12.707	9.93515	11.2578	15.2508	16.782	7.51093	-16.1719
180.6	-2.59531	17.2039	17.3625	12.6922	9.92108	11.243	15.2461	16.7891	7.49609	-16.1836
180.7	-2.60001	17.1875	17.3672	12.6953	9.89923	11.2383	15.2508	16.782	7.48907	-16.2148
180.8	-2.60001	17.1875	17.3602	12.7	9.90234	11.2234	15.2266	16.7813	7.47656	-16.2344
180.9	-2.60471	17.1875	17.3672	12.7039	9.89609	11.2023	15.2266	16.7727	7.47266	-16.2539
181	-2.61172	17.207	17.3602	12.7117	9.90625	11.1922	15.2148	16.775	7.46484	-16.2726
181.1	-2.60391	17.2086	17.3672	12.7383	9.90625	11.1922	15.2273	16.7813	7.45468	-16.2805
181.2	-2.60391	17.2109	17.3719	12.743	9.90234	11.1875	15.2312	16.7773	7.45703	-16.2734
181.3	-2.60391	17.207	17.3703	12.7383	9.89923	11.1844	15.207	16.7695	7.45703	-16.282
181.4	-2.60391	17.207	17.375	12.7352	9.89142	11.175	15.1875	16.7656	7.4422	-16.2805
181.5	-2.60391	17.2023	17.3648	12.7383	9.8703	11.1695	15.1727	16.7672	7.44061	-16.2883
181.6	-2.59219	17.1969	17.3672	12.7383	9.86484	11.1602	15.1758	16.7695	7.43048	-16.3016
181.7	-2.59689	17.1828	17.3672	12.7461	9.86249	11.1484	15.1609	16.7531	7.43048	-16.3031
181.8	-2.60703	17.1758	17.3672	12.743	9.86328	11.1484	15.1336	16.7594	7.42889	-16.3242
181.9	-2.60861	17.1758	17.3672	12.7305	9.86798	11.1336	15.1211	16.7305	7.43048	-16.3289
182	-2.60703	17.1773	17.3672	12.7188	9.88281	11.1289	15.093	16.7188	7.41797	-16.3508
182.1	-2.61172	17.1828	17.3672	12.7148	9.88437	11.1336	15.0758	16.707	7.41095	-16.375
182.2	-2.61172	17.1758	17.3672	12.7117	9.87891	11.1172	15.0813	16.7039	7.41095	-16.3898
182.3	-2.61172	17.1805	17.3633	12.7188	9.86798	11.1258	15.0633	16.6945	7.41327	-16.4141
182.4	-2.61172	17.1844	17.357	12.707	9.88983	11.132	15.0547	16.6852	7.39453	-16.4375
182.5	-2.61172	17.1797	17.343	12.7117	9.88437	11.1414	15.0586	16.6797	7.3797	-16.4367
182.6	-2.61172	17.168	17.3477	12.7188	9.88672	11.1219	15.0398	16.6563	7.38281	-16.4648
182.7	-2.61172	17.168	17.3359	12.7117	9.8797	11.1141	15.0516	16.6531	7.39923	-16.4601
182.8	-2.61172	17.168	17.3453	12.6945	9.88983	11.1094	15.0391	16.6438	7.39142	-16.4844
182.9	-2.61172	17.168	17.343	12.6922	9.8797	11.0977	15.0273	16.6219	7.40625	-16.5156
183	-2.61172	17.1758	17.3406	12.6922	9.875	11.0977	15.0437	16.6141	7.39844	-16.5187
183.1	-2.61642	17.1758	17.3281	12.6914	9.85547	11.0828	15.0539	16.6047	7.38672	-16.5399
183.2	-2.62344	17.1656	17.3281	12.6922	9.84064	11.0781	15.032	16.5906	7.3797	-16.5453
183.3	-2.62344	17.168	17.3133	12.6914	9.84064	11.075	15.0109	16.5828	7.38202	-16.5399
183.4	-2.62344	17.1602	17.3086	12.675	9.83594	11.0664	14.9937	16.5781	7.3797	-16.55
183.5	-2.61563	17.1602	17.2969	12.6727	9.83282	11.0828	15.0008	16.5828	7.39142	-16.5578
183.6	-2.61563	17.1484	17.2969	12.6727	9.82422	11.0828	15.0156	16.5734	7.40155	-16.5594
183.7	-2.61563	17.1563	17.2969	12.668	9.83282	11.0812	15.0203	16.5633	7.41095	-16.5617
183.8	-2.61563	17.1563	17.2852	12.6602	9.83124	11.0992	15.0273	16.5664	7.40625	-16.5625
183.9	-2.61563	17.1531	17.282	12.6406	9.82422	11.093	15.0273	16.5711	7.40625	-16.5859
184	-2.62344	17.1437	17.2773	12.6289	9.82892	11.0945	15.0156	16.5586	7.39609	-16.5891
184.1	-2.62656	17.1414	17.2773	12.6219	9.82892	11.0977	15.0086	16.5555	7.38983	-16.6055
184.2	-2.63126	17.1563	17.2656	12.6258	9.83594	11.0945	15.0008	16.5539	7.39923	-16.6164
184.3	-2.63126	17.1453	17.2656	12.6211	9.83594	11.0859	14.9961	16.5437	7.40625	-16.6297
184.4	-2.63126	17.132	17.2539	12.6211	9.82892	11.0906	14.9695	16.5437	7.39142	-16.6281
184.5	-2.62814	17.1172	17.2461	12.6172	9.83594	11.1016	14.9812	16.5422	7.40155	-16.6414
184.6	-2.62344	17.1219	17.2359	12.6172	9.84766	11.1024	14.9836	16.5516	7.38751	-16.6594
184.7	-2.62344	17.1172	17.2266	12.6094	9.84845	11.1094	14.9742	16.5516	7.39142	-16.6711
184.8	-2.62344	17.1219	17.2219	12.6024	9.86017	11.1141	14.9641	16.5508	7.39844	-16.6766
184.9	-2.62344	17.132	17.2195	12.6055	9.85938	11.1125	14.95	16.5586	7.39142	-16.6953
185	-2.62344	17.125	17.2148	12.6141	9.84766	11.1024	14.9648	16.5586	7.38983	-16.7101
185.1	-2.62656	17.1336	17.207	12.6172	9.85547	11.1055	14.9531	16.5516	7.38672	-16.7227
185.2	-2.63126	17.1289	17.2148	12.6297	9.875	11.1055	14.95	16.5633	7.38751	-16.7344
185.3	-2.63126	17.125	17.2195	12.6336	9.86328	11.1102	14.95	16.5617	7.3797	-16.7656
185.4	-2.62344	17.1219	17.207	12.6484	9.86798	11.1141	14.957	16.5586	7.38672	-16.7656
185.5	-2.62344	17.1172	17.207	12.6484	9.87189	11.1172	14.9617	16.5437	7.3797	-16.7758
185.6	-2.62344	17.1172	17.2	12.6484	9.875	11.1141	14.9422	16.532	7.39453	-16.7813
185.7	-2.62344	17.1172	17.207	12.6336	9.87189	11.1172	14.9375	16.5313	7.40625	-16.8125
185.8	-2.62344	17.1172	17.2	12.6258	9.89453	11.1141	14.9406	16.5242	7.39142	-16.8242
185.9	-2.62344	17.1141	17.2101	12.632	9.89453	11.093	14.9383	16.5117	7.38983	-16.8359
186	-2.62344	17.1125	17.2031	12.6336	9.90625	11.0875	14.9422	16.5	7.36798	-16.8438
186.1	-2.61642	17.1024	17.2078	12.6367	9.89923	11.1024	14.9383	16.4883	7.35236	-16.8586
186.2	-2.63046	17.0781	17.2117	12.6414	9.89142	11.1094	14.9453	16.493	7.35077	-16.8719
186.3	-2.61642	17.0859	17.2023	12.6531	9.88672	11.1125	14.9375	16.4883	7.34845	-16.882
186.4	-2.62344	17.0828	17.2	12.6633	9.8703	11.0906	14.9187	16.493	7.34766	-16.8945
186.5	-2.62344	17.0781	17.2	12.6656	9.86017	11.0828	14.9305	16.4805	7.34531	-16.9016
186.6	-2.62344	17.0734	17.207	12.6797	9.86017	11.0734	14.9305	16.4719	7.35468	-16.9141
186.7	-2.61874	17.068	17.1953	12.668	9.86017	11.068	14.9258	16.4617	7.33594	-16.9258
186.8	-2.61642	17.0734	17.1953	12.668	9.85547	11.0828	14.918	16.457	7.34064	-16.9289
186.9	-2.61563	17.0664	17.1875	12.6563	9.85547	11.0734	14.9383	16.4422	7.34766	-16.9453
187	-2.61563	17.0586	17.1758	12.6656	9.84375	11.0828	14.9328	16.4422	7.34766	-16.9648
187.1	-2.60391	17.032	17.1758	12.6797	9.84531	11.0945	14.9234	16.4297	7.33594	-16.968
187.2	-2.60391	17.0391	17.1727	12.675	9.85547	11.093	14.9375	16.4328	7.34845	-16.9727
187.3	-2.60391	17.0391	17.1758	12.6609	9.84766	11.0828	14.9227	16.4227	7.34766	-16.9875
187.4	-2.60391	17.0273	17.1805	12.6602	9.84375	11.075	14.9133	16.418	7.35236	-16.9891
187.5	-2.60703	17.0203	17.1875	12.657	9.83594	11.0703	14.9063	16.4031	7.34766	-16.9961
187.6	-2.61172	17.0195	17.1875	12.6406	9.83359	11.0586	14.9109	16.4031	7.34064	-16.9992
187.7	-2.61172	17.0156	17.1805	12.6289	9.83594	11.0586	14.8945	16.3938	7.34766	-17.0234
187.8	-2.61172	17.0125	17.1828	12.6219	9.84766	11.0484	14.8844	16.3984	7.35547	-17.0273
187.9	-2.61172	17.0078	17.1758	12.6211	9.83594	11.0422	14.8938	16.4031	7.36719	-17.0109
188	-2.61172	17	17.1656	12.6242	9.82892	11.0484	14.8914	16.3953	7.37189	-17.0234
188.1	-2.61172	16.9914	17.168	12.6219	9.82422	11.0461	14.8867	16.382	7.37891	-17.0352
188.2	-2.60391	16.9781	17.168	12.6336	9.83673	11.0273	14.8828	16.3719	7.36249	-17.05
188.3	-2.60391	16.9758	17.168	12.6453	9.85236	11.0125	14.8914	16.3719	7.35547	-17.0547
188.4	-2.61172	16.9539	17.168	12.6555	9.85077	11.0078	14.8914	16.3742	7.35236	-17.0695
188.5	-2.61172	16.9492	17.168	12.6531	9.84845	10.993	14.882	16.3719	7.34766	-17.0742
188.6	-2.61642	16.9523	17.1563	12.6602	9.85236	10.9766	14.8914	16.375	7.36017	-17.082
188.7	-2.62344	16.9539	17.1609	12.6484	9.84296	10.9813	14.875	16.3719	7.36249	-17.0969
188.8	-2.62344	16.9492	17.168	12.6414	9.84064	10.9766	14.8719	16.3789	7.36017	-17.1133
188.9	-2.62344	16.9453	17.1649	12.6406	9.84375	10.9539	14.8719	16.3719	7.35547	-17.1328
189	-2.62344	16.9453	17.1484	12.6406	9.84064	10.957	14.8789	16.3664	7.35547	-17.125
189.1	-2.62344	16.9344	17.1484	12.6336	9.85236	10.9539	14.8672	16.3406	7.36017	-17.125
189.2	-2.62344	16.9375	17.1484	12.6211	9.85077	10.957	14.8633	16.3445	7.35547	-17.1398
189.3	-2.62344	16.9375	17.1445	12.6258	9.83594	10.9492	14.868	16.3398	7.35547	-17.157
189.4	-2.61563	16.9344	17.1445	12.6242	9.84531	10.9453	14.8672	16.3359	7.35236	-17.1641
189.5	-2.61563	16.925	17.1414	12.6336	9.85547	10.9469	14.8602	16.3328	7.33594	-17.1742
189.6	-2.61563	16.9149	17.1289	12.6289	9.85858	10.9492	14.8672	16.3313	7.32813	-17.1883
189.7	-2.61563	16.918	17.1172	12.6219	9.86484	10.957	14.8719	16.3297	7.31641	-17.2031
189.8	-2.61563	16.918	17.1172	12.632	9.86249	10.9539	14.8703	16.3117	7.31641	-17.2148
189.9	-2.60391	16.9149	17.1055	12.6289	9.86328	10.957	14.8484	16.3133	7.30939	-17.2266
190	-2.60391	16.918	17.1055	12.6219	9.86017	10.9609	14.8477	16.3203	7.31641	-17.2297
190.1	-2.60391	16.918	17.107	12.6367	9.86719	10.9344	14.8359	16.3133	7.30469	-17.2344
190.2	-2.61874	16.925	17.0977	12.6414	9.84845	10.9344	14.8453	16.3039	7.31329	-17.2461
190.3	-2.61172	16.9141	17.0977	12.6453	9.85547	10.9375	14.8281	16.2937	7.30859	-17.2656
190.4	-2.62033	16.9031	17.0812	12.6437	9.84766	10.9297	14.8047	16.2852	7.30859	-17.2758
190.5	-2.61874	16.9063	17.0875	12.6336	9.84064	10.9375	14.8133	16.2891	7.29688	-17.2813
190.6	-2.62344	16.9031	17.0781	12.6289	9.83905	10.9539	14.8164	16.2789	7.30157	-17.3047
190.7	-2.61172	16.8984	17.0781	12.6219	9.82892	10.9492	14.8328	16.2773	7.30859	-17.3125
190.8	-2.61172	16.9016	17.0781	12.6094	9.82892	10.9422	14.8117	16.2766	7.29688	-17.3242
190.9	-2.61642	16.9078	17.0664	12.5945	9.84064	10.9305	14.8016	16.2672	7.29688	-17.3242
191	-2.62344	16.918	17.0711	12.5898	9.84296	10.9328	14.7969	16.2695	7.29376	-17.3273
191.1	-2.62344	16.9133	17.0812	12.5828	9.83594	10.9156	14.782	16.2727	7.28046	-17.3438
191.2	-2.62814	16.9031	17.0875	12.5656	9.82422	10.918	14.7852	16.2594	7.28671	-17.3633
191.3	-2.62344	16.9055	17.0898	12.5516	9.82892	10.9031	14.7898	16.2617	7.28046	-17.3664
191.4	-2.62344	16.8914	17.0781	12.5539	9.81641	10.9016	14.7773	16.2383	7.28986	-17.3797
191.5	-2.62344	16.8984	17.0781	12.5633	9.82892	10.9109	14.7625	16.2305	7.28516	-17.3867
191.6	-2.62656	16.8953	17.0664	12.5633	9.81641	10.9227	14.7578	16.2234	7.27734	-17.4016
191.7	-2.63126	16.8906	17.0664	12.5734	9.79688	10.9344	14.7461	16.2219	7.28204	-17.4063
191.8	-2.63126	16.882	17.0547	12.5758	9.78986	10.9328	14.7508	16.2234	7.28906	-17.4258
191.9	-2.62814	16.8719	17.0633	12.5851	9.78516	10.9352	14.7383	16.2156	7.29688	-17.4258
192	-2.63516	16.8672	17.0469	12.5828	9.77344	10.9492	14.7266	16.2219	7.28516	-17.4438
192.1	-2.63828	16.8719	17.0469	12.5781	9.77032	10.9422	14.7148	16.2266	7.28516	-17.4531
192.2	-2.64297	16.8859	17.0438	12.5711	9.76563	10.9492	14.7164	16.2086	7.28986	-17.45
192.3	-2.64297	16.875	17.0391	12.5703	9.75861	10.9492	14.7266	16.1992	7.28986	-17.457
192.4	-2.64767	16.875	17.0391	12.5703	9.74921	10.9453	14.7344	16.1945	7.29999	-17.4523
192.5	-2.65469	16.8883	17.0352	12.5633	9.73907	10.9586	14.7195	16.1875	7.30939	-17.4484
192.6	-2.65469	16.8789	17.0399	12.5781	9.73907	10.9648	14.7148	16.1922	7.32111	-17.45
192.7	-2.66251	16.8742	17.0586	12.5945	9.75391	10.9883	14.7188	16.1875	7.31641	-17.4406
192.8	-2.66562	16.8672	17.0469	12.5851	9.75079	10.9883	14.7	16.1875	7.31952	-17.4453
192.9	-2.67032	16.875	17.0422	12.5711	9.75079	10.993	14.6875	16.1922	7.30939	-17.4406
193	-2.66721	16.8687	17.0445	12.5781	9.74609	10.9969	14.6836	16.1992	7.32111	-17.4406
193.1	-2.66251	16.8703	17.0422	12.5945	9.74609	10.9883	14.6922	16.1992	7.32422	-17.4336
193.2	-2.66251	16.8641	17.0516	12.5945	9.74609	10.9883	14.6953	16.1844	7.34375	-17.4422
193.3	-2.67422	16.8625	17.0422	12.5898	9.74219	10.993	14.6922	16.1844	7.34064	-17.4406
193.4	-2.66251	16.8524	17.0562	12.5851	9.74374	10.9922	14.6953	16.1797	7.33594	-17.4484
193.5	-2.67422	16.8524	17.0586	12.5828	9.74609	10.9805	14.707	16.1719	7.34064	-17.4531
193.6	-2.67422	16.8477	17.05	12.5945	9.74609	10.9688	14.6953	16.1602	7.33594	-17.4648
193.7	-2.67422	16.8477	17.0562	12.6016	9.75079	10.9609	14.7	16.1531	7.34064	-17.468
193.8	-2.67422	16.8477	17.0586	12.6016	9.74609	10.9422	14.6875	16.1633	7.34766	-17.4727
193.9	-2.67734	16.8445	17.0586	12.5977	9.74219	10.9414	14.6758	16.1727	7.33124	-17.4797
194	-2.67032	16.8398	17.0469	12.6024	9.73907	10.9344	14.6805	16.1844	7.34064	-17.4648
194.1	-2.67502	16.8398	17.0422	12.6094	9.73126	10.9297	14.668	16.1914	7.33594	-17.4531
194.2	-2.69376	16.8398	17.0367	12.6024	9.72968	10.9328	14.6609	16.1992	7.34064	-17.4601
194.3	-2.68906	16.8312	17.0344	12.5977	9.71249	10.9227	14.6484	16.1797	7.33594	-17.4578
194.4	-2.68674	16.8289	17.0156	12.6024	9.71484	10.9149	14.6414	16.1727	7.33282	-17.4766
194.5	-2.69376	16.8328	17.0156	12.6016	9.71014	10.9102	14.6438	16.1828	7.33594	-17.4797
194.6	-2.69376	16.8398	17.0039	12.5898	9.70001	10.8953	14.6367	16.1727	7.33594	-17.4797
194.7	-2.69376	16.8351	17.0086	12.5898	9.71484	10.8906	14.6172	16.168	7.33282	-17.4813
194.8	-2.69687	16.8242	17.0039	12.5781	9.70782	10.8742	14.618	16.1531	7.32813	-17.4945
194.9	-2.70157	16.8211	17.0008	12.5828	9.71484	10.8719	14.6297	16.1516	7.31641	-17.4891
195	-2.70157	16.8164	17.0008	12.5828	9.71954	10.8594	14.6445	16.1297	7.32111	-17.4914
195.1	-2.68985	16.8133	17.0078	12.5851	9.71484	10.8524	14.6367	16.1219	7.31952	-17.4797
195.2	-2.69455	16.8	16.9961	12.5828	9.71954	10.8641	14.6219	16.1141	7.32892	-17.4695
195.3	-2.70157	16.818	16.9883	12.5898	9.71014	10.8594	14.6141	16.1125	7.33594	-17.4766
195.4	-2.70157	16.8203	16.9766	12.5828	9.70001	10.8516	14.6008	16.0977	7.32892	-17.4766
195.5	-2.70627	16.8156	16.9695	12.593	9.71173	10.8328	14.5836	16.107	7.33594	-17.4828
195.6	-2.71329	16.8016	16.9766	12.5828	9.69531	10.8398	14.5859	16.1094	7.33594	-17.4922
195.7	-2.71329	16.7969	16.9648	12.5828	9.70001	10.8328	14.5813	16.1023	7.34766	-17.4922
195.8	-2.70547	16.7922	16.9617	12.5898	9.69922	10.8398	14.5758	16.1094	7.34454	-17.4961
[truncated: 624 more rows]
