# Supplementary material for: Downregulation of stromal syntenin sustains AML development
Source: EMBO Mol Med. 2023 Oct 11;15(11):e17570. doi: 10.15252/emmm.202317570 (PMC10630886; doi:10.15252/emmm.202317570)
Supplement: Supplementary file 13 — Source Data for Figure 5 [file EMMM-15-e17570-s003.zip › Data source Figure 5/Figure 5E.xlsx]

## Sheet: Fig. 5E
Syntenin -endoglin colocalization
Cells	HS5	HS27a
Pearson coefficient	0.479	0.413
	0.421	0.298
	0.678	0.325
	0.712	0.459
	0.597	0.484
	0.428	0.574
	0.589	0.666
	0.445	0.465
	0.741	0.567
	0.513	0.607
	0.566	0.543
	0.5	0.656
	0.547	0.588
	0.327	0.545
