# Supplementary material for: Downregulation of stromal syntenin sustains AML development
Source: EMBO Mol Med. 2023 Oct 11;15(11):e17570. doi: 10.15252/emmm.202317570 (PMC10630886; doi:10.15252/emmm.202317570)
Supplement: Supplementary file 13 — Source Data for Figure 5 [file EMMM-15-e17570-s003.zip › Data source Figure 5/Figure 5B.xlsx]

## Sheet: Fig. 5B
	Mean of flurorescence - Endoglin
	HS5			HS27a
siCtrl	524	549	530	1204.33	1114.33	989
siSynt	904	919	945	1623	1470.33	1428
Statistical analysis - 2way ANOVA with multiple comparison
Compare each cell mean with the other cell mean in that column
Number of families	1
Number of comparisons per family	2
Alpha	0.05
Šídák's multiple comparisons test	Mean Diff,	95,00% CI of diff,	Below threshold?	Summary	Adjusted P Value
siCtrl - siSynt
HS5	-388.3	-557,5 to -219,2	Yes	***	0.0005
HS27a	-404.6	-573,7 to -235,4	Yes	***	0.0004
Test details	Mean 1	Mean 2	Mean Diff,	SE of diff,	N1	N2	t	DF
siCtrl - siSynt
HS5	534.3	922.7	-388.3	61.67	3	3	6.297	8
HS27a	1103	1507	-404.6	61.67	3	3	6.56	8
