# Supplementary material for: Downregulation of stromal syntenin sustains AML development
Source: EMBO Mol Med. 2023 Oct 11;15(11):e17570. doi: 10.15252/emmm.202317570 (PMC10630886; doi:10.15252/emmm.202317570)
Supplement: Supplementary file 13 — Source Data for Figure 5 [file EMMM-15-e17570-s003.zip › Data source Figure 5/Figure 5C.xlsx]

## Sheet: Fig. 5C
	CELL LYSATE											SMALL EXTRACELLULAR VESICLES
	Endoglin fold change - relative to siCtrl											Endoglin fold change - relative to siCtrl
	HS5			HS27a								HS5			HS27a
siCtrl	0.888957	1.09796	1.01308	1.08059	0.9997	0.91971					siCtrl	1.11032	0.773545	1.11614	1.12116	0.756115	1.12272
siSynt	1.13416	1.42928	1.49916	1.63577	1.82025	1.49273					siSynt	0.425658	0.217555	0.22174	0.441603	0.487663	0.56849
Statistical analysis - 2way ANOVA with multiple comparison										Statistical analysis - 2way ANOVA with multiple comparison
Compare each cell mean with the other cell mean in that column										Compare each cell mean with the other cell mean in that column
Number of families	1									Number of families	1
Number of comparisons per family	2									Number of comparisons per family	2
Alpha	0.05									Alpha	0.05
Šídák's multiple comparisons test	Mean Diff,	95,00% CI of diff,	Below threshold?	Summary	Adjusted P Value					Šídák's multiple comparisons test	Mean Diff,	95,00% CI of diff,	Below threshold?	Summary	Adjusted P Value
siCtrl - siSynt										siCtrl - siSynt
HS5	-0.3542	-0,6749 to -0,03347	Yes	*	0.0324					HS5	0.7117	0,3551 to 1,068	Yes	**	0.0012
HS27a	-0.6496	-0,9703 to -0,3289	Yes	**	0.0011					HS27a	0.5007	0,1442 to 0,8573	Yes	**	0.0097
Test details	Mean 1	Mean 2	Mean Diff,	SE of diff,	N1	N2	t	DF		Test details	Mean 1	Mean 2	Mean Diff,	SE of diff,	N1	N2	t	DF
siCtrl - siSynt										siCtrl - siSynt
HS5	1	1.354	-0.3542	0.1169	3	3	3.03	8		HS5	1	0.2883	0.7117	0.13	3	3	5.476	8
HS27a	1	1.65	-0.6496	0.1169	3	3	5.556	8		HS27a	1	0.4993	0.5007	0.13	3	3	3.853	8
