# Supplementary material for: Downregulation of stromal syntenin sustains AML development
Source: EMBO Mol Med. 2023 Oct 11;15(11):e17570. doi: 10.15252/emmm.202317570 (PMC10630886; doi:10.15252/emmm.202317570)
Supplement: Supplementary file 14 — Source Data for Figure 6 [file EMMM-15-e17570-s014.zip]

Archive with 8 entries (7 files):
- Data source Figure 6/
- __MACOSX/._Data source Figure 6
- Data source Figure 6/.DS_Store
- __MACOSX/Data source Figure 6/._.DS_Store
- Data source Figure 6/Figure 6A.xlsx
- __MACOSX/Data source Figure 6/._Figure 6A.xlsx
- Data source Figure 6/Figure 6C.xlsx
- __MACOSX/Data source Figure 6/._Figure 6C.xlsx
