# Supplementary material for: Downregulation of stromal syntenin sustains AML development
Source: EMBO Mol Med. 2023 Oct 11;15(11):e17570. doi: 10.15252/emmm.202317570 (PMC10630886; doi:10.15252/emmm.202317570)
Supplement: Supplementary file 14 — Source Data for Figure 6 [file EMMM-15-e17570-s014.zip › Data source Figure 6/Figure 6A.xlsx]

## Sheet: Fig. 6A
Patient	FLT3 Statut	Median FI CD105	Median FI CD105 - Isotypic control
AML1	WT	301	0
AML2	WT	281	0
AML3	WT	544	238
AML4	WT	300	0
AML5	WT	400	94
AML6	WT	264	0
AML7	WT	327	21
AML8	WT	1226	920
AML9	WT	193	0
AML10	WT	132	0
AML11	WT	1115	809
AML12	WT	139	0
AML13	WT	527	221
AML14	WT	356	50
AML15	WT	482	176
AML16	WT	337	31
AML17	WT	985	679
AML18	ITD	426	120
AML19	ITD	744	438
AML20	ITD	631	325
AML21	ITD	609	303
AML22	ITD	665	359
AML23	ITD	718	412
AML24	ITD	2179	1873
AML25	ITD	1031	725
Isotypic control	-	306	0
Statistical analysis - non parametric Mann Whitney U test
Table Analyzed	Final 1
Column B	FLT3-ITD
vs.	vs,
Column A	FLT3-WT
Mann Whitney test
P value	0.008
Exact or approximate P value?	Exact
P value summary	**
Significantly different (P < 0.05)?	Yes
One- or two-tailed P value?	Two-tailed
Sum of ranks in column A,B	158 , 142
Mann-Whitney U	22
Difference between medians
Median of column A	40,50, n=16
Median of column B	385,5, n=8
Difference: Actual	345
Difference: Hodges-Lehmann	321.5
