# Supplementary material for: Downregulation of stromal syntenin sustains AML development
Source: EMBO Mol Med. 2023 Oct 11;15(11):e17570. doi: 10.15252/emmm.202317570 (PMC10630886; doi:10.15252/emmm.202317570)
Supplement: Supplementary file 14 — Source Data for Figure 6 [file EMMM-15-e17570-s014.zip › Data source Figure 6/Figure 6C.xlsx]

## Sheet: Fig. 6C
Protein synthesis in HL60 - Fold change relative to siCtrl				Statistical analysis - 1-way ANOVA
				Number of families	1
HL60	Tube name	Fold change		Number of comparisons per family	6
SiSynt + siENG	hl60_Double.fcs	1.04726		Alpha	0.05
	hl60_Double_001.fcs	1.00024
	hl60_Double_002.fcs	0.994971		Tukey's multiple comparisons test	Mean Diff,	95,00% CI of diff,	Below threshold?	Summary	Adjusted P Value
	hl60_Double_003.fcs	1.10452		siCtrl vs. siSynt	-0.1529	-0,2554 to -0,05047	Yes	**	0.0039	A-B
siCtrl	hl60_siCtrl.fcs	1.05703		siCtrl vs. siENG	0.1429	0,04049 to 0,2454	Yes	**	0.0065	A-C
	hl60_siCtrl_001.fcs	0.985719		siCtrl vs. siSynt + SiENG	-0.03675	-0,1392 to 0,06571	No	ns	0.7162	A-D
	hl60_siCtrl_002.fcs	0.897424		siSynt vs. siENG	0.2959	0,1934 to 0,3983	Yes	****	<0,0001	B-C
	hl60_siCtrl_003.fcs	1.05983		siSynt vs. siSynt + SiENG	0.1162	0,01373 to 0,2186	Yes	*	0.025	B-D
siENG	hl60_siENG.fcs	0.83195		siENG vs. siSynt + SiENG	-0.1797	-0,2821 to -0,07723	Yes	**	0.0011	C-D
	hl60_siENG_001.fcs	0.852588
	hl60_siENG_002.fcs	0.853774		Test details	Mean 1	Mean 2	Mean Diff,	SE of diff,	n1	n2	q	DF
	hl60_siENG_003.fcs	0.889927		siCtrl vs. siSynt	1	1.153	-0.1529	0.03451	4	4	6.267	12
siSynt	hl60_siSynt.fcs	1.12981		siCtrl vs. siENG	1	0.8571	0.1429	0.03451	4	4	5.858	12
	hl60_siSynt_001.fcs	1.15856		siCtrl vs. siSynt + SiENG	1	1.037	-0.03675	0.03451	4	4	1.506	12
	hl60_siSynt_002.fcs	1.14191		siSynt vs. siENG	1.153	0.8571	0.2959	0.03451	4	4	12.12	12
	hl60_siSynt_003.fcs	1.18143		siSynt vs. siSynt + SiENG	1.153	1.037	0.1162	0.03451	4	4	4.761	12
				siENG vs. siSynt + SiENG	0.8571	1.037	-0.1797	0.03451	4	4	7.364	12
Protein synthesis in U937 - Fold change relative to siCtrl				Statistical analysis - 1-way ANOVA
				Number of families	1
U937	Tube name	Fold change		Number of comparisons per family	6
siCtrl	U937_ctrl.fcs	1.01497		Alpha	0.05
	U937_ctrl_001.fcs	1.05075
	U937_ctrl_002.fcs	0.951091		Tukey's multiple comparisons test	Mean Diff,	95,00% CI of diff,	Below threshold?	Summary	Adjusted P Value
	U937_ctrl_003.fcs	0.983195		siCtrl vs. siSynt	-0.1736	-0,3338 to -0,01333	Yes	*	0.0326	A-B
siSynt + siEng	U937_d.fcs	0.900259		siCtrl vs. siENG	0.04941	-0,1108 to 0,2096	No	ns	0.7972	A-C
	U937_d_001.fcs	0.958114		siCtrl vs. siSynt + SiENG	0.04648	-0,1138 to 0,2067	No	ns	0.8243	A-D
	U937_d_002.fcs	1.04005		siSynt vs. siENG	0.223	0,06274 to 0,3832	Yes	**	0.0066	B-C
	U937_d_003.fcs	0.915643		siSynt vs. siSynt + SiENG	0.22	0,05981 to 0,3803	Yes	**	0.0072	B-D
siEng	U937_eng.fcs	0.884207		siENG vs. siSynt + SiENG	-0.002926	-0,1632 to 0,1573	No	ns	>0,9999	C-D
	U937_eng_001.fcs	0.930691
	U937_eng_002.fcs	0.853106		Test details	Mean 1	Mean 2	Mean Diff,	SE of diff,	n1	n2	q	DF
	U937_eng_003.fcs	1.13435		siCtrl vs. siSynt	1	1.174	-0.1736	0.05397	4	4	4.548	12
siSynt	U937_synt.fcs	1.14639		siCtrl vs. siENG	1	0.9506	0.04941	0.05397	4	4	1.295	12
	U937_synt_001.fcs	1.13469		siCtrl vs. siSynt + SiENG	1	0.9535	0.04648	0.05397	4	4	1.218	12
	U937_synt_002.fcs	1.19789		siSynt vs. siENG	1.174	0.9506	0.223	0.05397	4	4	5.843	12
	U937_synt_003.fcs	1.21528		siSynt vs. siSynt + SiENG	1.174	0.9535	0.22	0.05397	4	4	5.766	12
				siENG vs. siSynt + SiENG	0.9506	0.9535	-0.002926	0.05397	4	4	0.07667	12
Protein synthesis in OCI-AML3- Fold change relative to siCtrl				Statistical analysis - 1-way ANOVA
OCI-AML3	Tube name	Fold change		Number of families	1
siCtrl	OCI AML3_ctrl_001.fcs	0.927126		Number of comparisons per family	6
	OCI AML3_ctrl_002.fcs	1.03091		Alpha	0.05
	OCI AML3_ctrl_003.fcs	1.05673
	OCI AML3_ctrl_004.fcs	0.985227		Tukey's multiple comparisons test	Mean Diff,	95,00% CI of diff,	Below threshold?	Summary	Adjusted P Value
siSynt	OCI AML3_s.fcs	1.29957		siCtrl vs. siSynt	-0.2967	-0,4513 to -0,1421	Yes	***	0.0005	A-B
	OCI AML3_s_001.fcs	1.37902		siCtrl vs. siENG	0.04668	-0,1079 to 0,2012	No	ns	0.8068	A-C
	OCI AML3_s_002.fcs	1.15506		siCtrl vs. siSynt + SiENG	0.06443	-0,09014 to 0,2190	No	ns	0.6164	A-D
	OCI AML3_s_003.fcs	1.3532		siSynt vs. siENG	0.3434	0,1888 to 0,4980	Yes	***	0.0001	B-C
siENG	OCI AML3_e.fcs	0.970329		siSynt vs. siSynt + SiENG	0.3611	0,2066 to 0,5157	Yes	****	<0,0001	B-D
	OCI AML3_e_001.fcs	0.882433		siENG vs. siSynt + SiENG	0.01775	-0,1368 to 0,1723	No	ns	0.9857	C-D
	OCI AML3_e_002.fcs	1.04929
	OCI AML3_e_003.fcs	0.911235		Test details	Mean 1	Mean 2	Mean Diff,	SE of diff,	n1	n2	q	DF
siSYNT + siENG	OCI AML3_d.fcs	0.950962		siCtrl vs. siSynt	1	1.297	-0.2967	0.05206	4	4	8.06	12
	OCI AML3_d_001.fcs	0.989199		siCtrl vs. siENG	1	0.9533	0.04668	0.05206	4	4	1.268	12
	OCI AML3_d_002.fcs	0.943017		siCtrl vs. siSynt + SiENG	1	0.9356	0.06443	0.05206	4	4	1.75	12
	OCI AML3_d_003.fcs	0.859094		siSynt vs. siENG	1.297	0.9533	0.3434	0.05206	4	4	9.328	12
				siSynt vs. siSynt + SiENG	1.297	0.9356	0.3611	0.05206	4	4	9.81	12
				siENG vs. siSynt + SiENG	0.9533	0.9356	0.01775	0.05206	4	4	0.4822	12
